# Supplementary material for: An acoustic-based method for locating maternity colonies of rare woodland bats
Source: PeerJ. 2023 Oct 3;11:e15951. doi: 10.7717/peerj.15951 (PMC10557938; doi:10.7717/peerj.15951)
Supplement: Supplemental Information 8 — The original time recordings of barbastelle bats from the passive acoustic detectors. This data was used in statistical analysis, using the R script provided, to determine the optimal cut-off threshold for the identification of woodlands with colonies. [file peerj-11-15951-s008.zip]

Archive with 14 entries (14 files):
- R script and datasets (cut-off threshold analysis)/ROC analysis script.R
- R script and datasets (cut-off threshold analysis)/Site1.csv
- R script and datasets (cut-off threshold analysis)/Site10.csv
- R script and datasets (cut-off threshold analysis)/Site11.csv
- R script and datasets (cut-off threshold analysis)/Site12.csv
- R script and datasets (cut-off threshold analysis)/Site13.csv
- R script and datasets (cut-off threshold analysis)/Site2.csv
- R script and datasets (cut-off threshold analysis)/Site3.csv
- R script and datasets (cut-off threshold analysis)/Site4.csv
- R script and datasets (cut-off threshold analysis)/Site5.csv
- R script and datasets (cut-off threshold analysis)/Site6.csv
- R script and datasets (cut-off threshold analysis)/Site7.csv
- R script and datasets (cut-off threshold analysis)/Site8.csv
- R script and datasets (cut-off threshold analysis)/Site9.csv
