# Supplementary material for: An acoustic-based method for locating maternity colonies of rare woodland bats
Source: PeerJ. 2023 Oct 3;11:e15951. doi: 10.7717/peerj.15951 (PMC10557938; doi:10.7717/peerj.15951)
Supplement: Supplemental Information 8 — The original time recordings of barbastelle bats from the passive acoustic detectors. This data was used in statistical analysis, using the R script provided, to determine the optimal cut-off threshold for the identification of woodlands with colonies. [file peerj-11-15951-s008.zip › R script and datasets (cut-off threshold analysis)/ROC analysis script.R]

#Load in packages
library(tidyverse)
library(ggthemes)
library(dplyr)
library(lubridate)
library(suncalc)
library(pROC)
library(ggplot2)

# Define a list of file names and locations
file_locations <- list(
  "Site1.csv" = list(lat = 51.038632, lon = -0.607515, tz = "Europe/London"),
  "Site2.csv" = list(lat = 51.385396, lon = -1.677353, tz = "Europe/London"),
  "Site3.csv" = list(lat = 50.997957, lon = -0.545216, tz = "Europe/London"),
  "Site4.csv" = list(lat = 50.873030, lon = -0.753360, tz = "Europe/London"),
  "Site5.csv" = list(lat = 50.862203, lon = -0.648073, tz = "Europe/London"),
  "Site6.csv" = list(lat = 52.077780, lon = -2.963818, tz = "Europe/London"),
  "Site7.csv" = list(lat = 50.948764, lon = -0.608507, tz = "Europe/London"),
  "Site8.csv" = list(lat = 50.898517, lon = -0.617223, tz = "Europe/London"),
  "Site9.csv" = list(lat = 50.853171, lon = -0.596173, tz = "Europe/London"),
  "Site10.csv" = list(lat = 52.015224, lon = -2.612875, tz = "Europe/London"),
  "Site11.csv" = list(lat = 52.006368, lon = -2.586630, tz = "Europe/London"),
  "Site12.csv" = list(lat = 52.161538, lon = -2.724034, tz = "Europe/London"),
  "Site13.csv" = list(lat = 52.059699, lon = -2.405535, tz = "Europe/London")
)


# Loop over each file location
for (file_name in names(file_locations)) {
  # Read the CSV file
  dat <- read.csv(file_name)
  ScientificName <- c("Barbastella barbastellus")
  lower <- c(0)
  upper <- c(60)
  russ <- tibble(ScientificName, lower, upper)
  DateTime <- lubridate::ymd_hms(dat$Date.time, tz = file_locations[[file_name]]$tz)
  df <- tibble(DateTime, dat$Detector.identity, ScientificName)
  df <- df %>% 
    mutate(Night = DateTime - lubridate::hours(12), # DateTime minus 12 hours
           Night = lubridate::as_date(Night))
  
  num_nights <- as.integer(difftime(max(df$Night), min(df$Night), units = "days")) + 1
  
  # Make a list of nights observations undertaken
  list_of_Nights <- seq.Date(from = min(df$Night), 
                             length.out = num_nights + 1, 
                             by = "days")
  
  # Get sunset times for the current file location
  SunSetData <- getSunlightTimes(date = list_of_Nights, 
                                 lat = file_locations[[file_name]]$lat, 
                                 lon = file_locations[[file_name]]$lon, 
                                 tz = file_locations[[file_name]]$tz)
  
  # Select sunset data required
  SunSetData <- SunSetData %>% 
    select(date, sunset) %>% 
    mutate(date = lubridate::as_date(date)) %>% 
    rename(Night = date)
  
  # Combine sunset and bat data
  bat_sun_data <- left_join(df, SunSetData, by = "Night")
  
  # Calculate minutes/hours - bat observation after sunset
  bat_sun_data <- bat_sun_data %>% 
    mutate(post_set_min = as.numeric(DateTime - sunset, units = "mins"))
  
  # Join bat and sun data with J Russ emergence times
  Graph_Data <- left_join(bat_sun_data, russ, by = "ScientificName")
  
  # Just choose observations 60 mins or less after sunset
  Graph_Data <- Graph_Data %>%
    filter(post_set_min <= 60)
  
  #Filter table to relevent columns and rename
  Passes <- data.frame(table(Graph_Data$"dat$Detector.identity",Graph_Data$Night))
  colnames(Passes)[colnames(Passes) == "Var1"] <- "Detector"
  colnames(Passes)[colnames(Passes) == "Var2"] <- "Date"
  colnames(Passes)[colnames(Passes) == "Freq"] <- "Passes"
  
  # Save file name
  save_file_name <- paste0(file_name, "_Passes.csv")
  write.csv(Passes, save_file_name, row.names = FALSE)
  
}


#load in new files displaying bat passes < 60 mins (Saved above)
PassesSite1 <- data.frame(read.csv("Site1.csv_Passes.csv"))
PassesSite2 <- data.frame(read.csv("Site2.csv_Passes.csv"))
PassesSite3 <- data.frame(read.csv("Site3.csv_Passes.csv"))
PassesSite4 <- data.frame(read.csv("Site4.csv_Passes.csv"))
PassesSite5 <- data.frame(read.csv("Site5.csv_Passes.csv"))
PassesSite6 <- data.frame(read.csv("Site6.csv_Passes.csv"))
PassesSite7 <- data.frame(read.csv("Site7.csv_Passes.csv"))
PassesSite8 <- data.frame(read.csv("Site8.csv_Passes.csv"))
PassesSite9 <- data.frame(read.csv("Site9.csv_Passes.csv"))
PassesSite10 <- data.frame(read.csv("Site10.csv_Passes.csv"))
PassesSite11 <- data.frame(read.csv("Site11.csv_Passes.csv"))
PassesSite12 <- data.frame(read.csv("Site12.csv_Passes.csv"))
PassesSite13 <- data.frame(read.csv("Site13.csv_Passes.csv"))

#CLEAN DATA 
#1 Add in detectors/nights that recorded no barbastelles
#1 (these were not always recorded in the original spreadsheet of acoustic recordings)
#2 Remove any data which does not have a complete full hour of recording
#3 Correct any other missing data
#4 Add column for site name and roost presence (1) or absence (0) if known

#Site1
Detector <- c("M2", "M2", "M2", "M2", "M2", "M2", "S2", "S2", "S2", "S2", "S2", "S2",
              "W1", "W1", "W1", "W1", "W1", "W1", "E3", "F3", "G3", "P1", "S1", "T2", "U2")
Date <- c("2019-06-11", "2019-06-12", "2019-06-13", "2019-06-14", "2019-06-15", "2019-06-16",
          "2019-06-11", "2019-06-12", "2019-06-13", "2019-06-14", "2019-06-15", "2019-06-16",
          "2019-06-11", "2019-06-12", "2019-06-13", "2019-06-14", "2019-06-15", "2019-06-16",
          "2019-06-12", "2019-06-12", "2019-06-12", "2019-06-12", "2019-06-12", "2019-06-12", "2019-06-12")
Passes <- rep(0, times=25)
Site1NP <- data.frame(Detector, Date, Passes)
PassesSite1 <- rbind(PassesSite1, Site1NP)
PassesSite1$Site="Site1"
PassesSite1$Roost=1

#Site2
PassesSite2 <- PassesSite2[-c(3, 21, 36), ]
PassesSite2$Site="Site2"
PassesSite2$Roost=1

#Site3
Detector <- c("E3", "E3", "I3")
Date <- c("2019-07-01", "2019-07-02", "2019-07-01")
Passes <- c(0, 0, 14)
Site3NP <- data.frame(Detector, Date, Passes)
PassesSite3 <- rbind(PassesSite3, Site3NP)
PassesSite3$Site="Site3"
PassesSite3$Roost=1

#Site4
PassesSite4 <- PassesSite4[-c(18, 30, 32), ]
Detector <- c("Q1", "Q1", "Q1")
Date <- c("2019-06-17", "2019-06-18", "2019-06-19")
Passes <- rep(0, times=3)
Site4NP <- data.frame(Detector, Date, Passes)
PassesSite4 <- rbind(PassesSite4, Site4NP)
PassesSite4$Site="Site4"
PassesSite4$Roost=1

#Site5
PassesSite5 <- PassesSite5[-c(37, 29, 38), ]
Detector <- c("G3", "G3", "G3", "G3", "G3", "M2", "M2", "M2", "M2", "M2",
              "S2", "S2", "S2", "S2", "S2")
Date <- c("2019-05-23", "2019-05-24", "2019-05-25", "2019-05-26", "2019-05-27",
          "2019-05-23", "2019-05-24", "2019-05-25", "2019-05-26", "2019-05-27",
          "2019-05-23", "2019-05-24", "2019-05-25", "2019-05-26", "2019-05-27")
Passes <- rep(0, times=15)
Site5NP <- data.frame(Detector, Date, Passes)
PassesSite5 <- rbind(PassesSite5, Site5NP)
PassesSite5$Site="Site5"
PassesSite5$Roost=1

#Site6
PassesSite6 <- PassesSite6[-c(17, 31, 40), ]
PassesSite6$Site="Site6"
PassesSite6$Roost=1

#Site7
Detector <- c("B3", "B3", "C3", "C3", "D3", "D3", "F3", "F3", "R1", "R1", 
              "BL", "BL", "BL", "H3", "H3", "H3", "N2", "N2", "N2", "Q1",
              "Q1", "Q1", "S1", "S1", "S1", "T1", "T1", "T1", "T2", "T2",
              "T2", "V1", "V1", "V1", "W1", "W1", "W1")
Date <- c("2019-09-10", "2019-09-11", "2019-09-10", "2019-09-11", "2019-09-10", "2019-09-11",
          "2019-09-10", "2019-09-11", "2019-09-10", "2019-09-11", "2019-09-10", "2019-09-11",
          "2019-09-12", "2019-09-10", "2019-09-11", "2019-09-12", "2019-09-10", "2019-09-11", 
          "2019-09-12", "2019-09-10", "2019-09-11", "2019-09-12", "2019-09-10", "2019-09-11", 
          "2019-09-12", "2019-09-10", "2019-09-11", "2019-09-12", "2019-09-10", "2019-09-11", 
          "2019-09-12", "2019-09-10", "2019-09-11", "2019-09-12", "2019-09-10", "2019-09-11", 
          "2019-09-12")
Passes <- rep(0, times=37)
Site7NP <- data.frame(Detector, Date, Passes)
PassesSite7 <- rbind(PassesSite7, Site7NP)
PassesSite7$Site="Site7"
PassesSite7$Roost=0

#Site8
Detector <- c("BL", "D3", "D3", "D3", "F3", "H3", "H3", "H3", "M2", "N2", "N2",
              "N2", "Q1", "Q1", "Q1", "R1", "R1", "R1", "S1", "S1", "S1", "T1")
Date <- c("2019-09-17", "2019-09-17", "2019-09-18", "2019-09-19", "2019-09-17",
          "2019-09-17", "2019-09-18", "2019-09-19", "2019-09-17", "2019-09-17", 
          "2019-09-18", "2019-09-19", "2019-09-17", "2019-09-18", "2019-09-19",
          "2019-09-17", "2019-09-18", "2019-09-19", "2019-09-17", "2019-09-18", 
          "2019-09-19", "2019-09-17")
Passes <- rep(0, times=22)
Site8NP <- data.frame(Detector, Date, Passes)
PassesSite8 <- rbind(PassesSite8, Site8NP)
PassesSite8$Site="Site8"
PassesSite8$Roost=0

#Site9
Detector <- c("I3", "S1", "S1", "S1", "V1", "V1", "V1", "B3", "C3", "D3", "E3",
              "F3", "H3", "M2", "N2", "Q1", "T1", "T2")
Date <- c("2019-06-25", "2019-06-25", "2019-06-26", "2019-06-27", "2019-06-25", 
          "2019-06-26", "2019-06-27", "2019-06-25", "2019-06-25", "2019-06-25",
          "2019-06-25", "2019-06-25", "2019-06-25", "2019-06-25", "2019-06-25",
          "2019-06-25", "2019-06-25", "2019-06-25")
Passes <- rep(0, times=18)
Site9NP <- data.frame(Detector, Date, Passes)
PassesSite9 <- rbind(PassesSite9, Site9NP)
PassesSite9$Site="Site9"
PassesSite9$Roost=0

#Site10
Detector <- c("B3", "B3", "B3", "BL", "C3", "D3", "N2", "S1")
Date <- c("2019-08-18", "2019-08-19", "2019-08-20", "2019-08-20", "2019-08-20",
          "2019-08-20", "2019-08-20", "2019-08-20")
Passes <- rep(0, times=8)
Site10NP <- data.frame(Detector, Date, Passes)
PassesSite10 <- rbind(PassesSite10, Site10NP)
PassesSite10$Site="Site10"
PassesSite10$Roost=0

#Site11 (unknown if has roost)
Detector <- c("V1", "V1", "V1", "V1")
Date <- c("2019-08-17", "2019-08-18", "2019-08-19", "2019-08-20")
Passes <- rep(0, times=4)
Site11NP <- data.frame(Detector, Date, Passes)
PassesSite11 <- rbind(PassesSite11, Site11NP)
PassesSite11$Site="Site11"

#Site12 (unknown if has roost)
Detector <- c("Q1", "Q1", "Q1", "Q1")
Date <- c("2019-08-23", "2019-08-24", "2019-08-25", "2019-08-26")
Passes <- rep(0, times=4)
Site12NP <- data.frame(Detector, Date, Passes)
PassesSite12 <- rbind(PassesSite12, Site12NP)
PassesSite12$Site="Site12"

#Site13 (unknown if has roost)
Detector <- c("BL", "BL", "BL", "C3", "C3", "C3", "F3", "F3", "F3", "W1", "W1", "W1")
Date <- c("2019-08-24", "2019-08-25", "2019-08-26", "2019-08-24", "2019-08-25", "2019-08-26",
          "2019-08-24", "2019-08-25", "2019-08-26", "2019-08-24", "2019-08-25", "2019-08-26")
Passes <- rep(0, times=12)
Site13NP <- data.frame(Detector, Date, Passes)
PassesSite13 <- rbind(PassesSite13, Site13NP)
PassesSite13$Site="Site13"


###### ROC ANALYSIS #######

#Preparing and combining data
ROC <- rbind(PassesSite5, PassesSite9, PassesSite1, PassesSite4, PassesSite2, PassesSite3, PassesSite6, PassesSite7, PassesSite8, PassesSite10)
save(ROC,file="ROC.Rda")
write.csv(ROC,'ROC.csv')
load("ROC.Rda")
View(ROC)

#Obtaining passes for each site per night
ROC.max <- aggregate(Passes ~ Site+Date+Roost, ROC, max)

#Creating model
glm.fit <- glm(Roost ~ Passes, family=binomial (link="logit"), ROC.max)
summary(glm.fit)

#Odds ratio
coef_estimates <- coef(glm.fit)
se <- summary(glm.fit)$coefficients[, "Std. Error"]
odds_ratios <- exp(coef_estimates)
odds_ratios

#Calculate confidence intervals
z_value <- qnorm(0.975)  # For a 95% confidence interval (two-sided)
lower_ci <- odds_ratios * exp(-z_value * se)
upper_ci <- odds_ratios * exp(z_value * se)

#Print the results
result <- data.frame(Coefficient = coef_estimates, OddsRatio = odds_ratios, LowerCI = lower_ci, UpperCI = upper_ci)
print(result)

###Receiver Operating Characterisic Curve plot
par(pty="s")
roc.info <- roc(ROC.max$Roost, glm.fit$fitted.values, plot=TRUE, legacy.axes=TRUE,
                percent=TRUE, xlab="False Positive Percentage", ylab="True Positive Percentage",
                col="#377eb8", lwd=4, ci=TRUE)

roc.df <- data.frame(tpp=roc.info$sensitivities,
                     fpp=(100 - roc.info$specificities),
                     thresholds=roc.info$thresholds)
head(roc.df)
tail(roc.df)

#Best cut-off threshold
coords(roc.info, "best", ret = "threshold")
auc(roc.info)
ci.auc(ROC.max$Roost, glm.fit$fitted.values) 

### MAX ### Obtain cut-off value
x <- ROC.max$Passes
findInt <- function(glm.fit, value) {
  function(x) {predict(glm.fit, data.frame(Passes = x), type="response") - value}}
uniroot(findInt(glm.fit, 0.6567423), range(ROC.max$Passes))$root

#Best cut-off is 3.45 bat passes i.e. => 4 passes practically

### MAX ### Obtaining and plotting predictions
preddata <- with(ROC.max, data.frame(Passes = seq(min(Passes), max(Passes), length = 100)))
preds <- predict(glm.fit, newdata= preddata, type="link", se.fit=TRUE)
fitted(glm.fit)
critval <- 1.96
upr <- preds$fit + (critval * preds$se.fit)
lwr <- preds$fit - (critval * preds$se.fit)
fit <- preds$fit
fit2 <- glm.fit$family$linkinv(fit)
upr2 <- glm.fit$family$linkinv(upr)
lwr2 <- glm.fit$family$linkinv(lwr)
preddata$lwr <- lwr2 
preddata$upr <- upr2 

plot<-ggplot(ROC.max, aes(Passes,Roost)) +
  stat_smooth(method="glm", method.args=list(family=binomial), col="#666666", se=TRUE) + 
  geom_line(data=preddata, mapping=aes(x=Passes, y=upr), col="black", linetype = "dotted", size = 0.7) + 
  geom_line(data=preddata, mapping=aes(x=Passes, y=lwr), col="black", linetype = "dotted", size = 0.7) +
  xlab("\nBat passes during emergence time") + ylab ("Probability of maternity colony\n") + 
  scale_x_continuous(breaks = seq(0, 40, by = 10), expand = c(0, 0), limits = c(-0.4, 41)) + 
  scale_y_continuous(breaks = seq(0, 1, by = 0.10), expand = c(0, 0), limits = c(-0.015, 1.05)) +
  theme_classic() + 
  geom_segment(aes(x = 3.454181, y = 0, xend = 3.454181, yend = 0.65293547), col="black", linetype="dashed", size=0.7) +
  geom_segment(aes(x = 0, y = 0.65293547, xend = 3.454181, yend = 0.65293547), col="black", linetype="dashed", size=0.7) + 
  geom_point(size = 2) +
  geom_point(aes(x=6, y=0.97399544), colour="dodgerblue1", shape = 21, fill="dodgerblue1", size = 3) +
  geom_point(aes(x=18, y=1), colour="dodgerblue1", shape = 21, fill="dodgerblue1", size = 3) + 
  geom_point(aes(x=3, y=0.52456758), colour="dodgerblue1", shape = 21, fill="dodgerblue1", size = 3) +
  theme(axis.text=element_text(size=13),
        axis.title=element_text(size=13))

ggsave("high_resolution_plot.png", plot = plot, width = 8.5, height = 5.21, dpi = 300)

#Predicting probability woodland has roost based on activity at a detector
predict(glm.fit, newdata = data.frame(Passes=c(1, 2, 3, 4, 5, 6, 7, 8, 9, 10)), 
        type="response")
