# Supplementary material for: An acoustic-based method for locating maternity colonies of rare woodland bats
Source: PeerJ. 2023 Oct 3;11:e15951. doi: 10.7717/peerj.15951 (PMC10557938; doi:10.7717/peerj.15951)
Supplement: Supplemental Information 8 — The original time recordings of barbastelle bats from the passive acoustic detectors. This data was used in statistical analysis, using the R script provided, to determine the optimal cut-off threshold for the identification of woodlands with colonies. [file peerj-11-15951-s008.zip › R script and datasets (cut-off threshold analysis)/Site1.csv]

Site name	Detector identity	Lat	Lon	Date start	Date time	Pass Time	Species / Taxa taxon list	Number of bats	Sensitivity	Pass Definition	Detector Make	Detector model	Detector height m	Roost within 25m	Activity elevated by roost	Linear feature adjacent	Linear feature 25m	Anthropogenic feature adjacent	Anthropogenic feature 25m	Temperature c	Rainfall	Wind speed mph	Method of classification	Analysis software used	Notes
Ebernoe	E3	51.038056	-0.604035	12/06/2019	2019/06/12 03:45:32	03:45:32	Barbastella barbastellus	1	Do not publish	Registration	Wildlife Acoustics	SM2	1.5										Auto ID & Manual Verification	Kaleidoscope
Ebernoe	E3	51.038056	-0.604035	12/06/2019	2019/06/12 03:45:59	03:45:59	Barbastella barbastellus	1	Do not publish	Registration	Wildlife Acoustics	SM2	1.5										Auto ID & Manual Verification	Kaleidoscope
Ebernoe	E3	51.038056	-0.604035	11/06/2019	2019/06/11 21:47:07	21:47:07	Barbastella barbastellus	1	Do not publish	Registration	Wildlife Acoustics	SM2	1.5										Auto ID & Manual Verification	Kaleidoscope
Ebernoe	E3	51.038056	-0.604035	13/06/2019	2019/06/13 00:20:17	00:20:17	Barbastella barbastellus	1	Do not publish	Registration	Wildlife Acoustics	SM2	1.5										Auto ID & Manual Verification	Kaleidoscope
Ebernoe	E3	51.038056	-0.604035	14/06/2019	2019/06/14 03:55:08	03:55:08	Barbastella barbastellus	1	Do not publish	Registration	Wildlife Acoustics	SM2	1.5										Auto ID & Manual Verification	Kaleidoscope
Ebernoe	E3	51.038056	-0.604035	14/06/2019	2019/06/14 03:55:54	03:55:54	Barbastella barbastellus	1	Do not publish	Registration	Wildlife Acoustics	SM2	1.5										Auto ID & Manual Verification	Kaleidoscope
Ebernoe	E3	51.038056	-0.604035	15/06/2019	2019/06/15 00:52:55	00:52:55	Barbastella barbastellus	1	Do not publish	Registration	Wildlife Acoustics	SM2	1.5										Auto ID & Manual Verification	Kaleidoscope
Ebernoe	E3	51.038056	-0.604035	16/06/2019	2019/06/16 00:29:18	00:29:18	Barbastella barbastellus	1	Do not publish	Registration	Wildlife Acoustics	SM2	1.5										Auto ID & Manual Verification	Kaleidoscope
Ebernoe	E3	51.038056	-0.604035	15/06/2019	2019/06/15 21:53:05	21:53:05	Barbastella barbastellus	1	Do not publish	Registration	Wildlife Acoustics	SM2	1.5										Auto ID & Manual Verification	Kaleidoscope
Ebernoe	E3	51.038056	-0.604035	17/06/2019	2019/06/17 03:02:42	03:02:42	Barbastella barbastellus	1	Do not publish	Registration	Wildlife Acoustics	SM2	1.5										Auto ID & Manual Verification	Kaleidoscope
Ebernoe	E3	51.038056	-0.604035	17/06/2019	2019/06/17 03:03:06	03:03:06	Barbastella barbastellus	1	Do not publish	Registration	Wildlife Acoustics	SM2	1.5										Auto ID & Manual Verification	Kaleidoscope
Ebernoe	E3	51.038056	-0.604035	16/06/2019	2019/06/16 22:29:01	22:29:01	Barbastella barbastellus	1	Do not publish	Registration	Wildlife Acoustics	SM2	1.5										Auto ID & Manual Verification	Kaleidoscope
Ebernoe	F3	51.040056	-0.609255	12/06/2019	2019/06/12 01:15:23	01:15:23	Barbastella barbastellus	1	Do not publish	Registration	Wildlife Acoustics	SM2	1.5										Auto ID & Manual Verification	Kaleidoscope
Ebernoe	F3	51.040056	-0.609255	12/06/2019	2019/06/12 03:30:52	03:30:52	Barbastella barbastellus	1	Do not publish	Registration	Wildlife Acoustics	SM2	1.5										Auto ID & Manual Verification	Kaleidoscope
Ebernoe	F3	51.040056	-0.609255	12/06/2019	2019/06/12 03:31:09	03:31:09	Barbastella barbastellus	1	Do not publish	Registration	Wildlife Acoustics	SM2	1.5										Auto ID & Manual Verification	Kaleidoscope
Ebernoe	F3	51.040056	-0.609255	12/06/2019	2019/06/12 03:46:43	03:46:43	Barbastella barbastellus	1	Do not publish	Registration	Wildlife Acoustics	SM2	1.5										Auto ID & Manual Verification	Kaleidoscope
Ebernoe	F3	51.040056	-0.609255	12/06/2019	2019/06/12 04:01:35	04:01:35	Barbastella barbastellus	1	Do not publish	Registration	Wildlife Acoustics	SM2	1.5										Auto ID & Manual Verification	Kaleidoscope
Ebernoe	F3	51.040056	-0.609255	12/06/2019	2019/06/12 04:03:49	04:03:49	Barbastella barbastellus	1	Do not publish	Registration	Wildlife Acoustics	SM2	1.5										Auto ID & Manual Verification	Kaleidoscope
Ebernoe	F3	51.040056	-0.609255	12/06/2019	2019/06/12 04:04:08	04:04:08	Barbastella barbastellus	1	Do not publish	Registration	Wildlife Acoustics	SM2	1.5										Auto ID & Manual Verification	Kaleidoscope
Ebernoe	F3	51.040056	-0.609255	11/06/2019	2019/06/11 22:14:18	22:14:18	Barbastella barbastellus	1	Do not publish	Registration	Wildlife Acoustics	SM2	1.5										Auto ID & Manual Verification	Kaleidoscope
Ebernoe	F3	51.040056	-0.609255	13/06/2019	2019/06/13 02:35:07	02:35:07	Barbastella barbastellus	1	Do not publish	Registration	Wildlife Acoustics	SM2	1.5										Auto ID & Manual Verification	Kaleidoscope
Ebernoe	F3	51.040056	-0.609255	13/06/2019	2019/06/13 03:10:15	03:10:15	Barbastella barbastellus	1	Do not publish	Registration	Wildlife Acoustics	SM2	1.5										Auto ID & Manual Verification	Kaleidoscope
Ebernoe	F3	51.040056	-0.609255	13/06/2019	2019/06/13 03:10:50	03:10:50	Barbastella barbastellus	1	Do not publish	Registration	Wildlife Acoustics	SM2	1.5										Auto ID & Manual Verification	Kaleidoscope
Ebernoe	F3	51.040056	-0.609255	13/06/2019	2019/06/13 03:28:49	03:28:49	Barbastella barbastellus	1	Do not publish	Registration	Wildlife Acoustics	SM2	1.5										Auto ID & Manual Verification	Kaleidoscope
Ebernoe	F3	51.040056	-0.609255	13/06/2019	2019/06/13 03:29:07	03:29:07	Barbastella barbastellus	1	Do not publish	Registration	Wildlife Acoustics	SM2	1.5										Auto ID & Manual Verification	Kaleidoscope
Ebernoe	F3	51.040056	-0.609255	13/06/2019	2019/06/13 03:31:46	03:31:46	Barbastella barbastellus	1	Do not publish	Registration	Wildlife Acoustics	SM2	1.5										Auto ID & Manual Verification	Kaleidoscope
Ebernoe	F3	51.040056	-0.609255	13/06/2019	2019/06/13 03:36:41	03:36:41	Barbastella barbastellus	1	Do not publish	Registration	Wildlife Acoustics	SM2	1.5										Auto ID & Manual Verification	Kaleidoscope
Ebernoe	F3	51.040056	-0.609255	13/06/2019	2019/06/13 03:37:04	03:37:04	Barbastella barbastellus	1	Do not publish	Registration	Wildlife Acoustics	SM2	1.5										Auto ID & Manual Verification	Kaleidoscope
Ebernoe	F3	51.040056	-0.609255	13/06/2019	2019/06/13 03:40:07	03:40:07	Barbastella barbastellus	1	Do not publish	Registration	Wildlife Acoustics	SM2	1.5										Auto ID & Manual Verification	Kaleidoscope
Ebernoe	F3	51.040056	-0.609255	13/06/2019	2019/06/13 03:44:02	03:44:02	Barbastella barbastellus	1	Do not publish	Registration	Wildlife Acoustics	SM2	1.5										Auto ID & Manual Verification	Kaleidoscope
Ebernoe	F3	51.040056	-0.609255	13/06/2019	2019/06/13 03:44:26	03:44:26	Barbastella barbastellus	1	Do not publish	Registration	Wildlife Acoustics	SM2	1.5										Auto ID & Manual Verification	Kaleidoscope
Ebernoe	F3	51.040056	-0.609255	13/06/2019	2019/06/13 03:44:38	03:44:38	Barbastella barbastellus	1	Do not publish	Registration	Wildlife Acoustics	SM2	1.5										Auto ID & Manual Verification	Kaleidoscope
Ebernoe	F3	51.040056	-0.609255	13/06/2019	2019/06/13 03:45:39	03:45:39	Barbastella barbastellus	1	Do not publish	Registration	Wildlife Acoustics	SM2	1.5										Auto ID & Manual Verification	Kaleidoscope
Ebernoe	F3	51.040056	-0.609255	13/06/2019	2019/06/13 03:59:09	03:59:09	Barbastella barbastellus	1	Do not publish	Registration	Wildlife Acoustics	SM2	1.5										Auto ID & Manual Verification	Kaleidoscope
Ebernoe	F3	51.040056	-0.609255	14/06/2019	2019/06/14 03:11:22	03:11:22	Barbastella barbastellus	1	Do not publish	Registration	Wildlife Acoustics	SM2	1.5										Auto ID & Manual Verification	Kaleidoscope
Ebernoe	F3	51.040056	-0.609255	14/06/2019	2019/06/14 03:24:56	03:24:56	Barbastella barbastellus	1	Do not publish	Registration	Wildlife Acoustics	SM2	1.5										Auto ID & Manual Verification	Kaleidoscope
Ebernoe	F3	51.040056	-0.609255	14/06/2019	2019/06/14 03:32:35	03:32:35	Barbastella barbastellus	1	Do not publish	Registration	Wildlife Acoustics	SM2	1.5										Auto ID & Manual Verification	Kaleidoscope
Ebernoe	F3	51.040056	-0.609255	14/06/2019	2019/06/14 03:40:23	03:40:23	Barbastella barbastellus	1	Do not publish	Registration	Wildlife Acoustics	SM2	1.5										Auto ID & Manual Verification	Kaleidoscope
Ebernoe	F3	51.040056	-0.609255	14/06/2019	2019/06/14 03:45:37	03:45:37	Barbastella barbastellus	1	Do not publish	Registration	Wildlife Acoustics	SM2	1.5										Auto ID & Manual Verification	Kaleidoscope
Ebernoe	F3	51.040056	-0.609255	14/06/2019	2019/06/14 03:56:36	03:56:36	Barbastella barbastellus	1	Do not publish	Registration	Wildlife Acoustics	SM2	1.5										Auto ID & Manual Verification	Kaleidoscope
Ebernoe	F3	51.040056	-0.609255	14/06/2019	2019/06/14 04:03:31	04:03:31	Barbastella barbastellus	1	Do not publish	Registration	Wildlife Acoustics	SM2	1.5										Auto ID & Manual Verification	Kaleidoscope
Ebernoe	F3	51.040056	-0.609255	14/06/2019	2019/06/14 04:04:56	04:04:56	Barbastella barbastellus	1	Do not publish	Registration	Wildlife Acoustics	SM2	1.5										Auto ID & Manual Verification	Kaleidoscope
Ebernoe	F3	51.040056	-0.609255	14/06/2019	2019/06/14 04:05:34	04:05:34	Barbastella barbastellus	1	Do not publish	Registration	Wildlife Acoustics	SM2	1.5										Auto ID & Manual Verification	Kaleidoscope
Ebernoe	F3	51.040056	-0.609255	14/06/2019	2019/06/14 04:17:55	04:17:55	Barbastella barbastellus	1	Do not publish	Registration	Wildlife Acoustics	SM2	1.5										Auto ID & Manual Verification	Kaleidoscope
Ebernoe	F3	51.040056	-0.609255	13/06/2019	2019/06/13 21:45:23	21:45:23	Barbastella barbastellus	1	Do not publish	Registration	Wildlife Acoustics	SM2	1.5										Auto ID & Manual Verification	Kaleidoscope
Ebernoe	F3	51.040056	-0.609255	13/06/2019	2019/06/13 21:46:04	21:46:04	Barbastella barbastellus	1	Do not publish	Registration	Wildlife Acoustics	SM2	1.5										Auto ID & Manual Verification	Kaleidoscope
Ebernoe	F3	51.040056	-0.609255	13/06/2019	2019/06/13 21:46:14	21:46:14	Barbastella barbastellus	1	Do not publish	Registration	Wildlife Acoustics	SM2	1.5										Auto ID & Manual Verification	Kaleidoscope
Ebernoe	F3	51.040056	-0.609255	13/06/2019	2019/06/13 21:51:44	21:51:44	Barbastella barbastellus	1	Do not publish	Registration	Wildlife Acoustics	SM2	1.5										Auto ID & Manual Verification	Kaleidoscope
Ebernoe	F3	51.040056	-0.609255	15/06/2019	2019/06/15 03:13:32	03:13:32	Barbastella barbastellus	1	Do not publish	Registration	Wildlife Acoustics	SM2	1.5										Auto ID & Manual Verification	Kaleidoscope
Ebernoe	F3	51.040056	-0.609255	15/06/2019	2019/06/15 03:13:52	03:13:52	Barbastella barbastellus	1	Do not publish	Registration	Wildlife Acoustics	SM2	1.5										Auto ID & Manual Verification	Kaleidoscope
Ebernoe	F3	51.040056	-0.609255	15/06/2019	2019/06/15 03:16:31	03:16:31	Barbastella barbastellus	1	Do not publish	Registration	Wildlife Acoustics	SM2	1.5										Auto ID & Manual Verification	Kaleidoscope
Ebernoe	F3	51.040056	-0.609255	15/06/2019	2019/06/15 03:19:15	03:19:15	Barbastella barbastellus	1	Do not publish	Registration	Wildlife Acoustics	SM2	1.5										Auto ID & Manual Verification	Kaleidoscope
Ebernoe	F3	51.040056	-0.609255	15/06/2019	2019/06/15 03:25:29	03:25:29	Barbastella barbastellus	1	Do not publish	Registration	Wildlife Acoustics	SM2	1.5										Auto ID & Manual Verification	Kaleidoscope
Ebernoe	F3	51.040056	-0.609255	15/06/2019	2019/06/15 03:25:54	03:25:54	Barbastella barbastellus	1	Do not publish	Registration	Wildlife Acoustics	SM2	1.5										Auto ID & Manual Verification	Kaleidoscope
Ebernoe	F3	51.040056	-0.609255	15/06/2019	2019/06/15 03:34:52	03:34:52	Barbastella barbastellus	1	Do not publish	Registration	Wildlife Acoustics	SM2	1.5										Auto ID & Manual Verification	Kaleidoscope
Ebernoe	F3	51.040056	-0.609255	15/06/2019	2019/06/15 03:35:15	03:35:15	Barbastella barbastellus	1	Do not publish	Registration	Wildlife Acoustics	SM2	1.5										Auto ID & Manual Verification	Kaleidoscope
Ebernoe	F3	51.040056	-0.609255	15/06/2019	2019/06/15 03:41:35	03:41:35	Barbastella barbastellus	1	Do not publish	Registration	Wildlife Acoustics	SM2	1.5										Auto ID & Manual Verification	Kaleidoscope
Ebernoe	F3	51.040056	-0.609255	15/06/2019	2019/06/15 03:43:45	03:43:45	Barbastella barbastellus	1	Do not publish	Registration	Wildlife Acoustics	SM2	1.5										Auto ID & Manual Verification	Kaleidoscope
Ebernoe	F3	51.040056	-0.609255	15/06/2019	2019/06/15 03:52:05	03:52:05	Barbastella barbastellus	1	Do not publish	Registration	Wildlife Acoustics	SM2	1.5										Auto ID & Manual Verification	Kaleidoscope
Ebernoe	F3	51.040056	-0.609255	15/06/2019	2019/06/15 03:52:34	03:52:34	Barbastella barbastellus	1	Do not publish	Registration	Wildlife Acoustics	SM2	1.5										Auto ID & Manual Verification	Kaleidoscope
Ebernoe	F3	51.040056	-0.609255	15/06/2019	2019/06/15 03:53:38	03:53:38	Barbastella barbastellus	1	Do not publish	Registration	Wildlife Acoustics	SM2	1.5										Auto ID & Manual Verification	Kaleidoscope
Ebernoe	F3	51.040056	-0.609255	15/06/2019	2019/06/15 03:54:11	03:54:11	Barbastella barbastellus	1	Do not publish	Registration	Wildlife Acoustics	SM2	1.5										Auto ID & Manual Verification	Kaleidoscope
Ebernoe	F3	51.040056	-0.609255	15/06/2019	2019/06/15 03:57:17	03:57:17	Barbastella barbastellus	1	Do not publish	Registration	Wildlife Acoustics	SM2	1.5										Auto ID & Manual Verification	Kaleidoscope
Ebernoe	F3	51.040056	-0.609255	15/06/2019	2019/06/15 03:57:46	03:57:46	Barbastella barbastellus	1	Do not publish	Registration	Wildlife Acoustics	SM2	1.5										Auto ID & Manual Verification	Kaleidoscope
Ebernoe	F3	51.040056	-0.609255	14/06/2019	2019/06/14 21:53:27	21:53:27	Barbastella barbastellus	1	Do not publish	Registration	Wildlife Acoustics	SM2	1.5										Auto ID & Manual Verification	Kaleidoscope
Ebernoe	F3	51.040056	-0.609255	14/06/2019	2019/06/14 21:53:37	21:53:37	Barbastella barbastellus	1	Do not publish	Registration	Wildlife Acoustics	SM2	1.5										Auto ID & Manual Verification	Kaleidoscope
Ebernoe	F3	51.040056	-0.609255	14/06/2019	2019/06/14 21:53:43	21:53:43	Barbastella barbastellus	1	Do not publish	Registration	Wildlife Acoustics	SM2	1.5										Auto ID & Manual Verification	Kaleidoscope
Ebernoe	F3	51.040056	-0.609255	14/06/2019	2019/06/14 21:53:50	21:53:50	Barbastella barbastellus	1	Do not publish	Registration	Wildlife Acoustics	SM2	1.5										Auto ID & Manual Verification	Kaleidoscope
Ebernoe	F3	51.040056	-0.609255	14/06/2019	2019/06/14 21:53:55	21:53:55	Barbastella barbastellus	1	Do not publish	Registration	Wildlife Acoustics	SM2	1.5										Auto ID & Manual Verification	Kaleidoscope
Ebernoe	F3	51.040056	-0.609255	14/06/2019	2019/06/14 22:04:24	22:04:24	Barbastella barbastellus	1	Do not publish	Registration	Wildlife Acoustics	SM2	1.5										Auto ID & Manual Verification	Kaleidoscope
Ebernoe	F3	51.040056	-0.609255	14/06/2019	2019/06/14 22:04:38	22:04:38	Barbastella barbastellus	1	Do not publish	Registration	Wildlife Acoustics	SM2	1.5										Auto ID & Manual Verification	Kaleidoscope
Ebernoe	F3	51.040056	-0.609255	14/06/2019	2019/06/14 22:06:25	22:06:25	Barbastella barbastellus	1	Do not publish	Registration	Wildlife Acoustics	SM2	1.5										Auto ID & Manual Verification	Kaleidoscope
Ebernoe	F3	51.040056	-0.609255	14/06/2019	2019/06/14 22:19:07	22:19:07	Barbastella barbastellus	1	Do not publish	Registration	Wildlife Acoustics	SM2	1.5										Auto ID & Manual Verification	Kaleidoscope
Ebernoe	F3	51.040056	-0.609255	16/06/2019	2019/06/16 02:51:33	02:51:33	Barbastella barbastellus	1	Do not publish	Registration	Wildlife Acoustics	SM2	1.5										Auto ID & Manual Verification	Kaleidoscope
Ebernoe	F3	51.040056	-0.609255	16/06/2019	2019/06/16 03:29:09	03:29:09	Barbastella barbastellus	1	Do not publish	Registration	Wildlife Acoustics	SM2	1.5										Auto ID & Manual Verification	Kaleidoscope
Ebernoe	F3	51.040056	-0.609255	16/06/2019	2019/06/16 03:42:22	03:42:22	Barbastella barbastellus	1	Do not publish	Registration	Wildlife Acoustics	SM2	1.5										Auto ID & Manual Verification	Kaleidoscope
Ebernoe	F3	51.040056	-0.609255	15/06/2019	2019/06/15 22:24:26	22:24:26	Barbastella barbastellus	1	Do not publish	Registration	Wildlife Acoustics	SM2	1.5										Auto ID & Manual Verification	Kaleidoscope
Ebernoe	F3	51.040056	-0.609255	17/06/2019	2019/06/17 02:03:56	02:03:56	Barbastella barbastellus	1	Do not publish	Registration	Wildlife Acoustics	SM2	1.5										Auto ID & Manual Verification	Kaleidoscope
Ebernoe	F3	51.040056	-0.609255	17/06/2019	2019/06/17 03:14:17	03:14:17	Barbastella barbastellus	1	Do not publish	Registration	Wildlife Acoustics	SM2	1.5										Auto ID & Manual Verification	Kaleidoscope
Ebernoe	F3	51.040056	-0.609255	17/06/2019	2019/06/17 03:15:16	03:15:16	Barbastella barbastellus	1	Do not publish	Registration	Wildlife Acoustics	SM2	1.5										Auto ID & Manual Verification	Kaleidoscope
Ebernoe	F3	51.040056	-0.609255	17/06/2019	2019/06/17 03:19:42	03:19:42	Barbastella barbastellus	1	Do not publish	Registration	Wildlife Acoustics	SM2	1.5										Auto ID & Manual Verification	Kaleidoscope
Ebernoe	F3	51.040056	-0.609255	17/06/2019	2019/06/17 03:20:04	03:20:04	Barbastella barbastellus	1	Do not publish	Registration	Wildlife Acoustics	SM2	1.5										Auto ID & Manual Verification	Kaleidoscope
Ebernoe	F3	51.040056	-0.609255	17/06/2019	2019/06/17 03:25:50	03:25:50	Barbastella barbastellus	1	Do not publish	Registration	Wildlife Acoustics	SM2	1.5										Auto ID & Manual Verification	Kaleidoscope
Ebernoe	F3	51.040056	-0.609255	17/06/2019	2019/06/17 03:48:58	03:48:58	Barbastella barbastellus	1	Do not publish	Registration	Wildlife Acoustics	SM2	1.5										Auto ID & Manual Verification	Kaleidoscope
Ebernoe	F3	51.040056	-0.609255	16/06/2019	2019/06/16 21:37:29	21:37:29	Barbastella barbastellus	1	Do not publish	Registration	Wildlife Acoustics	SM2	1.5										Auto ID & Manual Verification	Kaleidoscope
Ebernoe	F3	51.040056	-0.609255	16/06/2019	2019/06/16 21:58:54	21:58:54	Barbastella barbastellus	1	Do not publish	Registration	Wildlife Acoustics	SM2	1.5										Auto ID & Manual Verification	Kaleidoscope
Ebernoe	F3	51.040056	-0.609255	16/06/2019	2019/06/16 21:59:01	21:59:01	Barbastella barbastellus	1	Do not publish	Registration	Wildlife Acoustics	SM2	1.5										Auto ID & Manual Verification	Kaleidoscope
Ebernoe	F3	51.040056	-0.609255	16/06/2019	2019/06/16 21:59:05	21:59:05	Barbastella barbastellus	1	Do not publish	Registration	Wildlife Acoustics	SM2	1.5										Auto ID & Manual Verification	Kaleidoscope
Ebernoe	F3	51.040056	-0.609255	16/06/2019	2019/06/16 21:59:52	21:59:52	Barbastella barbastellus	1	Do not publish	Registration	Wildlife Acoustics	SM2	1.5										Auto ID & Manual Verification	Kaleidoscope
Ebernoe	F3	51.040056	-0.609255	16/06/2019	2019/06/16 22:06:38	22:06:38	Barbastella barbastellus	1	Do not publish	Registration	Wildlife Acoustics	SM2	1.5										Auto ID & Manual Verification	Kaleidoscope
Ebernoe	F3	51.040056	-0.609255	16/06/2019	2019/06/16 22:08:06	22:08:06	Barbastella barbastellus	1	Do not publish	Registration	Wildlife Acoustics	SM2	1.5										Auto ID & Manual Verification	Kaleidoscope
Ebernoe	F3	51.040056	-0.609255	16/06/2019	2019/06/16 23:31:06	23:31:06	Barbastella barbastellus	1	Do not publish	Registration	Wildlife Acoustics	SM2	1.5										Auto ID & Manual Verification	Kaleidoscope
Ebernoe	G3	51.036771	-0.609205	12/06/2019	2019/06/12 03:54:07	03:54:07	Barbastella barbastellus	1	Do not publish	Registration	Wildlife Acoustics	SM2	1.5										Auto ID & Manual Verification	Kaleidoscope
Ebernoe	G3	51.036771	-0.609205	12/06/2019	2019/06/12 03:57:37	03:57:37	Barbastella barbastellus	1	Do not publish	Registration	Wildlife Acoustics	SM2	1.5										Auto ID & Manual Verification	Kaleidoscope
Ebernoe	G3	51.036771	-0.609205	12/06/2019	2019/06/12 03:58:20	03:58:20	Barbastella barbastellus	1	Do not publish	Registration	Wildlife Acoustics	SM2	1.5										Auto ID & Manual Verification	Kaleidoscope
Ebernoe	G3	51.036771	-0.609205	12/06/2019	2019/06/12 04:00:24	04:00:24	Barbastella barbastellus	1	Do not publish	Registration	Wildlife Acoustics	SM2	1.5										Auto ID & Manual Verification	Kaleidoscope
Ebernoe	G3	51.036771	-0.609205	11/06/2019	2019/06/11 21:45:41	21:45:41	Barbastella barbastellus	1	Do not publish	Registration	Wildlife Acoustics	SM2	1.5										Auto ID & Manual Verification	Kaleidoscope
Ebernoe	G3	51.036771	-0.609205	11/06/2019	2019/06/11 21:45:48	21:45:48	Barbastella barbastellus	1	Do not publish	Registration	Wildlife Acoustics	SM2	1.5										Auto ID & Manual Verification	Kaleidoscope
Ebernoe	G3	51.036771	-0.609205	11/06/2019	2019/06/11 21:45:54	21:45:54	Barbastella barbastellus	1	Do not publish	Registration	Wildlife Acoustics	SM2	1.5										Auto ID & Manual Verification	Kaleidoscope
Ebernoe	G3	51.036771	-0.609205	11/06/2019	2019/06/11 21:46:06	21:46:06	Barbastella barbastellus	1	Do not publish	Registration	Wildlife Acoustics	SM2	1.5										Auto ID & Manual Verification	Kaleidoscope
Ebernoe	G3	51.036771	-0.609205	11/06/2019	2019/06/11 21:59:39	21:59:39	Barbastella barbastellus	1	Do not publish	Registration	Wildlife Acoustics	SM2	1.5										Auto ID & Manual Verification	Kaleidoscope
Ebernoe	G3	51.036771	-0.609205	11/06/2019	2019/06/11 21:59:53	21:59:53	Barbastella barbastellus	1	Do not publish	Registration	Wildlife Acoustics	SM2	1.5										Auto ID & Manual Verification	Kaleidoscope
Ebernoe	G3	51.036771	-0.609205	11/06/2019	2019/06/11 22:07:57	22:07:57	Barbastella barbastellus	1	Do not publish	Registration	Wildlife Acoustics	SM2	1.5										Auto ID & Manual Verification	Kaleidoscope
Ebernoe	G3	51.036771	-0.609205	11/06/2019	2019/06/11 22:15:33	22:15:33	Barbastella barbastellus	1	Do not publish	Registration	Wildlife Acoustics	SM2	1.5										Auto ID & Manual Verification	Kaleidoscope
Ebernoe	G3	51.036771	-0.609205	13/06/2019	2019/06/13 02:56:49	02:56:49	Barbastella barbastellus	1	Do not publish	Registration	Wildlife Acoustics	SM2	1.5										Auto ID & Manual Verification	Kaleidoscope
Ebernoe	G3	51.036771	-0.609205	13/06/2019	2019/06/13 02:57:26	02:57:26	Barbastella barbastellus	1	Do not publish	Registration	Wildlife Acoustics	SM2	1.5										Auto ID & Manual Verification	Kaleidoscope
Ebernoe	G3	51.036771	-0.609205	13/06/2019	2019/06/13 02:59:57	02:59:57	Barbastella barbastellus	1	Do not publish	Registration	Wildlife Acoustics	SM2	1.5										Auto ID & Manual Verification	Kaleidoscope
Ebernoe	G3	51.036771	-0.609205	13/06/2019	2019/06/13 03:00:38	03:00:38	Barbastella barbastellus	1	Do not publish	Registration	Wildlife Acoustics	SM2	1.5										Auto ID & Manual Verification	Kaleidoscope
Ebernoe	G3	51.036771	-0.609205	13/06/2019	2019/06/13 03:02:22	03:02:22	Barbastella barbastellus	1	Do not publish	Registration	Wildlife Acoustics	SM2	1.5										Auto ID & Manual Verification	Kaleidoscope
Ebernoe	G3	51.036771	-0.609205	13/06/2019	2019/06/13 03:02:22	03:02:22	Barbastella barbastellus	1	Do not publish	Registration	Wildlife Acoustics	SM2	1.5										Auto ID & Manual Verification	Kaleidoscope
Ebernoe	G3	51.036771	-0.609205	13/06/2019	2019/06/13 03:11:45	03:11:45	Barbastella barbastellus	1	Do not publish	Registration	Wildlife Acoustics	SM2	1.5										Auto ID & Manual Verification	Kaleidoscope
Ebernoe	G3	51.036771	-0.609205	13/06/2019	2019/06/13 03:18:04	03:18:04	Barbastella barbastellus	1	Do not publish	Registration	Wildlife Acoustics	SM2	1.5										Auto ID & Manual Verification	Kaleidoscope
Ebernoe	G3	51.036771	-0.609205	13/06/2019	2019/06/13 03:36:29	03:36:29	Barbastella barbastellus	1	Do not publish	Registration	Wildlife Acoustics	SM2	1.5										Auto ID & Manual Verification	Kaleidoscope
Ebernoe	G3	51.036771	-0.609205	13/06/2019	2019/06/13 03:37:03	03:37:03	Barbastella barbastellus	1	Do not publish	Registration	Wildlife Acoustics	SM2	1.5										Auto ID & Manual Verification	Kaleidoscope
Ebernoe	G3	51.036771	-0.609205	13/06/2019	2019/06/13 03:41:42	03:41:42	Barbastella barbastellus	1	Do not publish	Registration	Wildlife Acoustics	SM2	1.5										Auto ID & Manual Verification	Kaleidoscope
Ebernoe	G3	51.036771	-0.609205	13/06/2019	2019/06/13 03:42:09	03:42:09	Barbastella barbastellus	1	Do not publish	Registration	Wildlife Acoustics	SM2	1.5										Auto ID & Manual Verification	Kaleidoscope
Ebernoe	G3	51.036771	-0.609205	13/06/2019	2019/06/13 03:44:31	03:44:31	Barbastella barbastellus	1	Do not publish	Registration	Wildlife Acoustics	SM2	1.5										Auto ID & Manual Verification	Kaleidoscope
Ebernoe	G3	51.036771	-0.609205	13/06/2019	2019/06/13 03:57:31	03:57:31	Barbastella barbastellus	1	Do not publish	Registration	Wildlife Acoustics	SM2	1.5										Auto ID & Manual Verification	Kaleidoscope
Ebernoe	G3	51.036771	-0.609205	14/06/2019	2019/06/14 03:25:01	03:25:01	Barbastella barbastellus	1	Do not publish	Registration	Wildlife Acoustics	SM2	1.5										Auto ID & Manual Verification	Kaleidoscope
Ebernoe	G3	51.036771	-0.609205	14/06/2019	2019/06/14 03:27:10	03:27:10	Barbastella barbastellus	1	Do not publish	Registration	Wildlife Acoustics	SM2	1.5										Auto ID & Manual Verification	Kaleidoscope
Ebernoe	G3	51.036771	-0.609205	14/06/2019	2019/06/14 03:30:47	03:30:47	Barbastella barbastellus	1	Do not publish	Registration	Wildlife Acoustics	SM2	1.5										Auto ID & Manual Verification	Kaleidoscope
Ebernoe	G3	51.036771	-0.609205	14/06/2019	2019/06/14 03:31:28	03:31:28	Barbastella barbastellus	1	Do not publish	Registration	Wildlife Acoustics	SM2	1.5										Auto ID & Manual Verification	Kaleidoscope
Ebernoe	G3	51.036771	-0.609205	14/06/2019	2019/06/14 03:32:35	03:32:35	Barbastella barbastellus	1	Do not publish	Registration	Wildlife Acoustics	SM2	1.5										Auto ID & Manual Verification	Kaleidoscope
Ebernoe	G3	51.036771	-0.609205	14/06/2019	2019/06/14 03:33:15	03:33:15	Barbastella barbastellus	1	Do not publish	Registration	Wildlife Acoustics	SM2	1.5										Auto ID & Manual Verification	Kaleidoscope
Ebernoe	G3	51.036771	-0.609205	14/06/2019	2019/06/14 03:41:21	03:41:21	Barbastella barbastellus	1	Do not publish	Registration	Wildlife Acoustics	SM2	1.5										Auto ID & Manual Verification	Kaleidoscope
Ebernoe	G3	51.036771	-0.609205	14/06/2019	2019/06/14 03:42:06	03:42:06	Barbastella barbastellus	1	Do not publish	Registration	Wildlife Acoustics	SM2	1.5										Auto ID & Manual Verification	Kaleidoscope
Ebernoe	G3	51.036771	-0.609205	14/06/2019	2019/06/14 03:49:47	03:49:47	Barbastella barbastellus	1	Do not publish	Registration	Wildlife Acoustics	SM2	1.5										Auto ID & Manual Verification	Kaleidoscope
Ebernoe	G3	51.036771	-0.609205	14/06/2019	2019/06/14 03:54:00	03:54:00	Barbastella barbastellus	1	Do not publish	Registration	Wildlife Acoustics	SM2	1.5										Auto ID & Manual Verification	Kaleidoscope
Ebernoe	G3	51.036771	-0.609205	14/06/2019	2019/06/14 03:54:55	03:54:55	Barbastella barbastellus	1	Do not publish	Registration	Wildlife Acoustics	SM2	1.5										Auto ID & Manual Verification	Kaleidoscope
Ebernoe	G3	51.036771	-0.609205	14/06/2019	2019/06/14 03:55:34	03:55:34	Barbastella barbastellus	1	Do not publish	Registration	Wildlife Acoustics	SM2	1.5										Auto ID & Manual Verification	Kaleidoscope
Ebernoe	G3	51.036771	-0.609205	14/06/2019	2019/06/14 04:02:25	04:02:25	Barbastella barbastellus	1	Do not publish	Registration	Wildlife Acoustics	SM2	1.5										Auto ID & Manual Verification	Kaleidoscope
Ebernoe	G3	51.036771	-0.609205	14/06/2019	2019/06/14 04:04:22	04:04:22	Barbastella barbastellus	1	Do not publish	Registration	Wildlife Acoustics	SM2	1.5										Auto ID & Manual Verification	Kaleidoscope
Ebernoe	G3	51.036771	-0.609205	13/06/2019	2019/06/13 21:41:19	21:41:19	Barbastella barbastellus	1	Do not publish	Registration	Wildlife Acoustics	SM2	1.5										Auto ID & Manual Verification	Kaleidoscope
Ebernoe	G3	51.036771	-0.609205	13/06/2019	2019/06/13 21:43:43	21:43:43	Barbastella barbastellus	1	Do not publish	Registration	Wildlife Acoustics	SM2	1.5										Auto ID & Manual Verification	Kaleidoscope
Ebernoe	G3	51.036771	-0.609205	13/06/2019	2019/06/13 21:43:49	21:43:49	Barbastella barbastellus	1	Do not publish	Registration	Wildlife Acoustics	SM2	1.5										Auto ID & Manual Verification	Kaleidoscope
Ebernoe	G3	51.036771	-0.609205	13/06/2019	2019/06/13 21:48:20	21:48:20	Barbastella barbastellus	1	Do not publish	Registration	Wildlife Acoustics	SM2	1.5										Auto ID & Manual Verification	Kaleidoscope
Ebernoe	G3	51.036771	-0.609205	15/06/2019	2019/06/15 02:10:33	02:10:33	Barbastella barbastellus	1	Do not publish	Registration	Wildlife Acoustics	SM2	1.5										Auto ID & Manual Verification	Kaleidoscope
Ebernoe	G3	51.036771	-0.609205	15/06/2019	2019/06/15 02:50:29	02:50:29	Barbastella barbastellus	1	Do not publish	Registration	Wildlife Acoustics	SM2	1.5										Auto ID & Manual Verification	Kaleidoscope
Ebernoe	G3	51.036771	-0.609205	15/06/2019	2019/06/15 02:51:39	02:51:39	Barbastella barbastellus	1	Do not publish	Registration	Wildlife Acoustics	SM2	1.5										Auto ID & Manual Verification	Kaleidoscope
Ebernoe	G3	51.036771	-0.609205	15/06/2019	2019/06/15 03:11:18	03:11:18	Barbastella barbastellus	1	Do not publish	Registration	Wildlife Acoustics	SM2	1.5										Auto ID & Manual Verification	Kaleidoscope
Ebernoe	G3	51.036771	-0.609205	15/06/2019	2019/06/15 03:12:26	03:12:26	Barbastella barbastellus	1	Do not publish	Registration	Wildlife Acoustics	SM2	1.5										Auto ID & Manual Verification	Kaleidoscope
Ebernoe	G3	51.036771	-0.609205	15/06/2019	2019/06/15 03:17:05	03:17:05	Barbastella barbastellus	1	Do not publish	Registration	Wildlife Acoustics	SM2	1.5										Auto ID & Manual Verification	Kaleidoscope
Ebernoe	G3	51.036771	-0.609205	15/06/2019	2019/06/15 03:43:26	03:43:26	Barbastella barbastellus	1	Do not publish	Registration	Wildlife Acoustics	SM2	1.5										Auto ID & Manual Verification	Kaleidoscope
Ebernoe	G3	51.036771	-0.609205	15/06/2019	2019/06/15 03:56:23	03:56:23	Barbastella barbastellus	1	Do not publish	Registration	Wildlife Acoustics	SM2	1.5										Auto ID & Manual Verification	Kaleidoscope
Ebernoe	G3	51.036771	-0.609205	14/06/2019	2019/06/14 21:43:18	21:43:18	Barbastella barbastellus	1	Do not publish	Registration	Wildlife Acoustics	SM2	1.5										Auto ID & Manual Verification	Kaleidoscope
Ebernoe	G3	51.036771	-0.609205	14/06/2019	2019/06/14 21:43:34	21:43:34	Barbastella barbastellus	1	Do not publish	Registration	Wildlife Acoustics	SM2	1.5										Auto ID & Manual Verification	Kaleidoscope
Ebernoe	G3	51.036771	-0.609205	14/06/2019	2019/06/14 21:47:35	21:47:35	Barbastella barbastellus	1	Do not publish	Registration	Wildlife Acoustics	SM2	1.5										Auto ID & Manual Verification	Kaleidoscope
Ebernoe	G3	51.036771	-0.609205	14/06/2019	2019/06/14 22:06:07	22:06:07	Barbastella barbastellus	1	Do not publish	Registration	Wildlife Acoustics	SM2	1.5										Auto ID & Manual Verification	Kaleidoscope
Ebernoe	G3	51.036771	-0.609205	14/06/2019	2019/06/14 22:20:06	22:20:06	Barbastella barbastellus	1	Do not publish	Registration	Wildlife Acoustics	SM2	1.5										Auto ID & Manual Verification	Kaleidoscope
Ebernoe	G3	51.036771	-0.609205	16/06/2019	2019/06/16 02:33:21	02:33:21	Barbastella barbastellus	1	Do not publish	Registration	Wildlife Acoustics	SM2	1.5										Auto ID & Manual Verification	Kaleidoscope
Ebernoe	G3	51.036771	-0.609205	16/06/2019	2019/06/16 02:47:18	02:47:18	Barbastella barbastellus	1	Do not publish	Registration	Wildlife Acoustics	SM2	1.5										Auto ID & Manual Verification	Kaleidoscope
Ebernoe	G3	51.036771	-0.609205	16/06/2019	2019/06/16 03:30:52	03:30:52	Barbastella barbastellus	1	Do not publish	Registration	Wildlife Acoustics	SM2	1.5										Auto ID & Manual Verification	Kaleidoscope
Ebernoe	G3	51.036771	-0.609205	16/06/2019	2019/06/16 03:31:55	03:31:55	Barbastella barbastellus	1	Do not publish	Registration	Wildlife Acoustics	SM2	1.5										Auto ID & Manual Verification	Kaleidoscope
Ebernoe	G3	51.036771	-0.609205	16/06/2019	2019/06/16 03:32:07	03:32:07	Barbastella barbastellus	1	Do not publish	Registration	Wildlife Acoustics	SM2	1.5										Auto ID & Manual Verification	Kaleidoscope
Ebernoe	G3	51.036771	-0.609205	16/06/2019	2019/06/16 03:41:10	03:41:10	Barbastella barbastellus	1	Do not publish	Registration	Wildlife Acoustics	SM2	1.5										Auto ID & Manual Verification	Kaleidoscope
Ebernoe	G3	51.036771	-0.609205	16/06/2019	2019/06/16 03:42:48	03:42:48	Barbastella barbastellus	1	Do not publish	Registration	Wildlife Acoustics	SM2	1.5										Auto ID & Manual Verification	Kaleidoscope
Ebernoe	G3	51.036771	-0.609205	15/06/2019	2019/06/15 21:45:48	21:45:48	Barbastella barbastellus	1	Do not publish	Registration	Wildlife Acoustics	SM2	1.5										Auto ID & Manual Verification	Kaleidoscope
Ebernoe	G3	51.036771	-0.609205	15/06/2019	2019/06/15 21:47:32	21:47:32	Barbastella barbastellus	1	Do not publish	Registration	Wildlife Acoustics	SM2	1.5										Auto ID & Manual Verification	Kaleidoscope
Ebernoe	G3	51.036771	-0.609205	15/06/2019	2019/06/15 21:48:23	21:48:23	Barbastella barbastellus	1	Do not publish	Registration	Wildlife Acoustics	SM2	1.5										Auto ID & Manual Verification	Kaleidoscope
Ebernoe	G3	51.036771	-0.609205	15/06/2019	2019/06/15 21:59:53	21:59:53	Barbastella barbastellus	1	Do not publish	Registration	Wildlife Acoustics	SM2	1.5										Auto ID & Manual Verification	Kaleidoscope
Ebernoe	G3	51.036771	-0.609205	15/06/2019	2019/06/15 22:25:46	22:25:46	Barbastella barbastellus	1	Do not publish	Registration	Wildlife Acoustics	SM2	1.5										Auto ID & Manual Verification	Kaleidoscope
Ebernoe	G3	51.036771	-0.609205	15/06/2019	2019/06/15 23:04:50	23:04:50	Barbastella barbastellus	1	Do not publish	Registration	Wildlife Acoustics	SM2	1.5										Auto ID & Manual Verification	Kaleidoscope
Ebernoe	G3	51.036771	-0.609205	17/06/2019	2019/06/17 02:02:41	02:02:41	Barbastella barbastellus	1	Do not publish	Registration	Wildlife Acoustics	SM2	1.5										Auto ID & Manual Verification	Kaleidoscope
Ebernoe	G3	51.036771	-0.609205	17/06/2019	2019/06/17 03:32:48	03:32:48	Barbastella barbastellus	1	Do not publish	Registration	Wildlife Acoustics	SM2	1.5										Auto ID & Manual Verification	Kaleidoscope
Ebernoe	G3	51.036771	-0.609205	17/06/2019	2019/06/17 03:32:53	03:32:53	Barbastella barbastellus	1	Do not publish	Registration	Wildlife Acoustics	SM2	1.5										Auto ID & Manual Verification	Kaleidoscope
Ebernoe	G3	51.036771	-0.609205	17/06/2019	2019/06/17 03:35:47	03:35:47	Barbastella barbastellus	1	Do not publish	Registration	Wildlife Acoustics	SM2	1.5										Auto ID & Manual Verification	Kaleidoscope
Ebernoe	G3	51.036771	-0.609205	17/06/2019	2019/06/17 03:36:24	03:36:24	Barbastella barbastellus	1	Do not publish	Registration	Wildlife Acoustics	SM2	1.5										Auto ID & Manual Verification	Kaleidoscope
Ebernoe	G3	51.036771	-0.609205	17/06/2019	2019/06/17 03:36:28	03:36:28	Barbastella barbastellus	1	Do not publish	Registration	Wildlife Acoustics	SM2	1.5										Auto ID & Manual Verification	Kaleidoscope
Ebernoe	G3	51.036771	-0.609205	17/06/2019	2019/06/17 03:47:59	03:47:59	Barbastella barbastellus	1	Do not publish	Registration	Wildlife Acoustics	SM2	1.5										Auto ID & Manual Verification	Kaleidoscope
Ebernoe	G3	51.036771	-0.609205	17/06/2019	2019/06/17 03:54:27	03:54:27	Barbastella barbastellus	1	Do not publish	Registration	Wildlife Acoustics	SM2	1.5										Auto ID & Manual Verification	Kaleidoscope
Ebernoe	G3	51.036771	-0.609205	16/06/2019	2019/06/16 22:00:21	22:00:21	Barbastella barbastellus	1	Do not publish	Registration	Wildlife Acoustics	SM2	1.5										Auto ID & Manual Verification	Kaleidoscope
Ebernoe	G3	51.036771	-0.609205	16/06/2019	2019/06/16 22:29:47	22:29:47	Barbastella barbastellus	1	Do not publish	Registration	Wildlife Acoustics	SM2	1.5										Auto ID & Manual Verification	Kaleidoscope
Ebernoe	G3	51.036771	-0.609205	16/06/2019	2019/06/16 22:32:33	22:32:33	Barbastella barbastellus	1	Do not publish	Registration	Wildlife Acoustics	SM2	1.5										Auto ID & Manual Verification	Kaleidoscope
Ebernoe	G3	51.036771	-0.609205	16/06/2019	2019/06/16 22:43:52	22:43:52	Barbastella barbastellus	1	Do not publish	Registration	Wildlife Acoustics	SM2	1.5										Auto ID & Manual Verification	Kaleidoscope
Ebernoe	P1	51.03533	-0.602331	13/06/2019	2019/06/13 21:46:58	21:46:58	Barbastella barbastellus	1	Do not publish	Registration	Wildlife Acoustics	SM2	1.5										Auto ID & Manual Verification	Kaleidoscope
Ebernoe	P1	51.03533	-0.602331	14/06/2019	2019/06/14 22:01:38	22:01:38	Barbastella barbastellus	1	Do not publish	Registration	Wildlife Acoustics	SM2	1.5										Auto ID & Manual Verification	Kaleidoscope
Ebernoe	P1	51.03533	-0.602331	15/06/2019	2019/06/15 21:49:04	21:49:04	Barbastella barbastellus	1	Do not publish	Registration	Wildlife Acoustics	SM2	1.5										Auto ID & Manual Verification	Kaleidoscope
Ebernoe	P1	51.03533	-0.602331	16/06/2019	2019/06/16 22:01:22	22:01:22	Barbastella barbastellus	1	Do not publish	Registration	Wildlife Acoustics	SM2	1.5										Auto ID & Manual Verification	Kaleidoscope
Ebernoe	S1	51.034715	-0.608099	12/06/2019	2019/06/12 00:53:59	00:53:59	Barbastella barbastellus	1	Do not publish	Registration	Wildlife Acoustics	SM2	1.5										Auto ID & Manual Verification	Kaleidoscope
Ebernoe	S1	51.034715	-0.608099	12/06/2019	2019/06/12 01:22:28	01:22:28	Barbastella barbastellus	1	Do not publish	Registration	Wildlife Acoustics	SM2	1.5										Auto ID & Manual Verification	Kaleidoscope
Ebernoe	S1	51.034715	-0.608099	12/06/2019	2019/06/12 02:04:22	02:04:22	Barbastella barbastellus	1	Do not publish	Registration	Wildlife Acoustics	SM2	1.5										Auto ID & Manual Verification	Kaleidoscope
Ebernoe	S1	51.034715	-0.608099	13/06/2019	2019/06/13 03:43:05	03:43:05	Barbastella barbastellus	1	Do not publish	Registration	Wildlife Acoustics	SM2	1.5										Auto ID & Manual Verification	Kaleidoscope
Ebernoe	S1	51.034715	-0.608099	13/06/2019	2019/06/13 03:43:53	03:43:53	Barbastella barbastellus	1	Do not publish	Registration	Wildlife Acoustics	SM2	1.5										Auto ID & Manual Verification	Kaleidoscope
Ebernoe	S1	51.034715	-0.608099	13/06/2019	2019/06/13 03:44:11	03:44:11	Barbastella barbastellus	1	Do not publish	Registration	Wildlife Acoustics	SM2	1.5										Auto ID & Manual Verification	Kaleidoscope
Ebernoe	S1	51.034715	-0.608099	14/06/2019	2019/06/14 01:41:26	01:41:26	Barbastella barbastellus	1	Do not publish	Registration	Wildlife Acoustics	SM2	1.5										Auto ID & Manual Verification	Kaleidoscope
Ebernoe	S1	51.034715	-0.608099	14/06/2019	2019/06/14 02:51:01	02:51:01	Barbastella barbastellus	1	Do not publish	Registration	Wildlife Acoustics	SM2	1.5										Auto ID & Manual Verification	Kaleidoscope
Ebernoe	S1	51.034715	-0.608099	14/06/2019	2019/06/14 02:51:50	02:51:50	Barbastella barbastellus	1	Do not publish	Registration	Wildlife Acoustics	SM2	1.5										Auto ID & Manual Verification	Kaleidoscope
Ebernoe	S1	51.034715	-0.608099	14/06/2019	2019/06/14 03:34:14	03:34:14	Barbastella barbastellus	1	Do not publish	Registration	Wildlife Acoustics	SM2	1.5										Auto ID & Manual Verification	Kaleidoscope
Ebernoe	S1	51.034715	-0.608099	14/06/2019	2019/06/14 03:57:54	03:57:54	Barbastella barbastellus	1	Do not publish	Registration	Wildlife Acoustics	SM2	1.5										Auto ID & Manual Verification	Kaleidoscope
Ebernoe	S1	51.034715	-0.608099	13/06/2019	2019/06/13 21:38:30	21:38:30	Barbastella barbastellus	1	Do not publish	Registration	Wildlife Acoustics	SM2	1.5										Auto ID & Manual Verification	Kaleidoscope
Ebernoe	S1	51.034715	-0.608099	13/06/2019	2019/06/13 21:42:18	21:42:18	Barbastella barbastellus	1	Do not publish	Registration	Wildlife Acoustics	SM2	1.5										Auto ID & Manual Verification	Kaleidoscope
Ebernoe	S1	51.034715	-0.608099	15/06/2019	2019/06/15 02:32:17	02:32:17	Barbastella barbastellus	1	Do not publish	Registration	Wildlife Acoustics	SM2	1.5										Auto ID & Manual Verification	Kaleidoscope
Ebernoe	S1	51.034715	-0.608099	15/06/2019	2019/06/15 02:48:33	02:48:33	Barbastella barbastellus	1	Do not publish	Registration	Wildlife Acoustics	SM2	1.5										Auto ID & Manual Verification	Kaleidoscope
Ebernoe	S1	51.034715	-0.608099	15/06/2019	2019/06/15 03:27:48	03:27:48	Barbastella barbastellus	1	Do not publish	Registration	Wildlife Acoustics	SM2	1.5										Auto ID & Manual Verification	Kaleidoscope
Ebernoe	S1	51.034715	-0.608099	15/06/2019	2019/06/15 03:42:28	03:42:28	Barbastella barbastellus	1	Do not publish	Registration	Wildlife Acoustics	SM2	1.5										Auto ID & Manual Verification	Kaleidoscope
Ebernoe	S1	51.034715	-0.608099	15/06/2019	2019/06/15 03:42:55	03:42:55	Barbastella barbastellus	1	Do not publish	Registration	Wildlife Acoustics	SM2	1.5										Auto ID & Manual Verification	Kaleidoscope
Ebernoe	S1	51.034715	-0.608099	16/06/2019	2019/06/16 03:03:09	03:03:09	Barbastella barbastellus	1	Do not publish	Registration	Wildlife Acoustics	SM2	1.5										Auto ID & Manual Verification	Kaleidoscope
Ebernoe	S1	51.034715	-0.608099	16/06/2019	2019/06/16 03:03:56	03:03:56	Barbastella barbastellus	1	Do not publish	Registration	Wildlife Acoustics	SM2	1.5										Auto ID & Manual Verification	Kaleidoscope
Ebernoe	S1	51.034715	-0.608099	15/06/2019	2019/06/15 21:52:46	21:52:46	Barbastella barbastellus	1	Do not publish	Registration	Wildlife Acoustics	SM2	1.5										Auto ID & Manual Verification	Kaleidoscope
Ebernoe	S1	51.034715	-0.608099	15/06/2019	2019/06/15 21:53:19	21:53:19	Barbastella barbastellus	1	Do not publish	Registration	Wildlife Acoustics	SM2	1.5										Auto ID & Manual Verification	Kaleidoscope
Ebernoe	S1	51.034715	-0.608099	15/06/2019	2019/06/15 22:01:31	22:01:31	Barbastella barbastellus	1	Do not publish	Registration	Wildlife Acoustics	SM2	1.5										Auto ID & Manual Verification	Kaleidoscope
Ebernoe	S1	51.034715	-0.608099	15/06/2019	2019/06/15 22:01:36	22:01:36	Barbastella barbastellus	1	Do not publish	Registration	Wildlife Acoustics	SM2	1.5										Auto ID & Manual Verification	Kaleidoscope
Ebernoe	S1	51.034715	-0.608099	15/06/2019	2019/06/15 22:01:42	22:01:42	Barbastella barbastellus	1	Do not publish	Registration	Wildlife Acoustics	SM2	1.5										Auto ID & Manual Verification	Kaleidoscope
Ebernoe	S1	51.034715	-0.608099	15/06/2019	2019/06/15 22:02:05	22:02:05	Barbastella barbastellus	1	Do not publish	Registration	Wildlife Acoustics	SM2	1.5										Auto ID & Manual Verification	Kaleidoscope
Ebernoe	S1	51.034715	-0.608099	15/06/2019	2019/06/15 22:02:09	22:02:09	Barbastella barbastellus	1	Do not publish	Registration	Wildlife Acoustics	SM2	1.5										Auto ID & Manual Verification	Kaleidoscope
Ebernoe	S1	51.034715	-0.608099	15/06/2019	2019/06/15 22:02:35	22:02:35	Barbastella barbastellus	1	Do not publish	Registration	Wildlife Acoustics	SM2	1.5										Auto ID & Manual Verification	Kaleidoscope
Ebernoe	S1	51.034715	-0.608099	15/06/2019	2019/06/15 22:02:49	22:02:49	Barbastella barbastellus	1	Do not publish	Registration	Wildlife Acoustics	SM2	1.5										Auto ID & Manual Verification	Kaleidoscope
Ebernoe	S1	51.034715	-0.608099	15/06/2019	2019/06/15 22:02:55	22:02:55	Barbastella barbastellus	1	Do not publish	Registration	Wildlife Acoustics	SM2	1.5										Auto ID & Manual Verification	Kaleidoscope
Ebernoe	S1	51.034715	-0.608099	15/06/2019	2019/06/15 22:03:03	22:03:03	Barbastella barbastellus	1	Do not publish	Registration	Wildlife Acoustics	SM2	1.5										Auto ID & Manual Verification	Kaleidoscope
Ebernoe	S1	51.034715	-0.608099	15/06/2019	2019/06/15 22:03:39	22:03:39	Barbastella barbastellus	1	Do not publish	Registration	Wildlife Acoustics	SM2	1.5										Auto ID & Manual Verification	Kaleidoscope
Ebernoe	S1	51.034715	-0.608099	17/06/2019	2019/06/17 02:25:57	02:25:57	Barbastella barbastellus	1	Do not publish	Registration	Wildlife Acoustics	SM2	1.5										Auto ID & Manual Verification	Kaleidoscope
Ebernoe	S1	51.034715	-0.608099	16/06/2019	2019/06/16 21:47:17	21:47:17	Barbastella barbastellus	1	Do not publish	Registration	Wildlife Acoustics	SM2	1.5										Auto ID & Manual Verification	Kaleidoscope
Ebernoe	S1	51.034715	-0.608099	16/06/2019	2019/06/16 21:58:40	21:58:40	Barbastella barbastellus	1	Do not publish	Registration	Wildlife Acoustics	SM2	1.5										Auto ID & Manual Verification	Kaleidoscope
Ebernoe	S1	51.034715	-0.608099	16/06/2019	2019/06/16 21:59:08	21:59:08	Barbastella barbastellus	1	Do not publish	Registration	Wildlife Acoustics	SM2	1.5										Auto ID & Manual Verification	Kaleidoscope
Ebernoe	S1	51.034715	-0.608099	16/06/2019	2019/06/16 22:01:31	22:01:31	Barbastella barbastellus	1	Do not publish	Registration	Wildlife Acoustics	SM2	1.5										Auto ID & Manual Verification	Kaleidoscope
Ebernoe	S1	51.034715	-0.608099	16/06/2019	2019/06/16 22:02:06	22:02:06	Barbastella barbastellus	1	Do not publish	Registration	Wildlife Acoustics	SM2	1.5										Auto ID & Manual Verification	Kaleidoscope
Ebernoe	S1	51.034715	-0.608099	16/06/2019	2019/06/16 22:02:18	22:02:18	Barbastella barbastellus	1	Do not publish	Registration	Wildlife Acoustics	SM2	1.5										Auto ID & Manual Verification	Kaleidoscope
Ebernoe	S1	51.034715	-0.608099	16/06/2019	2019/06/16 22:45:01	22:45:01	Barbastella barbastellus	1	Do not publish	Registration	Wildlife Acoustics	SM2	1.5										Auto ID & Manual Verification	Kaleidoscope
Ebernoe	T2	51.033161	-0.608051	12/06/2019	2019/06/12 02:52:08	02:52:08	Barbastella barbastellus	1	Do not publish	Registration	Wildlife Acoustics	SM2	1.5										Auto ID & Manual Verification	Kaleidoscope
Ebernoe	T2	51.033161	-0.608051	12/06/2019	2019/06/12 03:44:30	03:44:30	Barbastella barbastellus	1	Do not publish	Registration	Wildlife Acoustics	SM2	1.5										Auto ID & Manual Verification	Kaleidoscope
Ebernoe	T2	51.033161	-0.608051	11/06/2019	2019/06/11 21:49:08	21:49:08	Barbastella barbastellus	1	Do not publish	Registration	Wildlife Acoustics	SM2	1.5										Auto ID & Manual Verification	Kaleidoscope
Ebernoe	T2	51.033161	-0.608051	11/06/2019	2019/06/11 22:10:25	22:10:25	Barbastella barbastellus	1	Do not publish	Registration	Wildlife Acoustics	SM2	1.5										Auto ID & Manual Verification	Kaleidoscope
Ebernoe	T2	51.033161	-0.608051	11/06/2019	2019/06/11 22:21:56	22:21:56	Barbastella barbastellus	1	Do not publish	Registration	Wildlife Acoustics	SM2	1.5										Auto ID & Manual Verification	Kaleidoscope
Ebernoe	T2	51.033161	-0.608051	13/06/2019	2019/06/13 03:40:18	03:40:18	Barbastella barbastellus	1	Do not publish	Registration	Wildlife Acoustics	SM2	1.5										Auto ID & Manual Verification	Kaleidoscope
Ebernoe	T2	51.033161	-0.608051	14/06/2019	2019/06/14 21:48:13	21:48:13	Barbastella barbastellus	1	Do not publish	Registration	Wildlife Acoustics	SM2	1.5										Auto ID & Manual Verification	Kaleidoscope
Ebernoe	T2	51.033161	-0.608051	16/06/2019	2019/06/16 02:38:33	02:38:33	Barbastella barbastellus	1	Do not publish	Registration	Wildlife Acoustics	SM2	1.5										Auto ID & Manual Verification	Kaleidoscope
Ebernoe	T2	51.033161	-0.608051	15/06/2019	2019/06/15 21:45:40	21:45:40	Barbastella barbastellus	1	Do not publish	Registration	Wildlife Acoustics	SM2	1.5										Auto ID & Manual Verification	Kaleidoscope
Ebernoe	T2	51.033161	-0.608051	15/06/2019	2019/06/15 21:46:29	21:46:29	Barbastella barbastellus	1	Do not publish	Registration	Wildlife Acoustics	SM2	1.5										Auto ID & Manual Verification	Kaleidoscope
Ebernoe	T2	51.033161	-0.608051	15/06/2019	2019/06/15 22:04:13	22:04:13	Barbastella barbastellus	1	Do not publish	Registration	Wildlife Acoustics	SM2	1.5										Auto ID & Manual Verification	Kaleidoscope
Ebernoe	T2	51.033161	-0.608051	16/06/2019	2019/06/16 21:40:06	21:40:06	Barbastella barbastellus	1	Do not publish	Registration	Wildlife Acoustics	SM2	1.5										Auto ID & Manual Verification	Kaleidoscope
Ebernoe	T2	51.033161	-0.608051	16/06/2019	2019/06/16 21:47:37	21:47:37	Barbastella barbastellus	1	Do not publish	Registration	Wildlife Acoustics	SM2	1.5										Auto ID & Manual Verification	Kaleidoscope
Ebernoe	U2	51.033607	-0.610823	12/06/2019	2019/06/12 02:13:37	02:13:37	Barbastella barbastellus	1	Do not publish	Registration	Wildlife Acoustics	SM2	1.5										Auto ID & Manual Verification	Kaleidoscope
Ebernoe	U2	51.033607	-0.610823	12/06/2019	2019/06/12 04:02:38	04:02:38	Barbastella barbastellus	1	Do not publish	Registration	Wildlife Acoustics	SM2	1.5										Auto ID & Manual Verification	Kaleidoscope
Ebernoe	U2	51.033607	-0.610823	12/06/2019	2019/06/12 04:06:04	04:06:04	Barbastella barbastellus	1	Do not publish	Registration	Wildlife Acoustics	SM2	1.5										Auto ID & Manual Verification	Kaleidoscope
Ebernoe	U2	51.033607	-0.610823	11/06/2019	2019/06/11 21:39:21	21:39:21	Barbastella barbastellus	1	Do not publish	Registration	Wildlife Acoustics	SM2	1.5										Auto ID & Manual Verification	Kaleidoscope
Ebernoe	U2	51.033607	-0.610823	11/06/2019	2019/06/11 21:50:59	21:50:59	Barbastella barbastellus	1	Do not publish	Registration	Wildlife Acoustics	SM2	1.5										Auto ID & Manual Verification	Kaleidoscope
Ebernoe	U2	51.033607	-0.610823	11/06/2019	2019/06/11 21:51:18	21:51:18	Barbastella barbastellus	1	Do not publish	Registration	Wildlife Acoustics	SM2	1.5										Auto ID & Manual Verification	Kaleidoscope
Ebernoe	U2	51.033607	-0.610823	11/06/2019	2019/06/11 21:51:28	21:51:28	Barbastella barbastellus	1	Do not publish	Registration	Wildlife Acoustics	SM2	1.5										Auto ID & Manual Verification	Kaleidoscope
Ebernoe	U2	51.033607	-0.610823	11/06/2019	2019/06/11 21:51:37	21:51:37	Barbastella barbastellus	1	Do not publish	Registration	Wildlife Acoustics	SM2	1.5										Auto ID & Manual Verification	Kaleidoscope
Ebernoe	U2	51.033607	-0.610823	11/06/2019	2019/06/11 21:52:01	21:52:01	Barbastella barbastellus	1	Do not publish	Registration	Wildlife Acoustics	SM2	1.5										Auto ID & Manual Verification	Kaleidoscope
Ebernoe	U2	51.033607	-0.610823	11/06/2019	2019/06/11 22:11:29	22:11:29	Barbastella barbastellus	1	Do not publish	Registration	Wildlife Acoustics	SM2	1.5										Auto ID & Manual Verification	Kaleidoscope
Ebernoe	U2	51.033607	-0.610823	11/06/2019	2019/06/11 22:14:52	22:14:52	Barbastella barbastellus	1	Do not publish	Registration	Wildlife Acoustics	SM2	1.5										Auto ID & Manual Verification	Kaleidoscope
Ebernoe	U2	51.033607	-0.610823	11/06/2019	2019/06/11 22:20:52	22:20:52	Barbastella barbastellus	1	Do not publish	Registration	Wildlife Acoustics	SM2	1.5										Auto ID & Manual Verification	Kaleidoscope
Ebernoe	U2	51.033607	-0.610823	13/06/2019	2019/06/13 03:59:51	03:59:51	Barbastella barbastellus	1	Do not publish	Registration	Wildlife Acoustics	SM2	1.5										Auto ID & Manual Verification	Kaleidoscope
Ebernoe	U2	51.033607	-0.610823	13/06/2019	2019/06/13 04:12:22	04:12:22	Barbastella barbastellus	1	Do not publish	Registration	Wildlife Acoustics	SM2	1.5										Auto ID & Manual Verification	Kaleidoscope
Ebernoe	U2	51.033607	-0.610823	14/06/2019	2019/06/14 04:06:02	04:06:02	Barbastella barbastellus	1	Do not publish	Registration	Wildlife Acoustics	SM2	1.5										Auto ID & Manual Verification	Kaleidoscope
Ebernoe	U2	51.033607	-0.610823	14/06/2019	2019/06/14 04:10:14	04:10:14	Barbastella barbastellus	1	Do not publish	Registration	Wildlife Acoustics	SM2	1.5										Auto ID & Manual Verification	Kaleidoscope
Ebernoe	U2	51.033607	-0.610823	15/06/2019	2019/06/15 03:23:07	03:23:07	Barbastella barbastellus	1	Do not publish	Registration	Wildlife Acoustics	SM2	1.5										Auto ID & Manual Verification	Kaleidoscope
Ebernoe	U2	51.033607	-0.610823	14/06/2019	2019/06/14 21:49:30	21:49:30	Barbastella barbastellus	1	Do not publish	Registration	Wildlife Acoustics	SM2	1.5										Auto ID & Manual Verification	Kaleidoscope
Ebernoe	U2	51.033607	-0.610823	14/06/2019	2019/06/14 22:14:29	22:14:29	Barbastella barbastellus	1	Do not publish	Registration	Wildlife Acoustics	SM2	1.5										Auto ID & Manual Verification	Kaleidoscope
Ebernoe	U2	51.033607	-0.610823	14/06/2019	2019/06/14 22:19:11	22:19:11	Barbastella barbastellus	1	Do not publish	Registration	Wildlife Acoustics	SM2	1.5										Auto ID & Manual Verification	Kaleidoscope
Ebernoe	U2	51.033607	-0.610823	16/06/2019	2019/06/16 02:17:11	02:17:11	Barbastella barbastellus	1	Do not publish	Registration	Wildlife Acoustics	SM2	1.5										Auto ID & Manual Verification	Kaleidoscope
Ebernoe	U2	51.033607	-0.610823	15/06/2019	2019/06/15 21:51:03	21:51:03	Barbastella barbastellus	1	Do not publish	Registration	Wildlife Acoustics	SM2	1.5										Auto ID & Manual Verification	Kaleidoscope
Ebernoe	U2	51.033607	-0.610823	15/06/2019	2019/06/15 22:01:12	22:01:12	Barbastella barbastellus	1	Do not publish	Registration	Wildlife Acoustics	SM2	1.5										Auto ID & Manual Verification	Kaleidoscope
Ebernoe	U2	51.033607	-0.610823	15/06/2019	2019/06/15 22:01:30	22:01:30	Barbastella barbastellus	1	Do not publish	Registration	Wildlife Acoustics	SM2	1.5										Auto ID & Manual Verification	Kaleidoscope
Ebernoe	U2	51.033607	-0.610823	15/06/2019	2019/06/15 22:15:14	22:15:14	Barbastella barbastellus	1	Do not publish	Registration	Wildlife Acoustics	SM2	1.5										Auto ID & Manual Verification	Kaleidoscope
Ebernoe	U2	51.033607	-0.610823	15/06/2019	2019/06/15 22:15:29	22:15:29	Barbastella barbastellus	1	Do not publish	Registration	Wildlife Acoustics	SM2	1.5										Auto ID & Manual Verification	Kaleidoscope
Ebernoe	U2	51.033607	-0.610823	17/06/2019	2019/06/17 02:26:29	02:26:29	Barbastella barbastellus	1	Do not publish	Registration	Wildlife Acoustics	SM2	1.5										Auto ID & Manual Verification	Kaleidoscope
Ebernoe	U2	51.033607	-0.610823	17/06/2019	2019/06/17 03:57:27	03:57:27	Barbastella barbastellus	1	Do not publish	Registration	Wildlife Acoustics	SM2	1.5										Auto ID & Manual Verification	Kaleidoscope
Ebernoe	U2	51.033607	-0.610823	17/06/2019	2019/06/17 04:02:48	04:02:48	Barbastella barbastellus	1	Do not publish	Registration	Wildlife Acoustics	SM2	1.5										Auto ID & Manual Verification	Kaleidoscope
Ebernoe	U2	51.033607	-0.610823	16/06/2019	2019/06/16 21:50:59	21:50:59	Barbastella barbastellus	1	Do not publish	Registration	Wildlife Acoustics	SM2	1.5										Auto ID & Manual Verification	Kaleidoscope
Ebernoe	U2	51.033607	-0.610823	16/06/2019	2019/06/16 21:52:03	21:52:03	Barbastella barbastellus	1	Do not publish	Registration	Wildlife Acoustics	SM2	1.5										Auto ID & Manual Verification	Kaleidoscope
Ebernoe	U2	51.033607	-0.610823	16/06/2019	2019/06/16 21:58:18	21:58:18	Barbastella barbastellus	1	Do not publish	Registration	Wildlife Acoustics	SM2	1.5										Auto ID & Manual Verification	Kaleidoscope
Ebernoe	U2	51.033607	-0.610823	16/06/2019	2019/06/16 21:58:55	21:58:55	Barbastella barbastellus	1	Do not publish	Registration	Wildlife Acoustics	SM2	1.5										Auto ID & Manual Verification	Kaleidoscope
Ebernoe	U2	51.033607	-0.610823	16/06/2019	2019/06/16 21:59:39	21:59:39	Barbastella barbastellus	1	Do not publish	Registration	Wildlife Acoustics	SM2	1.5										Auto ID & Manual Verification	Kaleidoscope
Ebernoe	U2	51.033607	-0.610823	16/06/2019	2019/06/16 21:59:57	21:59:57	Barbastella barbastellus	1	Do not publish	Registration	Wildlife Acoustics	SM2	1.5										Auto ID & Manual Verification	Kaleidoscope
Ebernoe	U2	51.033607	-0.610823	16/06/2019	2019/06/16 22:01:55	22:01:55	Barbastella barbastellus	1	Do not publish	Registration	Wildlife Acoustics	SM2	1.5										Auto ID & Manual Verification	Kaleidoscope
Ebernoe	U2	51.033607	-0.610823	16/06/2019	2019/06/16 22:02:20	22:02:20	Barbastella barbastellus	1	Do not publish	Registration	Wildlife Acoustics	SM2	1.5										Auto ID & Manual Verification	Kaleidoscope
Ebernoe	U2	51.033607	-0.610823	16/06/2019	2019/06/16 22:02:41	22:02:41	Barbastella barbastellus	1	Do not publish	Registration	Wildlife Acoustics	SM2	1.5										Auto ID & Manual Verification	Kaleidoscope
Ebernoe	U2	51.033607	-0.610823	16/06/2019	2019/06/16 22:03:48	22:03:48	Barbastella barbastellus	1	Do not publish	Registration	Wildlife Acoustics	SM2	1.5										Auto ID & Manual Verification	Kaleidoscope
Ebernoe	U2	51.033607	-0.610823	16/06/2019	2019/06/16 22:04:06	22:04:06	Barbastella barbastellus	1	Do not publish	Registration	Wildlife Acoustics	SM2	1.5										Auto ID & Manual Verification	Kaleidoscope
Ebernoe	U2	51.033607	-0.610823	16/06/2019	2019/06/16 22:07:08	22:07:08	Barbastella barbastellus	1	Do not publish	Registration	Wildlife Acoustics	SM2	1.5										Auto ID & Manual Verification	Kaleidoscope
Ebernoe	U2	51.033607	-0.610823	16/06/2019	2019/06/16 22:07:53	22:07:53	Barbastella barbastellus	1	Do not publish	Registration	Wildlife Acoustics	SM2	1.5										Auto ID & Manual Verification	Kaleidoscope
Ebernoe	U2	51.033607	-0.610823	16/06/2019	2019/06/16 22:08:05	22:08:05	Barbastella barbastellus	1	Do not publish	Registration	Wildlife Acoustics	SM2	1.5										Auto ID & Manual Verification	Kaleidoscope
Ebernoe	U2	51.033607	-0.610823	16/06/2019	2019/06/16 22:09:12	22:09:12	Barbastella barbastellus	1	Do not publish	Registration	Wildlife Acoustics	SM2	1.5										Auto ID & Manual Verification	Kaleidoscope
Ebernoe	U2	51.033607	-0.610823	16/06/2019	2019/06/16 22:09:23	22:09:23	Barbastella barbastellus	1	Do not publish	Registration	Wildlife Acoustics	SM2	1.5										Auto ID & Manual Verification	Kaleidoscope
Ebernoe	U2	51.033607	-0.610823	16/06/2019	2019/06/16 22:10:43	22:10:43	Barbastella barbastellus	1	Do not publish	Registration	Wildlife Acoustics	SM2	1.5										Auto ID & Manual Verification	Kaleidoscope
Ebernoe	U2	51.033607	-0.610823	16/06/2019	2019/06/16 23:34:50	23:34:50	Barbastella barbastellus	1	Do not publish	Registration	Wildlife Acoustics	SM2	1.5										Auto ID & Manual Verification	Kaleidoscope
