# Supplementary material for: An acoustic-based method for locating maternity colonies of rare woodland bats
Source: PeerJ. 2023 Oct 3;11:e15951. doi: 10.7717/peerj.15951 (PMC10557938; doi:10.7717/peerj.15951)
Supplement: Supplemental Information 8 — The original time recordings of barbastelle bats from the passive acoustic detectors. This data was used in statistical analysis, using the R script provided, to determine the optimal cut-off threshold for the identification of woodlands with colonies. [file peerj-11-15951-s008.zip › R script and datasets (cut-off threshold analysis)/Site10.csv]

Site name	Detector identity	Lat	Lon	Date start	Date time	Pass Time	Species / Taxa taxon list	Number of bats	Sensitivity	Pass Definition	Detector Make	Detector model	Detector height m	Roost within 25m	Activity elevated by roost	Linear feature adjacent	Linear feature 25m	Anthropogenic feature adjacent	Anthropogenic feature 25m	Temperature c	Rainfall	Wind speed mph	Method of classification	Analysis software used	Notes
Nupend	BL	52.013746	-2.612005	19/08/2019	2019/08/19 00:16:45	00:16:45	Barbastella barbastellus	1	Do not publish	Registration	Wildlife Acoustics	SM2	1.5										Auto ID & Manual Verification	Kaleidoscope
Nupend	BL	52.013746	-2.612005	20/08/2019	2019/08/20 21:48:47	21:48:47	Barbastella barbastellus	1	Do not publish	Registration	Wildlife Acoustics	SM2	1.5										Auto ID & Manual Verification	Kaleidoscope
Nupend	C3	52.01506	-2.611723	19/08/2019	2019/08/19 00:33:54	00:33:54	Barbastella barbastellus	1	Do not publish	Registration	Wildlife Acoustics	SM2	1.5										Auto ID & Manual Verification	Kaleidoscope
Nupend	C3	52.01506	-2.611723	19/08/2019	2019/08/19 04:35:32	04:35:32	Barbastella barbastellus	1	Do not publish	Registration	Wildlife Acoustics	SM2	1.5										Auto ID & Manual Verification	Kaleidoscope
Nupend	C3	52.01506	-2.611723	19/08/2019	2019/08/19 22:54:03	22:54:03	Barbastella barbastellus	1	Do not publish	Registration	Wildlife Acoustics	SM2	1.5										Auto ID & Manual Verification	Kaleidoscope
Nupend	C3	52.01506	-2.611723	19/08/2019	2019/08/19 23:39:32	23:39:32	Barbastella barbastellus	1	Do not publish	Registration	Wildlife Acoustics	SM2	1.5										Auto ID & Manual Verification	Kaleidoscope
Nupend	C3	52.01506	-2.611723	19/08/2019	2019/08/19 23:39:47	23:39:47	Barbastella barbastellus	1	Do not publish	Registration	Wildlife Acoustics	SM2	1.5										Auto ID & Manual Verification	Kaleidoscope
Nupend	C3	52.01506	-2.611723	19/08/2019	2019/08/19 23:39:59	23:39:59	Barbastella barbastellus	1	Do not publish	Registration	Wildlife Acoustics	SM2	1.5										Auto ID & Manual Verification	Kaleidoscope
Nupend	C3	52.01506	-2.611723	21/08/2019	2019/08/21 01:15:44	01:15:44	Barbastella barbastellus	1	Do not publish	Registration	Wildlife Acoustics	SM2	1.5										Auto ID & Manual Verification	Kaleidoscope
Nupend	D3	52.015619	-2.613612	18/08/2019	2019/08/18 21:12:03	21:12:03	Barbastella barbastellus	1	Do not publish	Registration	Wildlife Acoustics	SM2	1.5										Auto ID & Manual Verification	Kaleidoscope
Nupend	N2	52.015584	-2.614479	19/08/2019	2019/08/19 00:51:27	00:51:27	Barbastella barbastellus	1	Do not publish	Registration	Wildlife Acoustics	SM2	1.5										Auto ID & Manual Verification	Kaleidoscope
Nupend	N2	52.015584	-2.614479	19/08/2019	2019/08/19 20:57:52	20:57:52	Barbastella barbastellus	1	Do not publish	Registration	Wildlife Acoustics	SM2	1.5										Auto ID & Manual Verification	Kaleidoscope
Nupend	N2	52.015584	-2.614479	20/08/2019	2019/08/20 23:33:52	23:33:52	Barbastella barbastellus	1	Do not publish	Registration	Wildlife Acoustics	SM2	1.5										Auto ID & Manual Verification	Kaleidoscope
Nupend	S1	52.014612	-2.61329	18/08/2019	2019/08/18 21:12:33	21:12:33	Barbastella barbastellus	1	Do not publish	Registration	Wildlife Acoustics	SM2	1.5										Auto ID & Manual Verification	Kaleidoscope
Nupend	S1	52.014612	-2.61329	18/08/2019	2019/08/18 21:12:42	21:12:42	Barbastella barbastellus	1	Do not publish	Registration	Wildlife Acoustics	SM2	1.5										Auto ID & Manual Verification	Kaleidoscope
Nupend	S1	52.014612	-2.61329	19/08/2019	2019/08/19 20:51:56	20:51:56	Barbastella barbastellus	1	Do not publish	Registration	Wildlife Acoustics	SM2	1.5										Auto ID & Manual Verification	Kaleidoscope
