# Supplementary material for: An acoustic-based method for locating maternity colonies of rare woodland bats
Source: PeerJ. 2023 Oct 3;11:e15951. doi: 10.7717/peerj.15951 (PMC10557938; doi:10.7717/peerj.15951)
Supplement: Supplemental Information 8 — The original time recordings of barbastelle bats from the passive acoustic detectors. This data was used in statistical analysis, using the R script provided, to determine the optimal cut-off threshold for the identification of woodlands with colonies. [file peerj-11-15951-s008.zip › R script and datasets (cut-off threshold analysis)/Site11.csv]

Site name	Detector identity	Lat	Lon	Date start	Date time	Pass Time	Species / Taxa taxon list	Number of bats	Sensitivity	Pass Definition	Detector Make	Detector model	Detector height m	Roost within 25m	Activity elevated by roost	Linear feature adjacent	Linear feature 25m	Anthropogenic feature adjacent	Anthropogenic feature 25m	Temperature c	Rainfall	Wind speed mph	Method of classification	Analysis software used	Notes
Lea & Pagets	F3	52.006192	-2.586962	18/08/2019	2019/08/18 00:15:52	00:15:52	Barbastella barbastellus	1	Do not publish	Registration	Wildlife Acoustics	SM2	1.5										Auto ID & Manual Verification	Kaleidoscope
Lea & Pagets	F3	52.006192	-2.586962	18/08/2019	2019/08/18 00:19:25	00:19:25	Barbastella barbastellus	1	Do not publish	Registration	Wildlife Acoustics	SM2	1.5										Auto ID & Manual Verification	Kaleidoscope
Lea & Pagets	F3	52.006192	-2.586962	18/08/2019	2019/08/18 04:51:25	04:51:25	Barbastella barbastellus	1	Do not publish	Registration	Wildlife Acoustics	SM2	1.5										Auto ID & Manual Verification	Kaleidoscope
Lea & Pagets	F3	52.006192	-2.586962	18/08/2019	2019/08/18 04:51:48	04:51:48	Barbastella barbastellus	1	Do not publish	Registration	Wildlife Acoustics	SM2	1.5										Auto ID & Manual Verification	Kaleidoscope
Lea & Pagets	F3	52.006192	-2.586962	18/08/2019	2019/08/18 04:55:51	04:55:51	Barbastella barbastellus	1	Do not publish	Registration	Wildlife Acoustics	SM2	1.5										Auto ID & Manual Verification	Kaleidoscope
Lea & Pagets	F3	52.006192	-2.586962	20/08/2019	2019/08/20 23:52:05	23:52:05	Barbastella barbastellus	1	Do not publish	Registration	Wildlife Acoustics	SM2	1.5										Auto ID & Manual Verification	Kaleidoscope
Lea & Pagets	F3	52.006192	-2.586962	20/08/2019	2019/08/20 23:49:30	23:49:30	Barbastella barbastellus	1	Do not publish	Registration	Wildlife Acoustics	SM2	1.5										Auto ID & Manual Verification	Kaleidoscope
Lea & Pagets	F3	52.006192	-2.586962	18/08/2019	2019/08/18 05:04:39	05:04:39	Barbastella barbastellus	1	Do not publish	Registration	Wildlife Acoustics	SM2	1.5										Auto ID & Manual Verification	Kaleidoscope
Lea & Pagets	F3	52.006192	-2.586962	17/08/2019	2019/08/17 22:56:02	22:56:02	Barbastella barbastellus	1	Do not publish	Registration	Wildlife Acoustics	SM2	1.5										Auto ID & Manual Verification	Kaleidoscope
Lea & Pagets	F3	52.006192	-2.586962	18/08/2019	2019/08/18 22:56:41	22:56:41	Barbastella barbastellus	1	Do not publish	Registration	Wildlife Acoustics	SM2	1.5										Auto ID & Manual Verification	Kaleidoscope
Lea & Pagets	F3	52.006192	-2.586962	18/08/2019	2019/08/18 23:11:32	23:11:32	Barbastella barbastellus	1	Do not publish	Registration	Wildlife Acoustics	SM2	1.5										Auto ID & Manual Verification	Kaleidoscope
Lea & Pagets	F3	52.006192	-2.586962	18/08/2019	2019/08/18 23:13:22	23:13:22	Barbastella barbastellus	1	Do not publish	Registration	Wildlife Acoustics	SM2	1.5										Auto ID & Manual Verification	Kaleidoscope
Lea & Pagets	F3	52.006192	-2.586962	18/08/2019	2019/08/18 23:30:42	23:30:42	Barbastella barbastellus	1	Do not publish	Registration	Wildlife Acoustics	SM2	1.5										Auto ID & Manual Verification	Kaleidoscope
Lea & Pagets	F3	52.006192	-2.586962	18/08/2019	2019/08/18 23:33:08	23:33:08	Barbastella barbastellus	1	Do not publish	Registration	Wildlife Acoustics	SM2	1.5										Auto ID & Manual Verification	Kaleidoscope
Lea & Pagets	F3	52.006192	-2.586962	18/08/2019	2019/08/18 23:44:19	23:44:19	Barbastella barbastellus	1	Do not publish	Registration	Wildlife Acoustics	SM2	1.5										Auto ID & Manual Verification	Kaleidoscope
Lea & Pagets	F3	52.006192	-2.586962	18/08/2019	2019/08/18 23:55:53	23:55:53	Barbastella barbastellus	1	Do not publish	Registration	Wildlife Acoustics	SM2	1.5										Auto ID & Manual Verification	Kaleidoscope
Lea & Pagets	F3	52.006192	-2.586962	20/08/2019	2019/08/20 22:49:36	22:49:36	Barbastella barbastellus	1	Do not publish	Registration	Wildlife Acoustics	SM2	1.5										Auto ID & Manual Verification	Kaleidoscope
Lea & Pagets	F3	52.006192	-2.586962	19/08/2019	2019/08/19 05:09:15	05:09:15	Barbastella barbastellus	1	Do not publish	Registration	Wildlife Acoustics	SM2	1.5										Auto ID & Manual Verification	Kaleidoscope
Lea & Pagets	F3	52.006192	-2.586962	19/08/2019	2019/08/19 05:11:47	05:11:47	Barbastella barbastellus	1	Do not publish	Registration	Wildlife Acoustics	SM2	1.5										Auto ID & Manual Verification	Kaleidoscope
Lea & Pagets	F3	52.006192	-2.586962	19/08/2019	2019/08/19 05:19:49	05:19:49	Barbastella barbastellus	1	Do not publish	Registration	Wildlife Acoustics	SM2	1.5										Auto ID & Manual Verification	Kaleidoscope
Lea & Pagets	F3	52.006192	-2.586962	19/08/2019	2019/08/19 23:27:17	23:27:17	Barbastella barbastellus	1	Do not publish	Registration	Wildlife Acoustics	SM2	1.5										Auto ID & Manual Verification	Kaleidoscope
Lea & Pagets	F3	52.006192	-2.586962	19/08/2019	2019/08/19 23:37:26	23:37:26	Barbastella barbastellus	1	Do not publish	Registration	Wildlife Acoustics	SM2	1.5										Auto ID & Manual Verification	Kaleidoscope
Lea & Pagets	F3	52.006192	-2.586962	19/08/2019	2019/08/19 23:39:50	23:39:50	Barbastella barbastellus	1	Do not publish	Registration	Wildlife Acoustics	SM2	1.5										Auto ID & Manual Verification	Kaleidoscope
Lea & Pagets	F3	52.006192	-2.586962	19/08/2019	2019/08/19 23:40:29	23:40:29	Barbastella barbastellus	1	Do not publish	Registration	Wildlife Acoustics	SM2	1.5										Auto ID & Manual Verification	Kaleidoscope
Lea & Pagets	F3	52.006192	-2.586962	19/08/2019	2019/08/19 23:58:55	23:58:55	Barbastella barbastellus	1	Do not publish	Registration	Wildlife Acoustics	SM2	1.5										Auto ID & Manual Verification	Kaleidoscope
Lea & Pagets	F3	52.006192	-2.586962	17/08/2019	2019/08/17 23:55:32	23:55:32	Barbastella barbastellus	1	Do not publish	Registration	Wildlife Acoustics	SM2	1.5										Auto ID & Manual Verification	Kaleidoscope
Lea & Pagets	H3	52.005093	-2.582941	17/08/2019	2019/08/17 22:36:26	22:36:26	Barbastella barbastellus	1	Do not publish	Registration	Wildlife Acoustics	SM2	1.5										Auto ID & Manual Verification	Kaleidoscope
Lea & Pagets	H3	52.005093	-2.582941	18/08/2019	2019/08/18 00:13:49	00:13:49	Barbastella barbastellus	1	Do not publish	Registration	Wildlife Acoustics	SM2	1.5										Auto ID & Manual Verification	Kaleidoscope
Lea & Pagets	H3	52.005093	-2.582941	18/08/2019	2019/08/18 00:16:15	00:16:15	Barbastella barbastellus	1	Do not publish	Registration	Wildlife Acoustics	SM2	1.5										Auto ID & Manual Verification	Kaleidoscope
Lea & Pagets	H3	52.005093	-2.582941	18/08/2019	2019/08/18 00:16:42	00:16:42	Barbastella barbastellus	1	Do not publish	Registration	Wildlife Acoustics	SM2	1.5										Auto ID & Manual Verification	Kaleidoscope
Lea & Pagets	H3	52.005093	-2.582941	18/08/2019	2019/08/18 00:22:37	00:22:37	Barbastella barbastellus	1	Do not publish	Registration	Wildlife Acoustics	SM2	1.5										Auto ID & Manual Verification	Kaleidoscope
Lea & Pagets	H3	52.005093	-2.582941	18/08/2019	2019/08/18 00:27:58	00:27:58	Barbastella barbastellus	1	Do not publish	Registration	Wildlife Acoustics	SM2	1.5										Auto ID & Manual Verification	Kaleidoscope
Lea & Pagets	H3	52.005093	-2.582941	18/08/2019	2019/08/18 00:34:45	00:34:45	Barbastella barbastellus	1	Do not publish	Registration	Wildlife Acoustics	SM2	1.5										Auto ID & Manual Verification	Kaleidoscope
Lea & Pagets	H3	52.005093	-2.582941	18/08/2019	2019/08/18 03:29:28	03:29:28	Barbastella barbastellus	1	Do not publish	Registration	Wildlife Acoustics	SM2	1.5										Auto ID & Manual Verification	Kaleidoscope
Lea & Pagets	H3	52.005093	-2.582941	18/08/2019	2019/08/18 20:49:01	20:49:01	Barbastella barbastellus	1	Do not publish	Registration	Wildlife Acoustics	SM2	1.5										Auto ID & Manual Verification	Kaleidoscope
Lea & Pagets	H3	52.005093	-2.582941	18/08/2019	2019/08/18 20:54:52	20:54:52	Barbastella barbastellus	1	Do not publish	Registration	Wildlife Acoustics	SM2	1.5										Auto ID & Manual Verification	Kaleidoscope
Lea & Pagets	H3	52.005093	-2.582941	18/08/2019	2019/08/18 21:00:26	21:00:26	Barbastella barbastellus	1	Do not publish	Registration	Wildlife Acoustics	SM2	1.5										Auto ID & Manual Verification	Kaleidoscope
Lea & Pagets	H3	52.005093	-2.582941	18/08/2019	2019/08/18 21:00:48	21:00:48	Barbastella barbastellus	1	Do not publish	Registration	Wildlife Acoustics	SM2	1.5										Auto ID & Manual Verification	Kaleidoscope
Lea & Pagets	H3	52.005093	-2.582941	18/08/2019	2019/08/18 21:01:12	21:01:12	Barbastella barbastellus	1	Do not publish	Registration	Wildlife Acoustics	SM2	1.5										Auto ID & Manual Verification	Kaleidoscope
Lea & Pagets	H3	52.005093	-2.582941	18/08/2019	2019/08/18 23:59:14	23:59:14	Barbastella barbastellus	1	Do not publish	Registration	Wildlife Acoustics	SM2	1.5										Auto ID & Manual Verification	Kaleidoscope
Lea & Pagets	H3	52.005093	-2.582941	19/08/2019	2019/08/19 21:18:26	21:18:26	Barbastella barbastellus	1	Do not publish	Registration	Wildlife Acoustics	SM2	1.5										Auto ID & Manual Verification	Kaleidoscope
Lea & Pagets	H3	52.005093	-2.582941	19/08/2019	2019/08/19 21:22:18	21:22:18	Barbastella barbastellus	1	Do not publish	Registration	Wildlife Acoustics	SM2	1.5										Auto ID & Manual Verification	Kaleidoscope
Lea & Pagets	H3	52.005093	-2.582941	19/08/2019	2019/08/19 21:22:28	21:22:28	Barbastella barbastellus	1	Do not publish	Registration	Wildlife Acoustics	SM2	1.5										Auto ID & Manual Verification	Kaleidoscope
Lea & Pagets	H3	52.005093	-2.582941	19/08/2019	2019/08/19 23:26:01	23:26:01	Barbastella barbastellus	1	Do not publish	Registration	Wildlife Acoustics	SM2	1.5										Auto ID & Manual Verification	Kaleidoscope
Lea & Pagets	H3	52.005093	-2.582941	19/08/2019	2019/08/19 23:54:27	23:54:27	Barbastella barbastellus	1	Do not publish	Registration	Wildlife Acoustics	SM2	1.5										Auto ID & Manual Verification	Kaleidoscope
Lea & Pagets	H3	52.005093	-2.582941	20/08/2019	2019/08/20 20:39:30	20:39:30	Barbastella barbastellus	1	Do not publish	Registration	Wildlife Acoustics	SM2	1.5										Auto ID & Manual Verification	Kaleidoscope
Lea & Pagets	H3	52.005093	-2.582941	20/08/2019	2019/08/20 20:42:19	20:42:19	Barbastella barbastellus	1	Do not publish	Registration	Wildlife Acoustics	SM2	1.5										Auto ID & Manual Verification	Kaleidoscope
Lea & Pagets	H3	52.005093	-2.582941	20/08/2019	2019/08/20 21:00:59	21:00:59	Barbastella barbastellus	1	Do not publish	Registration	Wildlife Acoustics	SM2	1.5										Auto ID & Manual Verification	Kaleidoscope
Lea & Pagets	H3	52.005093	-2.582941	20/08/2019	2019/08/20 21:09:02	21:09:02	Barbastella barbastellus	1	Do not publish	Registration	Wildlife Acoustics	SM2	1.5										Auto ID & Manual Verification	Kaleidoscope
Lea & Pagets	H3	52.005093	-2.582941	21/08/2019	2019/08/21 01:09:23	01:09:23	Barbastella barbastellus	1	Do not publish	Registration	Wildlife Acoustics	SM2	1.5										Auto ID & Manual Verification	Kaleidoscope
Lea & Pagets	H3	52.005093	-2.582941	21/08/2019	2019/08/21 01:20:04	01:20:04	Barbastella barbastellus	1	Do not publish	Registration	Wildlife Acoustics	SM2	1.5										Auto ID & Manual Verification	Kaleidoscope
Lea & Pagets	H3	52.005093	-2.582941	21/08/2019	2019/08/21 02:23:59	02:23:59	Barbastella barbastellus	1	Do not publish	Registration	Wildlife Acoustics	SM2	1.5										Auto ID & Manual Verification	Kaleidoscope
Lea & Pagets	M2	52.005006	-2.585533	18/08/2019	2019/08/18 05:18:24	05:18:24	Barbastella barbastellus	1	Do not publish	Registration	Wildlife Acoustics	SM2	1.5										Auto ID & Manual Verification	Kaleidoscope
Lea & Pagets	Q1	52.005999	-2.584381	17/08/2019	2019/08/17 20:46:24	20:46:24	Barbastella barbastellus	1	Do not publish	Registration	Wildlife Acoustics	SM2	1.5										Auto ID & Manual Verification	Kaleidoscope
Lea & Pagets	Q1	52.005999	-2.584381	18/08/2019	2019/08/18 21:07:28	21:07:28	Barbastella barbastellus	1	Do not publish	Registration	Wildlife Acoustics	SM2	1.5										Auto ID & Manual Verification	Kaleidoscope
Lea & Pagets	Q1	52.005999	-2.584381	18/08/2019	2019/08/18 21:07:45	21:07:45	Barbastella barbastellus	1	Do not publish	Registration	Wildlife Acoustics	SM2	1.5										Auto ID & Manual Verification	Kaleidoscope
Lea & Pagets	Q1	52.005999	-2.584381	18/08/2019	2019/08/18 23:39:33	23:39:33	Barbastella barbastellus	1	Do not publish	Registration	Wildlife Acoustics	SM2	1.5										Auto ID & Manual Verification	Kaleidoscope
Lea & Pagets	Q1	52.005999	-2.584381	20/08/2019	2019/08/20 20:42:26	20:42:26	Barbastella barbastellus	1	Do not publish	Registration	Wildlife Acoustics	SM2	1.5										Auto ID & Manual Verification	Kaleidoscope
Lea & Pagets	R1	52.004783	-2.58677	18/08/2019	2019/08/18 23:58:26	23:58:26	Barbastella barbastellus	1	Do not publish	Registration	Wildlife Acoustics	SM2	1.5										Auto ID & Manual Verification	Kaleidoscope
Lea & Pagets	T1	52.005556	-2.58866	18/08/2019	2019/08/18 23:56:56	23:56:56	Barbastella barbastellus	1	Do not publish	Registration	Wildlife Acoustics	SM2	1.5										Auto ID & Manual Verification	Kaleidoscope
Lea & Pagets	T2	52.004341	-2.584114	17/08/2019	2019/08/17 22:43:46	22:43:46	Barbastella barbastellus	1	Do not publish	Registration	Wildlife Acoustics	SM2	1.5										Auto ID & Manual Verification	Kaleidoscope
Lea & Pagets	T2	52.004341	-2.584114	18/08/2019	2019/08/18 22:20:17	22:20:17	Barbastella barbastellus	1	Do not publish	Registration	Wildlife Acoustics	SM2	1.5										Auto ID & Manual Verification	Kaleidoscope
Lea & Pagets	W1	52.006816	-2.589614	17/08/2019	2019/08/17 20:53:30	20:53:30	Barbastella barbastellus	1	Do not publish	Registration	Wildlife Acoustics	SM2	1.5										Auto ID & Manual Verification	Kaleidoscope
Lea & Pagets	W1	52.006816	-2.589614	17/08/2019	2019/08/17 20:53:58	20:53:58	Barbastella barbastellus	1	Do not publish	Registration	Wildlife Acoustics	SM2	1.5										Auto ID & Manual Verification	Kaleidoscope
Lea & Pagets	W1	52.006816	-2.589614	17/08/2019	2019/08/17 20:54:05	20:54:05	Barbastella barbastellus	1	Do not publish	Registration	Wildlife Acoustics	SM2	1.5										Auto ID & Manual Verification	Kaleidoscope
Lea & Pagets	W1	52.006816	-2.589614	17/08/2019	2019/08/17 20:54:10	20:54:10	Barbastella barbastellus	1	Do not publish	Registration	Wildlife Acoustics	SM2	1.5										Auto ID & Manual Verification	Kaleidoscope
Lea & Pagets	W1	52.006816	-2.589614	17/08/2019	2019/08/17 20:55:38	20:55:38	Barbastella barbastellus	1	Do not publish	Registration	Wildlife Acoustics	SM2	1.5										Auto ID & Manual Verification	Kaleidoscope
Lea & Pagets	W1	52.006816	-2.589614	17/08/2019	2019/08/17 20:56:00	20:56:00	Barbastella barbastellus	1	Do not publish	Registration	Wildlife Acoustics	SM2	1.5										Auto ID & Manual Verification	Kaleidoscope
Lea & Pagets	W1	52.006816	-2.589614	17/08/2019	2019/08/17 23:02:11	23:02:11	Barbastella barbastellus	1	Do not publish	Registration	Wildlife Acoustics	SM2	1.5										Auto ID & Manual Verification	Kaleidoscope
Lea & Pagets	W1	52.006816	-2.589614	17/08/2019	2019/08/17 23:02:23	23:02:23	Barbastella barbastellus	1	Do not publish	Registration	Wildlife Acoustics	SM2	1.5										Auto ID & Manual Verification	Kaleidoscope
Lea & Pagets	W1	52.006816	-2.589614	17/08/2019	2019/08/17 23:41:51	23:41:51	Barbastella barbastellus	1	Do not publish	Registration	Wildlife Acoustics	SM2	1.5										Auto ID & Manual Verification	Kaleidoscope
Lea & Pagets	W1	52.006816	-2.589614	17/08/2019	2019/08/17 23:56:09	23:56:09	Barbastella barbastellus	1	Do not publish	Registration	Wildlife Acoustics	SM2	1.5										Auto ID & Manual Verification	Kaleidoscope
Lea & Pagets	W1	52.006816	-2.589614	18/08/2019	2019/08/18 00:20:52	00:20:52	Barbastella barbastellus	1	Do not publish	Registration	Wildlife Acoustics	SM2	1.5										Auto ID & Manual Verification	Kaleidoscope
Lea & Pagets	W1	52.006816	-2.589614	18/08/2019	2019/08/18 04:52:09	04:52:09	Barbastella barbastellus	1	Do not publish	Registration	Wildlife Acoustics	SM2	1.5										Auto ID & Manual Verification	Kaleidoscope
Lea & Pagets	W1	52.006816	-2.589614	18/08/2019	2019/08/18 04:52:48	04:52:48	Barbastella barbastellus	1	Do not publish	Registration	Wildlife Acoustics	SM2	1.5										Auto ID & Manual Verification	Kaleidoscope
Lea & Pagets	W1	52.006816	-2.589614	18/08/2019	2019/08/18 04:52:56	04:52:56	Barbastella barbastellus	1	Do not publish	Registration	Wildlife Acoustics	SM2	1.5										Auto ID & Manual Verification	Kaleidoscope
Lea & Pagets	W1	52.006816	-2.589614	18/08/2019	2019/08/18 04:53:33	04:53:33	Barbastella barbastellus	1	Do not publish	Registration	Wildlife Acoustics	SM2	1.5										Auto ID & Manual Verification	Kaleidoscope
Lea & Pagets	W1	52.006816	-2.589614	18/08/2019	2019/08/18 04:54:59	04:54:59	Barbastella barbastellus	1	Do not publish	Registration	Wildlife Acoustics	SM2	1.5										Auto ID & Manual Verification	Kaleidoscope
Lea & Pagets	W1	52.006816	-2.589614	18/08/2019	2019/08/18 04:55:06	04:55:06	Barbastella barbastellus	1	Do not publish	Registration	Wildlife Acoustics	SM2	1.5										Auto ID & Manual Verification	Kaleidoscope
Lea & Pagets	W1	52.006816	-2.589614	18/08/2019	2019/08/18 05:04:04	05:04:04	Barbastella barbastellus	1	Do not publish	Registration	Wildlife Acoustics	SM2	1.5										Auto ID & Manual Verification	Kaleidoscope
Lea & Pagets	W1	52.006816	-2.589614	18/08/2019	2019/08/18 05:07:36	05:07:36	Barbastella barbastellus	1	Do not publish	Registration	Wildlife Acoustics	SM2	1.5										Auto ID & Manual Verification	Kaleidoscope
Lea & Pagets	W1	52.006816	-2.589614	18/08/2019	2019/08/18 05:08:15	05:08:15	Barbastella barbastellus	1	Do not publish	Registration	Wildlife Acoustics	SM2	1.5										Auto ID & Manual Verification	Kaleidoscope
Lea & Pagets	W1	52.006816	-2.589614	18/08/2019	2019/08/18 05:12:48	05:12:48	Barbastella barbastellus	1	Do not publish	Registration	Wildlife Acoustics	SM2	1.5										Auto ID & Manual Verification	Kaleidoscope
Lea & Pagets	W1	52.006816	-2.589614	18/08/2019	2019/08/18 05:16:07	05:16:07	Barbastella barbastellus	1	Do not publish	Registration	Wildlife Acoustics	SM2	1.5										Auto ID & Manual Verification	Kaleidoscope
Lea & Pagets	W1	52.006816	-2.589614	18/08/2019	2019/08/18 23:02:24	23:02:24	Barbastella barbastellus	1	Do not publish	Registration	Wildlife Acoustics	SM2	1.5										Auto ID & Manual Verification	Kaleidoscope
Lea & Pagets	W1	52.006816	-2.589614	18/08/2019	2019/08/18 23:26:10	23:26:10	Barbastella barbastellus	1	Do not publish	Registration	Wildlife Acoustics	SM2	1.5										Auto ID & Manual Verification	Kaleidoscope
Lea & Pagets	W1	52.006816	-2.589614	18/08/2019	2019/08/18 23:33:51	23:33:51	Barbastella barbastellus	1	Do not publish	Registration	Wildlife Acoustics	SM2	1.5										Auto ID & Manual Verification	Kaleidoscope
Lea & Pagets	W1	52.006816	-2.589614	18/08/2019	2019/08/18 23:59:39	23:59:39	Barbastella barbastellus	1	Do not publish	Registration	Wildlife Acoustics	SM2	1.5										Auto ID & Manual Verification	Kaleidoscope
Lea & Pagets	W1	52.006816	-2.589614	19/08/2019	2019/08/19 00:06:48	00:06:48	Barbastella barbastellus	1	Do not publish	Registration	Wildlife Acoustics	SM2	1.5										Auto ID & Manual Verification	Kaleidoscope
Lea & Pagets	W1	52.006816	-2.589614	19/08/2019	2019/08/19 00:11:10	00:11:10	Barbastella barbastellus	1	Do not publish	Registration	Wildlife Acoustics	SM2	1.5										Auto ID & Manual Verification	Kaleidoscope
Lea & Pagets	W1	52.006816	-2.589614	19/08/2019	2019/08/19 00:27:39	00:27:39	Barbastella barbastellus	1	Do not publish	Registration	Wildlife Acoustics	SM2	1.5										Auto ID & Manual Verification	Kaleidoscope
Lea & Pagets	W1	52.006816	-2.589614	19/08/2019	2019/08/19 05:12:06	05:12:06	Barbastella barbastellus	1	Do not publish	Registration	Wildlife Acoustics	SM2	1.5										Auto ID & Manual Verification	Kaleidoscope
Lea & Pagets	W1	52.006816	-2.589614	19/08/2019	2019/08/19 05:18:11	05:18:11	Barbastella barbastellus	1	Do not publish	Registration	Wildlife Acoustics	SM2	1.5										Auto ID & Manual Verification	Kaleidoscope
Lea & Pagets	W1	52.006816	-2.589614	19/08/2019	2019/08/19 21:17:07	21:17:07	Barbastella barbastellus	1	Do not publish	Registration	Wildlife Acoustics	SM2	1.5										Auto ID & Manual Verification	Kaleidoscope
Lea & Pagets	W1	52.006816	-2.589614	19/08/2019	2019/08/19 21:17:15	21:17:15	Barbastella barbastellus	1	Do not publish	Registration	Wildlife Acoustics	SM2	1.5										Auto ID & Manual Verification	Kaleidoscope
Lea & Pagets	W1	52.006816	-2.589614	19/08/2019	2019/08/19 23:03:53	23:03:53	Barbastella barbastellus	1	Do not publish	Registration	Wildlife Acoustics	SM2	1.5										Auto ID & Manual Verification	Kaleidoscope
Lea & Pagets	W1	52.006816	-2.589614	19/08/2019	2019/08/19 23:06:27	23:06:27	Barbastella barbastellus	1	Do not publish	Registration	Wildlife Acoustics	SM2	1.5										Auto ID & Manual Verification	Kaleidoscope
Lea & Pagets	W1	52.006816	-2.589614	19/08/2019	2019/08/19 23:06:44	23:06:44	Barbastella barbastellus	1	Do not publish	Registration	Wildlife Acoustics	SM2	1.5										Auto ID & Manual Verification	Kaleidoscope
Lea & Pagets	W1	52.006816	-2.589614	19/08/2019	2019/08/19 23:36:51	23:36:51	Barbastella barbastellus	1	Do not publish	Registration	Wildlife Acoustics	SM2	1.5										Auto ID & Manual Verification	Kaleidoscope
Lea & Pagets	W1	52.006816	-2.589614	19/08/2019	2019/08/19 23:42:09	23:42:09	Barbastella barbastellus	1	Do not publish	Registration	Wildlife Acoustics	SM2	1.5										Auto ID & Manual Verification	Kaleidoscope
Lea & Pagets	W1	52.006816	-2.589614	20/08/2019	2019/08/20 00:04:53	00:04:53	Barbastella barbastellus	1	Do not publish	Registration	Wildlife Acoustics	SM2	1.5										Auto ID & Manual Verification	Kaleidoscope
Lea & Pagets	W1	52.006816	-2.589614	20/08/2019	2019/08/20 00:08:28	00:08:28	Barbastella barbastellus	1	Do not publish	Registration	Wildlife Acoustics	SM2	1.5										Auto ID & Manual Verification	Kaleidoscope
Lea & Pagets	W1	52.006816	-2.589614	20/08/2019	2019/08/20 00:11:37	00:11:37	Barbastella barbastellus	1	Do not publish	Registration	Wildlife Acoustics	SM2	1.5										Auto ID & Manual Verification	Kaleidoscope
Lea & Pagets	W1	52.006816	-2.589614	20/08/2019	2019/08/20 00:33:43	00:33:43	Barbastella barbastellus	1	Do not publish	Registration	Wildlife Acoustics	SM2	1.5										Auto ID & Manual Verification	Kaleidoscope
Lea & Pagets	W1	52.006816	-2.589614	20/08/2019	2019/08/20 01:30:10	01:30:10	Barbastella barbastellus	1	Do not publish	Registration	Wildlife Acoustics	SM2	1.5										Auto ID & Manual Verification	Kaleidoscope
Lea & Pagets	W1	52.006816	-2.589614	20/08/2019	2019/08/20 01:41:22	01:41:22	Barbastella barbastellus	1	Do not publish	Registration	Wildlife Acoustics	SM2	1.5										Auto ID & Manual Verification	Kaleidoscope
Lea & Pagets	W1	52.006816	-2.589614	20/08/2019	2019/08/20 01:41:34	01:41:34	Barbastella barbastellus	1	Do not publish	Registration	Wildlife Acoustics	SM2	1.5										Auto ID & Manual Verification	Kaleidoscope
Lea & Pagets	W1	52.006816	-2.589614	20/08/2019	2019/08/20 04:27:56	04:27:56	Barbastella barbastellus	1	Do not publish	Registration	Wildlife Acoustics	SM2	1.5										Auto ID & Manual Verification	Kaleidoscope
Lea & Pagets	W1	52.006816	-2.589614	20/08/2019	2019/08/20 04:30:33	04:30:33	Barbastella barbastellus	1	Do not publish	Registration	Wildlife Acoustics	SM2	1.5										Auto ID & Manual Verification	Kaleidoscope
Lea & Pagets	W1	52.006816	-2.589614	20/08/2019	2019/08/20 04:30:47	04:30:47	Barbastella barbastellus	1	Do not publish	Registration	Wildlife Acoustics	SM2	1.5										Auto ID & Manual Verification	Kaleidoscope
Lea & Pagets	W1	52.006816	-2.589614	20/08/2019	2019/08/20 04:30:59	04:30:59	Barbastella barbastellus	1	Do not publish	Registration	Wildlife Acoustics	SM2	1.5										Auto ID & Manual Verification	Kaleidoscope
Lea & Pagets	W1	52.006816	-2.589614	20/08/2019	2019/08/20 20:44:59	20:44:59	Barbastella barbastellus	1	Do not publish	Registration	Wildlife Acoustics	SM2	1.5										Auto ID & Manual Verification	Kaleidoscope
Lea & Pagets	W1	52.006816	-2.589614	20/08/2019	2019/08/20 20:53:06	20:53:06	Barbastella barbastellus	1	Do not publish	Registration	Wildlife Acoustics	SM2	1.5										Auto ID & Manual Verification	Kaleidoscope
Lea & Pagets	W1	52.006816	-2.589614	20/08/2019	2019/08/20 22:53:56	22:53:56	Barbastella barbastellus	1	Do not publish	Registration	Wildlife Acoustics	SM2	1.5										Auto ID & Manual Verification	Kaleidoscope
Lea & Pagets	W1	52.006816	-2.589614	20/08/2019	2019/08/20 23:56:30	23:56:30	Barbastella barbastellus	1	Do not publish	Registration	Wildlife Acoustics	SM2	1.5										Auto ID & Manual Verification	Kaleidoscope
Lea & Pagets	W1	52.006816	-2.589614	21/08/2019	2019/08/21 00:01:07	00:01:07	Barbastella barbastellus	1	Do not publish	Registration	Wildlife Acoustics	SM2	1.5										Auto ID & Manual Verification	Kaleidoscope
Lea & Pagets	W1	52.006816	-2.589614	21/08/2019	2019/08/21 00:18:51	00:18:51	Barbastella barbastellus	1	Do not publish	Registration	Wildlife Acoustics	SM2	1.5										Auto ID & Manual Verification	Kaleidoscope
Lea & Pagets	W1	52.006816	-2.589614	21/08/2019	2019/08/21 00:35:36	00:35:36	Barbastella barbastellus	1	Do not publish	Registration	Wildlife Acoustics	SM2	1.5										Auto ID & Manual Verification	Kaleidoscope
Lea & Pagets	W1	52.006816	-2.589614	21/08/2019	2019/08/21 00:35:46	00:35:46	Barbastella barbastellus	1	Do not publish	Registration	Wildlife Acoustics	SM2	1.5										Auto ID & Manual Verification	Kaleidoscope
Lea & Pagets	W1	52.006816	-2.589614	21/08/2019	2019/08/21 00:37:45	00:37:45	Barbastella barbastellus	1	Do not publish	Registration	Wildlife Acoustics	SM2	1.5										Auto ID & Manual Verification	Kaleidoscope
Lea & Pagets	W1	52.006816	-2.589614	21/08/2019	2019/08/21 00:51:43	00:51:43	Barbastella barbastellus	1	Do not publish	Registration	Wildlife Acoustics	SM2	1.5										Auto ID & Manual Verification	Kaleidoscope
Lea & Pagets	W1	52.006816	-2.589614	21/08/2019	2019/08/21 00:52:34	00:52:34	Barbastella barbastellus	1	Do not publish	Registration	Wildlife Acoustics	SM2	1.5										Auto ID & Manual Verification	Kaleidoscope
Lea & Pagets	W1	52.006816	-2.589614	21/08/2019	2019/08/21 01:09:20	01:09:20	Barbastella barbastellus	1	Do not publish	Registration	Wildlife Acoustics	SM2	1.5										Auto ID & Manual Verification	Kaleidoscope
Lea & Pagets	W1	52.006816	-2.589614	21/08/2019	2019/08/21 02:16:42	02:16:42	Barbastella barbastellus	1	Do not publish	Registration	Wildlife Acoustics	SM2	1.5										Auto ID & Manual Verification	Kaleidoscope
Lea & Pagets	W1	52.006816	-2.589614	21/08/2019	2019/08/21 02:40:24	02:40:24	Barbastella barbastellus	1	Do not publish	Registration	Wildlife Acoustics	SM2	1.5										Auto ID & Manual Verification	Kaleidoscope
Lea & Pagets	W1	52.006816	-2.589614	21/08/2019	2019/08/21 02:40:36	02:40:36	Barbastella barbastellus	1	Do not publish	Registration	Wildlife Acoustics	SM2	1.5										Auto ID & Manual Verification	Kaleidoscope
Lea & Pagets	W1	52.006816	-2.589614	21/08/2019	2019/08/21 03:12:33	03:12:33	Barbastella barbastellus	1	Do not publish	Registration	Wildlife Acoustics	SM2	1.5										Auto ID & Manual Verification	Kaleidoscope
Lea & Pagets	W1	52.006816	-2.589614	21/08/2019	2019/08/21 03:12:41	03:12:41	Barbastella barbastellus	1	Do not publish	Registration	Wildlife Acoustics	SM2	1.5										Auto ID & Manual Verification	Kaleidoscope
Lea & Pagets	W1	52.006816	-2.589614	21/08/2019	2019/08/21 03:12:50	03:12:50	Barbastella barbastellus	1	Do not publish	Registration	Wildlife Acoustics	SM2	1.5										Auto ID & Manual Verification	Kaleidoscope
Lea & Pagets	W1	52.006816	-2.589614	21/08/2019	2019/08/21 03:13:04	03:13:04	Barbastella barbastellus	1	Do not publish	Registration	Wildlife Acoustics	SM2	1.5										Auto ID & Manual Verification	Kaleidoscope
