# Supplementary material for: An acoustic-based method for locating maternity colonies of rare woodland bats
Source: PeerJ. 2023 Oct 3;11:e15951. doi: 10.7717/peerj.15951 (PMC10557938; doi:10.7717/peerj.15951)
Supplement: Supplemental Information 8 — The original time recordings of barbastelle bats from the passive acoustic detectors. This data was used in statistical analysis, using the R script provided, to determine the optimal cut-off threshold for the identification of woodlands with colonies. [file peerj-11-15951-s008.zip › R script and datasets (cut-off threshold analysis)/Site12.csv]

Site name	Detector identity	Lat	Lon	Date start	Date time	Pass Time	Species / Taxa taxon list	Number of bats	Sensitivity	Pass Definition	Detector Make	Detector model	Detector height m	Roost within 25m	Activity elevated by roost	Linear feature adjacent	Linear feature 25m	Anthropogenic feature adjacent	Anthropogenic feature 25m	Temperature c	Rainfall	Wind speed mph	Method of classification	Analysis software used	Notes
Queenswood	D3	52.163319	-2.724086	24/08/2019	2019/08/24 20:50:21	20:50:21	Barbastella barbastellus	1	Do not publish	Registration	Wildlife Acoustics	SM2	1.5										Auto ID & Manual Verification	Kaleidoscope
Queenswood	D3	52.163319	-2.724086	24/08/2019	2019/08/24 20:55:01	20:55:01	Barbastella barbastellus	1	Do not publish	Registration	Wildlife Acoustics	SM2	1.5										Auto ID & Manual Verification	Kaleidoscope
Queenswood	D3	52.163319	-2.724086	24/08/2019	2019/08/24 20:57:35	20:57:35	Barbastella barbastellus	1	Do not publish	Registration	Wildlife Acoustics	SM2	1.5										Auto ID & Manual Verification	Kaleidoscope
Queenswood	D3	52.163319	-2.724086	25/08/2019	2019/08/25 01:06:49	01:06:49	Barbastella barbastellus	1	Do not publish	Registration	Wildlife Acoustics	SM2	1.5										Auto ID & Manual Verification	Kaleidoscope
Queenswood	D3	52.163319	-2.724086	26/08/2019	2019/08/26 04:21:49	04:21:49	Barbastella barbastellus	1	Do not publish	Registration	Wildlife Acoustics	SM2	1.5										Auto ID & Manual Verification	Kaleidoscope
Queenswood	D3	52.163319	-2.724086	26/08/2019	2019/08/26 20:49:53	20:49:53	Barbastella barbastellus	1	Do not publish	Registration	Wildlife Acoustics	SM2	1.5										Auto ID & Manual Verification	Kaleidoscope
Queenswood	D3	52.163319	-2.724086	27/08/2019	2019/08/27 02:02:57	02:02:57	Barbastella barbastellus	1	Do not publish	Registration	Wildlife Acoustics	SM2	1.5										Auto ID & Manual Verification	Kaleidoscope
Queenswood	H3	52.161019	-2.724021	23/08/2019	2019/08/23 22:19:19	22:19:19	Barbastella barbastellus	1	Do not publish	Registration	Wildlife Acoustics	SM2	1.5										Auto ID & Manual Verification	Kaleidoscope
Queenswood	H3	52.161019	-2.724021	24/08/2019	2019/08/24 01:47:30	01:47:30	Barbastella barbastellus	1	Do not publish	Registration	Wildlife Acoustics	SM2	1.5										Auto ID & Manual Verification	Kaleidoscope
Queenswood	H3	52.161019	-2.724021	24/08/2019	2019/08/24 02:23:11	02:23:11	Barbastella barbastellus	1	Do not publish	Registration	Wildlife Acoustics	SM2	1.5										Auto ID & Manual Verification	Kaleidoscope
Queenswood	H3	52.161019	-2.724021	27/08/2019	2019/08/27 02:25:03	02:25:03	Barbastella barbastellus	1	Do not publish	Registration	Wildlife Acoustics	SM2	1.5										Auto ID & Manual Verification	Kaleidoscope
Queenswood	N2	52.162788	-2.721524	23/08/2019	2019/08/23 22:18:01	22:18:01	Barbastella barbastellus	1	Do not publish	Registration	Wildlife Acoustics	SM2	1.5										Auto ID & Manual Verification	Kaleidoscope
Queenswood	N2	52.162788	-2.721524	24/08/2019	2019/08/24 21:05:18	21:05:18	Barbastella barbastellus	1	Do not publish	Registration	Wildlife Acoustics	SM2	1.5										Auto ID & Manual Verification	Kaleidoscope
Queenswood	N2	52.162788	-2.721524	25/08/2019	2019/08/25 05:20:46	05:20:46	Barbastella barbastellus	1	Do not publish	Registration	Wildlife Acoustics	SM2	1.5										Auto ID & Manual Verification	Kaleidoscope
Queenswood	N2	52.162788	-2.721524	26/08/2019	2019/08/26 04:23:50	04:23:50	Barbastella barbastellus	1	Do not publish	Registration	Wildlife Acoustics	SM2	1.5										Auto ID & Manual Verification	Kaleidoscope
Queenswood	N2	52.162788	-2.721524	26/08/2019	2019/08/26 20:39:34	20:39:34	Barbastella barbastellus	1	Do not publish	Registration	Wildlife Acoustics	SM2	1.5										Auto ID & Manual Verification	Kaleidoscope
Queenswood	N2	52.162788	-2.721524	26/08/2019	2019/08/26 21:27:31	21:27:31	Barbastella barbastellus	1	Do not publish	Registration	Wildlife Acoustics	SM2	1.5										Auto ID & Manual Verification	Kaleidoscope
Queenswood	N2	52.162788	-2.721524	27/08/2019	2019/08/27 01:54:21	01:54:21	Barbastella barbastellus	1	Do not publish	Registration	Wildlife Acoustics	SM2	1.5										Auto ID & Manual Verification	Kaleidoscope
Queenswood	N2	52.162788	-2.721524	27/08/2019	2019/08/27 04:52:33	04:52:33	Barbastella barbastellus	1	Do not publish	Registration	Wildlife Acoustics	SM2	1.5										Auto ID & Manual Verification	Kaleidoscope
Queenswood	S1	52.159849	-2.726099	23/08/2019	2019/08/23 22:56:03	22:56:03	Barbastella barbastellus	1	Do not publish	Registration	Wildlife Acoustics	SM2	1.5										Auto ID & Manual Verification	Kaleidoscope
Queenswood	S1	52.159849	-2.726099	23/08/2019	2019/08/23 23:02:20	23:02:20	Barbastella barbastellus	1	Do not publish	Registration	Wildlife Acoustics	SM2	1.5										Auto ID & Manual Verification	Kaleidoscope
Queenswood	S1	52.159849	-2.726099	24/08/2019	2019/08/24 03:07:21	03:07:21	Barbastella barbastellus	1	Do not publish	Registration	Wildlife Acoustics	SM2	1.5										Auto ID & Manual Verification	Kaleidoscope
Queenswood	S1	52.159849	-2.726099	24/08/2019	2019/08/24 05:15:08	05:15:08	Barbastella barbastellus	1	Do not publish	Registration	Wildlife Acoustics	SM2	1.5										Auto ID & Manual Verification	Kaleidoscope
Queenswood	S1	52.159849	-2.726099	24/08/2019	2019/08/24 20:48:26	20:48:26	Barbastella barbastellus	1	Do not publish	Registration	Wildlife Acoustics	SM2	1.5										Auto ID & Manual Verification	Kaleidoscope
Queenswood	S1	52.159849	-2.726099	24/08/2019	2019/08/24 21:09:56	21:09:56	Barbastella barbastellus	1	Do not publish	Registration	Wildlife Acoustics	SM2	1.5										Auto ID & Manual Verification	Kaleidoscope
Queenswood	S1	52.159849	-2.726099	24/08/2019	2019/08/24 22:13:42	22:13:42	Barbastella barbastellus	1	Do not publish	Registration	Wildlife Acoustics	SM2	1.5										Auto ID & Manual Verification	Kaleidoscope
Queenswood	S1	52.159849	-2.726099	24/08/2019	2019/08/24 23:46:47	23:46:47	Barbastella barbastellus	1	Do not publish	Registration	Wildlife Acoustics	SM2	1.5										Auto ID & Manual Verification	Kaleidoscope
Queenswood	S1	52.159849	-2.726099	25/08/2019	2019/08/25 00:12:24	00:12:24	Barbastella barbastellus	1	Do not publish	Registration	Wildlife Acoustics	SM2	1.5										Auto ID & Manual Verification	Kaleidoscope
Queenswood	S1	52.159849	-2.726099	25/08/2019	2019/08/25 00:14:02	00:14:02	Barbastella barbastellus	1	Do not publish	Registration	Wildlife Acoustics	SM2	1.5										Auto ID & Manual Verification	Kaleidoscope
Queenswood	S1	52.159849	-2.726099	25/08/2019	2019/08/25 01:26:17	01:26:17	Barbastella barbastellus	1	Do not publish	Registration	Wildlife Acoustics	SM2	1.5										Auto ID & Manual Verification	Kaleidoscope
Queenswood	S1	52.159849	-2.726099	25/08/2019	2019/08/25 02:02:34	02:02:34	Barbastella barbastellus	1	Do not publish	Registration	Wildlife Acoustics	SM2	1.5										Auto ID & Manual Verification	Kaleidoscope
Queenswood	S1	52.159849	-2.726099	25/08/2019	2019/08/25 04:40:27	04:40:27	Barbastella barbastellus	1	Do not publish	Registration	Wildlife Acoustics	SM2	1.5										Auto ID & Manual Verification	Kaleidoscope
Queenswood	S1	52.159849	-2.726099	25/08/2019	2019/08/25 04:46:59	04:46:59	Barbastella barbastellus	1	Do not publish	Registration	Wildlife Acoustics	SM2	1.5										Auto ID & Manual Verification	Kaleidoscope
Queenswood	S1	52.159849	-2.726099	25/08/2019	2019/08/25 04:47:01	04:47:01	Barbastella barbastellus	1	Do not publish	Registration	Wildlife Acoustics	SM2	1.5										Auto ID & Manual Verification	Kaleidoscope
Queenswood	S1	52.159849	-2.726099	25/08/2019	2019/08/25 05:19:44	05:19:44	Barbastella barbastellus	1	Do not publish	Registration	Wildlife Acoustics	SM2	1.5										Auto ID & Manual Verification	Kaleidoscope
Queenswood	S1	52.159849	-2.726099	25/08/2019	2019/08/25 05:20:47	05:20:47	Barbastella barbastellus	1	Do not publish	Registration	Wildlife Acoustics	SM2	1.5										Auto ID & Manual Verification	Kaleidoscope
Queenswood	S1	52.159849	-2.726099	25/08/2019	2019/08/25 05:27:11	05:27:11	Barbastella barbastellus	1	Do not publish	Registration	Wildlife Acoustics	SM2	1.5										Auto ID & Manual Verification	Kaleidoscope
Queenswood	S1	52.159849	-2.726099	25/08/2019	2019/08/25 20:51:04	20:51:04	Barbastella barbastellus	1	Do not publish	Registration	Wildlife Acoustics	SM2	1.5										Auto ID & Manual Verification	Kaleidoscope
Queenswood	S1	52.159849	-2.726099	25/08/2019	2019/08/25 20:55:29	20:55:29	Barbastella barbastellus	1	Do not publish	Registration	Wildlife Acoustics	SM2	1.5										Auto ID & Manual Verification	Kaleidoscope
Queenswood	S1	52.159849	-2.726099	25/08/2019	2019/08/25 22:11:34	22:11:34	Barbastella barbastellus	1	Do not publish	Registration	Wildlife Acoustics	SM2	1.5										Auto ID & Manual Verification	Kaleidoscope
Queenswood	S1	52.159849	-2.726099	25/08/2019	2019/08/25 23:58:03	23:58:03	Barbastella barbastellus	1	Do not publish	Registration	Wildlife Acoustics	SM2	1.5										Auto ID & Manual Verification	Kaleidoscope
Queenswood	S1	52.159849	-2.726099	26/08/2019	2019/08/26 03:51:13	03:51:13	Barbastella barbastellus	1	Do not publish	Registration	Wildlife Acoustics	SM2	1.5										Auto ID & Manual Verification	Kaleidoscope
Queenswood	S1	52.159849	-2.726099	26/08/2019	2019/08/26 04:07:22	04:07:22	Barbastella barbastellus	1	Do not publish	Registration	Wildlife Acoustics	SM2	1.5										Auto ID & Manual Verification	Kaleidoscope
Queenswood	S1	52.159849	-2.726099	26/08/2019	2019/08/26 20:45:36	20:45:36	Barbastella barbastellus	1	Do not publish	Registration	Wildlife Acoustics	SM2	1.5										Auto ID & Manual Verification	Kaleidoscope
Queenswood	S1	52.159849	-2.726099	26/08/2019	2019/08/26 20:45:42	20:45:42	Barbastella barbastellus	1	Do not publish	Registration	Wildlife Acoustics	SM2	1.5										Auto ID & Manual Verification	Kaleidoscope
Queenswood	S1	52.159849	-2.726099	26/08/2019	2019/08/26 20:47:15	20:47:15	Barbastella barbastellus	1	Do not publish	Registration	Wildlife Acoustics	SM2	1.5										Auto ID & Manual Verification	Kaleidoscope
Queenswood	S1	52.159849	-2.726099	27/08/2019	2019/08/27 03:29:25	03:29:25	Barbastella barbastellus	1	Do not publish	Registration	Wildlife Acoustics	SM2	1.5										Auto ID & Manual Verification	Kaleidoscope
Queenswood	S1	52.159849	-2.726099	27/08/2019	2019/08/27 05:21:10	05:21:10	Barbastella barbastellus	1	Do not publish	Registration	Wildlife Acoustics	SM2	1.5										Auto ID & Manual Verification	Kaleidoscope
