# Supplementary material for: An acoustic-based method for locating maternity colonies of rare woodland bats
Source: PeerJ. 2023 Oct 3;11:e15951. doi: 10.7717/peerj.15951 (PMC10557938; doi:10.7717/peerj.15951)
Supplement: Supplemental Information 8 — The original time recordings of barbastelle bats from the passive acoustic detectors. This data was used in statistical analysis, using the R script provided, to determine the optimal cut-off threshold for the identification of woodlands with colonies. [file peerj-11-15951-s008.zip › R script and datasets (cut-off threshold analysis)/Site13.csv]

Site name	Detector identity	Lat	Lon	Date start	Date time	Pass Time	Species / Taxa taxon list	Number of bats	Sensitivity	Pass Definition	Detector Make	Detector model	Detector height m	Roost within 25m	Activity elevated by roost	Linear feature adjacent	Linear feature 25m	Anthropogenic feature adjacent	Anthropogenic feature 25m	Temperature c	Rainfall	Wind speed mph	Method of classification	Analysis software used	Notes
Frith	B3	52.054721	-2.413332	24/08/2019	2019/08/24 20:37:08	20:37:08	Barbastella barbastellus	1	Do not publish	Registration	Wildlife Acoustics	SM2	1.5										Auto ID & Manual Verification	Kaleidoscope
Frith	B3	52.054721	-2.413332	24/08/2019	2019/08/24 20:39:02	20:39:02	Barbastella barbastellus	1	Do not publish	Registration	Wildlife Acoustics	SM2	1.5										Auto ID & Manual Verification	Kaleidoscope
Frith	B3	52.054721	-2.413332	24/08/2019	2019/08/24 20:46:49	20:46:49	Barbastella barbastellus	1	Do not publish	Registration	Wildlife Acoustics	SM2	1.5										Auto ID & Manual Verification	Kaleidoscope
Frith	B3	52.054721	-2.413332	24/08/2019	2019/08/24 20:49:51	20:49:51	Barbastella barbastellus	1	Do not publish	Registration	Wildlife Acoustics	SM2	1.5										Auto ID & Manual Verification	Kaleidoscope
Frith	B3	52.054721	-2.413332	24/08/2019	2019/08/24 20:49:59	20:49:59	Barbastella barbastellus	1	Do not publish	Registration	Wildlife Acoustics	SM2	1.5										Auto ID & Manual Verification	Kaleidoscope
Frith	B3	52.054721	-2.413332	24/08/2019	2019/08/24 20:51:03	20:51:03	Barbastella barbastellus	1	Do not publish	Registration	Wildlife Acoustics	SM2	1.5										Auto ID & Manual Verification	Kaleidoscope
Frith	B3	52.054721	-2.413332	24/08/2019	2019/08/24 23:14:43	23:14:43	Barbastella barbastellus	1	Do not publish	Registration	Wildlife Acoustics	SM2	1.5										Auto ID & Manual Verification	Kaleidoscope
Frith	B3	52.054721	-2.413332	25/08/2019	2019/08/25 20:39:24	20:39:24	Barbastella barbastellus	1	Do not publish	Registration	Wildlife Acoustics	SM2	1.5										Auto ID & Manual Verification	Kaleidoscope
Frith	B3	52.054721	-2.413332	25/08/2019	2019/08/25 20:39:29	20:39:29	Barbastella barbastellus	1	Do not publish	Registration	Wildlife Acoustics	SM2	1.5										Auto ID & Manual Verification	Kaleidoscope
Frith	B3	52.054721	-2.413332	25/08/2019	2019/08/25 20:40:28	20:40:28	Barbastella barbastellus	1	Do not publish	Registration	Wildlife Acoustics	SM2	1.5										Auto ID & Manual Verification	Kaleidoscope
Frith	B3	52.054721	-2.413332	25/08/2019	2019/08/25 20:41:47	20:41:47	Barbastella barbastellus	1	Do not publish	Registration	Wildlife Acoustics	SM2	1.5										Auto ID & Manual Verification	Kaleidoscope
Frith	B3	52.054721	-2.413332	25/08/2019	2019/08/25 20:43:19	20:43:19	Barbastella barbastellus	1	Do not publish	Registration	Wildlife Acoustics	SM2	1.5										Auto ID & Manual Verification	Kaleidoscope
Frith	B3	52.054721	-2.413332	25/08/2019	2019/08/25 20:44:15	20:44:15	Barbastella barbastellus	1	Do not publish	Registration	Wildlife Acoustics	SM2	1.5										Auto ID & Manual Verification	Kaleidoscope
Frith	B3	52.054721	-2.413332	25/08/2019	2019/08/25 20:44:20	20:44:20	Barbastella barbastellus	1	Do not publish	Registration	Wildlife Acoustics	SM2	1.5										Auto ID & Manual Verification	Kaleidoscope
Frith	B3	52.054721	-2.413332	25/08/2019	2019/08/25 20:45:10	20:45:10	Barbastella barbastellus	1	Do not publish	Registration	Wildlife Acoustics	SM2	1.5										Auto ID & Manual Verification	Kaleidoscope
Frith	B3	52.054721	-2.413332	25/08/2019	2019/08/25 20:46:31	20:46:31	Barbastella barbastellus	1	Do not publish	Registration	Wildlife Acoustics	SM2	1.5										Auto ID & Manual Verification	Kaleidoscope
Frith	B3	52.054721	-2.413332	25/08/2019	2019/08/25 20:47:15	20:47:15	Barbastella barbastellus	1	Do not publish	Registration	Wildlife Acoustics	SM2	1.5										Auto ID & Manual Verification	Kaleidoscope
Frith	B3	52.054721	-2.413332	25/08/2019	2019/08/25 20:47:19	20:47:19	Barbastella barbastellus	1	Do not publish	Registration	Wildlife Acoustics	SM2	1.5										Auto ID & Manual Verification	Kaleidoscope
Frith	B3	52.054721	-2.413332	25/08/2019	2019/08/25 20:55:39	20:55:39	Barbastella barbastellus	1	Do not publish	Registration	Wildlife Acoustics	SM2	1.5										Auto ID & Manual Verification	Kaleidoscope
Frith	B3	52.054721	-2.413332	25/08/2019	2019/08/25 20:56:28	20:56:28	Barbastella barbastellus	1	Do not publish	Registration	Wildlife Acoustics	SM2	1.5										Auto ID & Manual Verification	Kaleidoscope
Frith	B3	52.054721	-2.413332	25/08/2019	2019/08/25 20:56:41	20:56:41	Barbastella barbastellus	1	Do not publish	Registration	Wildlife Acoustics	SM2	1.5										Auto ID & Manual Verification	Kaleidoscope
Frith	B3	52.054721	-2.413332	25/08/2019	2019/08/25 21:10:20	21:10:20	Barbastella barbastellus	1	Do not publish	Registration	Wildlife Acoustics	SM2	1.5										Auto ID & Manual Verification	Kaleidoscope
Frith	B3	52.054721	-2.413332	25/08/2019	2019/08/25 21:11:03	21:11:03	Barbastella barbastellus	1	Do not publish	Registration	Wildlife Acoustics	SM2	1.5										Auto ID & Manual Verification	Kaleidoscope
Frith	B3	52.054721	-2.413332	26/08/2019	2019/08/26 00:11:51	00:11:51	Barbastella barbastellus	1	Do not publish	Registration	Wildlife Acoustics	SM2	1.5										Auto ID & Manual Verification	Kaleidoscope
Frith	B3	52.054721	-2.413332	26/08/2019	2019/08/26 03:23:08	03:23:08	Barbastella barbastellus	1	Do not publish	Registration	Wildlife Acoustics	SM2	1.5										Auto ID & Manual Verification	Kaleidoscope
Frith	B3	52.054721	-2.413332	26/08/2019	2019/08/26 04:13:54	04:13:54	Barbastella barbastellus	1	Do not publish	Registration	Wildlife Acoustics	SM2	1.5										Auto ID & Manual Verification	Kaleidoscope
Frith	B3	52.054721	-2.413332	26/08/2019	2019/08/26 04:17:00	04:17:00	Barbastella barbastellus	1	Do not publish	Registration	Wildlife Acoustics	SM2	1.5										Auto ID & Manual Verification	Kaleidoscope
Frith	B3	52.054721	-2.413332	26/08/2019	2019/08/26 04:33:46	04:33:46	Barbastella barbastellus	1	Do not publish	Registration	Wildlife Acoustics	SM2	1.5										Auto ID & Manual Verification	Kaleidoscope
Frith	B3	52.054721	-2.413332	26/08/2019	2019/08/26 05:00:54	05:00:54	Barbastella barbastellus	1	Do not publish	Registration	Wildlife Acoustics	SM2	1.5										Auto ID & Manual Verification	Kaleidoscope
Frith	B3	52.054721	-2.413332	26/08/2019	2019/08/26 20:36:26	20:36:26	Barbastella barbastellus	1	Do not publish	Registration	Wildlife Acoustics	SM2	1.5										Auto ID & Manual Verification	Kaleidoscope
Frith	B3	52.054721	-2.413332	26/08/2019	2019/08/26 20:36:54	20:36:54	Barbastella barbastellus	1	Do not publish	Registration	Wildlife Acoustics	SM2	1.5										Auto ID & Manual Verification	Kaleidoscope
Frith	B3	52.054721	-2.413332	26/08/2019	2019/08/26 20:38:14	20:38:14	Barbastella barbastellus	1	Do not publish	Registration	Wildlife Acoustics	SM2	1.5										Auto ID & Manual Verification	Kaleidoscope
Frith	B3	52.054721	-2.413332	26/08/2019	2019/08/26 20:38:31	20:38:31	Barbastella barbastellus	1	Do not publish	Registration	Wildlife Acoustics	SM2	1.5										Auto ID & Manual Verification	Kaleidoscope
Frith	B3	52.054721	-2.413332	26/08/2019	2019/08/26 20:40:00	20:40:00	Barbastella barbastellus	1	Do not publish	Registration	Wildlife Acoustics	SM2	1.5										Auto ID & Manual Verification	Kaleidoscope
Frith	B3	52.054721	-2.413332	26/08/2019	2019/08/26 20:40:37	20:40:37	Barbastella barbastellus	1	Do not publish	Registration	Wildlife Acoustics	SM2	1.5										Auto ID & Manual Verification	Kaleidoscope
Frith	B3	52.054721	-2.413332	26/08/2019	2019/08/26 20:41:37	20:41:37	Barbastella barbastellus	1	Do not publish	Registration	Wildlife Acoustics	SM2	1.5										Auto ID & Manual Verification	Kaleidoscope
Frith	B3	52.054721	-2.413332	26/08/2019	2019/08/26 20:42:57	20:42:57	Barbastella barbastellus	1	Do not publish	Registration	Wildlife Acoustics	SM2	1.5										Auto ID & Manual Verification	Kaleidoscope
Frith	B3	52.054721	-2.413332	26/08/2019	2019/08/26 20:43:31	20:43:31	Barbastella barbastellus	1	Do not publish	Registration	Wildlife Acoustics	SM2	1.5										Auto ID & Manual Verification	Kaleidoscope
Frith	B3	52.054721	-2.413332	26/08/2019	2019/08/26 20:46:57	20:46:57	Barbastella barbastellus	1	Do not publish	Registration	Wildlife Acoustics	SM2	1.5										Auto ID & Manual Verification	Kaleidoscope
Frith	B3	52.054721	-2.413332	26/08/2019	2019/08/26 20:48:10	20:48:10	Barbastella barbastellus	1	Do not publish	Registration	Wildlife Acoustics	SM2	1.5										Auto ID & Manual Verification	Kaleidoscope
Frith	B3	52.054721	-2.413332	26/08/2019	2019/08/26 20:48:55	20:48:55	Barbastella barbastellus	1	Do not publish	Registration	Wildlife Acoustics	SM2	1.5										Auto ID & Manual Verification	Kaleidoscope
Frith	B3	52.054721	-2.413332	26/08/2019	2019/08/26 21:00:30	21:00:30	Barbastella barbastellus	1	Do not publish	Registration	Wildlife Acoustics	SM2	1.5										Auto ID & Manual Verification	Kaleidoscope
Frith	B3	52.054721	-2.413332	26/08/2019	2019/08/26 21:03:59	21:03:59	Barbastella barbastellus	1	Do not publish	Registration	Wildlife Acoustics	SM2	1.5										Auto ID & Manual Verification	Kaleidoscope
Frith	B3	52.054721	-2.413332	26/08/2019	2019/08/26 23:35:26	23:35:26	Barbastella barbastellus	1	Do not publish	Registration	Wildlife Acoustics	SM2	1.5										Auto ID & Manual Verification	Kaleidoscope
Frith	B3	52.054721	-2.413332	27/08/2019	2019/08/27 05:06:48	05:06:48	Barbastella barbastellus	1	Do not publish	Registration	Wildlife Acoustics	SM2	1.5										Auto ID & Manual Verification	Kaleidoscope
Frith	M2	52.049013	-2.415285	25/08/2019	2019/08/25 20:36:14	20:36:14	Barbastella barbastellus	1	Do not publish	Registration	Wildlife Acoustics	SM2	1.5										Auto ID & Manual Verification	Kaleidoscope
Frith	M2	52.049013	-2.415285	25/08/2019	2019/08/25 20:56:45	20:56:45	Barbastella barbastellus	1	Do not publish	Registration	Wildlife Acoustics	SM2	1.5										Auto ID & Manual Verification	Kaleidoscope
Frith	M2	52.049013	-2.415285	26/08/2019	2019/08/26 22:22:47	22:22:47	Barbastella barbastellus	1	Do not publish	Registration	Wildlife Acoustics	SM2	1.5										Auto ID & Manual Verification	Kaleidoscope
Frith	M2	52.049013	-2.415285	26/08/2019	2019/08/26 23:00:53	23:00:53	Barbastella barbastellus	1	Do not publish	Registration	Wildlife Acoustics	SM2	1.5										Auto ID & Manual Verification	Kaleidoscope
Frith	M2	52.049013	-2.415285	27/08/2019	2019/08/27 01:02:23	01:02:23	Barbastella barbastellus	1	Do not publish	Registration	Wildlife Acoustics	SM2	1.5										Auto ID & Manual Verification	Kaleidoscope
Frith	R1	52.057529	-2.410873	24/08/2019	2019/08/24 20:55:41	20:55:41	Barbastella barbastellus	1	Do not publish	Registration	Wildlife Acoustics	SM2	1.5										Auto ID & Manual Verification	Kaleidoscope
Frith	R1	52.057529	-2.410873	24/08/2019	2019/08/24 20:56:00	20:56:00	Barbastella barbastellus	1	Do not publish	Registration	Wildlife Acoustics	SM2	1.5										Auto ID & Manual Verification	Kaleidoscope
Frith	R1	52.057529	-2.410873	24/08/2019	2019/08/24 21:01:45	21:01:45	Barbastella barbastellus	1	Do not publish	Registration	Wildlife Acoustics	SM2	1.5										Auto ID & Manual Verification	Kaleidoscope
Frith	R1	52.057529	-2.410873	24/08/2019	2019/08/24 21:01:57	21:01:57	Barbastella barbastellus	1	Do not publish	Registration	Wildlife Acoustics	SM2	1.5										Auto ID & Manual Verification	Kaleidoscope
Frith	R1	52.057529	-2.410873	24/08/2019	2019/08/24 21:02:23	21:02:23	Barbastella barbastellus	1	Do not publish	Registration	Wildlife Acoustics	SM2	1.5										Auto ID & Manual Verification	Kaleidoscope
Frith	R1	52.057529	-2.410873	24/08/2019	2019/08/24 21:02:41	21:02:41	Barbastella barbastellus	1	Do not publish	Registration	Wildlife Acoustics	SM2	1.5										Auto ID & Manual Verification	Kaleidoscope
Frith	R1	52.057529	-2.410873	24/08/2019	2019/08/24 21:05:50	21:05:50	Barbastella barbastellus	1	Do not publish	Registration	Wildlife Acoustics	SM2	1.5										Auto ID & Manual Verification	Kaleidoscope
Frith	R1	52.057529	-2.410873	25/08/2019	2019/08/25 00:58:17	00:58:17	Barbastella barbastellus	1	Do not publish	Registration	Wildlife Acoustics	SM2	1.5										Auto ID & Manual Verification	Kaleidoscope
Frith	R1	52.057529	-2.410873	26/08/2019	2019/08/26 00:09:42	00:09:42	Barbastella barbastellus	1	Do not publish	Registration	Wildlife Acoustics	SM2	1.5										Auto ID & Manual Verification	Kaleidoscope
Frith	R1	52.057529	-2.410873	26/08/2019	2019/08/26 00:59:44	00:59:44	Barbastella barbastellus	1	Do not publish	Registration	Wildlife Acoustics	SM2	1.5										Auto ID & Manual Verification	Kaleidoscope
Frith	R1	52.057529	-2.410873	26/08/2019	2019/08/26 01:09:53	01:09:53	Barbastella barbastellus	1	Do not publish	Registration	Wildlife Acoustics	SM2	1.5										Auto ID & Manual Verification	Kaleidoscope
Frith	R1	52.057529	-2.410873	26/08/2019	2019/08/26 05:18:10	05:18:10	Barbastella barbastellus	1	Do not publish	Registration	Wildlife Acoustics	SM2	1.5										Auto ID & Manual Verification	Kaleidoscope
Frith	R1	52.057529	-2.410873	27/08/2019	2019/08/27 02:52:41	02:52:41	Barbastella barbastellus	1	Do not publish	Registration	Wildlife Acoustics	SM2	1.5										Auto ID & Manual Verification	Kaleidoscope
Frith	T1	52.049566	-2.419233	25/08/2019	2019/08/25 05:10:07	05:10:07	Barbastella barbastellus	1	Do not publish	Registration	Wildlife Acoustics	SM2	1.5										Auto ID & Manual Verification	Kaleidoscope
Frith	T1	52.049566	-2.419233	27/08/2019	2019/08/27 04:20:33	04:20:33	Barbastella barbastellus	1	Do not publish	Registration	Wildlife Acoustics	SM2	1.5										Auto ID & Manual Verification	Kaleidoscope
Frith	T2	52.052234	-2.416664	24/08/2019	2019/08/24 20:39:49	20:39:49	Barbastella barbastellus	1	Do not publish	Registration	Wildlife Acoustics	SM2	1.5										Auto ID & Manual Verification	Kaleidoscope
Frith	T2	52.052234	-2.416664	25/08/2019	2019/08/25 05:11:13	05:11:13	Barbastella barbastellus	1	Do not publish	Registration	Wildlife Acoustics	SM2	1.5										Auto ID & Manual Verification	Kaleidoscope
Frith	T2	52.052234	-2.416664	26/08/2019	2019/08/26 04:32:32	04:32:32	Barbastella barbastellus	1	Do not publish	Registration	Wildlife Acoustics	SM2	1.5										Auto ID & Manual Verification	Kaleidoscope
Frith	T2	52.052234	-2.416664	26/08/2019	2019/08/26 04:34:48	04:34:48	Barbastella barbastellus	1	Do not publish	Registration	Wildlife Acoustics	SM2	1.5										Auto ID & Manual Verification	Kaleidoscope
Frith	T2	52.052234	-2.416664	27/08/2019	2019/08/27 04:19:38	04:19:38	Barbastella barbastellus	1	Do not publish	Registration	Wildlife Acoustics	SM2	1.5										Auto ID & Manual Verification	Kaleidoscope
Frith	T2	52.052234	-2.416664	27/08/2019	2019/08/27 04:59:08	04:59:08	Barbastella barbastellus	1	Do not publish	Registration	Wildlife Acoustics	SM2	1.5										Auto ID & Manual Verification	Kaleidoscope
Frith	V1	52.059699	-2.405535	24/08/2019	2019/08/24 20:36:24	20:36:24	Barbastella barbastellus	1	Do not publish	Registration	Wildlife Acoustics	SM2	1.5										Auto ID & Manual Verification	Kaleidoscope
Frith	V1	52.059699	-2.405535	24/08/2019	2019/08/24 20:36:42	20:36:42	Barbastella barbastellus	1	Do not publish	Registration	Wildlife Acoustics	SM2	1.5										Auto ID & Manual Verification	Kaleidoscope
Frith	V1	52.059699	-2.405535	24/08/2019	2019/08/24 20:36:47	20:36:47	Barbastella barbastellus	1	Do not publish	Registration	Wildlife Acoustics	SM2	1.5										Auto ID & Manual Verification	Kaleidoscope
Frith	V1	52.059699	-2.405535	24/08/2019	2019/08/24 20:36:54	20:36:54	Barbastella barbastellus	1	Do not publish	Registration	Wildlife Acoustics	SM2	1.5										Auto ID & Manual Verification	Kaleidoscope
Frith	V1	52.059699	-2.405535	24/08/2019	2019/08/24 20:37:07	20:37:07	Barbastella barbastellus	1	Do not publish	Registration	Wildlife Acoustics	SM2	1.5										Auto ID & Manual Verification	Kaleidoscope
Frith	V1	52.059699	-2.405535	24/08/2019	2019/08/24 20:37:29	20:37:29	Barbastella barbastellus	1	Do not publish	Registration	Wildlife Acoustics	SM2	1.5										Auto ID & Manual Verification	Kaleidoscope
Frith	V1	52.059699	-2.405535	24/08/2019	2019/08/24 20:39:26	20:39:26	Barbastella barbastellus	1	Do not publish	Registration	Wildlife Acoustics	SM2	1.5										Auto ID & Manual Verification	Kaleidoscope
Frith	V1	52.059699	-2.405535	24/08/2019	2019/08/24 20:39:49	20:39:49	Barbastella barbastellus	1	Do not publish	Registration	Wildlife Acoustics	SM2	1.5										Auto ID & Manual Verification	Kaleidoscope
Frith	V1	52.059699	-2.405535	24/08/2019	2019/08/24 20:39:58	20:39:58	Barbastella barbastellus	1	Do not publish	Registration	Wildlife Acoustics	SM2	1.5										Auto ID & Manual Verification	Kaleidoscope
Frith	V1	52.059699	-2.405535	24/08/2019	2019/08/24 20:44:10	20:44:10	Barbastella barbastellus	1	Do not publish	Registration	Wildlife Acoustics	SM2	1.5										Auto ID & Manual Verification	Kaleidoscope
Frith	V1	52.059699	-2.405535	24/08/2019	2019/08/24 20:52:21	20:52:21	Barbastella barbastellus	1	Do not publish	Registration	Wildlife Acoustics	SM2	1.5										Auto ID & Manual Verification	Kaleidoscope
Frith	V1	52.059699	-2.405535	24/08/2019	2019/08/24 20:52:47	20:52:47	Barbastella barbastellus	1	Do not publish	Registration	Wildlife Acoustics	SM2	1.5										Auto ID & Manual Verification	Kaleidoscope
Frith	V1	52.059699	-2.405535	24/08/2019	2019/08/24 20:53:14	20:53:14	Barbastella barbastellus	1	Do not publish	Registration	Wildlife Acoustics	SM2	1.5										Auto ID & Manual Verification	Kaleidoscope
Frith	V1	52.059699	-2.405535	24/08/2019	2019/08/24 20:54:54	20:54:54	Barbastella barbastellus	1	Do not publish	Registration	Wildlife Acoustics	SM2	1.5										Auto ID & Manual Verification	Kaleidoscope
Frith	V1	52.059699	-2.405535	24/08/2019	2019/08/24 20:55:19	20:55:19	Barbastella barbastellus	1	Do not publish	Registration	Wildlife Acoustics	SM2	1.5										Auto ID & Manual Verification	Kaleidoscope
Frith	V1	52.059699	-2.405535	24/08/2019	2019/08/24 20:55:52	20:55:52	Barbastella barbastellus	1	Do not publish	Registration	Wildlife Acoustics	SM2	1.5										Auto ID & Manual Verification	Kaleidoscope
Frith	V1	52.059699	-2.405535	24/08/2019	2019/08/24 20:55:52	20:55:52	Barbastella barbastellus	1	Do not publish	Registration	Wildlife Acoustics	SM2	1.5										Auto ID & Manual Verification	Kaleidoscope
Frith	V1	52.059699	-2.405535	24/08/2019	2019/08/24 21:35:17	21:35:17	Barbastella barbastellus	1	Do not publish	Registration	Wildlife Acoustics	SM2	1.5										Auto ID & Manual Verification	Kaleidoscope
Frith	V1	52.059699	-2.405535	24/08/2019	2019/08/24 23:34:24	23:34:24	Barbastella barbastellus	1	Do not publish	Registration	Wildlife Acoustics	SM2	1.5										Auto ID & Manual Verification	Kaleidoscope
Frith	V1	52.059699	-2.405535	25/08/2019	2019/08/25 00:55:51	00:55:51	Barbastella barbastellus	1	Do not publish	Registration	Wildlife Acoustics	SM2	1.5										Auto ID & Manual Verification	Kaleidoscope
Frith	V1	52.059699	-2.405535	25/08/2019	2019/08/25 01:09:33	01:09:33	Barbastella barbastellus	1	Do not publish	Registration	Wildlife Acoustics	SM2	1.5										Auto ID & Manual Verification	Kaleidoscope
Frith	V1	52.059699	-2.405535	25/08/2019	2019/08/25 03:36:56	03:36:56	Barbastella barbastellus	1	Do not publish	Registration	Wildlife Acoustics	SM2	1.5										Auto ID & Manual Verification	Kaleidoscope
Frith	V1	52.059699	-2.405535	25/08/2019	2019/08/25 04:59:17	04:59:17	Barbastella barbastellus	1	Do not publish	Registration	Wildlife Acoustics	SM2	1.5										Auto ID & Manual Verification	Kaleidoscope
Frith	V1	52.059699	-2.405535	25/08/2019	2019/08/25 05:01:51	05:01:51	Barbastella barbastellus	1	Do not publish	Registration	Wildlife Acoustics	SM2	1.5										Auto ID & Manual Verification	Kaleidoscope
Frith	V1	52.059699	-2.405535	25/08/2019	2019/08/25 05:18:13	05:18:13	Barbastella barbastellus	1	Do not publish	Registration	Wildlife Acoustics	SM2	1.5										Auto ID & Manual Verification	Kaleidoscope
Frith	V1	52.059699	-2.405535	25/08/2019	2019/08/25 05:19:54	05:19:54	Barbastella barbastellus	1	Do not publish	Registration	Wildlife Acoustics	SM2	1.5										Auto ID & Manual Verification	Kaleidoscope
Frith	V1	52.059699	-2.405535	25/08/2019	2019/08/25 05:28:53	05:28:53	Barbastella barbastellus	1	Do not publish	Registration	Wildlife Acoustics	SM2	1.5										Auto ID & Manual Verification	Kaleidoscope
Frith	V1	52.059699	-2.405535	25/08/2019	2019/08/25 05:30:01	05:30:01	Barbastella barbastellus	1	Do not publish	Registration	Wildlife Acoustics	SM2	1.5										Auto ID & Manual Verification	Kaleidoscope
Frith	V1	52.059699	-2.405535	25/08/2019	2019/08/25 20:34:44	20:34:44	Barbastella barbastellus	1	Do not publish	Registration	Wildlife Acoustics	SM2	1.5										Auto ID & Manual Verification	Kaleidoscope
Frith	V1	52.059699	-2.405535	25/08/2019	2019/08/25 20:34:58	20:34:58	Barbastella barbastellus	1	Do not publish	Registration	Wildlife Acoustics	SM2	1.5										Auto ID & Manual Verification	Kaleidoscope
Frith	V1	52.059699	-2.405535	25/08/2019	2019/08/25 20:35:10	20:35:10	Barbastella barbastellus	1	Do not publish	Registration	Wildlife Acoustics	SM2	1.5										Auto ID & Manual Verification	Kaleidoscope
Frith	V1	52.059699	-2.405535	25/08/2019	2019/08/25 20:36:08	20:36:08	Barbastella barbastellus	1	Do not publish	Registration	Wildlife Acoustics	SM2	1.5										Auto ID & Manual Verification	Kaleidoscope
Frith	V1	52.059699	-2.405535	25/08/2019	2019/08/25 20:42:12	20:42:12	Barbastella barbastellus	1	Do not publish	Registration	Wildlife Acoustics	SM2	1.5										Auto ID & Manual Verification	Kaleidoscope
Frith	V1	52.059699	-2.405535	25/08/2019	2019/08/25 20:42:17	20:42:17	Barbastella barbastellus	1	Do not publish	Registration	Wildlife Acoustics	SM2	1.5										Auto ID & Manual Verification	Kaleidoscope
Frith	V1	52.059699	-2.405535	25/08/2019	2019/08/25 20:43:14	20:43:14	Barbastella barbastellus	1	Do not publish	Registration	Wildlife Acoustics	SM2	1.5										Auto ID & Manual Verification	Kaleidoscope
Frith	V1	52.059699	-2.405535	25/08/2019	2019/08/25 20:43:41	20:43:41	Barbastella barbastellus	1	Do not publish	Registration	Wildlife Acoustics	SM2	1.5										Auto ID & Manual Verification	Kaleidoscope
Frith	V1	52.059699	-2.405535	25/08/2019	2019/08/25 20:44:14	20:44:14	Barbastella barbastellus	1	Do not publish	Registration	Wildlife Acoustics	SM2	1.5										Auto ID & Manual Verification	Kaleidoscope
Frith	V1	52.059699	-2.405535	25/08/2019	2019/08/25 20:44:18	20:44:18	Barbastella barbastellus	1	Do not publish	Registration	Wildlife Acoustics	SM2	1.5										Auto ID & Manual Verification	Kaleidoscope
Frith	V1	52.059699	-2.405535	25/08/2019	2019/08/25 20:44:32	20:44:32	Barbastella barbastellus	1	Do not publish	Registration	Wildlife Acoustics	SM2	1.5										Auto ID & Manual Verification	Kaleidoscope
Frith	V1	52.059699	-2.405535	25/08/2019	2019/08/25 20:45:47	20:45:47	Barbastella barbastellus	1	Do not publish	Registration	Wildlife Acoustics	SM2	1.5										Auto ID & Manual Verification	Kaleidoscope
Frith	V1	52.059699	-2.405535	25/08/2019	2019/08/25 20:45:53	20:45:53	Barbastella barbastellus	1	Do not publish	Registration	Wildlife Acoustics	SM2	1.5										Auto ID & Manual Verification	Kaleidoscope
Frith	V1	52.059699	-2.405535	25/08/2019	2019/08/25 20:46:44	20:46:44	Barbastella barbastellus	1	Do not publish	Registration	Wildlife Acoustics	SM2	1.5										Auto ID & Manual Verification	Kaleidoscope
Frith	V1	52.059699	-2.405535	25/08/2019	2019/08/25 20:48:45	20:48:45	Barbastella barbastellus	1	Do not publish	Registration	Wildlife Acoustics	SM2	1.5										Auto ID & Manual Verification	Kaleidoscope
Frith	V1	52.059699	-2.405535	25/08/2019	2019/08/25 20:49:04	20:49:04	Barbastella barbastellus	1	Do not publish	Registration	Wildlife Acoustics	SM2	1.5										Auto ID & Manual Verification	Kaleidoscope
Frith	V1	52.059699	-2.405535	25/08/2019	2019/08/25 20:59:01	20:59:01	Barbastella barbastellus	1	Do not publish	Registration	Wildlife Acoustics	SM2	1.5										Auto ID & Manual Verification	Kaleidoscope
Frith	V1	52.059699	-2.405535	25/08/2019	2019/08/25 21:09:29	21:09:29	Barbastella barbastellus	1	Do not publish	Registration	Wildlife Acoustics	SM2	1.5										Auto ID & Manual Verification	Kaleidoscope
Frith	V1	52.059699	-2.405535	25/08/2019	2019/08/25 21:52:21	21:52:21	Barbastella barbastellus	1	Do not publish	Registration	Wildlife Acoustics	SM2	1.5										Auto ID & Manual Verification	Kaleidoscope
Frith	V1	52.059699	-2.405535	26/08/2019	2019/08/26 00:04:56	00:04:56	Barbastella barbastellus	1	Do not publish	Registration	Wildlife Acoustics	SM2	1.5										Auto ID & Manual Verification	Kaleidoscope
Frith	V1	52.059699	-2.405535	26/08/2019	2019/08/26 01:37:35	01:37:35	Barbastella barbastellus	1	Do not publish	Registration	Wildlife Acoustics	SM2	1.5										Auto ID & Manual Verification	Kaleidoscope
Frith	V1	52.059699	-2.405535	26/08/2019	2019/08/26 03:29:41	03:29:41	Barbastella barbastellus	1	Do not publish	Registration	Wildlife Acoustics	SM2	1.5										Auto ID & Manual Verification	Kaleidoscope
Frith	V1	52.059699	-2.405535	26/08/2019	2019/08/26 03:29:52	03:29:52	Barbastella barbastellus	1	Do not publish	Registration	Wildlife Acoustics	SM2	1.5										Auto ID & Manual Verification	Kaleidoscope
Frith	V1	52.059699	-2.405535	26/08/2019	2019/08/26 04:08:49	04:08:49	Barbastella barbastellus	1	Do not publish	Registration	Wildlife Acoustics	SM2	1.5										Auto ID & Manual Verification	Kaleidoscope
Frith	V1	52.059699	-2.405535	26/08/2019	2019/08/26 04:13:28	04:13:28	Barbastella barbastellus	1	Do not publish	Registration	Wildlife Acoustics	SM2	1.5										Auto ID & Manual Verification	Kaleidoscope
Frith	V1	52.059699	-2.405535	26/08/2019	2019/08/26 04:54:48	04:54:48	Barbastella barbastellus	1	Do not publish	Registration	Wildlife Acoustics	SM2	1.5										Auto ID & Manual Verification	Kaleidoscope
Frith	V1	52.059699	-2.405535	26/08/2019	2019/08/26 04:56:46	04:56:46	Barbastella barbastellus	1	Do not publish	Registration	Wildlife Acoustics	SM2	1.5										Auto ID & Manual Verification	Kaleidoscope
Frith	V1	52.059699	-2.405535	26/08/2019	2019/08/26 05:13:30	05:13:30	Barbastella barbastellus	1	Do not publish	Registration	Wildlife Acoustics	SM2	1.5										Auto ID & Manual Verification	Kaleidoscope
Frith	V1	52.059699	-2.405535	26/08/2019	2019/08/26 05:15:54	05:15:54	Barbastella barbastellus	1	Do not publish	Registration	Wildlife Acoustics	SM2	1.5										Auto ID & Manual Verification	Kaleidoscope
Frith	V1	52.059699	-2.405535	26/08/2019	2019/08/26 05:18:29	05:18:29	Barbastella barbastellus	1	Do not publish	Registration	Wildlife Acoustics	SM2	1.5										Auto ID & Manual Verification	Kaleidoscope
Frith	V1	52.059699	-2.405535	26/08/2019	2019/08/26 05:19:03	05:19:03	Barbastella barbastellus	1	Do not publish	Registration	Wildlife Acoustics	SM2	1.5										Auto ID & Manual Verification	Kaleidoscope
Frith	V1	52.059699	-2.405535	26/08/2019	2019/08/26 05:19:55	05:19:55	Barbastella barbastellus	1	Do not publish	Registration	Wildlife Acoustics	SM2	1.5										Auto ID & Manual Verification	Kaleidoscope
Frith	V1	52.059699	-2.405535	26/08/2019	2019/08/26 05:21:26	05:21:26	Barbastella barbastellus	1	Do not publish	Registration	Wildlife Acoustics	SM2	1.5										Auto ID & Manual Verification	Kaleidoscope
Frith	V1	52.059699	-2.405535	26/08/2019	2019/08/26 20:41:45	20:41:45	Barbastella barbastellus	1	Do not publish	Registration	Wildlife Acoustics	SM2	1.5										Auto ID & Manual Verification	Kaleidoscope
Frith	V1	52.059699	-2.405535	26/08/2019	2019/08/26 20:42:41	20:42:41	Barbastella barbastellus	1	Do not publish	Registration	Wildlife Acoustics	SM2	1.5										Auto ID & Manual Verification	Kaleidoscope
Frith	V1	52.059699	-2.405535	26/08/2019	2019/08/26 20:43:05	20:43:05	Barbastella barbastellus	1	Do not publish	Registration	Wildlife Acoustics	SM2	1.5										Auto ID & Manual Verification	Kaleidoscope
Frith	V1	52.059699	-2.405535	26/08/2019	2019/08/26 20:43:32	20:43:32	Barbastella barbastellus	1	Do not publish	Registration	Wildlife Acoustics	SM2	1.5										Auto ID & Manual Verification	Kaleidoscope
Frith	V1	52.059699	-2.405535	26/08/2019	2019/08/26 20:44:00	20:44:00	Barbastella barbastellus	1	Do not publish	Registration	Wildlife Acoustics	SM2	1.5										Auto ID & Manual Verification	Kaleidoscope
Frith	V1	52.059699	-2.405535	26/08/2019	2019/08/26 20:44:49	20:44:49	Barbastella barbastellus	1	Do not publish	Registration	Wildlife Acoustics	SM2	1.5										Auto ID & Manual Verification	Kaleidoscope
Frith	V1	52.059699	-2.405535	26/08/2019	2019/08/26 20:51:41	20:51:41	Barbastella barbastellus	1	Do not publish	Registration	Wildlife Acoustics	SM2	1.5										Auto ID & Manual Verification	Kaleidoscope
Frith	V1	52.059699	-2.405535	26/08/2019	2019/08/26 20:52:32	20:52:32	Barbastella barbastellus	1	Do not publish	Registration	Wildlife Acoustics	SM2	1.5										Auto ID & Manual Verification	Kaleidoscope
Frith	V1	52.059699	-2.405535	26/08/2019	2019/08/26 21:05:36	21:05:36	Barbastella barbastellus	1	Do not publish	Registration	Wildlife Acoustics	SM2	1.5										Auto ID & Manual Verification	Kaleidoscope
Frith	V1	52.059699	-2.405535	26/08/2019	2019/08/26 21:05:51	21:05:51	Barbastella barbastellus	1	Do not publish	Registration	Wildlife Acoustics	SM2	1.5										Auto ID & Manual Verification	Kaleidoscope
Frith	V1	52.059699	-2.405535	26/08/2019	2019/08/26 22:18:38	22:18:38	Barbastella barbastellus	1	Do not publish	Registration	Wildlife Acoustics	SM2	1.5										Auto ID & Manual Verification	Kaleidoscope
Frith	V1	52.059699	-2.405535	26/08/2019	2019/08/26 23:52:15	23:52:15	Barbastella barbastellus	1	Do not publish	Registration	Wildlife Acoustics	SM2	1.5										Auto ID & Manual Verification	Kaleidoscope
Frith	V1	52.059699	-2.405535	27/08/2019	2019/08/27 00:00:05	00:00:05	Barbastella barbastellus	1	Do not publish	Registration	Wildlife Acoustics	SM2	1.5										Auto ID & Manual Verification	Kaleidoscope
Frith	V1	52.059699	-2.405535	27/08/2019	2019/08/27 04:00:18	04:00:18	Barbastella barbastellus	1	Do not publish	Registration	Wildlife Acoustics	SM2	1.5										Auto ID & Manual Verification	Kaleidoscope
Frith	V1	52.059699	-2.405535	27/08/2019	2019/08/27 04:08:46	04:08:46	Barbastella barbastellus	1	Do not publish	Registration	Wildlife Acoustics	SM2	1.5										Auto ID & Manual Verification	Kaleidoscope
Frith	V1	52.059699	-2.405535	27/08/2019	2019/08/27 04:43:24	04:43:24	Barbastella barbastellus	1	Do not publish	Registration	Wildlife Acoustics	SM2	1.5										Auto ID & Manual Verification	Kaleidoscope
Frith	V1	52.059699	-2.405535	27/08/2019	2019/08/27 05:07:07	05:07:07	Barbastella barbastellus	1	Do not publish	Registration	Wildlife Acoustics	SM2	1.5										Auto ID & Manual Verification	Kaleidoscope
Frith	V1	52.059699	-2.405535	27/08/2019	2019/08/27 05:13:45	05:13:45	Barbastella barbastellus	1	Do not publish	Registration	Wildlife Acoustics	SM2	1.5										Auto ID & Manual Verification	Kaleidoscope
