# Supplementary material for: An acoustic-based method for locating maternity colonies of rare woodland bats
Source: PeerJ. 2023 Oct 3;11:e15951. doi: 10.7717/peerj.15951 (PMC10557938; doi:10.7717/peerj.15951)
Supplement: Supplemental Information 8 — The original time recordings of barbastelle bats from the passive acoustic detectors. This data was used in statistical analysis, using the R script provided, to determine the optimal cut-off threshold for the identification of woodlands with colonies. [file peerj-11-15951-s008.zip › R script and datasets (cut-off threshold analysis)/Site2.csv]

Site name	Detector identity	Lat	Lon	Date start	Date time	Pass Time	Species / Taxa taxon list	Number of bats	Sensitivity	Pass Definition	Detector Make	Detector model	Detector height m	Roost within 25m	Activity elevated by roost	Linear feature adjacent	Linear feature 25m	Anthropogenic feature adjacent	Anthropogenic feature 25m	Temperature c	Rainfall	Wind speed mph	Method of classification	Analysis software used	Notes
Savernake	M2	51.39068	-1.673241	09/07/2019	2019/07/09 00:01:54	00:01:54	Barbastella barbastellus	1	Do not publish	Registration	Wildlife Acoustics	SM2	1.5										Auto ID & Manual Verification	Kaleidoscope
Savernake	I3	51.386519	-1.674751	09/07/2019	2019/07/09 00:02:13	00:02:13	Barbastella barbastellus	1	Do not publish	Registration	Wildlife Acoustics	SM2	1.5	Yes	Yes								Auto ID & Manual Verification	Kaleidoscope
Savernake	I3	51.386519	-1.674751	09/07/2019	2019/07/09 00:02:26	00:02:26	Barbastella barbastellus	1	Do not publish	Registration	Wildlife Acoustics	SM2	1.5	Yes	Yes								Auto ID & Manual Verification	Kaleidoscope
Savernake	I3	51.386519	-1.674751	09/07/2019	2019/07/09 00:02:31	00:02:31	Barbastella barbastellus	1	Do not publish	Registration	Wildlife Acoustics	SM2	1.5	Yes	Yes								Auto ID & Manual Verification	Kaleidoscope
Savernake	I3	51.386519	-1.674751	09/07/2019	2019/07/09 00:02:37	00:02:37	Barbastella barbastellus	1	Do not publish	Registration	Wildlife Acoustics	SM2	1.5	Yes	Yes								Auto ID & Manual Verification	Kaleidoscope
Savernake	I3	51.386519	-1.674751	09/07/2019	2019/07/09 00:02:43	00:02:43	Barbastella barbastellus	1	Do not publish	Registration	Wildlife Acoustics	SM2	1.5	Yes	Yes								Auto ID & Manual Verification	Kaleidoscope
Savernake	S1	51.392016	-1.67465	09/07/2019	2019/07/09 00:04:32	00:04:32	Barbastella barbastellus	1	Do not publish	Registration	Wildlife Acoustics	SM2	1.5										Auto ID & Manual Verification	Kaleidoscope
Savernake	H3	51.384164	-1.680464	09/07/2019	2019/07/09 00:06:33	00:06:33	Barbastella barbastellus	1	Do not publish	Registration	Wildlife Acoustics	SM2	1.5										Auto ID & Manual Verification	Kaleidoscope
Savernake	I3	51.386519	-1.674751	09/07/2019	2019/07/09 00:11:41	00:11:41	Barbastella barbastellus	1	Do not publish	Registration	Wildlife Acoustics	SM2	1.5	Yes	Yes								Auto ID & Manual Verification	Kaleidoscope
Savernake	V1	51.384556	-1.670638	09/07/2019	2019/07/09 00:14:15	00:14:15	Barbastella barbastellus	1	Do not publish	Registration	Wildlife Acoustics	SM2	1.5										Auto ID & Manual Verification	Kaleidoscope
Savernake	I3	51.386519	-1.674751	09/07/2019	2019/07/09 00:15:05	00:15:05	Barbastella barbastellus	1	Do not publish	Registration	Wildlife Acoustics	SM2	1.5	Yes	Yes								Auto ID & Manual Verification	Kaleidoscope
Savernake	I3	51.386519	-1.674751	09/07/2019	2019/07/09 00:15:13	00:15:13	Barbastella barbastellus	1	Do not publish	Registration	Wildlife Acoustics	SM2	1.5	Yes	Yes								Auto ID & Manual Verification	Kaleidoscope
Savernake	I3	51.386519	-1.674751	09/07/2019	2019/07/09 00:15:38	00:15:38	Barbastella barbastellus	1	Do not publish	Registration	Wildlife Acoustics	SM2	1.5	Yes	Yes								Auto ID & Manual Verification	Kaleidoscope
Savernake	I3	51.386519	-1.674751	09/07/2019	2019/07/09 00:16:02	00:16:02	Barbastella barbastellus	1	Do not publish	Registration	Wildlife Acoustics	SM2	1.5	Yes	Yes								Auto ID & Manual Verification	Kaleidoscope
Savernake	S1	51.392016	-1.67465	09/07/2019	2019/07/09 00:16:03	00:16:03	Barbastella barbastellus	1	Do not publish	Registration	Wildlife Acoustics	SM2	1.5										Auto ID & Manual Verification	Kaleidoscope
Savernake	I3	51.386519	-1.674751	09/07/2019	2019/07/09 00:16:07	00:16:07	Barbastella barbastellus	1	Do not publish	Registration	Wildlife Acoustics	SM2	1.5	Yes	Yes								Auto ID & Manual Verification	Kaleidoscope
Savernake	T1	51.384895	-1.683075	09/07/2019	2019/07/09 00:21:36	00:21:36	Barbastella barbastellus	1	Do not publish	Registration	Wildlife Acoustics	SM2	1.5										Auto ID & Manual Verification	Kaleidoscope
Savernake	I3	51.386519	-1.674751	09/07/2019	2019/07/09 00:22:48	00:22:48	Barbastella barbastellus	1	Do not publish	Registration	Wildlife Acoustics	SM2	1.5	Yes	Yes								Auto ID & Manual Verification	Kaleidoscope
Savernake	I3	51.386519	-1.674751	09/07/2019	2019/07/09 00:22:59	00:22:59	Barbastella barbastellus	1	Do not publish	Registration	Wildlife Acoustics	SM2	1.5	Yes	Yes								Auto ID & Manual Verification	Kaleidoscope
Savernake	H3	51.384164	-1.680464	09/07/2019	2019/07/09 00:25:28	00:25:28	Barbastella barbastellus	1	Do not publish	Registration	Wildlife Acoustics	SM2	1.5										Auto ID & Manual Verification	Kaleidoscope
Savernake	I3	51.386519	-1.674751	09/07/2019	2019/07/09 00:25:49	00:25:49	Barbastella barbastellus	1	Do not publish	Registration	Wildlife Acoustics	SM2	1.5	Yes	Yes								Auto ID & Manual Verification	Kaleidoscope
Savernake	I3	51.386519	-1.674751	09/07/2019	2019/07/09 00:26:17	00:26:17	Barbastella barbastellus	1	Do not publish	Registration	Wildlife Acoustics	SM2	1.5	Yes	Yes								Auto ID & Manual Verification	Kaleidoscope
Savernake	I3	51.386519	-1.674751	09/07/2019	2019/07/09 00:26:34	00:26:34	Barbastella barbastellus	1	Do not publish	Registration	Wildlife Acoustics	SM2	1.5	Yes	Yes								Auto ID & Manual Verification	Kaleidoscope
Savernake	I3	51.386519	-1.674751	09/07/2019	2019/07/09 00:27:43	00:27:43	Barbastella barbastellus	1	Do not publish	Registration	Wildlife Acoustics	SM2	1.5	Yes	Yes								Auto ID & Manual Verification	Kaleidoscope
Savernake	I3	51.386519	-1.674751	09/07/2019	2019/07/09 00:27:50	00:27:50	Barbastella barbastellus	1	Do not publish	Registration	Wildlife Acoustics	SM2	1.5	Yes	Yes								Auto ID & Manual Verification	Kaleidoscope
Savernake	I3	51.386519	-1.674751	09/07/2019	2019/07/09 00:28:10	00:28:10	Barbastella barbastellus	1	Do not publish	Registration	Wildlife Acoustics	SM2	1.5	Yes	Yes								Auto ID & Manual Verification	Kaleidoscope
Savernake	S1	51.392016	-1.67465	09/07/2019	2019/07/09 00:29:01	00:29:01	Barbastella barbastellus	1	Do not publish	Registration	Wildlife Acoustics	SM2	1.5										Auto ID & Manual Verification	Kaleidoscope
Savernake	B3	51.383069	-1.684243	09/07/2019	2019/07/09 00:29:13	00:29:13	Barbastella barbastellus	1	Do not publish	Registration	Wildlife Acoustics	SM2	1.5										Auto ID & Manual Verification	Kaleidoscope
Savernake	R1	51.386383	-1.67229	09/07/2019	2019/07/09 00:29:28	00:29:28	Barbastella barbastellus	1	Do not publish	Registration	Wildlife Acoustics	SM2	1.5										Auto ID & Manual Verification	Kaleidoscope
Savernake	I3	51.386519	-1.674751	09/07/2019	2019/07/09 00:31:53	00:31:53	Barbastella barbastellus	1	Do not publish	Registration	Wildlife Acoustics	SM2	1.5	Yes	Yes								Auto ID & Manual Verification	Kaleidoscope
Savernake	I3	51.386519	-1.674751	09/07/2019	2019/07/09 00:34:02	00:34:02	Barbastella barbastellus	1	Do not publish	Registration	Wildlife Acoustics	SM2	1.5	Yes	Yes								Auto ID & Manual Verification	Kaleidoscope
Savernake	I3	51.386519	-1.674751	09/07/2019	2019/07/09 00:35:33	00:35:33	Barbastella barbastellus	1	Do not publish	Registration	Wildlife Acoustics	SM2	1.5	Yes	Yes								Auto ID & Manual Verification	Kaleidoscope
Savernake	I3	51.386519	-1.674751	09/07/2019	2019/07/09 00:39:04	00:39:04	Barbastella barbastellus	1	Do not publish	Registration	Wildlife Acoustics	SM2	1.5	Yes	Yes								Auto ID & Manual Verification	Kaleidoscope
Savernake	S1	51.392016	-1.67465	09/07/2019	2019/07/09 00:39:51	00:39:51	Barbastella barbastellus	1	Do not publish	Registration	Wildlife Acoustics	SM2	1.5										Auto ID & Manual Verification	Kaleidoscope
Savernake	I3	51.386519	-1.674751	09/07/2019	2019/07/09 00:40:26	00:40:26	Barbastella barbastellus	1	Do not publish	Registration	Wildlife Acoustics	SM2	1.5	Yes	Yes								Auto ID & Manual Verification	Kaleidoscope
Savernake	F3	51.389531	-1.67623	09/07/2019	2019/07/09 00:40:40	00:40:40	Barbastella barbastellus	1	Do not publish	Registration	Wildlife Acoustics	SM2	1.5										Auto ID & Manual Verification	Kaleidoscope
Savernake	I3	51.386519	-1.674751	09/07/2019	2019/07/09 00:41:11	00:41:11	Barbastella barbastellus	1	Do not publish	Registration	Wildlife Acoustics	SM2	1.5	Yes	Yes								Auto ID & Manual Verification	Kaleidoscope
Savernake	I3	51.386519	-1.674751	09/07/2019	2019/07/09 00:41:25	00:41:25	Barbastella barbastellus	1	Do not publish	Registration	Wildlife Acoustics	SM2	1.5	Yes	Yes								Auto ID & Manual Verification	Kaleidoscope
Savernake	I3	51.386519	-1.674751	09/07/2019	2019/07/09 00:49:44	00:49:44	Barbastella barbastellus	1	Do not publish	Registration	Wildlife Acoustics	SM2	1.5	Yes	Yes								Auto ID & Manual Verification	Kaleidoscope
Savernake	W1	51.384398	-1.675842	09/07/2019	2019/07/09 00:50:24	00:50:24	Barbastella barbastellus	1	Do not publish	Registration	Wildlife Acoustics	SM2	1.5										Auto ID & Manual Verification	Kaleidoscope
Savernake	W1	51.384398	-1.675842	09/07/2019	2019/07/09 00:51:08	00:51:08	Barbastella barbastellus	1	Do not publish	Registration	Wildlife Acoustics	SM2	1.5										Auto ID & Manual Verification	Kaleidoscope
Savernake	T1	51.384895	-1.683075	09/07/2019	2019/07/09 00:51:33	00:51:33	Barbastella barbastellus	1	Do not publish	Registration	Wildlife Acoustics	SM2	1.5										Auto ID & Manual Verification	Kaleidoscope
Savernake	M2	51.39068	-1.673241	09/07/2019	2019/07/09 00:51:35	00:51:35	Barbastella barbastellus	1	Do not publish	Registration	Wildlife Acoustics	SM2	1.5										Auto ID & Manual Verification	Kaleidoscope
Savernake	I3	51.386519	-1.674751	09/07/2019	2019/07/09 00:53:45	00:53:45	Barbastella barbastellus	1	Do not publish	Registration	Wildlife Acoustics	SM2	1.5	Yes	Yes								Auto ID & Manual Verification	Kaleidoscope
Savernake	N2	51.381004	-1.684764	09/07/2019	2019/07/09 00:54:03	00:54:03	Barbastella barbastellus	1	Do not publish	Registration	Wildlife Acoustics	SM2	1.5										Auto ID & Manual Verification	Kaleidoscope
Savernake	I3	51.386519	-1.674751	09/07/2019	2019/07/09 00:57:25	00:57:25	Barbastella barbastellus	1	Do not publish	Registration	Wildlife Acoustics	SM2	1.5	Yes	Yes								Auto ID & Manual Verification	Kaleidoscope
Savernake	I3	51.386519	-1.674751	09/07/2019	2019/07/09 00:57:45	00:57:45	Barbastella barbastellus	1	Do not publish	Registration	Wildlife Acoustics	SM2	1.5	Yes	Yes								Auto ID & Manual Verification	Kaleidoscope
Savernake	I3	51.386519	-1.674751	09/07/2019	2019/07/09 00:59:28	00:59:28	Barbastella barbastellus	1	Do not publish	Registration	Wildlife Acoustics	SM2	1.5	Yes	Yes								Auto ID & Manual Verification	Kaleidoscope
Savernake	M2	51.39068	-1.673241	09/07/2019	2019/07/09 01:04:32	01:04:32	Barbastella barbastellus	1	Do not publish	Registration	Wildlife Acoustics	SM2	1.5										Auto ID & Manual Verification	Kaleidoscope
Savernake	T2	51.382192	-1.672193	09/07/2019	2019/07/09 01:05:10	01:05:10	Barbastella barbastellus	1	Do not publish	Registration	Wildlife Acoustics	SM2	1.5										Auto ID & Manual Verification	Kaleidoscope
Savernake	I3	51.386519	-1.674751	09/07/2019	2019/07/09 01:11:43	01:11:43	Barbastella barbastellus	1	Do not publish	Registration	Wildlife Acoustics	SM2	1.5	Yes	Yes								Auto ID & Manual Verification	Kaleidoscope
Savernake	N2	51.381004	-1.684764	09/07/2019	2019/07/09 01:13:44	01:13:44	Barbastella barbastellus	1	Do not publish	Registration	Wildlife Acoustics	SM2	1.5										Auto ID & Manual Verification	Kaleidoscope
Savernake	W1	51.384398	-1.675842	09/07/2019	2019/07/09 01:13:55	01:13:55	Barbastella barbastellus	1	Do not publish	Registration	Wildlife Acoustics	SM2	1.5										Auto ID & Manual Verification	Kaleidoscope
Savernake	T2	51.382192	-1.672193	09/07/2019	2019/07/09 01:17:32	01:17:32	Barbastella barbastellus	1	Do not publish	Registration	Wildlife Acoustics	SM2	1.5										Auto ID & Manual Verification	Kaleidoscope
Savernake	E3	51.383394	-1.67756	09/07/2019	2019/07/09 01:18:03	01:18:03	Barbastella barbastellus	1	Do not publish	Registration	Wildlife Acoustics	SM2	1.5										Auto ID & Manual Verification	Kaleidoscope
Savernake	I3	51.386519	-1.674751	09/07/2019	2019/07/09 01:20:12	01:20:12	Barbastella barbastellus	1	Do not publish	Registration	Wildlife Acoustics	SM2	1.5	Yes	Yes								Auto ID & Manual Verification	Kaleidoscope
Savernake	T1	51.384895	-1.683075	09/07/2019	2019/07/09 01:20:14	01:20:14	Barbastella barbastellus	1	Do not publish	Registration	Wildlife Acoustics	SM2	1.5										Auto ID & Manual Verification	Kaleidoscope
Savernake	T1	51.384895	-1.683075	09/07/2019	2019/07/09 01:20:23	01:20:23	Barbastella barbastellus	1	Do not publish	Registration	Wildlife Acoustics	SM2	1.5										Auto ID & Manual Verification	Kaleidoscope
Savernake	T1	51.384895	-1.683075	09/07/2019	2019/07/09 01:23:25	01:23:25	Barbastella barbastellus	1	Do not publish	Registration	Wildlife Acoustics	SM2	1.5										Auto ID & Manual Verification	Kaleidoscope
Savernake	I3	51.386519	-1.674751	09/07/2019	2019/07/09 01:24:40	01:24:40	Barbastella barbastellus	1	Do not publish	Registration	Wildlife Acoustics	SM2	1.5	Yes	Yes								Auto ID & Manual Verification	Kaleidoscope
Savernake	I3	51.386519	-1.674751	09/07/2019	2019/07/09 01:28:37	01:28:37	Barbastella barbastellus	1	Do not publish	Registration	Wildlife Acoustics	SM2	1.5	Yes	Yes								Auto ID & Manual Verification	Kaleidoscope
Savernake	I3	51.386519	-1.674751	09/07/2019	2019/07/09 01:30:16	01:30:16	Barbastella barbastellus	1	Do not publish	Registration	Wildlife Acoustics	SM2	1.5	Yes	Yes								Auto ID & Manual Verification	Kaleidoscope
Savernake	M2	51.39068	-1.673241	09/07/2019	2019/07/09 01:30:42	01:30:42	Barbastella barbastellus	1	Do not publish	Registration	Wildlife Acoustics	SM2	1.5										Auto ID & Manual Verification	Kaleidoscope
Savernake	D3	51.381649	-1.679941	09/07/2019	2019/07/09 01:31:35	01:31:35	Barbastella barbastellus	1	Do not publish	Registration	Wildlife Acoustics	SM2	1.5										Auto ID & Manual Verification	Kaleidoscope
Savernake	R1	51.386383	-1.67229	09/07/2019	2019/07/09 01:31:45	01:31:45	Barbastella barbastellus	1	Do not publish	Registration	Wildlife Acoustics	SM2	1.5										Auto ID & Manual Verification	Kaleidoscope
Savernake	R1	51.386383	-1.67229	09/07/2019	2019/07/09 01:31:51	01:31:51	Barbastella barbastellus	1	Do not publish	Registration	Wildlife Acoustics	SM2	1.5										Auto ID & Manual Verification	Kaleidoscope
Savernake	N2	51.381004	-1.684764	09/07/2019	2019/07/09 01:31:55	01:31:55	Barbastella barbastellus	1	Do not publish	Registration	Wildlife Acoustics	SM2	1.5										Auto ID & Manual Verification	Kaleidoscope
Savernake	R1	51.386383	-1.67229	09/07/2019	2019/07/09 01:32:02	01:32:02	Barbastella barbastellus	1	Do not publish	Registration	Wildlife Acoustics	SM2	1.5										Auto ID & Manual Verification	Kaleidoscope
Savernake	N2	51.381004	-1.684764	09/07/2019	2019/07/09 01:32:32	01:32:32	Barbastella barbastellus	1	Do not publish	Registration	Wildlife Acoustics	SM2	1.5										Auto ID & Manual Verification	Kaleidoscope
Savernake	W1	51.384398	-1.675842	09/07/2019	2019/07/09 01:33:01	01:33:01	Barbastella barbastellus	1	Do not publish	Registration	Wildlife Acoustics	SM2	1.5										Auto ID & Manual Verification	Kaleidoscope
Savernake	B3	51.383069	-1.684243	09/07/2019	2019/07/09 01:33:06	01:33:06	Barbastella barbastellus	1	Do not publish	Registration	Wildlife Acoustics	SM2	1.5										Auto ID & Manual Verification	Kaleidoscope
Savernake	I3	51.386519	-1.674751	09/07/2019	2019/07/09 01:33:49	01:33:49	Barbastella barbastellus	1	Do not publish	Registration	Wildlife Acoustics	SM2	1.5	Yes	Yes								Auto ID & Manual Verification	Kaleidoscope
Savernake	I3	51.386519	-1.674751	09/07/2019	2019/07/09 01:34:48	01:34:48	Barbastella barbastellus	1	Do not publish	Registration	Wildlife Acoustics	SM2	1.5	Yes	Yes								Auto ID & Manual Verification	Kaleidoscope
Savernake	I3	51.386519	-1.674751	09/07/2019	2019/07/09 01:38:49	01:38:49	Barbastella barbastellus	1	Do not publish	Registration	Wildlife Acoustics	SM2	1.5	Yes	Yes								Auto ID & Manual Verification	Kaleidoscope
Savernake	I3	51.386519	-1.674751	09/07/2019	2019/07/09 01:39:00	01:39:00	Barbastella barbastellus	1	Do not publish	Registration	Wildlife Acoustics	SM2	1.5	Yes	Yes								Auto ID & Manual Verification	Kaleidoscope
Savernake	I3	51.386519	-1.674751	09/07/2019	2019/07/09 01:39:10	01:39:10	Barbastella barbastellus	1	Do not publish	Registration	Wildlife Acoustics	SM2	1.5	Yes	Yes								Auto ID & Manual Verification	Kaleidoscope
Savernake	I3	51.386519	-1.674751	09/07/2019	2019/07/09 01:39:21	01:39:21	Barbastella barbastellus	1	Do not publish	Registration	Wildlife Acoustics	SM2	1.5	Yes	Yes								Auto ID & Manual Verification	Kaleidoscope
Savernake	I3	51.386519	-1.674751	09/07/2019	2019/07/09 01:40:44	01:40:44	Barbastella barbastellus	1	Do not publish	Registration	Wildlife Acoustics	SM2	1.5	Yes	Yes								Auto ID & Manual Verification	Kaleidoscope
Savernake	M2	51.39068	-1.673241	09/07/2019	2019/07/09 01:41:05	01:41:05	Barbastella barbastellus	1	Do not publish	Registration	Wildlife Acoustics	SM2	1.5										Auto ID & Manual Verification	Kaleidoscope
Savernake	I3	51.386519	-1.674751	09/07/2019	2019/07/09 01:46:41	01:46:41	Barbastella barbastellus	1	Do not publish	Registration	Wildlife Acoustics	SM2	1.5	Yes	Yes								Auto ID & Manual Verification	Kaleidoscope
Savernake	I3	51.386519	-1.674751	09/07/2019	2019/07/09 01:46:49	01:46:49	Barbastella barbastellus	1	Do not publish	Registration	Wildlife Acoustics	SM2	1.5	Yes	Yes								Auto ID & Manual Verification	Kaleidoscope
Savernake	I3	51.386519	-1.674751	09/07/2019	2019/07/09 01:47:14	01:47:14	Barbastella barbastellus	1	Do not publish	Registration	Wildlife Acoustics	SM2	1.5	Yes	Yes								Auto ID & Manual Verification	Kaleidoscope
Savernake	I3	51.386519	-1.674751	09/07/2019	2019/07/09 01:47:19	01:47:19	Barbastella barbastellus	1	Do not publish	Registration	Wildlife Acoustics	SM2	1.5	Yes	Yes								Auto ID & Manual Verification	Kaleidoscope
Savernake	I3	51.386519	-1.674751	09/07/2019	2019/07/09 01:47:25	01:47:25	Barbastella barbastellus	1	Do not publish	Registration	Wildlife Acoustics	SM2	1.5	Yes	Yes								Auto ID & Manual Verification	Kaleidoscope
Savernake	I3	51.386519	-1.674751	09/07/2019	2019/07/09 01:47:46	01:47:46	Barbastella barbastellus	1	Do not publish	Registration	Wildlife Acoustics	SM2	1.5	Yes	Yes								Auto ID & Manual Verification	Kaleidoscope
Savernake	M2	51.39068	-1.673241	09/07/2019	2019/07/09 01:52:16	01:52:16	Barbastella barbastellus	1	Do not publish	Registration	Wildlife Acoustics	SM2	1.5										Auto ID & Manual Verification	Kaleidoscope
Savernake	N2	51.381004	-1.684764	09/07/2019	2019/07/09 02:04:31	02:04:31	Barbastella barbastellus	1	Do not publish	Registration	Wildlife Acoustics	SM2	1.5										Auto ID & Manual Verification	Kaleidoscope
Savernake	V1	51.384556	-1.670638	09/07/2019	2019/07/09 02:05:41	02:05:41	Barbastella barbastellus	1	Do not publish	Registration	Wildlife Acoustics	SM2	1.5										Auto ID & Manual Verification	Kaleidoscope
Savernake	M2	51.39068	-1.673241	09/07/2019	2019/07/09 02:06:02	02:06:02	Barbastella barbastellus	1	Do not publish	Registration	Wildlife Acoustics	SM2	1.5										Auto ID & Manual Verification	Kaleidoscope
Savernake	T2	51.382192	-1.672193	09/07/2019	2019/07/09 02:12:43	02:12:43	Barbastella barbastellus	1	Do not publish	Registration	Wildlife Acoustics	SM2	1.5										Auto ID & Manual Verification	Kaleidoscope
Savernake	W1	51.384398	-1.675842	09/07/2019	2019/07/09 02:13:34	02:13:34	Barbastella barbastellus	1	Do not publish	Registration	Wildlife Acoustics	SM2	1.5										Auto ID & Manual Verification	Kaleidoscope
Savernake	N2	51.381004	-1.684764	09/07/2019	2019/07/09 02:15:41	02:15:41	Barbastella barbastellus	1	Do not publish	Registration	Wildlife Acoustics	SM2	1.5										Auto ID & Manual Verification	Kaleidoscope
Savernake	I3	51.386519	-1.674751	09/07/2019	2019/07/09 02:16:41	02:16:41	Barbastella barbastellus	1	Do not publish	Registration	Wildlife Acoustics	SM2	1.5	Yes	Yes								Auto ID & Manual Verification	Kaleidoscope
Savernake	W1	51.384398	-1.675842	09/07/2019	2019/07/09 02:18:04	02:18:04	Barbastella barbastellus	1	Do not publish	Registration	Wildlife Acoustics	SM2	1.5										Auto ID & Manual Verification	Kaleidoscope
Savernake	M2	51.39068	-1.673241	09/07/2019	2019/07/09 02:22:20	02:22:20	Barbastella barbastellus	1	Do not publish	Registration	Wildlife Acoustics	SM2	1.5										Auto ID & Manual Verification	Kaleidoscope
Savernake	N2	51.381004	-1.684764	09/07/2019	2019/07/09 02:23:17	02:23:17	Barbastella barbastellus	1	Do not publish	Registration	Wildlife Acoustics	SM2	1.5										Auto ID & Manual Verification	Kaleidoscope
Savernake	I3	51.386519	-1.674751	09/07/2019	2019/07/09 02:23:57	02:23:57	Barbastella barbastellus	1	Do not publish	Registration	Wildlife Acoustics	SM2	1.5	Yes	Yes								Auto ID & Manual Verification	Kaleidoscope
Savernake	B3	51.383069	-1.684243	09/07/2019	2019/07/09 02:24:00	02:24:00	Barbastella barbastellus	1	Do not publish	Registration	Wildlife Acoustics	SM2	1.5										Auto ID & Manual Verification	Kaleidoscope
Savernake	I3	51.386519	-1.674751	09/07/2019	2019/07/09 02:24:11	02:24:11	Barbastella barbastellus	1	Do not publish	Registration	Wildlife Acoustics	SM2	1.5	Yes	Yes								Auto ID & Manual Verification	Kaleidoscope
Savernake	T1	51.384895	-1.683075	09/07/2019	2019/07/09 02:24:33	02:24:33	Barbastella barbastellus	1	Do not publish	Registration	Wildlife Acoustics	SM2	1.5										Auto ID & Manual Verification	Kaleidoscope
Savernake	P1	51.391505	-1.677356	09/07/2019	2019/07/09 02:25:18	02:25:18	Barbastella barbastellus	1	Do not publish	Registration	Wildlife Acoustics	SM2	1.5										Auto ID & Manual Verification	Kaleidoscope
Savernake	I3	51.386519	-1.674751	09/07/2019	2019/07/09 02:26:25	02:26:25	Barbastella barbastellus	1	Do not publish	Registration	Wildlife Acoustics	SM2	1.5	Yes	Yes								Auto ID & Manual Verification	Kaleidoscope
Savernake	I3	51.386519	-1.674751	09/07/2019	2019/07/09 02:29:30	02:29:30	Barbastella barbastellus	1	Do not publish	Registration	Wildlife Acoustics	SM2	1.5	Yes	Yes								Auto ID & Manual Verification	Kaleidoscope
Savernake	S1	51.392016	-1.67465	09/07/2019	2019/07/09 02:30:31	02:30:31	Barbastella barbastellus	1	Do not publish	Registration	Wildlife Acoustics	SM2	1.5										Auto ID & Manual Verification	Kaleidoscope
Savernake	E3	51.383394	-1.67756	09/07/2019	2019/07/09 02:36:45	02:36:45	Barbastella barbastellus	1	Do not publish	Registration	Wildlife Acoustics	SM2	1.5										Auto ID & Manual Verification	Kaleidoscope
Savernake	T2	51.382192	-1.672193	09/07/2019	2019/07/09 02:38:43	02:38:43	Barbastella barbastellus	1	Do not publish	Registration	Wildlife Acoustics	SM2	1.5										Auto ID & Manual Verification	Kaleidoscope
Savernake	M2	51.39068	-1.673241	09/07/2019	2019/07/09 02:41:26	02:41:26	Barbastella barbastellus	1	Do not publish	Registration	Wildlife Acoustics	SM2	1.5										Auto ID & Manual Verification	Kaleidoscope
Savernake	M2	51.39068	-1.673241	09/07/2019	2019/07/09 02:41:40	02:41:40	Barbastella barbastellus	1	Do not publish	Registration	Wildlife Acoustics	SM2	1.5										Auto ID & Manual Verification	Kaleidoscope
Savernake	I3	51.386519	-1.674751	09/07/2019	2019/07/09 02:42:51	02:42:51	Barbastella barbastellus	1	Do not publish	Registration	Wildlife Acoustics	SM2	1.5	Yes	Yes								Auto ID & Manual Verification	Kaleidoscope
Savernake	T2	51.382192	-1.672193	09/07/2019	2019/07/09 02:43:37	02:43:37	Barbastella barbastellus	1	Do not publish	Registration	Wildlife Acoustics	SM2	1.5										Auto ID & Manual Verification	Kaleidoscope
Savernake	T2	51.382192	-1.672193	09/07/2019	2019/07/09 02:43:44	02:43:44	Barbastella barbastellus	1	Do not publish	Registration	Wildlife Acoustics	SM2	1.5										Auto ID & Manual Verification	Kaleidoscope
Savernake	T1	51.384895	-1.683075	09/07/2019	2019/07/09 02:47:10	02:47:10	Barbastella barbastellus	1	Do not publish	Registration	Wildlife Acoustics	SM2	1.5										Auto ID & Manual Verification	Kaleidoscope
Savernake	T1	51.384895	-1.683075	09/07/2019	2019/07/09 02:48:23	02:48:23	Barbastella barbastellus	1	Do not publish	Registration	Wildlife Acoustics	SM2	1.5										Auto ID & Manual Verification	Kaleidoscope
Savernake	B3	51.383069	-1.684243	09/07/2019	2019/07/09 02:49:08	02:49:08	Barbastella barbastellus	1	Do not publish	Registration	Wildlife Acoustics	SM2	1.5										Auto ID & Manual Verification	Kaleidoscope
Savernake	N2	51.381004	-1.684764	09/07/2019	2019/07/09 02:50:00	02:50:00	Barbastella barbastellus	1	Do not publish	Registration	Wildlife Acoustics	SM2	1.5										Auto ID & Manual Verification	Kaleidoscope
Savernake	N2	51.381004	-1.684764	09/07/2019	2019/07/09 02:52:06	02:52:06	Barbastella barbastellus	1	Do not publish	Registration	Wildlife Acoustics	SM2	1.5										Auto ID & Manual Verification	Kaleidoscope
Savernake	N2	51.381004	-1.684764	09/07/2019	2019/07/09 02:52:10	02:52:10	Barbastella barbastellus	1	Do not publish	Registration	Wildlife Acoustics	SM2	1.5										Auto ID & Manual Verification	Kaleidoscope
Savernake	B3	51.383069	-1.684243	09/07/2019	2019/07/09 02:52:52	02:52:52	Barbastella barbastellus	1	Do not publish	Registration	Wildlife Acoustics	SM2	1.5										Auto ID & Manual Verification	Kaleidoscope
Savernake	T1	51.384895	-1.683075	09/07/2019	2019/07/09 02:53:18	02:53:18	Barbastella barbastellus	1	Do not publish	Registration	Wildlife Acoustics	SM2	1.5										Auto ID & Manual Verification	Kaleidoscope
Savernake	T1	51.384895	-1.683075	09/07/2019	2019/07/09 02:53:23	02:53:23	Barbastella barbastellus	1	Do not publish	Registration	Wildlife Acoustics	SM2	1.5										Auto ID & Manual Verification	Kaleidoscope
Savernake	T2	51.382192	-1.672193	09/07/2019	2019/07/09 02:54:03	02:54:03	Barbastella barbastellus	1	Do not publish	Registration	Wildlife Acoustics	SM2	1.5										Auto ID & Manual Verification	Kaleidoscope
Savernake	E3	51.383394	-1.67756	09/07/2019	2019/07/09 02:56:07	02:56:07	Barbastella barbastellus	1	Do not publish	Registration	Wildlife Acoustics	SM2	1.5										Auto ID & Manual Verification	Kaleidoscope
Savernake	T2	51.382192	-1.672193	09/07/2019	2019/07/09 02:56:58	02:56:58	Barbastella barbastellus	1	Do not publish	Registration	Wildlife Acoustics	SM2	1.5										Auto ID & Manual Verification	Kaleidoscope
Savernake	W1	51.384398	-1.675842	09/07/2019	2019/07/09 02:57:52	02:57:52	Barbastella barbastellus	1	Do not publish	Registration	Wildlife Acoustics	SM2	1.5										Auto ID & Manual Verification	Kaleidoscope
Savernake	I3	51.386519	-1.674751	09/07/2019	2019/07/09 03:04:30	03:04:30	Barbastella barbastellus	1	Do not publish	Registration	Wildlife Acoustics	SM2	1.5	Yes	Yes								Auto ID & Manual Verification	Kaleidoscope
Savernake	D3	51.381649	-1.679941	09/07/2019	2019/07/09 03:05:52	03:05:52	Barbastella barbastellus	1	Do not publish	Registration	Wildlife Acoustics	SM2	1.5										Auto ID & Manual Verification	Kaleidoscope
Savernake	T1	51.384895	-1.683075	09/07/2019	2019/07/09 03:07:00	03:07:00	Barbastella barbastellus	1	Do not publish	Registration	Wildlife Acoustics	SM2	1.5										Auto ID & Manual Verification	Kaleidoscope
Savernake	T1	51.384895	-1.683075	09/07/2019	2019/07/09 03:21:46	03:21:46	Barbastella barbastellus	1	Do not publish	Registration	Wildlife Acoustics	SM2	1.5										Auto ID & Manual Verification	Kaleidoscope
Savernake	N2	51.381004	-1.684764	09/07/2019	2019/07/09 03:22:48	03:22:48	Barbastella barbastellus	1	Do not publish	Registration	Wildlife Acoustics	SM2	1.5										Auto ID & Manual Verification	Kaleidoscope
Savernake	T1	51.384895	-1.683075	09/07/2019	2019/07/09 03:25:57	03:25:57	Barbastella barbastellus	1	Do not publish	Registration	Wildlife Acoustics	SM2	1.5										Auto ID & Manual Verification	Kaleidoscope
Savernake	T1	51.384895	-1.683075	09/07/2019	2019/07/09 03:27:36	03:27:36	Barbastella barbastellus	1	Do not publish	Registration	Wildlife Acoustics	SM2	1.5										Auto ID & Manual Verification	Kaleidoscope
Savernake	I3	51.386519	-1.674751	09/07/2019	2019/07/09 03:30:49	03:30:49	Barbastella barbastellus	1	Do not publish	Registration	Wildlife Acoustics	SM2	1.5	Yes	Yes								Auto ID & Manual Verification	Kaleidoscope
Savernake	T1	51.384895	-1.683075	09/07/2019	2019/07/09 03:33:11	03:33:11	Barbastella barbastellus	1	Do not publish	Registration	Wildlife Acoustics	SM2	1.5										Auto ID & Manual Verification	Kaleidoscope
Savernake	W1	51.384398	-1.675842	09/07/2019	2019/07/09 03:33:52	03:33:52	Barbastella barbastellus	1	Do not publish	Registration	Wildlife Acoustics	SM2	1.5										Auto ID & Manual Verification	Kaleidoscope
Savernake	I3	51.386519	-1.674751	09/07/2019	2019/07/09 03:34:06	03:34:06	Barbastella barbastellus	1	Do not publish	Registration	Wildlife Acoustics	SM2	1.5	Yes	Yes								Auto ID & Manual Verification	Kaleidoscope
Savernake	I3	51.386519	-1.674751	09/07/2019	2019/07/09 03:34:19	03:34:19	Barbastella barbastellus	1	Do not publish	Registration	Wildlife Acoustics	SM2	1.5	Yes	Yes								Auto ID & Manual Verification	Kaleidoscope
Savernake	M2	51.39068	-1.673241	09/07/2019	2019/07/09 03:34:19	03:34:19	Barbastella barbastellus	1	Do not publish	Registration	Wildlife Acoustics	SM2	1.5										Auto ID & Manual Verification	Kaleidoscope
Savernake	I3	51.386519	-1.674751	09/07/2019	2019/07/09 03:35:48	03:35:48	Barbastella barbastellus	1	Do not publish	Registration	Wildlife Acoustics	SM2	1.5	Yes	Yes								Auto ID & Manual Verification	Kaleidoscope
Savernake	I3	51.386519	-1.674751	09/07/2019	2019/07/09 03:37:47	03:37:47	Barbastella barbastellus	1	Do not publish	Registration	Wildlife Acoustics	SM2	1.5	Yes	Yes								Auto ID & Manual Verification	Kaleidoscope
Savernake	I3	51.386519	-1.674751	09/07/2019	2019/07/09 03:38:07	03:38:07	Barbastella barbastellus	1	Do not publish	Registration	Wildlife Acoustics	SM2	1.5	Yes	Yes								Auto ID & Manual Verification	Kaleidoscope
Savernake	P1	51.391505	-1.677356	09/07/2019	2019/07/09 03:40:08	03:40:08	Barbastella barbastellus	1	Do not publish	Registration	Wildlife Acoustics	SM2	1.5										Auto ID & Manual Verification	Kaleidoscope
Savernake	T1	51.384895	-1.683075	09/07/2019	2019/07/09 03:40:18	03:40:18	Barbastella barbastellus	1	Do not publish	Registration	Wildlife Acoustics	SM2	1.5										Auto ID & Manual Verification	Kaleidoscope
Savernake	F3	51.389531	-1.67623	09/07/2019	2019/07/09 03:40:32	03:40:32	Barbastella barbastellus	1	Do not publish	Registration	Wildlife Acoustics	SM2	1.5										Auto ID & Manual Verification	Kaleidoscope
Savernake	T1	51.384895	-1.683075	09/07/2019	2019/07/09 03:42:10	03:42:10	Barbastella barbastellus	1	Do not publish	Registration	Wildlife Acoustics	SM2	1.5										Auto ID & Manual Verification	Kaleidoscope
Savernake	T1	51.384895	-1.683075	09/07/2019	2019/07/09 03:42:39	03:42:39	Barbastella barbastellus	1	Do not publish	Registration	Wildlife Acoustics	SM2	1.5										Auto ID & Manual Verification	Kaleidoscope
Savernake	F3	51.389531	-1.67623	09/07/2019	2019/07/09 03:42:52	03:42:52	Barbastella barbastellus	1	Do not publish	Registration	Wildlife Acoustics	SM2	1.5										Auto ID & Manual Verification	Kaleidoscope
Savernake	T1	51.384895	-1.683075	09/07/2019	2019/07/09 03:43:06	03:43:06	Barbastella barbastellus	1	Do not publish	Registration	Wildlife Acoustics	SM2	1.5										Auto ID & Manual Verification	Kaleidoscope
Savernake	T2	51.382192	-1.672193	09/07/2019	2019/07/09 03:43:06	03:43:06	Barbastella barbastellus	1	Do not publish	Registration	Wildlife Acoustics	SM2	1.5										Auto ID & Manual Verification	Kaleidoscope
Savernake	N2	51.381004	-1.684764	09/07/2019	2019/07/09 03:43:15	03:43:15	Barbastella barbastellus	1	Do not publish	Registration	Wildlife Acoustics	SM2	1.5										Auto ID & Manual Verification	Kaleidoscope
Savernake	M2	51.39068	-1.673241	09/07/2019	2019/07/09 03:43:23	03:43:23	Barbastella barbastellus	1	Do not publish	Registration	Wildlife Acoustics	SM2	1.5										Auto ID & Manual Verification	Kaleidoscope
Savernake	H3	51.384164	-1.680464	09/07/2019	2019/07/09 03:43:33	03:43:33	Barbastella barbastellus	1	Do not publish	Registration	Wildlife Acoustics	SM2	1.5										Auto ID & Manual Verification	Kaleidoscope
Savernake	B3	51.383069	-1.684243	09/07/2019	2019/07/09 03:43:46	03:43:46	Barbastella barbastellus	1	Do not publish	Registration	Wildlife Acoustics	SM2	1.5										Auto ID & Manual Verification	Kaleidoscope
Savernake	T1	51.384895	-1.683075	09/07/2019	2019/07/09 03:44:10	03:44:10	Barbastella barbastellus	1	Do not publish	Registration	Wildlife Acoustics	SM2	1.5										Auto ID & Manual Verification	Kaleidoscope
Savernake	V1	51.384556	-1.670638	09/07/2019	2019/07/09 03:44:31	03:44:31	Barbastella barbastellus	1	Do not publish	Registration	Wildlife Acoustics	SM2	1.5										Auto ID & Manual Verification	Kaleidoscope
Savernake	T1	51.384895	-1.683075	09/07/2019	2019/07/09 03:46:03	03:46:03	Barbastella barbastellus	1	Do not publish	Registration	Wildlife Acoustics	SM2	1.5										Auto ID & Manual Verification	Kaleidoscope
Savernake	V1	51.384556	-1.670638	09/07/2019	2019/07/09 03:46:40	03:46:40	Barbastella barbastellus	1	Do not publish	Registration	Wildlife Acoustics	SM2	1.5										Auto ID & Manual Verification	Kaleidoscope
Savernake	T2	51.382192	-1.672193	09/07/2019	2019/07/09 03:47:54	03:47:54	Barbastella barbastellus	1	Do not publish	Registration	Wildlife Acoustics	SM2	1.5										Auto ID & Manual Verification	Kaleidoscope
Savernake	S1	51.392016	-1.67465	09/07/2019	2019/07/09 03:49:10	03:49:10	Barbastella barbastellus	1	Do not publish	Registration	Wildlife Acoustics	SM2	1.5										Auto ID & Manual Verification	Kaleidoscope
Savernake	D3	51.381649	-1.679941	09/07/2019	2019/07/09 03:49:52	03:49:52	Barbastella barbastellus	1	Do not publish	Registration	Wildlife Acoustics	SM2	1.5										Auto ID & Manual Verification	Kaleidoscope
Savernake	W1	51.384398	-1.675842	09/07/2019	2019/07/09 03:50:07	03:50:07	Barbastella barbastellus	1	Do not publish	Registration	Wildlife Acoustics	SM2	1.5										Auto ID & Manual Verification	Kaleidoscope
Savernake	T1	51.384895	-1.683075	09/07/2019	2019/07/09 03:50:34	03:50:34	Barbastella barbastellus	1	Do not publish	Registration	Wildlife Acoustics	SM2	1.5										Auto ID & Manual Verification	Kaleidoscope
Savernake	T1	51.384895	-1.683075	09/07/2019	2019/07/09 03:52:03	03:52:03	Barbastella barbastellus	1	Do not publish	Registration	Wildlife Acoustics	SM2	1.5										Auto ID & Manual Verification	Kaleidoscope
Savernake	V1	51.384556	-1.670638	09/07/2019	2019/07/09 03:52:14	03:52:14	Barbastella barbastellus	1	Do not publish	Registration	Wildlife Acoustics	SM2	1.5										Auto ID & Manual Verification	Kaleidoscope
Savernake	W1	51.384398	-1.675842	09/07/2019	2019/07/09 03:52:24	03:52:24	Barbastella barbastellus	1	Do not publish	Registration	Wildlife Acoustics	SM2	1.5										Auto ID & Manual Verification	Kaleidoscope
Savernake	T1	51.384895	-1.683075	09/07/2019	2019/07/09 03:53:01	03:53:01	Barbastella barbastellus	1	Do not publish	Registration	Wildlife Acoustics	SM2	1.5										Auto ID & Manual Verification	Kaleidoscope
Savernake	V1	51.384556	-1.670638	09/07/2019	2019/07/09 03:53:39	03:53:39	Barbastella barbastellus	1	Do not publish	Registration	Wildlife Acoustics	SM2	1.5										Auto ID & Manual Verification	Kaleidoscope
Savernake	H3	51.384164	-1.680464	09/07/2019	2019/07/09 03:54:07	03:54:07	Barbastella barbastellus	1	Do not publish	Registration	Wildlife Acoustics	SM2	1.5										Auto ID & Manual Verification	Kaleidoscope
Savernake	W1	51.384398	-1.675842	09/07/2019	2019/07/09 03:55:51	03:55:51	Barbastella barbastellus	1	Do not publish	Registration	Wildlife Acoustics	SM2	1.5										Auto ID & Manual Verification	Kaleidoscope
Savernake	H3	51.384164	-1.680464	09/07/2019	2019/07/09 03:55:57	03:55:57	Barbastella barbastellus	1	Do not publish	Registration	Wildlife Acoustics	SM2	1.5										Auto ID & Manual Verification	Kaleidoscope
Savernake	T2	51.382192	-1.672193	09/07/2019	2019/07/09 03:56:47	03:56:47	Barbastella barbastellus	1	Do not publish	Registration	Wildlife Acoustics	SM2	1.5										Auto ID & Manual Verification	Kaleidoscope
Savernake	T1	51.384895	-1.683075	09/07/2019	2019/07/09 03:57:05	03:57:05	Barbastella barbastellus	1	Do not publish	Registration	Wildlife Acoustics	SM2	1.5										Auto ID & Manual Verification	Kaleidoscope
Savernake	H3	51.384164	-1.680464	09/07/2019	2019/07/09 03:57:39	03:57:39	Barbastella barbastellus	1	Do not publish	Registration	Wildlife Acoustics	SM2	1.5										Auto ID & Manual Verification	Kaleidoscope
Savernake	T1	51.384895	-1.683075	09/07/2019	2019/07/09 03:59:21	03:59:21	Barbastella barbastellus	1	Do not publish	Registration	Wildlife Acoustics	SM2	1.5										Auto ID & Manual Verification	Kaleidoscope
Savernake	W1	51.384398	-1.675842	09/07/2019	2019/07/09 03:59:29	03:59:29	Barbastella barbastellus	1	Do not publish	Registration	Wildlife Acoustics	SM2	1.5										Auto ID & Manual Verification	Kaleidoscope
Savernake	H3	51.384164	-1.680464	09/07/2019	2019/07/09 04:00:15	04:00:15	Barbastella barbastellus	1	Do not publish	Registration	Wildlife Acoustics	SM2	1.5										Auto ID & Manual Verification	Kaleidoscope
Savernake	H3	51.384164	-1.680464	09/07/2019	2019/07/09 04:00:34	04:00:34	Barbastella barbastellus	1	Do not publish	Registration	Wildlife Acoustics	SM2	1.5										Auto ID & Manual Verification	Kaleidoscope
Savernake	V1	51.384556	-1.670638	09/07/2019	2019/07/09 04:01:39	04:01:39	Barbastella barbastellus	1	Do not publish	Registration	Wildlife Acoustics	SM2	1.5										Auto ID & Manual Verification	Kaleidoscope
Savernake	N2	51.381004	-1.684764	09/07/2019	2019/07/09 04:02:25	04:02:25	Barbastella barbastellus	1	Do not publish	Registration	Wildlife Acoustics	SM2	1.5										Auto ID & Manual Verification	Kaleidoscope
Savernake	H3	51.384164	-1.680464	09/07/2019	2019/07/09 04:02:28	04:02:28	Barbastella barbastellus	1	Do not publish	Registration	Wildlife Acoustics	SM2	1.5										Auto ID & Manual Verification	Kaleidoscope
Savernake	D3	51.381649	-1.679941	09/07/2019	2019/07/09 04:02:54	04:02:54	Barbastella barbastellus	1	Do not publish	Registration	Wildlife Acoustics	SM2	1.5										Auto ID & Manual Verification	Kaleidoscope
Savernake	T1	51.384895	-1.683075	09/07/2019	2019/07/09 04:03:49	04:03:49	Barbastella barbastellus	1	Do not publish	Registration	Wildlife Acoustics	SM2	1.5										Auto ID & Manual Verification	Kaleidoscope
Savernake	T1	51.384895	-1.683075	09/07/2019	2019/07/09 04:04:08	04:04:08	Barbastella barbastellus	1	Do not publish	Registration	Wildlife Acoustics	SM2	1.5										Auto ID & Manual Verification	Kaleidoscope
Savernake	H3	51.384164	-1.680464	09/07/2019	2019/07/09 04:04:14	04:04:14	Barbastella barbastellus	1	Do not publish	Registration	Wildlife Acoustics	SM2	1.5										Auto ID & Manual Verification	Kaleidoscope
Savernake	W1	51.384398	-1.675842	09/07/2019	2019/07/09 04:06:21	04:06:21	Barbastella barbastellus	1	Do not publish	Registration	Wildlife Acoustics	SM2	1.5										Auto ID & Manual Verification	Kaleidoscope
Savernake	H3	51.384164	-1.680464	09/07/2019	2019/07/09 04:06:29	04:06:29	Barbastella barbastellus	1	Do not publish	Registration	Wildlife Acoustics	SM2	1.5										Auto ID & Manual Verification	Kaleidoscope
Savernake	T1	51.384895	-1.683075	09/07/2019	2019/07/09 04:06:30	04:06:30	Barbastella barbastellus	1	Do not publish	Registration	Wildlife Acoustics	SM2	1.5										Auto ID & Manual Verification	Kaleidoscope
Savernake	V1	51.384556	-1.670638	09/07/2019	2019/07/09 04:07:19	04:07:19	Barbastella barbastellus	1	Do not publish	Registration	Wildlife Acoustics	SM2	1.5										Auto ID & Manual Verification	Kaleidoscope
Savernake	F3	51.389531	-1.67623	09/07/2019	2019/07/09 04:09:56	04:09:56	Barbastella barbastellus	1	Do not publish	Registration	Wildlife Acoustics	SM2	1.5										Auto ID & Manual Verification	Kaleidoscope
Savernake	D3	51.381649	-1.679941	09/07/2019	2019/07/09 04:10:07	04:10:07	Barbastella barbastellus	1	Do not publish	Registration	Wildlife Acoustics	SM2	1.5										Auto ID & Manual Verification	Kaleidoscope
Savernake	T1	51.384895	-1.683075	09/07/2019	2019/07/09 04:11:41	04:11:41	Barbastella barbastellus	1	Do not publish	Registration	Wildlife Acoustics	SM2	1.5										Auto ID & Manual Verification	Kaleidoscope
Savernake	T2	51.382192	-1.672193	09/07/2019	2019/07/09 04:15:14	04:15:14	Barbastella barbastellus	1	Do not publish	Registration	Wildlife Acoustics	SM2	1.5										Auto ID & Manual Verification	Kaleidoscope
Savernake	T1	51.384895	-1.683075	09/07/2019	2019/07/09 04:18:01	04:18:01	Barbastella barbastellus	1	Do not publish	Registration	Wildlife Acoustics	SM2	1.5										Auto ID & Manual Verification	Kaleidoscope
Savernake	T2	51.382192	-1.672193	09/07/2019	2019/07/09 04:18:37	04:18:37	Barbastella barbastellus	1	Do not publish	Registration	Wildlife Acoustics	SM2	1.5										Auto ID & Manual Verification	Kaleidoscope
Savernake	B3	51.383069	-1.684243	09/07/2019	2019/07/09 04:27:33	04:27:33	Barbastella barbastellus	1	Do not publish	Registration	Wildlife Acoustics	SM2	1.5										Auto ID & Manual Verification	Kaleidoscope
Savernake	T1	51.384895	-1.683075	09/07/2019	2019/07/09 04:28:29	04:28:29	Barbastella barbastellus	1	Do not publish	Registration	Wildlife Acoustics	SM2	1.5										Auto ID & Manual Verification	Kaleidoscope
Savernake	D3	51.381649	-1.679941	08/07/2019	2019/07/08 21:40:36	21:40:36	Barbastella barbastellus	1	Do not publish	Registration	Wildlife Acoustics	SM2	1.5										Auto ID & Manual Verification	Kaleidoscope
Savernake	D3	51.381649	-1.679941	08/07/2019	2019/07/08 21:41:09	21:41:09	Barbastella barbastellus	1	Do not publish	Registration	Wildlife Acoustics	SM2	1.5										Auto ID & Manual Verification	Kaleidoscope
Savernake	D3	51.381649	-1.679941	08/07/2019	2019/07/08 21:41:27	21:41:27	Barbastella barbastellus	1	Do not publish	Registration	Wildlife Acoustics	SM2	1.5										Auto ID & Manual Verification	Kaleidoscope
Savernake	D3	51.381649	-1.679941	08/07/2019	2019/07/08 21:41:40	21:41:40	Barbastella barbastellus	1	Do not publish	Registration	Wildlife Acoustics	SM2	1.5										Auto ID & Manual Verification	Kaleidoscope
Savernake	D3	51.381649	-1.679941	08/07/2019	2019/07/08 21:42:26	21:42:26	Barbastella barbastellus	1	Do not publish	Registration	Wildlife Acoustics	SM2	1.5										Auto ID & Manual Verification	Kaleidoscope
Savernake	W1	51.384398	-1.675842	08/07/2019	2019/07/08 21:50:00	21:50:00	Barbastella barbastellus	1	Do not publish	Registration	Wildlife Acoustics	SM2	1.5										Auto ID & Manual Verification	Kaleidoscope
Savernake	D3	51.381649	-1.679941	08/07/2019	2019/07/08 21:51:34	21:51:34	Barbastella barbastellus	1	Do not publish	Registration	Wildlife Acoustics	SM2	1.5										Auto ID & Manual Verification	Kaleidoscope
Savernake	T1	51.384895	-1.683075	08/07/2019	2019/07/08 21:52:30	21:52:30	Barbastella barbastellus	1	Do not publish	Registration	Wildlife Acoustics	SM2	1.5										Auto ID & Manual Verification	Kaleidoscope
Savernake	T1	51.384895	-1.683075	08/07/2019	2019/07/08 21:52:35	21:52:35	Barbastella barbastellus	1	Do not publish	Registration	Wildlife Acoustics	SM2	1.5										Auto ID & Manual Verification	Kaleidoscope
Savernake	D3	51.381649	-1.679941	08/07/2019	2019/07/08 21:52:41	21:52:41	Barbastella barbastellus	1	Do not publish	Registration	Wildlife Acoustics	SM2	1.5										Auto ID & Manual Verification	Kaleidoscope
Savernake	R1	51.386383	-1.67229	08/07/2019	2019/07/08 21:52:50	21:52:50	Barbastella barbastellus	1	Do not publish	Registration	Wildlife Acoustics	SM2	1.5										Auto ID & Manual Verification	Kaleidoscope
Savernake	D3	51.381649	-1.679941	08/07/2019	2019/07/08 21:53:16	21:53:16	Barbastella barbastellus	1	Do not publish	Registration	Wildlife Acoustics	SM2	1.5										Auto ID & Manual Verification	Kaleidoscope
Savernake	I3	51.386519	-1.674751	08/07/2019	2019/07/08 21:55:06	21:55:06	Barbastella barbastellus	1	Do not publish	Registration	Wildlife Acoustics	SM2	1.5	Yes	Yes								Auto ID & Manual Verification	Kaleidoscope
Savernake	T1	51.384895	-1.683075	08/07/2019	2019/07/08 21:55:22	21:55:22	Barbastella barbastellus	1	Do not publish	Registration	Wildlife Acoustics	SM2	1.5										Auto ID & Manual Verification	Kaleidoscope
Savernake	B3	51.383069	-1.684243	08/07/2019	2019/07/08 21:55:50	21:55:50	Barbastella barbastellus	1	Do not publish	Registration	Wildlife Acoustics	SM2	1.5										Auto ID & Manual Verification	Kaleidoscope
Savernake	F3	51.389531	-1.67623	08/07/2019	2019/07/08 21:56:00	21:56:00	Barbastella barbastellus	1	Do not publish	Registration	Wildlife Acoustics	SM2	1.5										Auto ID & Manual Verification	Kaleidoscope
Savernake	R1	51.386383	-1.67229	08/07/2019	2019/07/08 21:56:13	21:56:13	Barbastella barbastellus	1	Do not publish	Registration	Wildlife Acoustics	SM2	1.5										Auto ID & Manual Verification	Kaleidoscope
Savernake	I3	51.386519	-1.674751	08/07/2019	2019/07/08 21:56:37	21:56:37	Barbastella barbastellus	1	Do not publish	Registration	Wildlife Acoustics	SM2	1.5	Yes	Yes								Auto ID & Manual Verification	Kaleidoscope
Savernake	W1	51.384398	-1.675842	08/07/2019	2019/07/08 21:57:09	21:57:09	Barbastella barbastellus	1	Do not publish	Registration	Wildlife Acoustics	SM2	1.5										Auto ID & Manual Verification	Kaleidoscope
Savernake	I3	51.386519	-1.674751	08/07/2019	2019/07/08 21:57:24	21:57:24	Barbastella barbastellus	1	Do not publish	Registration	Wildlife Acoustics	SM2	1.5	Yes	Yes								Auto ID & Manual Verification	Kaleidoscope
Savernake	D3	51.381649	-1.679941	08/07/2019	2019/07/08 21:57:29	21:57:29	Barbastella barbastellus	1	Do not publish	Registration	Wildlife Acoustics	SM2	1.5										Auto ID & Manual Verification	Kaleidoscope
Savernake	I3	51.386519	-1.674751	08/07/2019	2019/07/08 21:57:30	21:57:30	Barbastella barbastellus	1	Do not publish	Registration	Wildlife Acoustics	SM2	1.5	Yes	Yes								Auto ID & Manual Verification	Kaleidoscope
Savernake	W1	51.384398	-1.675842	08/07/2019	2019/07/08 21:57:33	21:57:33	Barbastella barbastellus	1	Do not publish	Registration	Wildlife Acoustics	SM2	1.5										Auto ID & Manual Verification	Kaleidoscope
Savernake	I3	51.386519	-1.674751	08/07/2019	2019/07/08 21:57:37	21:57:37	Barbastella barbastellus	1	Do not publish	Registration	Wildlife Acoustics	SM2	1.5	Yes	Yes								Auto ID & Manual Verification	Kaleidoscope
Savernake	W1	51.384398	-1.675842	08/07/2019	2019/07/08 21:58:02	21:58:02	Barbastella barbastellus	1	Do not publish	Registration	Wildlife Acoustics	SM2	1.5										Auto ID & Manual Verification	Kaleidoscope
Savernake	D3	51.381649	-1.679941	08/07/2019	2019/07/08 21:58:27	21:58:27	Barbastella barbastellus	1	Do not publish	Registration	Wildlife Acoustics	SM2	1.5										Auto ID & Manual Verification	Kaleidoscope
Savernake	D3	51.381649	-1.679941	08/07/2019	2019/07/08 21:58:34	21:58:34	Barbastella barbastellus	1	Do not publish	Registration	Wildlife Acoustics	SM2	1.5										Auto ID & Manual Verification	Kaleidoscope
Savernake	I3	51.386519	-1.674751	08/07/2019	2019/07/08 21:59:17	21:59:17	Barbastella barbastellus	1	Do not publish	Registration	Wildlife Acoustics	SM2	1.5	Yes	Yes								Auto ID & Manual Verification	Kaleidoscope
Savernake	I3	51.386519	-1.674751	08/07/2019	2019/07/08 21:59:38	21:59:38	Barbastella barbastellus	1	Do not publish	Registration	Wildlife Acoustics	SM2	1.5	Yes	Yes								Auto ID & Manual Verification	Kaleidoscope
Savernake	W1	51.384398	-1.675842	08/07/2019	2019/07/08 21:59:52	21:59:52	Barbastella barbastellus	1	Do not publish	Registration	Wildlife Acoustics	SM2	1.5										Auto ID & Manual Verification	Kaleidoscope
Savernake	T1	51.384895	-1.683075	08/07/2019	2019/07/08 22:00:04	22:00:04	Barbastella barbastellus	1	Do not publish	Registration	Wildlife Acoustics	SM2	1.5										Auto ID & Manual Verification	Kaleidoscope
Savernake	I3	51.386519	-1.674751	08/07/2019	2019/07/08 22:00:35	22:00:35	Barbastella barbastellus	1	Do not publish	Registration	Wildlife Acoustics	SM2	1.5	Yes	Yes								Auto ID & Manual Verification	Kaleidoscope
Savernake	I3	51.386519	-1.674751	08/07/2019	2019/07/08 22:00:50	22:00:50	Barbastella barbastellus	1	Do not publish	Registration	Wildlife Acoustics	SM2	1.5	Yes	Yes								Auto ID & Manual Verification	Kaleidoscope
Savernake	R1	51.386383	-1.67229	08/07/2019	2019/07/08 22:01:19	22:01:19	Barbastella barbastellus	1	Do not publish	Registration	Wildlife Acoustics	SM2	1.5										Auto ID & Manual Verification	Kaleidoscope
Savernake	B3	51.383069	-1.684243	08/07/2019	2019/07/08 22:01:35	22:01:35	Barbastella barbastellus	1	Do not publish	Registration	Wildlife Acoustics	SM2	1.5										Auto ID & Manual Verification	Kaleidoscope
Savernake	T1	51.384895	-1.683075	08/07/2019	2019/07/08 22:01:51	22:01:51	Barbastella barbastellus	1	Do not publish	Registration	Wildlife Acoustics	SM2	1.5										Auto ID & Manual Verification	Kaleidoscope
Savernake	R1	51.386383	-1.67229	08/07/2019	2019/07/08 22:01:52	22:01:52	Barbastella barbastellus	1	Do not publish	Registration	Wildlife Acoustics	SM2	1.5										Auto ID & Manual Verification	Kaleidoscope
Savernake	B3	51.383069	-1.684243	08/07/2019	2019/07/08 22:02:28	22:02:28	Barbastella barbastellus	1	Do not publish	Registration	Wildlife Acoustics	SM2	1.5										Auto ID & Manual Verification	Kaleidoscope
Savernake	T1	51.384895	-1.683075	08/07/2019	2019/07/08 22:02:29	22:02:29	Barbastella barbastellus	1	Do not publish	Registration	Wildlife Acoustics	SM2	1.5										Auto ID & Manual Verification	Kaleidoscope
Savernake	B3	51.383069	-1.684243	08/07/2019	2019/07/08 22:02:35	22:02:35	Barbastella barbastellus	1	Do not publish	Registration	Wildlife Acoustics	SM2	1.5										Auto ID & Manual Verification	Kaleidoscope
Savernake	R1	51.386383	-1.67229	08/07/2019	2019/07/08 22:02:52	22:02:52	Barbastella barbastellus	1	Do not publish	Registration	Wildlife Acoustics	SM2	1.5										Auto ID & Manual Verification	Kaleidoscope
Savernake	I3	51.386519	-1.674751	08/07/2019	2019/07/08 22:03:07	22:03:07	Barbastella barbastellus	1	Do not publish	Registration	Wildlife Acoustics	SM2	1.5	Yes	Yes								Auto ID & Manual Verification	Kaleidoscope
Savernake	I3	51.386519	-1.674751	08/07/2019	2019/07/08 22:03:33	22:03:33	Barbastella barbastellus	1	Do not publish	Registration	Wildlife Acoustics	SM2	1.5	Yes	Yes								Auto ID & Manual Verification	Kaleidoscope
Savernake	I3	51.386519	-1.674751	08/07/2019	2019/07/08 22:04:01	22:04:01	Barbastella barbastellus	1	Do not publish	Registration	Wildlife Acoustics	SM2	1.5	Yes	Yes								Auto ID & Manual Verification	Kaleidoscope
Savernake	I3	51.386519	-1.674751	08/07/2019	2019/07/08 22:04:28	22:04:28	Barbastella barbastellus	1	Do not publish	Registration	Wildlife Acoustics	SM2	1.5	Yes	Yes								Auto ID & Manual Verification	Kaleidoscope
Savernake	I3	51.386519	-1.674751	08/07/2019	2019/07/08 22:04:41	22:04:41	Barbastella barbastellus	1	Do not publish	Registration	Wildlife Acoustics	SM2	1.5	Yes	Yes								Auto ID & Manual Verification	Kaleidoscope
Savernake	I3	51.386519	-1.674751	08/07/2019	2019/07/08 22:05:00	22:05:00	Barbastella barbastellus	1	Do not publish	Registration	Wildlife Acoustics	SM2	1.5	Yes	Yes								Auto ID & Manual Verification	Kaleidoscope
Savernake	I3	51.386519	-1.674751	08/07/2019	2019/07/08 22:05:24	22:05:24	Barbastella barbastellus	1	Do not publish	Registration	Wildlife Acoustics	SM2	1.5	Yes	Yes								Auto ID & Manual Verification	Kaleidoscope
Savernake	H3	51.384164	-1.680464	08/07/2019	2019/07/08 22:05:25	22:05:25	Barbastella barbastellus	1	Do not publish	Registration	Wildlife Acoustics	SM2	1.5										Auto ID & Manual Verification	Kaleidoscope
Savernake	T1	51.384895	-1.683075	08/07/2019	2019/07/08 22:05:27	22:05:27	Barbastella barbastellus	1	Do not publish	Registration	Wildlife Acoustics	SM2	1.5										Auto ID & Manual Verification	Kaleidoscope
Savernake	I3	51.386519	-1.674751	08/07/2019	2019/07/08 22:05:29	22:05:29	Barbastella barbastellus	1	Do not publish	Registration	Wildlife Acoustics	SM2	1.5	Yes	Yes								Auto ID & Manual Verification	Kaleidoscope
Savernake	I3	51.386519	-1.674751	08/07/2019	2019/07/08 22:05:56	22:05:56	Barbastella barbastellus	1	Do not publish	Registration	Wildlife Acoustics	SM2	1.5	Yes	Yes								Auto ID & Manual Verification	Kaleidoscope
Savernake	I3	51.386519	-1.674751	08/07/2019	2019/07/08 22:06:08	22:06:08	Barbastella barbastellus	1	Do not publish	Registration	Wildlife Acoustics	SM2	1.5	Yes	Yes								Auto ID & Manual Verification	Kaleidoscope
Savernake	T1	51.384895	-1.683075	08/07/2019	2019/07/08 22:06:12	22:06:12	Barbastella barbastellus	1	Do not publish	Registration	Wildlife Acoustics	SM2	1.5										Auto ID & Manual Verification	Kaleidoscope
Savernake	I3	51.386519	-1.674751	08/07/2019	2019/07/08 22:06:24	22:06:24	Barbastella barbastellus	1	Do not publish	Registration	Wildlife Acoustics	SM2	1.5	Yes	Yes								Auto ID & Manual Verification	Kaleidoscope
Savernake	I3	51.386519	-1.674751	08/07/2019	2019/07/08 22:06:40	22:06:40	Barbastella barbastellus	1	Do not publish	Registration	Wildlife Acoustics	SM2	1.5	Yes	Yes								Auto ID & Manual Verification	Kaleidoscope
Savernake	R1	51.386383	-1.67229	08/07/2019	2019/07/08 22:06:49	22:06:49	Barbastella barbastellus	1	Do not publish	Registration	Wildlife Acoustics	SM2	1.5										Auto ID & Manual Verification	Kaleidoscope
Savernake	R1	51.386383	-1.67229	08/07/2019	2019/07/08 22:06:56	22:06:56	Barbastella barbastellus	1	Do not publish	Registration	Wildlife Acoustics	SM2	1.5										Auto ID & Manual Verification	Kaleidoscope
Savernake	F3	51.389531	-1.67623	08/07/2019	2019/07/08 22:08:39	22:08:39	Barbastella barbastellus	1	Do not publish	Registration	Wildlife Acoustics	SM2	1.5										Auto ID & Manual Verification	Kaleidoscope
Savernake	F3	51.389531	-1.67623	08/07/2019	2019/07/08 22:08:45	22:08:45	Barbastella barbastellus	1	Do not publish	Registration	Wildlife Acoustics	SM2	1.5										Auto ID & Manual Verification	Kaleidoscope
Savernake	I3	51.386519	-1.674751	08/07/2019	2019/07/08 22:08:51	22:08:51	Barbastella barbastellus	1	Do not publish	Registration	Wildlife Acoustics	SM2	1.5	Yes	Yes								Auto ID & Manual Verification	Kaleidoscope
Savernake	F3	51.389531	-1.67623	08/07/2019	2019/07/08 22:08:57	22:08:57	Barbastella barbastellus	1	Do not publish	Registration	Wildlife Acoustics	SM2	1.5										Auto ID & Manual Verification	Kaleidoscope
Savernake	H3	51.384164	-1.680464	08/07/2019	2019/07/08 22:09:21	22:09:21	Barbastella barbastellus	1	Do not publish	Registration	Wildlife Acoustics	SM2	1.5										Auto ID & Manual Verification	Kaleidoscope
Savernake	I3	51.386519	-1.674751	08/07/2019	2019/07/08 22:09:25	22:09:25	Barbastella barbastellus	1	Do not publish	Registration	Wildlife Acoustics	SM2	1.5	Yes	Yes								Auto ID & Manual Verification	Kaleidoscope
Savernake	W1	51.384398	-1.675842	08/07/2019	2019/07/08 22:09:27	22:09:27	Barbastella barbastellus	1	Do not publish	Registration	Wildlife Acoustics	SM2	1.5										Auto ID & Manual Verification	Kaleidoscope
Savernake	I3	51.386519	-1.674751	08/07/2019	2019/07/08 22:09:37	22:09:37	Barbastella barbastellus	1	Do not publish	Registration	Wildlife Acoustics	SM2	1.5	Yes	Yes								Auto ID & Manual Verification	Kaleidoscope
Savernake	T1	51.384895	-1.683075	08/07/2019	2019/07/08 22:09:37	22:09:37	Barbastella barbastellus	1	Do not publish	Registration	Wildlife Acoustics	SM2	1.5										Auto ID & Manual Verification	Kaleidoscope
Savernake	T1	51.384895	-1.683075	08/07/2019	2019/07/08 22:09:45	22:09:45	Barbastella barbastellus	1	Do not publish	Registration	Wildlife Acoustics	SM2	1.5										Auto ID & Manual Verification	Kaleidoscope
Savernake	R1	51.386383	-1.67229	08/07/2019	2019/07/08 22:10:13	22:10:13	Barbastella barbastellus	1	Do not publish	Registration	Wildlife Acoustics	SM2	1.5										Auto ID & Manual Verification	Kaleidoscope
Savernake	T1	51.384895	-1.683075	08/07/2019	2019/07/08 22:10:15	22:10:15	Barbastella barbastellus	1	Do not publish	Registration	Wildlife Acoustics	SM2	1.5										Auto ID & Manual Verification	Kaleidoscope
Savernake	I3	51.386519	-1.674751	08/07/2019	2019/07/08 22:10:30	22:10:30	Barbastella barbastellus	1	Do not publish	Registration	Wildlife Acoustics	SM2	1.5	Yes	Yes								Auto ID & Manual Verification	Kaleidoscope
Savernake	R1	51.386383	-1.67229	08/07/2019	2019/07/08 22:10:34	22:10:34	Barbastella barbastellus	1	Do not publish	Registration	Wildlife Acoustics	SM2	1.5										Auto ID & Manual Verification	Kaleidoscope
Savernake	I3	51.386519	-1.674751	08/07/2019	2019/07/08 22:10:39	22:10:39	Barbastella barbastellus	1	Do not publish	Registration	Wildlife Acoustics	SM2	1.5	Yes	Yes								Auto ID & Manual Verification	Kaleidoscope
Savernake	B3	51.383069	-1.684243	08/07/2019	2019/07/08 22:10:47	22:10:47	Barbastella barbastellus	1	Do not publish	Registration	Wildlife Acoustics	SM2	1.5										Auto ID & Manual Verification	Kaleidoscope
Savernake	T1	51.384895	-1.683075	08/07/2019	2019/07/08 22:11:01	22:11:01	Barbastella barbastellus	1	Do not publish	Registration	Wildlife Acoustics	SM2	1.5										Auto ID & Manual Verification	Kaleidoscope
Savernake	B3	51.383069	-1.684243	08/07/2019	2019/07/08 22:11:02	22:11:02	Barbastella barbastellus	1	Do not publish	Registration	Wildlife Acoustics	SM2	1.5										Auto ID & Manual Verification	Kaleidoscope
Savernake	R1	51.386383	-1.67229	08/07/2019	2019/07/08 22:11:02	22:11:02	Barbastella barbastellus	1	Do not publish	Registration	Wildlife Acoustics	SM2	1.5										Auto ID & Manual Verification	Kaleidoscope
Savernake	T1	51.384895	-1.683075	08/07/2019	2019/07/08 22:11:06	22:11:06	Barbastella barbastellus	1	Do not publish	Registration	Wildlife Acoustics	SM2	1.5										Auto ID & Manual Verification	Kaleidoscope
Savernake	I3	51.386519	-1.674751	08/07/2019	2019/07/08 22:11:08	22:11:08	Barbastella barbastellus	1	Do not publish	Registration	Wildlife Acoustics	SM2	1.5	Yes	Yes								Auto ID & Manual Verification	Kaleidoscope
Savernake	T1	51.384895	-1.683075	08/07/2019	2019/07/08 22:11:39	22:11:39	Barbastella barbastellus	1	Do not publish	Registration	Wildlife Acoustics	SM2	1.5										Auto ID & Manual Verification	Kaleidoscope
Savernake	R1	51.386383	-1.67229	08/07/2019	2019/07/08 22:11:51	22:11:51	Barbastella barbastellus	1	Do not publish	Registration	Wildlife Acoustics	SM2	1.5										Auto ID & Manual Verification	Kaleidoscope
Savernake	I3	51.386519	-1.674751	08/07/2019	2019/07/08 22:11:53	22:11:53	Barbastella barbastellus	1	Do not publish	Registration	Wildlife Acoustics	SM2	1.5	Yes	Yes								Auto ID & Manual Verification	Kaleidoscope
Savernake	I3	51.386519	-1.674751	08/07/2019	2019/07/08 22:12:11	22:12:11	Barbastella barbastellus	1	Do not publish	Registration	Wildlife Acoustics	SM2	1.5	Yes	Yes								Auto ID & Manual Verification	Kaleidoscope
Savernake	I3	51.386519	-1.674751	08/07/2019	2019/07/08 22:12:22	22:12:22	Barbastella barbastellus	1	Do not publish	Registration	Wildlife Acoustics	SM2	1.5	Yes	Yes								Auto ID & Manual Verification	Kaleidoscope
Savernake	T1	51.384895	-1.683075	08/07/2019	2019/07/08 22:12:39	22:12:39	Barbastella barbastellus	1	Do not publish	Registration	Wildlife Acoustics	SM2	1.5										Auto ID & Manual Verification	Kaleidoscope
Savernake	W1	51.384398	-1.675842	08/07/2019	2019/07/08 22:13:31	22:13:31	Barbastella barbastellus	1	Do not publish	Registration	Wildlife Acoustics	SM2	1.5										Auto ID & Manual Verification	Kaleidoscope
Savernake	F3	51.389531	-1.67623	08/07/2019	2019/07/08 22:13:45	22:13:45	Barbastella barbastellus	1	Do not publish	Registration	Wildlife Acoustics	SM2	1.5										Auto ID & Manual Verification	Kaleidoscope
Savernake	I3	51.386519	-1.674751	08/07/2019	2019/07/08 22:14:24	22:14:24	Barbastella barbastellus	1	Do not publish	Registration	Wildlife Acoustics	SM2	1.5	Yes	Yes								Auto ID & Manual Verification	Kaleidoscope
Savernake	I3	51.386519	-1.674751	08/07/2019	2019/07/08 22:15:03	22:15:03	Barbastella barbastellus	1	Do not publish	Registration	Wildlife Acoustics	SM2	1.5	Yes	Yes								Auto ID & Manual Verification	Kaleidoscope
Savernake	W1	51.384398	-1.675842	08/07/2019	2019/07/08 22:15:05	22:15:05	Barbastella barbastellus	1	Do not publish	Registration	Wildlife Acoustics	SM2	1.5										Auto ID & Manual Verification	Kaleidoscope
Savernake	I3	51.386519	-1.674751	08/07/2019	2019/07/08 22:15:11	22:15:11	Barbastella barbastellus	1	Do not publish	Registration	Wildlife Acoustics	SM2	1.5	Yes	Yes								Auto ID & Manual Verification	Kaleidoscope
Savernake	I3	51.386519	-1.674751	08/07/2019	2019/07/08 22:15:18	22:15:18	Barbastella barbastellus	1	Do not publish	Registration	Wildlife Acoustics	SM2	1.5	Yes	Yes								Auto ID & Manual Verification	Kaleidoscope
Savernake	I3	51.386519	-1.674751	08/07/2019	2019/07/08 22:15:51	22:15:51	Barbastella barbastellus	1	Do not publish	Registration	Wildlife Acoustics	SM2	1.5	Yes	Yes								Auto ID & Manual Verification	Kaleidoscope
Savernake	D3	51.381649	-1.679941	08/07/2019	2019/07/08 22:16:10	22:16:10	Barbastella barbastellus	1	Do not publish	Registration	Wildlife Acoustics	SM2	1.5										Auto ID & Manual Verification	Kaleidoscope
Savernake	I3	51.386519	-1.674751	08/07/2019	2019/07/08 22:16:34	22:16:34	Barbastella barbastellus	1	Do not publish	Registration	Wildlife Acoustics	SM2	1.5	Yes	Yes								Auto ID & Manual Verification	Kaleidoscope
Savernake	I3	51.386519	-1.674751	08/07/2019	2019/07/08 22:16:39	22:16:39	Barbastella barbastellus	1	Do not publish	Registration	Wildlife Acoustics	SM2	1.5	Yes	Yes								Auto ID & Manual Verification	Kaleidoscope
Savernake	I3	51.386519	-1.674751	08/07/2019	2019/07/08 22:17:00	22:17:00	Barbastella barbastellus	1	Do not publish	Registration	Wildlife Acoustics	SM2	1.5	Yes	Yes								Auto ID & Manual Verification	Kaleidoscope
Savernake	I3	51.386519	-1.674751	08/07/2019	2019/07/08 22:17:06	22:17:06	Barbastella barbastellus	1	Do not publish	Registration	Wildlife Acoustics	SM2	1.5	Yes	Yes								Auto ID & Manual Verification	Kaleidoscope
Savernake	I3	51.386519	-1.674751	08/07/2019	2019/07/08 22:17:11	22:17:11	Barbastella barbastellus	1	Do not publish	Registration	Wildlife Acoustics	SM2	1.5	Yes	Yes								Auto ID & Manual Verification	Kaleidoscope
Savernake	I3	51.386519	-1.674751	08/07/2019	2019/07/08 22:17:15	22:17:15	Barbastella barbastellus	1	Do not publish	Registration	Wildlife Acoustics	SM2	1.5	Yes	Yes								Auto ID & Manual Verification	Kaleidoscope
Savernake	T1	51.384895	-1.683075	08/07/2019	2019/07/08 22:17:26	22:17:26	Barbastella barbastellus	1	Do not publish	Registration	Wildlife Acoustics	SM2	1.5										Auto ID & Manual Verification	Kaleidoscope
Savernake	I3	51.386519	-1.674751	08/07/2019	2019/07/08 22:17:36	22:17:36	Barbastella barbastellus	1	Do not publish	Registration	Wildlife Acoustics	SM2	1.5	Yes	Yes								Auto ID & Manual Verification	Kaleidoscope
Savernake	T1	51.384895	-1.683075	08/07/2019	2019/07/08 22:17:51	22:17:51	Barbastella barbastellus	1	Do not publish	Registration	Wildlife Acoustics	SM2	1.5										Auto ID & Manual Verification	Kaleidoscope
Savernake	I3	51.386519	-1.674751	08/07/2019	2019/07/08 22:17:58	22:17:58	Barbastella barbastellus	1	Do not publish	Registration	Wildlife Acoustics	SM2	1.5	Yes	Yes								Auto ID & Manual Verification	Kaleidoscope
Savernake	T1	51.384895	-1.683075	08/07/2019	2019/07/08 22:17:58	22:17:58	Barbastella barbastellus	1	Do not publish	Registration	Wildlife Acoustics	SM2	1.5										Auto ID & Manual Verification	Kaleidoscope
Savernake	I3	51.386519	-1.674751	08/07/2019	2019/07/08 22:18:04	22:18:04	Barbastella barbastellus	1	Do not publish	Registration	Wildlife Acoustics	SM2	1.5	Yes	Yes								Auto ID & Manual Verification	Kaleidoscope
Savernake	I3	51.386519	-1.674751	08/07/2019	2019/07/08 22:18:09	22:18:09	Barbastella barbastellus	1	Do not publish	Registration	Wildlife Acoustics	SM2	1.5	Yes	Yes								Auto ID & Manual Verification	Kaleidoscope
Savernake	P1	51.391505	-1.677356	08/07/2019	2019/07/08 22:18:10	22:18:10	Barbastella barbastellus	1	Do not publish	Registration	Wildlife Acoustics	SM2	1.5										Auto ID & Manual Verification	Kaleidoscope
Savernake	T1	51.384895	-1.683075	08/07/2019	2019/07/08 22:18:16	22:18:16	Barbastella barbastellus	1	Do not publish	Registration	Wildlife Acoustics	SM2	1.5										Auto ID & Manual Verification	Kaleidoscope
Savernake	I3	51.386519	-1.674751	08/07/2019	2019/07/08 22:18:17	22:18:17	Barbastella barbastellus	1	Do not publish	Registration	Wildlife Acoustics	SM2	1.5	Yes	Yes								Auto ID & Manual Verification	Kaleidoscope
Savernake	M2	51.39068	-1.673241	08/07/2019	2019/07/08 22:18:23	22:18:23	Barbastella barbastellus	1	Do not publish	Registration	Wildlife Acoustics	SM2	1.5										Auto ID & Manual Verification	Kaleidoscope
Savernake	I3	51.386519	-1.674751	08/07/2019	2019/07/08 22:18:38	22:18:38	Barbastella barbastellus	1	Do not publish	Registration	Wildlife Acoustics	SM2	1.5	Yes	Yes								Auto ID & Manual Verification	Kaleidoscope
Savernake	I3	51.386519	-1.674751	08/07/2019	2019/07/08 22:18:49	22:18:49	Barbastella barbastellus	1	Do not publish	Registration	Wildlife Acoustics	SM2	1.5	Yes	Yes								Auto ID & Manual Verification	Kaleidoscope
Savernake	I3	51.386519	-1.674751	08/07/2019	2019/07/08 22:19:03	22:19:03	Barbastella barbastellus	1	Do not publish	Registration	Wildlife Acoustics	SM2	1.5	Yes	Yes								Auto ID & Manual Verification	Kaleidoscope
Savernake	I3	51.386519	-1.674751	08/07/2019	2019/07/08 22:19:08	22:19:08	Barbastella barbastellus	1	Do not publish	Registration	Wildlife Acoustics	SM2	1.5	Yes	Yes								Auto ID & Manual Verification	Kaleidoscope
Savernake	I3	51.386519	-1.674751	08/07/2019	2019/07/08 22:19:16	22:19:16	Barbastella barbastellus	1	Do not publish	Registration	Wildlife Acoustics	SM2	1.5	Yes	Yes								Auto ID & Manual Verification	Kaleidoscope
Savernake	I3	51.386519	-1.674751	08/07/2019	2019/07/08 22:19:27	22:19:27	Barbastella barbastellus	1	Do not publish	Registration	Wildlife Acoustics	SM2	1.5	Yes	Yes								Auto ID & Manual Verification	Kaleidoscope
Savernake	I3	51.386519	-1.674751	08/07/2019	2019/07/08 22:19:37	22:19:37	Barbastella barbastellus	1	Do not publish	Registration	Wildlife Acoustics	SM2	1.5	Yes	Yes								Auto ID & Manual Verification	Kaleidoscope
Savernake	I3	51.386519	-1.674751	08/07/2019	2019/07/08 22:19:47	22:19:47	Barbastella barbastellus	1	Do not publish	Registration	Wildlife Acoustics	SM2	1.5	Yes	Yes								Auto ID & Manual Verification	Kaleidoscope
Savernake	I3	51.386519	-1.674751	08/07/2019	2019/07/08 22:20:03	22:20:03	Barbastella barbastellus	1	Do not publish	Registration	Wildlife Acoustics	SM2	1.5	Yes	Yes								Auto ID & Manual Verification	Kaleidoscope
Savernake	I3	51.386519	-1.674751	08/07/2019	2019/07/08 22:20:06	22:20:06	Barbastella barbastellus	1	Do not publish	Registration	Wildlife Acoustics	SM2	1.5	Yes	Yes								Auto ID & Manual Verification	Kaleidoscope
Savernake	T1	51.384895	-1.683075	08/07/2019	2019/07/08 22:20:26	22:20:26	Barbastella barbastellus	1	Do not publish	Registration	Wildlife Acoustics	SM2	1.5										Auto ID & Manual Verification	Kaleidoscope
Savernake	I3	51.386519	-1.674751	08/07/2019	2019/07/08 22:20:39	22:20:39	Barbastella barbastellus	1	Do not publish	Registration	Wildlife Acoustics	SM2	1.5	Yes	Yes								Auto ID & Manual Verification	Kaleidoscope
Savernake	T1	51.384895	-1.683075	08/07/2019	2019/07/08 22:20:42	22:20:42	Barbastella barbastellus	1	Do not publish	Registration	Wildlife Acoustics	SM2	1.5										Auto ID & Manual Verification	Kaleidoscope
Savernake	T1	51.384895	-1.683075	08/07/2019	2019/07/08 22:20:56	22:20:56	Barbastella barbastellus	1	Do not publish	Registration	Wildlife Acoustics	SM2	1.5										Auto ID & Manual Verification	Kaleidoscope
Savernake	I3	51.386519	-1.674751	08/07/2019	2019/07/08 22:20:58	22:20:58	Barbastella barbastellus	1	Do not publish	Registration	Wildlife Acoustics	SM2	1.5	Yes	Yes								Auto ID & Manual Verification	Kaleidoscope
Savernake	T1	51.384895	-1.683075	08/07/2019	2019/07/08 22:21:02	22:21:02	Barbastella barbastellus	1	Do not publish	Registration	Wildlife Acoustics	SM2	1.5										Auto ID & Manual Verification	Kaleidoscope
Savernake	I3	51.386519	-1.674751	08/07/2019	2019/07/08 22:21:08	22:21:08	Barbastella barbastellus	1	Do not publish	Registration	Wildlife Acoustics	SM2	1.5	Yes	Yes								Auto ID & Manual Verification	Kaleidoscope
Savernake	I3	51.386519	-1.674751	08/07/2019	2019/07/08 22:21:15	22:21:15	Barbastella barbastellus	1	Do not publish	Registration	Wildlife Acoustics	SM2	1.5	Yes	Yes								Auto ID & Manual Verification	Kaleidoscope
Savernake	I3	51.386519	-1.674751	08/07/2019	2019/07/08 22:21:24	22:21:24	Barbastella barbastellus	1	Do not publish	Registration	Wildlife Acoustics	SM2	1.5	Yes	Yes								Auto ID & Manual Verification	Kaleidoscope
Savernake	I3	51.386519	-1.674751	08/07/2019	2019/07/08 22:21:35	22:21:35	Barbastella barbastellus	1	Do not publish	Registration	Wildlife Acoustics	SM2	1.5	Yes	Yes								Auto ID & Manual Verification	Kaleidoscope
Savernake	I3	51.386519	-1.674751	08/07/2019	2019/07/08 22:22:05	22:22:05	Barbastella barbastellus	1	Do not publish	Registration	Wildlife Acoustics	SM2	1.5	Yes	Yes								Auto ID & Manual Verification	Kaleidoscope
Savernake	I3	51.386519	-1.674751	08/07/2019	2019/07/08 22:22:24	22:22:24	Barbastella barbastellus	1	Do not publish	Registration	Wildlife Acoustics	SM2	1.5	Yes	Yes								Auto ID & Manual Verification	Kaleidoscope
Savernake	I3	51.386519	-1.674751	08/07/2019	2019/07/08 22:22:38	22:22:38	Barbastella barbastellus	1	Do not publish	Registration	Wildlife Acoustics	SM2	1.5	Yes	Yes								Auto ID & Manual Verification	Kaleidoscope
Savernake	T1	51.384895	-1.683075	08/07/2019	2019/07/08 22:23:17	22:23:17	Barbastella barbastellus	1	Do not publish	Registration	Wildlife Acoustics	SM2	1.5										Auto ID & Manual Verification	Kaleidoscope
Savernake	I3	51.386519	-1.674751	08/07/2019	2019/07/08 22:23:20	22:23:20	Barbastella barbastellus	1	Do not publish	Registration	Wildlife Acoustics	SM2	1.5	Yes	Yes								Auto ID & Manual Verification	Kaleidoscope
Savernake	I3	51.386519	-1.674751	08/07/2019	2019/07/08 22:23:32	22:23:32	Barbastella barbastellus	1	Do not publish	Registration	Wildlife Acoustics	SM2	1.5	Yes	Yes								Auto ID & Manual Verification	Kaleidoscope
Savernake	I3	51.386519	-1.674751	08/07/2019	2019/07/08 22:23:38	22:23:38	Barbastella barbastellus	1	Do not publish	Registration	Wildlife Acoustics	SM2	1.5	Yes	Yes								Auto ID & Manual Verification	Kaleidoscope
Savernake	I3	51.386519	-1.674751	08/07/2019	2019/07/08 22:23:44	22:23:44	Barbastella barbastellus	1	Do not publish	Registration	Wildlife Acoustics	SM2	1.5	Yes	Yes								Auto ID & Manual Verification	Kaleidoscope
Savernake	I3	51.386519	-1.674751	08/07/2019	2019/07/08 22:23:51	22:23:51	Barbastella barbastellus	1	Do not publish	Registration	Wildlife Acoustics	SM2	1.5	Yes	Yes								Auto ID & Manual Verification	Kaleidoscope
Savernake	I3	51.386519	-1.674751	08/07/2019	2019/07/08 22:25:19	22:25:19	Barbastella barbastellus	1	Do not publish	Registration	Wildlife Acoustics	SM2	1.5	Yes	Yes								Auto ID & Manual Verification	Kaleidoscope
Savernake	I3	51.386519	-1.674751	08/07/2019	2019/07/08 22:25:30	22:25:30	Barbastella barbastellus	1	Do not publish	Registration	Wildlife Acoustics	SM2	1.5	Yes	Yes								Auto ID & Manual Verification	Kaleidoscope
Savernake	I3	51.386519	-1.674751	08/07/2019	2019/07/08 22:26:03	22:26:03	Barbastella barbastellus	1	Do not publish	Registration	Wildlife Acoustics	SM2	1.5	Yes	Yes								Auto ID & Manual Verification	Kaleidoscope
Savernake	I3	51.386519	-1.674751	08/07/2019	2019/07/08 22:26:09	22:26:09	Barbastella barbastellus	1	Do not publish	Registration	Wildlife Acoustics	SM2	1.5	Yes	Yes								Auto ID & Manual Verification	Kaleidoscope
Savernake	I3	51.386519	-1.674751	08/07/2019	2019/07/08 22:26:13	22:26:13	Barbastella barbastellus	1	Do not publish	Registration	Wildlife Acoustics	SM2	1.5	Yes	Yes								Auto ID & Manual Verification	Kaleidoscope
Savernake	I3	51.386519	-1.674751	08/07/2019	2019/07/08 22:26:42	22:26:42	Barbastella barbastellus	1	Do not publish	Registration	Wildlife Acoustics	SM2	1.5	Yes	Yes								Auto ID & Manual Verification	Kaleidoscope
Savernake	I3	51.386519	-1.674751	08/07/2019	2019/07/08 22:27:20	22:27:20	Barbastella barbastellus	1	Do not publish	Registration	Wildlife Acoustics	SM2	1.5	Yes	Yes								Auto ID & Manual Verification	Kaleidoscope
Savernake	I3	51.386519	-1.674751	08/07/2019	2019/07/08 22:27:37	22:27:37	Barbastella barbastellus	1	Do not publish	Registration	Wildlife Acoustics	SM2	1.5	Yes	Yes								Auto ID & Manual Verification	Kaleidoscope
Savernake	T1	51.384895	-1.683075	08/07/2019	2019/07/08 22:27:42	22:27:42	Barbastella barbastellus	1	Do not publish	Registration	Wildlife Acoustics	SM2	1.5										Auto ID & Manual Verification	Kaleidoscope
Savernake	I3	51.386519	-1.674751	08/07/2019	2019/07/08 22:27:51	22:27:51	Barbastella barbastellus	1	Do not publish	Registration	Wildlife Acoustics	SM2	1.5	Yes	Yes								Auto ID & Manual Verification	Kaleidoscope
Savernake	I3	51.386519	-1.674751	08/07/2019	2019/07/08 22:28:31	22:28:31	Barbastella barbastellus	1	Do not publish	Registration	Wildlife Acoustics	SM2	1.5	Yes	Yes								Auto ID & Manual Verification	Kaleidoscope
Savernake	T1	51.384895	-1.683075	08/07/2019	2019/07/08 22:28:39	22:28:39	Barbastella barbastellus	1	Do not publish	Registration	Wildlife Acoustics	SM2	1.5										Auto ID & Manual Verification	Kaleidoscope
Savernake	I3	51.386519	-1.674751	08/07/2019	2019/07/08 22:28:40	22:28:40	Barbastella barbastellus	1	Do not publish	Registration	Wildlife Acoustics	SM2	1.5	Yes	Yes								Auto ID & Manual Verification	Kaleidoscope
Savernake	I3	51.386519	-1.674751	08/07/2019	2019/07/08 22:28:44	22:28:44	Barbastella barbastellus	1	Do not publish	Registration	Wildlife Acoustics	SM2	1.5	Yes	Yes								Auto ID & Manual Verification	Kaleidoscope
Savernake	I3	51.386519	-1.674751	08/07/2019	2019/07/08 22:28:50	22:28:50	Barbastella barbastellus	1	Do not publish	Registration	Wildlife Acoustics	SM2	1.5	Yes	Yes								Auto ID & Manual Verification	Kaleidoscope
Savernake	T1	51.384895	-1.683075	08/07/2019	2019/07/08 22:28:50	22:28:50	Barbastella barbastellus	1	Do not publish	Registration	Wildlife Acoustics	SM2	1.5										Auto ID & Manual Verification	Kaleidoscope
Savernake	I3	51.386519	-1.674751	08/07/2019	2019/07/08 22:29:11	22:29:11	Barbastella barbastellus	1	Do not publish	Registration	Wildlife Acoustics	SM2	1.5	Yes	Yes								Auto ID & Manual Verification	Kaleidoscope
Savernake	I3	51.386519	-1.674751	08/07/2019	2019/07/08 22:29:22	22:29:22	Barbastella barbastellus	1	Do not publish	Registration	Wildlife Acoustics	SM2	1.5	Yes	Yes								Auto ID & Manual Verification	Kaleidoscope
Savernake	T1	51.384895	-1.683075	08/07/2019	2019/07/08 22:29:33	22:29:33	Barbastella barbastellus	1	Do not publish	Registration	Wildlife Acoustics	SM2	1.5										Auto ID & Manual Verification	Kaleidoscope
Savernake	T1	51.384895	-1.683075	08/07/2019	2019/07/08 22:29:37	22:29:37	Barbastella barbastellus	1	Do not publish	Registration	Wildlife Acoustics	SM2	1.5										Auto ID & Manual Verification	Kaleidoscope
Savernake	T1	51.384895	-1.683075	08/07/2019	2019/07/08 22:29:49	22:29:49	Barbastella barbastellus	1	Do not publish	Registration	Wildlife Acoustics	SM2	1.5										Auto ID & Manual Verification	Kaleidoscope
Savernake	I3	51.386519	-1.674751	08/07/2019	2019/07/08 22:29:54	22:29:54	Barbastella barbastellus	1	Do not publish	Registration	Wildlife Acoustics	SM2	1.5	Yes	Yes								Auto ID & Manual Verification	Kaleidoscope
Savernake	I3	51.386519	-1.674751	08/07/2019	2019/07/08 22:30:17	22:30:17	Barbastella barbastellus	1	Do not publish	Registration	Wildlife Acoustics	SM2	1.5	Yes	Yes								Auto ID & Manual Verification	Kaleidoscope
Savernake	T1	51.384895	-1.683075	08/07/2019	2019/07/08 22:30:57	22:30:57	Barbastella barbastellus	1	Do not publish	Registration	Wildlife Acoustics	SM2	1.5										Auto ID & Manual Verification	Kaleidoscope
Savernake	I3	51.386519	-1.674751	08/07/2019	2019/07/08 22:31:08	22:31:08	Barbastella barbastellus	1	Do not publish	Registration	Wildlife Acoustics	SM2	1.5	Yes	Yes								Auto ID & Manual Verification	Kaleidoscope
Savernake	I3	51.386519	-1.674751	08/07/2019	2019/07/08 22:34:10	22:34:10	Barbastella barbastellus	1	Do not publish	Registration	Wildlife Acoustics	SM2	1.5	Yes	Yes								Auto ID & Manual Verification	Kaleidoscope
Savernake	I3	51.386519	-1.674751	08/07/2019	2019/07/08 22:34:19	22:34:19	Barbastella barbastellus	1	Do not publish	Registration	Wildlife Acoustics	SM2	1.5	Yes	Yes								Auto ID & Manual Verification	Kaleidoscope
Savernake	I3	51.386519	-1.674751	08/07/2019	2019/07/08 22:34:51	22:34:51	Barbastella barbastellus	1	Do not publish	Registration	Wildlife Acoustics	SM2	1.5	Yes	Yes								Auto ID & Manual Verification	Kaleidoscope
Savernake	I3	51.386519	-1.674751	08/07/2019	2019/07/08 22:35:03	22:35:03	Barbastella barbastellus	1	Do not publish	Registration	Wildlife Acoustics	SM2	1.5	Yes	Yes								Auto ID & Manual Verification	Kaleidoscope
Savernake	I3	51.386519	-1.674751	08/07/2019	2019/07/08 22:35:09	22:35:09	Barbastella barbastellus	1	Do not publish	Registration	Wildlife Acoustics	SM2	1.5	Yes	Yes								Auto ID & Manual Verification	Kaleidoscope
Savernake	I3	51.386519	-1.674751	08/07/2019	2019/07/08 22:35:15	22:35:15	Barbastella barbastellus	1	Do not publish	Registration	Wildlife Acoustics	SM2	1.5	Yes	Yes								Auto ID & Manual Verification	Kaleidoscope
Savernake	I3	51.386519	-1.674751	08/07/2019	2019/07/08 22:35:24	22:35:24	Barbastella barbastellus	1	Do not publish	Registration	Wildlife Acoustics	SM2	1.5	Yes	Yes								Auto ID & Manual Verification	Kaleidoscope
Savernake	I3	51.386519	-1.674751	08/07/2019	2019/07/08 22:35:31	22:35:31	Barbastella barbastellus	1	Do not publish	Registration	Wildlife Acoustics	SM2	1.5	Yes	Yes								Auto ID & Manual Verification	Kaleidoscope
Savernake	I3	51.386519	-1.674751	08/07/2019	2019/07/08 22:35:38	22:35:38	Barbastella barbastellus	1	Do not publish	Registration	Wildlife Acoustics	SM2	1.5	Yes	Yes								Auto ID & Manual Verification	Kaleidoscope
Savernake	I3	51.386519	-1.674751	08/07/2019	2019/07/08 22:35:46	22:35:46	Barbastella barbastellus	1	Do not publish	Registration	Wildlife Acoustics	SM2	1.5	Yes	Yes								Auto ID & Manual Verification	Kaleidoscope
Savernake	I3	51.386519	-1.674751	08/07/2019	2019/07/08 22:35:53	22:35:53	Barbastella barbastellus	1	Do not publish	Registration	Wildlife Acoustics	SM2	1.5	Yes	Yes								Auto ID & Manual Verification	Kaleidoscope
Savernake	I3	51.386519	-1.674751	08/07/2019	2019/07/08 22:36:07	22:36:07	Barbastella barbastellus	1	Do not publish	Registration	Wildlife Acoustics	SM2	1.5	Yes	Yes								Auto ID & Manual Verification	Kaleidoscope
Savernake	I3	51.386519	-1.674751	08/07/2019	2019/07/08 22:36:47	22:36:47	Barbastella barbastellus	1	Do not publish	Registration	Wildlife Acoustics	SM2	1.5	Yes	Yes								Auto ID & Manual Verification	Kaleidoscope
Savernake	I3	51.386519	-1.674751	08/07/2019	2019/07/08 22:36:58	22:36:58	Barbastella barbastellus	1	Do not publish	Registration	Wildlife Acoustics	SM2	1.5	Yes	Yes								Auto ID & Manual Verification	Kaleidoscope
Savernake	I3	51.386519	-1.674751	08/07/2019	2019/07/08 22:37:23	22:37:23	Barbastella barbastellus	1	Do not publish	Registration	Wildlife Acoustics	SM2	1.5	Yes	Yes								Auto ID & Manual Verification	Kaleidoscope
Savernake	I3	51.386519	-1.674751	08/07/2019	2019/07/08 22:37:46	22:37:46	Barbastella barbastellus	1	Do not publish	Registration	Wildlife Acoustics	SM2	1.5	Yes	Yes								Auto ID & Manual Verification	Kaleidoscope
Savernake	I3	51.386519	-1.674751	08/07/2019	2019/07/08 22:37:54	22:37:54	Barbastella barbastellus	1	Do not publish	Registration	Wildlife Acoustics	SM2	1.5	Yes	Yes								Auto ID & Manual Verification	Kaleidoscope
Savernake	I3	51.386519	-1.674751	08/07/2019	2019/07/08 22:39:11	22:39:11	Barbastella barbastellus	1	Do not publish	Registration	Wildlife Acoustics	SM2	1.5	Yes	Yes								Auto ID & Manual Verification	Kaleidoscope
Savernake	T1	51.384895	-1.683075	08/07/2019	2019/07/08 22:39:38	22:39:38	Barbastella barbastellus	1	Do not publish	Registration	Wildlife Acoustics	SM2	1.5										Auto ID & Manual Verification	Kaleidoscope
Savernake	W1	51.384398	-1.675842	08/07/2019	2019/07/08 22:40:23	22:40:23	Barbastella barbastellus	1	Do not publish	Registration	Wildlife Acoustics	SM2	1.5										Auto ID & Manual Verification	Kaleidoscope
Savernake	I3	51.386519	-1.674751	08/07/2019	2019/07/08 22:40:33	22:40:33	Barbastella barbastellus	1	Do not publish	Registration	Wildlife Acoustics	SM2	1.5	Yes	Yes								Auto ID & Manual Verification	Kaleidoscope
Savernake	I3	51.386519	-1.674751	08/07/2019	2019/07/08 22:41:26	22:41:26	Barbastella barbastellus	1	Do not publish	Registration	Wildlife Acoustics	SM2	1.5	Yes	Yes								Auto ID & Manual Verification	Kaleidoscope
Savernake	I3	51.386519	-1.674751	08/07/2019	2019/07/08 22:41:58	22:41:58	Barbastella barbastellus	1	Do not publish	Registration	Wildlife Acoustics	SM2	1.5	Yes	Yes								Auto ID & Manual Verification	Kaleidoscope
Savernake	I3	51.386519	-1.674751	08/07/2019	2019/07/08 22:42:31	22:42:31	Barbastella barbastellus	1	Do not publish	Registration	Wildlife Acoustics	SM2	1.5	Yes	Yes								Auto ID & Manual Verification	Kaleidoscope
Savernake	I3	51.386519	-1.674751	08/07/2019	2019/07/08 22:42:45	22:42:45	Barbastella barbastellus	1	Do not publish	Registration	Wildlife Acoustics	SM2	1.5	Yes	Yes								Auto ID & Manual Verification	Kaleidoscope
Savernake	I3	51.386519	-1.674751	08/07/2019	2019/07/08 22:42:51	22:42:51	Barbastella barbastellus	1	Do not publish	Registration	Wildlife Acoustics	SM2	1.5	Yes	Yes								Auto ID & Manual Verification	Kaleidoscope
Savernake	H3	51.384164	-1.680464	08/07/2019	2019/07/08 22:43:22	22:43:22	Barbastella barbastellus	1	Do not publish	Registration	Wildlife Acoustics	SM2	1.5										Auto ID & Manual Verification	Kaleidoscope
Savernake	W1	51.384398	-1.675842	08/07/2019	2019/07/08 22:44:33	22:44:33	Barbastella barbastellus	1	Do not publish	Registration	Wildlife Acoustics	SM2	1.5										Auto ID & Manual Verification	Kaleidoscope
Savernake	I3	51.386519	-1.674751	08/07/2019	2019/07/08 22:45:10	22:45:10	Barbastella barbastellus	1	Do not publish	Registration	Wildlife Acoustics	SM2	1.5	Yes	Yes								Auto ID & Manual Verification	Kaleidoscope
Savernake	I3	51.386519	-1.674751	08/07/2019	2019/07/08 22:45:15	22:45:15	Barbastella barbastellus	1	Do not publish	Registration	Wildlife Acoustics	SM2	1.5	Yes	Yes								Auto ID & Manual Verification	Kaleidoscope
Savernake	T1	51.384895	-1.683075	08/07/2019	2019/07/08 22:45:26	22:45:26	Barbastella barbastellus	1	Do not publish	Registration	Wildlife Acoustics	SM2	1.5										Auto ID & Manual Verification	Kaleidoscope
Savernake	E3	51.383394	-1.67756	08/07/2019	2019/07/08 22:45:43	22:45:43	Barbastella barbastellus	1	Do not publish	Registration	Wildlife Acoustics	SM2	1.5										Auto ID & Manual Verification	Kaleidoscope
Savernake	I3	51.386519	-1.674751	08/07/2019	2019/07/08 22:46:59	22:46:59	Barbastella barbastellus	1	Do not publish	Registration	Wildlife Acoustics	SM2	1.5	Yes	Yes								Auto ID & Manual Verification	Kaleidoscope
Savernake	I3	51.386519	-1.674751	08/07/2019	2019/07/08 22:47:09	22:47:09	Barbastella barbastellus	1	Do not publish	Registration	Wildlife Acoustics	SM2	1.5	Yes	Yes								Auto ID & Manual Verification	Kaleidoscope
Savernake	I3	51.386519	-1.674751	08/07/2019	2019/07/08 22:47:43	22:47:43	Barbastella barbastellus	1	Do not publish	Registration	Wildlife Acoustics	SM2	1.5	Yes	Yes								Auto ID & Manual Verification	Kaleidoscope
Savernake	I3	51.386519	-1.674751	08/07/2019	2019/07/08 22:47:50	22:47:50	Barbastella barbastellus	1	Do not publish	Registration	Wildlife Acoustics	SM2	1.5	Yes	Yes								Auto ID & Manual Verification	Kaleidoscope
Savernake	I3	51.386519	-1.674751	08/07/2019	2019/07/08 22:49:54	22:49:54	Barbastella barbastellus	1	Do not publish	Registration	Wildlife Acoustics	SM2	1.5	Yes	Yes								Auto ID & Manual Verification	Kaleidoscope
Savernake	W1	51.384398	-1.675842	08/07/2019	2019/07/08 22:53:34	22:53:34	Barbastella barbastellus	1	Do not publish	Registration	Wildlife Acoustics	SM2	1.5										Auto ID & Manual Verification	Kaleidoscope
Savernake	I3	51.386519	-1.674751	08/07/2019	2019/07/08 22:54:53	22:54:53	Barbastella barbastellus	1	Do not publish	Registration	Wildlife Acoustics	SM2	1.5	Yes	Yes								Auto ID & Manual Verification	Kaleidoscope
Savernake	I3	51.386519	-1.674751	08/07/2019	2019/07/08 22:56:05	22:56:05	Barbastella barbastellus	1	Do not publish	Registration	Wildlife Acoustics	SM2	1.5	Yes	Yes								Auto ID & Manual Verification	Kaleidoscope
Savernake	I3	51.386519	-1.674751	08/07/2019	2019/07/08 22:56:28	22:56:28	Barbastella barbastellus	1	Do not publish	Registration	Wildlife Acoustics	SM2	1.5	Yes	Yes								Auto ID & Manual Verification	Kaleidoscope
Savernake	I3	51.386519	-1.674751	08/07/2019	2019/07/08 22:56:33	22:56:33	Barbastella barbastellus	1	Do not publish	Registration	Wildlife Acoustics	SM2	1.5	Yes	Yes								Auto ID & Manual Verification	Kaleidoscope
Savernake	I3	51.386519	-1.674751	08/07/2019	2019/07/08 22:58:34	22:58:34	Barbastella barbastellus	1	Do not publish	Registration	Wildlife Acoustics	SM2	1.5	Yes	Yes								Auto ID & Manual Verification	Kaleidoscope
Savernake	I3	51.386519	-1.674751	08/07/2019	2019/07/08 22:58:53	22:58:53	Barbastella barbastellus	1	Do not publish	Registration	Wildlife Acoustics	SM2	1.5	Yes	Yes								Auto ID & Manual Verification	Kaleidoscope
Savernake	I3	51.386519	-1.674751	08/07/2019	2019/07/08 22:58:57	22:58:57	Barbastella barbastellus	1	Do not publish	Registration	Wildlife Acoustics	SM2	1.5	Yes	Yes								Auto ID & Manual Verification	Kaleidoscope
Savernake	I3	51.386519	-1.674751	08/07/2019	2019/07/08 23:03:00	23:03:00	Barbastella barbastellus	1	Do not publish	Registration	Wildlife Acoustics	SM2	1.5	Yes	Yes								Auto ID & Manual Verification	Kaleidoscope
Savernake	I3	51.386519	-1.674751	08/07/2019	2019/07/08 23:03:50	23:03:50	Barbastella barbastellus	1	Do not publish	Registration	Wildlife Acoustics	SM2	1.5	Yes	Yes								Auto ID & Manual Verification	Kaleidoscope
Savernake	W1	51.384398	-1.675842	08/07/2019	2019/07/08 23:03:52	23:03:52	Barbastella barbastellus	1	Do not publish	Registration	Wildlife Acoustics	SM2	1.5										Auto ID & Manual Verification	Kaleidoscope
Savernake	I3	51.386519	-1.674751	08/07/2019	2019/07/08 23:04:00	23:04:00	Barbastella barbastellus	1	Do not publish	Registration	Wildlife Acoustics	SM2	1.5	Yes	Yes								Auto ID & Manual Verification	Kaleidoscope
Savernake	I3	51.386519	-1.674751	08/07/2019	2019/07/08 23:04:07	23:04:07	Barbastella barbastellus	1	Do not publish	Registration	Wildlife Acoustics	SM2	1.5	Yes	Yes								Auto ID & Manual Verification	Kaleidoscope
Savernake	I3	51.386519	-1.674751	08/07/2019	2019/07/08 23:04:23	23:04:23	Barbastella barbastellus	1	Do not publish	Registration	Wildlife Acoustics	SM2	1.5	Yes	Yes								Auto ID & Manual Verification	Kaleidoscope
Savernake	T2	51.382192	-1.672193	08/07/2019	2019/07/08 23:06:48	23:06:48	Barbastella barbastellus	1	Do not publish	Registration	Wildlife Acoustics	SM2	1.5										Auto ID & Manual Verification	Kaleidoscope
Savernake	I3	51.386519	-1.674751	08/07/2019	2019/07/08 23:08:13	23:08:13	Barbastella barbastellus	1	Do not publish	Registration	Wildlife Acoustics	SM2	1.5	Yes	Yes								Auto ID & Manual Verification	Kaleidoscope
Savernake	I3	51.386519	-1.674751	08/07/2019	2019/07/08 23:08:31	23:08:31	Barbastella barbastellus	1	Do not publish	Registration	Wildlife Acoustics	SM2	1.5	Yes	Yes								Auto ID & Manual Verification	Kaleidoscope
Savernake	I3	51.386519	-1.674751	08/07/2019	2019/07/08 23:09:51	23:09:51	Barbastella barbastellus	1	Do not publish	Registration	Wildlife Acoustics	SM2	1.5	Yes	Yes								Auto ID & Manual Verification	Kaleidoscope
Savernake	I3	51.386519	-1.674751	08/07/2019	2019/07/08 23:10:06	23:10:06	Barbastella barbastellus	1	Do not publish	Registration	Wildlife Acoustics	SM2	1.5	Yes	Yes								Auto ID & Manual Verification	Kaleidoscope
Savernake	I3	51.386519	-1.674751	08/07/2019	2019/07/08 23:10:17	23:10:17	Barbastella barbastellus	1	Do not publish	Registration	Wildlife Acoustics	SM2	1.5	Yes	Yes								Auto ID & Manual Verification	Kaleidoscope
Savernake	I3	51.386519	-1.674751	08/07/2019	2019/07/08 23:10:34	23:10:34	Barbastella barbastellus	1	Do not publish	Registration	Wildlife Acoustics	SM2	1.5	Yes	Yes								Auto ID & Manual Verification	Kaleidoscope
Savernake	I3	51.386519	-1.674751	08/07/2019	2019/07/08 23:12:00	23:12:00	Barbastella barbastellus	1	Do not publish	Registration	Wildlife Acoustics	SM2	1.5	Yes	Yes								Auto ID & Manual Verification	Kaleidoscope
Savernake	I3	51.386519	-1.674751	08/07/2019	2019/07/08 23:12:05	23:12:05	Barbastella barbastellus	1	Do not publish	Registration	Wildlife Acoustics	SM2	1.5	Yes	Yes								Auto ID & Manual Verification	Kaleidoscope
Savernake	I3	51.386519	-1.674751	08/07/2019	2019/07/08 23:14:26	23:14:26	Barbastella barbastellus	1	Do not publish	Registration	Wildlife Acoustics	SM2	1.5	Yes	Yes								Auto ID & Manual Verification	Kaleidoscope
Savernake	I3	51.386519	-1.674751	08/07/2019	2019/07/08 23:14:30	23:14:30	Barbastella barbastellus	1	Do not publish	Registration	Wildlife Acoustics	SM2	1.5	Yes	Yes								Auto ID & Manual Verification	Kaleidoscope
Savernake	I3	51.386519	-1.674751	08/07/2019	2019/07/08 23:14:45	23:14:45	Barbastella barbastellus	1	Do not publish	Registration	Wildlife Acoustics	SM2	1.5	Yes	Yes								Auto ID & Manual Verification	Kaleidoscope
Savernake	I3	51.386519	-1.674751	08/07/2019	2019/07/08 23:14:52	23:14:52	Barbastella barbastellus	1	Do not publish	Registration	Wildlife Acoustics	SM2	1.5	Yes	Yes								Auto ID & Manual Verification	Kaleidoscope
Savernake	I3	51.386519	-1.674751	08/07/2019	2019/07/08 23:15:05	23:15:05	Barbastella barbastellus	1	Do not publish	Registration	Wildlife Acoustics	SM2	1.5	Yes	Yes								Auto ID & Manual Verification	Kaleidoscope
Savernake	I3	51.386519	-1.674751	08/07/2019	2019/07/08 23:15:16	23:15:16	Barbastella barbastellus	1	Do not publish	Registration	Wildlife Acoustics	SM2	1.5	Yes	Yes								Auto ID & Manual Verification	Kaleidoscope
Savernake	I3	51.386519	-1.674751	08/07/2019	2019/07/08 23:15:21	23:15:21	Barbastella barbastellus	1	Do not publish	Registration	Wildlife Acoustics	SM2	1.5	Yes	Yes								Auto ID & Manual Verification	Kaleidoscope
Savernake	I3	51.386519	-1.674751	08/07/2019	2019/07/08 23:15:35	23:15:35	Barbastella barbastellus	1	Do not publish	Registration	Wildlife Acoustics	SM2	1.5	Yes	Yes								Auto ID & Manual Verification	Kaleidoscope
Savernake	I3	51.386519	-1.674751	08/07/2019	2019/07/08 23:15:39	23:15:39	Barbastella barbastellus	1	Do not publish	Registration	Wildlife Acoustics	SM2	1.5	Yes	Yes								Auto ID & Manual Verification	Kaleidoscope
Savernake	I3	51.386519	-1.674751	08/07/2019	2019/07/08 23:16:00	23:16:00	Barbastella barbastellus	1	Do not publish	Registration	Wildlife Acoustics	SM2	1.5	Yes	Yes								Auto ID & Manual Verification	Kaleidoscope
Savernake	I3	51.386519	-1.674751	08/07/2019	2019/07/08 23:16:08	23:16:08	Barbastella barbastellus	1	Do not publish	Registration	Wildlife Acoustics	SM2	1.5	Yes	Yes								Auto ID & Manual Verification	Kaleidoscope
Savernake	I3	51.386519	-1.674751	08/07/2019	2019/07/08 23:16:16	23:16:16	Barbastella barbastellus	1	Do not publish	Registration	Wildlife Acoustics	SM2	1.5	Yes	Yes								Auto ID & Manual Verification	Kaleidoscope
Savernake	N2	51.381004	-1.684764	08/07/2019	2019/07/08 23:16:16	23:16:16	Barbastella barbastellus	1	Do not publish	Registration	Wildlife Acoustics	SM2	1.5										Auto ID & Manual Verification	Kaleidoscope
Savernake	I3	51.386519	-1.674751	08/07/2019	2019/07/08 23:16:23	23:16:23	Barbastella barbastellus	1	Do not publish	Registration	Wildlife Acoustics	SM2	1.5	Yes	Yes								Auto ID & Manual Verification	Kaleidoscope
Savernake	I3	51.386519	-1.674751	08/07/2019	2019/07/08 23:16:36	23:16:36	Barbastella barbastellus	1	Do not publish	Registration	Wildlife Acoustics	SM2	1.5	Yes	Yes								Auto ID & Manual Verification	Kaleidoscope
Savernake	I3	51.386519	-1.674751	08/07/2019	2019/07/08 23:16:54	23:16:54	Barbastella barbastellus	1	Do not publish	Registration	Wildlife Acoustics	SM2	1.5	Yes	Yes								Auto ID & Manual Verification	Kaleidoscope
Savernake	B3	51.383069	-1.684243	08/07/2019	2019/07/08 23:17:01	23:17:01	Barbastella barbastellus	1	Do not publish	Registration	Wildlife Acoustics	SM2	1.5										Auto ID & Manual Verification	Kaleidoscope
Savernake	I3	51.386519	-1.674751	08/07/2019	2019/07/08 23:17:30	23:17:30	Barbastella barbastellus	1	Do not publish	Registration	Wildlife Acoustics	SM2	1.5	Yes	Yes								Auto ID & Manual Verification	Kaleidoscope
Savernake	I3	51.386519	-1.674751	08/07/2019	2019/07/08 23:17:35	23:17:35	Barbastella barbastellus	1	Do not publish	Registration	Wildlife Acoustics	SM2	1.5	Yes	Yes								Auto ID & Manual Verification	Kaleidoscope
Savernake	I3	51.386519	-1.674751	08/07/2019	2019/07/08 23:17:40	23:17:40	Barbastella barbastellus	1	Do not publish	Registration	Wildlife Acoustics	SM2	1.5	Yes	Yes								Auto ID & Manual Verification	Kaleidoscope
Savernake	T2	51.382192	-1.672193	08/07/2019	2019/07/08 23:19:33	23:19:33	Barbastella barbastellus	1	Do not publish	Registration	Wildlife Acoustics	SM2	1.5										Auto ID & Manual Verification	Kaleidoscope
Savernake	W1	51.384398	-1.675842	08/07/2019	2019/07/08 23:25:44	23:25:44	Barbastella barbastellus	1	Do not publish	Registration	Wildlife Acoustics	SM2	1.5										Auto ID & Manual Verification	Kaleidoscope
Savernake	I3	51.386519	-1.674751	08/07/2019	2019/07/08 23:27:27	23:27:27	Barbastella barbastellus	1	Do not publish	Registration	Wildlife Acoustics	SM2	1.5	Yes	Yes								Auto ID & Manual Verification	Kaleidoscope
Savernake	N2	51.381004	-1.684764	08/07/2019	2019/07/08 23:36:35	23:36:35	Barbastella barbastellus	1	Do not publish	Registration	Wildlife Acoustics	SM2	1.5										Auto ID & Manual Verification	Kaleidoscope
Savernake	I3	51.386519	-1.674751	08/07/2019	2019/07/08 23:36:57	23:36:57	Barbastella barbastellus	1	Do not publish	Registration	Wildlife Acoustics	SM2	1.5	Yes	Yes								Auto ID & Manual Verification	Kaleidoscope
Savernake	I3	51.386519	-1.674751	08/07/2019	2019/07/08 23:37:27	23:37:27	Barbastella barbastellus	1	Do not publish	Registration	Wildlife Acoustics	SM2	1.5	Yes	Yes								Auto ID & Manual Verification	Kaleidoscope
Savernake	I3	51.386519	-1.674751	08/07/2019	2019/07/08 23:39:44	23:39:44	Barbastella barbastellus	1	Do not publish	Registration	Wildlife Acoustics	SM2	1.5	Yes	Yes								Auto ID & Manual Verification	Kaleidoscope
Savernake	I3	51.386519	-1.674751	08/07/2019	2019/07/08 23:39:50	23:39:50	Barbastella barbastellus	1	Do not publish	Registration	Wildlife Acoustics	SM2	1.5	Yes	Yes								Auto ID & Manual Verification	Kaleidoscope
Savernake	I3	51.386519	-1.674751	08/07/2019	2019/07/08 23:43:33	23:43:33	Barbastella barbastellus	1	Do not publish	Registration	Wildlife Acoustics	SM2	1.5	Yes	Yes								Auto ID & Manual Verification	Kaleidoscope
Savernake	I3	51.386519	-1.674751	08/07/2019	2019/07/08 23:46:04	23:46:04	Barbastella barbastellus	1	Do not publish	Registration	Wildlife Acoustics	SM2	1.5	Yes	Yes								Auto ID & Manual Verification	Kaleidoscope
Savernake	I3	51.386519	-1.674751	08/07/2019	2019/07/08 23:46:10	23:46:10	Barbastella barbastellus	1	Do not publish	Registration	Wildlife Acoustics	SM2	1.5	Yes	Yes								Auto ID & Manual Verification	Kaleidoscope
Savernake	D3	51.381649	-1.679941	08/07/2019	2019/07/08 23:46:14	23:46:14	Barbastella barbastellus	1	Do not publish	Registration	Wildlife Acoustics	SM2	1.5										Auto ID & Manual Verification	Kaleidoscope
Savernake	I3	51.386519	-1.674751	08/07/2019	2019/07/08 23:46:16	23:46:16	Barbastella barbastellus	1	Do not publish	Registration	Wildlife Acoustics	SM2	1.5	Yes	Yes								Auto ID & Manual Verification	Kaleidoscope
Savernake	W1	51.384398	-1.675842	08/07/2019	2019/07/08 23:47:22	23:47:22	Barbastella barbastellus	1	Do not publish	Registration	Wildlife Acoustics	SM2	1.5										Auto ID & Manual Verification	Kaleidoscope
Savernake	I3	51.386519	-1.674751	08/07/2019	2019/07/08 23:48:34	23:48:34	Barbastella barbastellus	1	Do not publish	Registration	Wildlife Acoustics	SM2	1.5	Yes	Yes								Auto ID & Manual Verification	Kaleidoscope
Savernake	I3	51.386519	-1.674751	08/07/2019	2019/07/08 23:48:47	23:48:47	Barbastella barbastellus	1	Do not publish	Registration	Wildlife Acoustics	SM2	1.5	Yes	Yes								Auto ID & Manual Verification	Kaleidoscope
Savernake	I3	51.386519	-1.674751	08/07/2019	2019/07/08 23:49:11	23:49:11	Barbastella barbastellus	1	Do not publish	Registration	Wildlife Acoustics	SM2	1.5	Yes	Yes								Auto ID & Manual Verification	Kaleidoscope
Savernake	I3	51.386519	-1.674751	08/07/2019	2019/07/08 23:49:20	23:49:20	Barbastella barbastellus	1	Do not publish	Registration	Wildlife Acoustics	SM2	1.5	Yes	Yes								Auto ID & Manual Verification	Kaleidoscope
Savernake	I3	51.386519	-1.674751	08/07/2019	2019/07/08 23:49:32	23:49:32	Barbastella barbastellus	1	Do not publish	Registration	Wildlife Acoustics	SM2	1.5	Yes	Yes								Auto ID & Manual Verification	Kaleidoscope
Savernake	I3	51.386519	-1.674751	08/07/2019	2019/07/08 23:50:32	23:50:32	Barbastella barbastellus	1	Do not publish	Registration	Wildlife Acoustics	SM2	1.5	Yes	Yes								Auto ID & Manual Verification	Kaleidoscope
Savernake	I3	51.386519	-1.674751	08/07/2019	2019/07/08 23:50:56	23:50:56	Barbastella barbastellus	1	Do not publish	Registration	Wildlife Acoustics	SM2	1.5	Yes	Yes								Auto ID & Manual Verification	Kaleidoscope
Savernake	I3	51.386519	-1.674751	08/07/2019	2019/07/08 23:51:18	23:51:18	Barbastella barbastellus	1	Do not publish	Registration	Wildlife Acoustics	SM2	1.5	Yes	Yes								Auto ID & Manual Verification	Kaleidoscope
Savernake	I3	51.386519	-1.674751	08/07/2019	2019/07/08 23:51:53	23:51:53	Barbastella barbastellus	1	Do not publish	Registration	Wildlife Acoustics	SM2	1.5	Yes	Yes								Auto ID & Manual Verification	Kaleidoscope
Savernake	I3	51.386519	-1.674751	08/07/2019	2019/07/08 23:54:06	23:54:06	Barbastella barbastellus	1	Do not publish	Registration	Wildlife Acoustics	SM2	1.5	Yes	Yes								Auto ID & Manual Verification	Kaleidoscope
Savernake	I3	51.386519	-1.674751	08/07/2019	2019/07/08 23:58:00	23:58:00	Barbastella barbastellus	1	Do not publish	Registration	Wildlife Acoustics	SM2	1.5	Yes	Yes								Auto ID & Manual Verification	Kaleidoscope
Savernake	S1	51.392016	-1.67465	08/07/2019	2019/07/08 23:59:45	23:59:45	Barbastella barbastellus	1	Do not publish	Registration	Wildlife Acoustics	SM2	1.5										Auto ID & Manual Verification	Kaleidoscope
Savernake	S1	51.392016	-1.67465	08/07/2019	2019/07/08 23:59:59	23:59:59	Barbastella barbastellus	1	Do not publish	Registration	Wildlife Acoustics	SM2	1.5										Auto ID & Manual Verification	Kaleidoscope
Savernake	W1	51.384398	-1.675842	10/07/2019	2019/07/10 00:00:57	00:00:57	Barbastella barbastellus	1	Do not publish	Registration	Wildlife Acoustics	SM2	1.5										Auto ID & Manual Verification	Kaleidoscope
Savernake	W1	51.384398	-1.675842	10/07/2019	2019/07/10 00:10:44	00:10:44	Barbastella barbastellus	1	Do not publish	Registration	Wildlife Acoustics	SM2	1.5										Auto ID & Manual Verification	Kaleidoscope
Savernake	N2	51.381004	-1.684764	10/07/2019	2019/07/10 00:12:00	00:12:00	Barbastella barbastellus	1	Do not publish	Registration	Wildlife Acoustics	SM2	1.5										Auto ID & Manual Verification	Kaleidoscope
Savernake	T1	51.384895	-1.683075	10/07/2019	2019/07/10 00:12:03	00:12:03	Barbastella barbastellus	1	Do not publish	Registration	Wildlife Acoustics	SM2	1.5										Auto ID & Manual Verification	Kaleidoscope
Savernake	T1	51.384895	-1.683075	10/07/2019	2019/07/10 00:12:44	00:12:44	Barbastella barbastellus	1	Do not publish	Registration	Wildlife Acoustics	SM2	1.5										Auto ID & Manual Verification	Kaleidoscope
Savernake	T1	51.384895	-1.683075	10/07/2019	2019/07/10 00:15:03	00:15:03	Barbastella barbastellus	1	Do not publish	Registration	Wildlife Acoustics	SM2	1.5										Auto ID & Manual Verification	Kaleidoscope
Savernake	M2	51.39068	-1.673241	10/07/2019	2019/07/10 00:17:39	00:17:39	Barbastella barbastellus	1	Do not publish	Registration	Wildlife Acoustics	SM2	1.5										Auto ID & Manual Verification	Kaleidoscope
Savernake	T2	51.382192	-1.672193	10/07/2019	2019/07/10 00:21:20	00:21:20	Barbastella barbastellus	1	Do not publish	Registration	Wildlife Acoustics	SM2	1.5										Auto ID & Manual Verification	Kaleidoscope
Savernake	M2	51.39068	-1.673241	10/07/2019	2019/07/10 00:25:03	00:25:03	Barbastella barbastellus	1	Do not publish	Registration	Wildlife Acoustics	SM2	1.5										Auto ID & Manual Verification	Kaleidoscope
Savernake	T1	51.384895	-1.683075	10/07/2019	2019/07/10 00:32:41	00:32:41	Barbastella barbastellus	1	Do not publish	Registration	Wildlife Acoustics	SM2	1.5										Auto ID & Manual Verification	Kaleidoscope
Savernake	V1	51.384556	-1.670638	10/07/2019	2019/07/10 00:36:16	00:36:16	Barbastella barbastellus	1	Do not publish	Registration	Wildlife Acoustics	SM2	1.5										Auto ID & Manual Verification	Kaleidoscope
Savernake	V1	51.384556	-1.670638	10/07/2019	2019/07/10 00:36:22	00:36:22	Barbastella barbastellus	1	Do not publish	Registration	Wildlife Acoustics	SM2	1.5										Auto ID & Manual Verification	Kaleidoscope
Savernake	S1	51.392016	-1.67465	10/07/2019	2019/07/10 00:40:54	00:40:54	Barbastella barbastellus	1	Do not publish	Registration	Wildlife Acoustics	SM2	1.5										Auto ID & Manual Verification	Kaleidoscope
Savernake	M2	51.39068	-1.673241	10/07/2019	2019/07/10 00:42:15	00:42:15	Barbastella barbastellus	1	Do not publish	Registration	Wildlife Acoustics	SM2	1.5										Auto ID & Manual Verification	Kaleidoscope
Savernake	T1	51.384895	-1.683075	10/07/2019	2019/07/10 00:47:53	00:47:53	Barbastella barbastellus	1	Do not publish	Registration	Wildlife Acoustics	SM2	1.5										Auto ID & Manual Verification	Kaleidoscope
Savernake	N2	51.381004	-1.684764	10/07/2019	2019/07/10 00:51:44	00:51:44	Barbastella barbastellus	1	Do not publish	Registration	Wildlife Acoustics	SM2	1.5										Auto ID & Manual Verification	Kaleidoscope
Savernake	N2	51.381004	-1.684764	10/07/2019	2019/07/10 00:58:03	00:58:03	Barbastella barbastellus	1	Do not publish	Registration	Wildlife Acoustics	SM2	1.5										Auto ID & Manual Verification	Kaleidoscope
Savernake	M2	51.39068	-1.673241	10/07/2019	2019/07/10 01:01:06	01:01:06	Barbastella barbastellus	1	Do not publish	Registration	Wildlife Acoustics	SM2	1.5										Auto ID & Manual Verification	Kaleidoscope
Savernake	M2	51.39068	-1.673241	10/07/2019	2019/07/10 01:01:44	01:01:44	Barbastella barbastellus	1	Do not publish	Registration	Wildlife Acoustics	SM2	1.5										Auto ID & Manual Verification	Kaleidoscope
Savernake	T2	51.382192	-1.672193	10/07/2019	2019/07/10 01:03:57	01:03:57	Barbastella barbastellus	1	Do not publish	Registration	Wildlife Acoustics	SM2	1.5										Auto ID & Manual Verification	Kaleidoscope
Savernake	N2	51.381004	-1.684764	10/07/2019	2019/07/10 01:04:14	01:04:14	Barbastella barbastellus	1	Do not publish	Registration	Wildlife Acoustics	SM2	1.5										Auto ID & Manual Verification	Kaleidoscope
Savernake	M2	51.39068	-1.673241	10/07/2019	2019/07/10 01:05:39	01:05:39	Barbastella barbastellus	1	Do not publish	Registration	Wildlife Acoustics	SM2	1.5										Auto ID & Manual Verification	Kaleidoscope
Savernake	F3	51.389531	-1.67623	10/07/2019	2019/07/10 01:05:52	01:05:52	Barbastella barbastellus	1	Do not publish	Registration	Wildlife Acoustics	SM2	1.5										Auto ID & Manual Verification	Kaleidoscope
Savernake	W1	51.384398	-1.675842	10/07/2019	2019/07/10 01:14:06	01:14:06	Barbastella barbastellus	1	Do not publish	Registration	Wildlife Acoustics	SM2	1.5										Auto ID & Manual Verification	Kaleidoscope
Savernake	W1	51.384398	-1.675842	10/07/2019	2019/07/10 01:14:33	01:14:33	Barbastella barbastellus	1	Do not publish	Registration	Wildlife Acoustics	SM2	1.5										Auto ID & Manual Verification	Kaleidoscope
Savernake	M2	51.39068	-1.673241	10/07/2019	2019/07/10 01:18:18	01:18:18	Barbastella barbastellus	1	Do not publish	Registration	Wildlife Acoustics	SM2	1.5										Auto ID & Manual Verification	Kaleidoscope
Savernake	W1	51.384398	-1.675842	10/07/2019	2019/07/10 01:18:19	01:18:19	Barbastella barbastellus	1	Do not publish	Registration	Wildlife Acoustics	SM2	1.5										Auto ID & Manual Verification	Kaleidoscope
Savernake	W1	51.384398	-1.675842	10/07/2019	2019/07/10 01:23:31	01:23:31	Barbastella barbastellus	1	Do not publish	Registration	Wildlife Acoustics	SM2	1.5										Auto ID & Manual Verification	Kaleidoscope
Savernake	S1	51.392016	-1.67465	10/07/2019	2019/07/10 01:23:57	01:23:57	Barbastella barbastellus	1	Do not publish	Registration	Wildlife Acoustics	SM2	1.5										Auto ID & Manual Verification	Kaleidoscope
Savernake	T1	51.384895	-1.683075	10/07/2019	2019/07/10 01:25:15	01:25:15	Barbastella barbastellus	1	Do not publish	Registration	Wildlife Acoustics	SM2	1.5										Auto ID & Manual Verification	Kaleidoscope
Savernake	P1	51.391505	-1.677356	10/07/2019	2019/07/10 01:26:11	01:26:11	Barbastella barbastellus	1	Do not publish	Registration	Wildlife Acoustics	SM2	1.5										Auto ID & Manual Verification	Kaleidoscope
Savernake	T2	51.382192	-1.672193	10/07/2019	2019/07/10 01:31:24	01:31:24	Barbastella barbastellus	1	Do not publish	Registration	Wildlife Acoustics	SM2	1.5										Auto ID & Manual Verification	Kaleidoscope
Savernake	N2	51.381004	-1.684764	10/07/2019	2019/07/10 01:31:31	01:31:31	Barbastella barbastellus	1	Do not publish	Registration	Wildlife Acoustics	SM2	1.5										Auto ID & Manual Verification	Kaleidoscope
Savernake	B3	51.383069	-1.684243	10/07/2019	2019/07/10 01:32:33	01:32:33	Barbastella barbastellus	1	Do not publish	Registration	Wildlife Acoustics	SM2	1.5										Auto ID & Manual Verification	Kaleidoscope
Savernake	W1	51.384398	-1.675842	10/07/2019	2019/07/10 01:33:05	01:33:05	Barbastella barbastellus	1	Do not publish	Registration	Wildlife Acoustics	SM2	1.5										Auto ID & Manual Verification	Kaleidoscope
Savernake	T1	51.384895	-1.683075	10/07/2019	2019/07/10 01:34:01	01:34:01	Barbastella barbastellus	1	Do not publish	Registration	Wildlife Acoustics	SM2	1.5										Auto ID & Manual Verification	Kaleidoscope
Savernake	R1	51.386383	-1.67229	10/07/2019	2019/07/10 01:35:47	01:35:47	Barbastella barbastellus	1	Do not publish	Registration	Wildlife Acoustics	SM2	1.5										Auto ID & Manual Verification	Kaleidoscope
Savernake	N2	51.381004	-1.684764	10/07/2019	2019/07/10 01:37:52	01:37:52	Barbastella barbastellus	1	Do not publish	Registration	Wildlife Acoustics	SM2	1.5										Auto ID & Manual Verification	Kaleidoscope
Savernake	T1	51.384895	-1.683075	10/07/2019	2019/07/10 01:40:48	01:40:48	Barbastella barbastellus	1	Do not publish	Registration	Wildlife Acoustics	SM2	1.5										Auto ID & Manual Verification	Kaleidoscope
Savernake	M2	51.39068	-1.673241	10/07/2019	2019/07/10 01:43:03	01:43:03	Barbastella barbastellus	1	Do not publish	Registration	Wildlife Acoustics	SM2	1.5										Auto ID & Manual Verification	Kaleidoscope
Savernake	T1	51.384895	-1.683075	10/07/2019	2019/07/10 01:45:38	01:45:38	Barbastella barbastellus	1	Do not publish	Registration	Wildlife Acoustics	SM2	1.5										Auto ID & Manual Verification	Kaleidoscope
Savernake	T1	51.384895	-1.683075	10/07/2019	2019/07/10 01:46:34	01:46:34	Barbastella barbastellus	1	Do not publish	Registration	Wildlife Acoustics	SM2	1.5										Auto ID & Manual Verification	Kaleidoscope
Savernake	M2	51.39068	-1.673241	10/07/2019	2019/07/10 01:50:39	01:50:39	Barbastella barbastellus	1	Do not publish	Registration	Wildlife Acoustics	SM2	1.5										Auto ID & Manual Verification	Kaleidoscope
Savernake	M2	51.39068	-1.673241	10/07/2019	2019/07/10 02:06:30	02:06:30	Barbastella barbastellus	1	Do not publish	Registration	Wildlife Acoustics	SM2	1.5										Auto ID & Manual Verification	Kaleidoscope
Savernake	W1	51.384398	-1.675842	10/07/2019	2019/07/10 02:12:04	02:12:04	Barbastella barbastellus	1	Do not publish	Registration	Wildlife Acoustics	SM2	1.5										Auto ID & Manual Verification	Kaleidoscope
Savernake	W1	51.384398	-1.675842	10/07/2019	2019/07/10 02:12:08	02:12:08	Barbastella barbastellus	1	Do not publish	Registration	Wildlife Acoustics	SM2	1.5										Auto ID & Manual Verification	Kaleidoscope
Savernake	S1	51.392016	-1.67465	10/07/2019	2019/07/10 02:13:00	02:13:00	Barbastella barbastellus	1	Do not publish	Registration	Wildlife Acoustics	SM2	1.5										Auto ID & Manual Verification	Kaleidoscope
Savernake	H3	51.384164	-1.680464	10/07/2019	2019/07/10 02:15:25	02:15:25	Barbastella barbastellus	1	Do not publish	Registration	Wildlife Acoustics	SM2	1.5										Auto ID & Manual Verification	Kaleidoscope
Savernake	M2	51.39068	-1.673241	10/07/2019	2019/07/10 02:17:17	02:17:17	Barbastella barbastellus	1	Do not publish	Registration	Wildlife Acoustics	SM2	1.5										Auto ID & Manual Verification	Kaleidoscope
Savernake	W1	51.384398	-1.675842	10/07/2019	2019/07/10 02:17:52	02:17:52	Barbastella barbastellus	1	Do not publish	Registration	Wildlife Acoustics	SM2	1.5										Auto ID & Manual Verification	Kaleidoscope
Savernake	V1	51.384556	-1.670638	10/07/2019	2019/07/10 02:24:39	02:24:39	Barbastella barbastellus	1	Do not publish	Registration	Wildlife Acoustics	SM2	1.5										Auto ID & Manual Verification	Kaleidoscope
Savernake	W1	51.384398	-1.675842	10/07/2019	2019/07/10 02:28:46	02:28:46	Barbastella barbastellus	1	Do not publish	Registration	Wildlife Acoustics	SM2	1.5										Auto ID & Manual Verification	Kaleidoscope
Savernake	T2	51.382192	-1.672193	10/07/2019	2019/07/10 02:28:54	02:28:54	Barbastella barbastellus	1	Do not publish	Registration	Wildlife Acoustics	SM2	1.5										Auto ID & Manual Verification	Kaleidoscope
Savernake	T2	51.382192	-1.672193	10/07/2019	2019/07/10 02:30:29	02:30:29	Barbastella barbastellus	1	Do not publish	Registration	Wildlife Acoustics	SM2	1.5										Auto ID & Manual Verification	Kaleidoscope
Savernake	T2	51.382192	-1.672193	10/07/2019	2019/07/10 02:31:07	02:31:07	Barbastella barbastellus	1	Do not publish	Registration	Wildlife Acoustics	SM2	1.5										Auto ID & Manual Verification	Kaleidoscope
Savernake	T2	51.382192	-1.672193	10/07/2019	2019/07/10 02:32:15	02:32:15	Barbastella barbastellus	1	Do not publish	Registration	Wildlife Acoustics	SM2	1.5										Auto ID & Manual Verification	Kaleidoscope
Savernake	F3	51.389531	-1.67623	10/07/2019	2019/07/10 02:32:21	02:32:21	Barbastella barbastellus	1	Do not publish	Registration	Wildlife Acoustics	SM2	1.5										Auto ID & Manual Verification	Kaleidoscope
Savernake	W1	51.384398	-1.675842	10/07/2019	2019/07/10 02:33:18	02:33:18	Barbastella barbastellus	1	Do not publish	Registration	Wildlife Acoustics	SM2	1.5										Auto ID & Manual Verification	Kaleidoscope
Savernake	T1	51.384895	-1.683075	10/07/2019	2019/07/10 02:35:25	02:35:25	Barbastella barbastellus	1	Do not publish	Registration	Wildlife Acoustics	SM2	1.5										Auto ID & Manual Verification	Kaleidoscope
Savernake	W1	51.384398	-1.675842	10/07/2019	2019/07/10 02:39:34	02:39:34	Barbastella barbastellus	1	Do not publish	Registration	Wildlife Acoustics	SM2	1.5										Auto ID & Manual Verification	Kaleidoscope
Savernake	T2	51.382192	-1.672193	10/07/2019	2019/07/10 02:39:46	02:39:46	Barbastella barbastellus	1	Do not publish	Registration	Wildlife Acoustics	SM2	1.5										Auto ID & Manual Verification	Kaleidoscope
Savernake	T2	51.382192	-1.672193	10/07/2019	2019/07/10 02:41:25	02:41:25	Barbastella barbastellus	1	Do not publish	Registration	Wildlife Acoustics	SM2	1.5										Auto ID & Manual Verification	Kaleidoscope
Savernake	T2	51.382192	-1.672193	10/07/2019	2019/07/10 02:42:04	02:42:04	Barbastella barbastellus	1	Do not publish	Registration	Wildlife Acoustics	SM2	1.5										Auto ID & Manual Verification	Kaleidoscope
Savernake	T2	51.382192	-1.672193	10/07/2019	2019/07/10 02:43:26	02:43:26	Barbastella barbastellus	1	Do not publish	Registration	Wildlife Acoustics	SM2	1.5										Auto ID & Manual Verification	Kaleidoscope
Savernake	T2	51.382192	-1.672193	10/07/2019	2019/07/10 02:47:37	02:47:37	Barbastella barbastellus	1	Do not publish	Registration	Wildlife Acoustics	SM2	1.5										Auto ID & Manual Verification	Kaleidoscope
Savernake	M2	51.39068	-1.673241	10/07/2019	2019/07/10 02:50:22	02:50:22	Barbastella barbastellus	1	Do not publish	Registration	Wildlife Acoustics	SM2	1.5										Auto ID & Manual Verification	Kaleidoscope
Savernake	B3	51.383069	-1.684243	10/07/2019	2019/07/10 02:51:45	02:51:45	Barbastella barbastellus	1	Do not publish	Registration	Wildlife Acoustics	SM2	1.5										Auto ID & Manual Verification	Kaleidoscope
Savernake	N2	51.381004	-1.684764	10/07/2019	2019/07/10 02:52:37	02:52:37	Barbastella barbastellus	1	Do not publish	Registration	Wildlife Acoustics	SM2	1.5										Auto ID & Manual Verification	Kaleidoscope
Savernake	W1	51.384398	-1.675842	10/07/2019	2019/07/10 02:56:58	02:56:58	Barbastella barbastellus	1	Do not publish	Registration	Wildlife Acoustics	SM2	1.5										Auto ID & Manual Verification	Kaleidoscope
Savernake	T1	51.384895	-1.683075	10/07/2019	2019/07/10 02:57:18	02:57:18	Barbastella barbastellus	1	Do not publish	Registration	Wildlife Acoustics	SM2	1.5										Auto ID & Manual Verification	Kaleidoscope
Savernake	W1	51.384398	-1.675842	10/07/2019	2019/07/10 02:57:33	02:57:33	Barbastella barbastellus	1	Do not publish	Registration	Wildlife Acoustics	SM2	1.5										Auto ID & Manual Verification	Kaleidoscope
Savernake	N2	51.381004	-1.684764	10/07/2019	2019/07/10 02:58:10	02:58:10	Barbastella barbastellus	1	Do not publish	Registration	Wildlife Acoustics	SM2	1.5										Auto ID & Manual Verification	Kaleidoscope
Savernake	W1	51.384398	-1.675842	10/07/2019	2019/07/10 03:01:11	03:01:11	Barbastella barbastellus	1	Do not publish	Registration	Wildlife Acoustics	SM2	1.5										Auto ID & Manual Verification	Kaleidoscope
Savernake	N2	51.381004	-1.684764	10/07/2019	2019/07/10 03:01:50	03:01:50	Barbastella barbastellus	1	Do not publish	Registration	Wildlife Acoustics	SM2	1.5										Auto ID & Manual Verification	Kaleidoscope
Savernake	W1	51.384398	-1.675842	10/07/2019	2019/07/10 03:02:48	03:02:48	Barbastella barbastellus	1	Do not publish	Registration	Wildlife Acoustics	SM2	1.5										Auto ID & Manual Verification	Kaleidoscope
Savernake	W1	51.384398	-1.675842	10/07/2019	2019/07/10 03:03:09	03:03:09	Barbastella barbastellus	1	Do not publish	Registration	Wildlife Acoustics	SM2	1.5										Auto ID & Manual Verification	Kaleidoscope
Savernake	F3	51.389531	-1.67623	10/07/2019	2019/07/10 03:08:26	03:08:26	Barbastella barbastellus	1	Do not publish	Registration	Wildlife Acoustics	SM2	1.5										Auto ID & Manual Verification	Kaleidoscope
Savernake	M2	51.39068	-1.673241	10/07/2019	2019/07/10 03:08:43	03:08:43	Barbastella barbastellus	1	Do not publish	Registration	Wildlife Acoustics	SM2	1.5										Auto ID & Manual Verification	Kaleidoscope
Savernake	N2	51.381004	-1.684764	10/07/2019	2019/07/10 03:14:33	03:14:33	Barbastella barbastellus	1	Do not publish	Registration	Wildlife Acoustics	SM2	1.5										Auto ID & Manual Verification	Kaleidoscope
Savernake	W1	51.384398	-1.675842	10/07/2019	2019/07/10 03:19:31	03:19:31	Barbastella barbastellus	1	Do not publish	Registration	Wildlife Acoustics	SM2	1.5										Auto ID & Manual Verification	Kaleidoscope
Savernake	T2	51.382192	-1.672193	10/07/2019	2019/07/10 03:22:58	03:22:58	Barbastella barbastellus	1	Do not publish	Registration	Wildlife Acoustics	SM2	1.5										Auto ID & Manual Verification	Kaleidoscope
Savernake	F3	51.389531	-1.67623	10/07/2019	2019/07/10 03:26:05	03:26:05	Barbastella barbastellus	1	Do not publish	Registration	Wildlife Acoustics	SM2	1.5										Auto ID & Manual Verification	Kaleidoscope
Savernake	V1	51.384556	-1.670638	10/07/2019	2019/07/10 03:27:41	03:27:41	Barbastella barbastellus	1	Do not publish	Registration	Wildlife Acoustics	SM2	1.5										Auto ID & Manual Verification	Kaleidoscope
Savernake	M2	51.39068	-1.673241	10/07/2019	2019/07/10 03:27:48	03:27:48	Barbastella barbastellus	1	Do not publish	Registration	Wildlife Acoustics	SM2	1.5										Auto ID & Manual Verification	Kaleidoscope
Savernake	W1	51.384398	-1.675842	10/07/2019	2019/07/10 03:27:58	03:27:58	Barbastella barbastellus	1	Do not publish	Registration	Wildlife Acoustics	SM2	1.5										Auto ID & Manual Verification	Kaleidoscope
Savernake	T1	51.384895	-1.683075	10/07/2019	2019/07/10 03:30:14	03:30:14	Barbastella barbastellus	1	Do not publish	Registration	Wildlife Acoustics	SM2	1.5										Auto ID & Manual Verification	Kaleidoscope
Savernake	W1	51.384398	-1.675842	10/07/2019	2019/07/10 03:31:15	03:31:15	Barbastella barbastellus	1	Do not publish	Registration	Wildlife Acoustics	SM2	1.5										Auto ID & Manual Verification	Kaleidoscope
Savernake	T1	51.384895	-1.683075	10/07/2019	2019/07/10 03:35:26	03:35:26	Barbastella barbastellus	1	Do not publish	Registration	Wildlife Acoustics	SM2	1.5										Auto ID & Manual Verification	Kaleidoscope
Savernake	M2	51.39068	-1.673241	10/07/2019	2019/07/10 03:35:33	03:35:33	Barbastella barbastellus	1	Do not publish	Registration	Wildlife Acoustics	SM2	1.5										Auto ID & Manual Verification	Kaleidoscope
Savernake	W1	51.384398	-1.675842	10/07/2019	2019/07/10 03:35:50	03:35:50	Barbastella barbastellus	1	Do not publish	Registration	Wildlife Acoustics	SM2	1.5										Auto ID & Manual Verification	Kaleidoscope
Savernake	W1	51.384398	-1.675842	10/07/2019	2019/07/10 03:35:57	03:35:57	Barbastella barbastellus	1	Do not publish	Registration	Wildlife Acoustics	SM2	1.5										Auto ID & Manual Verification	Kaleidoscope
Savernake	W1	51.384398	-1.675842	10/07/2019	2019/07/10 03:38:15	03:38:15	Barbastella barbastellus	1	Do not publish	Registration	Wildlife Acoustics	SM2	1.5										Auto ID & Manual Verification	Kaleidoscope
Savernake	B3	51.383069	-1.684243	10/07/2019	2019/07/10 03:38:55	03:38:55	Barbastella barbastellus	1	Do not publish	Registration	Wildlife Acoustics	SM2	1.5										Auto ID & Manual Verification	Kaleidoscope
Savernake	T2	51.382192	-1.672193	10/07/2019	2019/07/10 03:39:29	03:39:29	Barbastella barbastellus	1	Do not publish	Registration	Wildlife Acoustics	SM2	1.5										Auto ID & Manual Verification	Kaleidoscope
Savernake	T1	51.384895	-1.683075	10/07/2019	2019/07/10 03:39:35	03:39:35	Barbastella barbastellus	1	Do not publish	Registration	Wildlife Acoustics	SM2	1.5										Auto ID & Manual Verification	Kaleidoscope
Savernake	M2	51.39068	-1.673241	10/07/2019	2019/07/10 03:40:47	03:40:47	Barbastella barbastellus	1	Do not publish	Registration	Wildlife Acoustics	SM2	1.5										Auto ID & Manual Verification	Kaleidoscope
Savernake	T1	51.384895	-1.683075	10/07/2019	2019/07/10 03:41:15	03:41:15	Barbastella barbastellus	1	Do not publish	Registration	Wildlife Acoustics	SM2	1.5										Auto ID & Manual Verification	Kaleidoscope
Savernake	W1	51.384398	-1.675842	10/07/2019	2019/07/10 03:41:30	03:41:30	Barbastella barbastellus	1	Do not publish	Registration	Wildlife Acoustics	SM2	1.5										Auto ID & Manual Verification	Kaleidoscope
Savernake	B3	51.383069	-1.684243	10/07/2019	2019/07/10 03:41:40	03:41:40	Barbastella barbastellus	1	Do not publish	Registration	Wildlife Acoustics	SM2	1.5										Auto ID & Manual Verification	Kaleidoscope
Savernake	T1	51.384895	-1.683075	10/07/2019	2019/07/10 03:42:10	03:42:10	Barbastella barbastellus	1	Do not publish	Registration	Wildlife Acoustics	SM2	1.5										Auto ID & Manual Verification	Kaleidoscope
Savernake	T1	51.384895	-1.683075	10/07/2019	2019/07/10 03:42:27	03:42:27	Barbastella barbastellus	1	Do not publish	Registration	Wildlife Acoustics	SM2	1.5										Auto ID & Manual Verification	Kaleidoscope
Savernake	T1	51.384895	-1.683075	10/07/2019	2019/07/10 03:43:05	03:43:05	Barbastella barbastellus	1	Do not publish	Registration	Wildlife Acoustics	SM2	1.5										Auto ID & Manual Verification	Kaleidoscope
Savernake	H3	51.384164	-1.680464	10/07/2019	2019/07/10 03:43:35	03:43:35	Barbastella barbastellus	1	Do not publish	Registration	Wildlife Acoustics	SM2	1.5										Auto ID & Manual Verification	Kaleidoscope
Savernake	F3	51.389531	-1.67623	10/07/2019	2019/07/10 03:43:48	03:43:48	Barbastella barbastellus	1	Do not publish	Registration	Wildlife Acoustics	SM2	1.5										Auto ID & Manual Verification	Kaleidoscope
Savernake	T1	51.384895	-1.683075	10/07/2019	2019/07/10 03:44:20	03:44:20	Barbastella barbastellus	1	Do not publish	Registration	Wildlife Acoustics	SM2	1.5										Auto ID & Manual Verification	Kaleidoscope
Savernake	T2	51.382192	-1.672193	10/07/2019	2019/07/10 03:45:04	03:45:04	Barbastella barbastellus	1	Do not publish	Registration	Wildlife Acoustics	SM2	1.5										Auto ID & Manual Verification	Kaleidoscope
Savernake	T1	51.384895	-1.683075	10/07/2019	2019/07/10 03:45:31	03:45:31	Barbastella barbastellus	1	Do not publish	Registration	Wildlife Acoustics	SM2	1.5										Auto ID & Manual Verification	Kaleidoscope
Savernake	T2	51.382192	-1.672193	10/07/2019	2019/07/10 03:49:15	03:49:15	Barbastella barbastellus	1	Do not publish	Registration	Wildlife Acoustics	SM2	1.5										Auto ID & Manual Verification	Kaleidoscope
Savernake	T1	51.384895	-1.683075	10/07/2019	2019/07/10 03:49:43	03:49:43	Barbastella barbastellus	1	Do not publish	Registration	Wildlife Acoustics	SM2	1.5										Auto ID & Manual Verification	Kaleidoscope
Savernake	T1	51.384895	-1.683075	10/07/2019	2019/07/10 03:50:18	03:50:18	Barbastella barbastellus	1	Do not publish	Registration	Wildlife Acoustics	SM2	1.5										Auto ID & Manual Verification	Kaleidoscope
Savernake	B3	51.383069	-1.684243	10/07/2019	2019/07/10 03:50:34	03:50:34	Barbastella barbastellus	1	Do not publish	Registration	Wildlife Acoustics	SM2	1.5										Auto ID & Manual Verification	Kaleidoscope
Savernake	H3	51.384164	-1.680464	10/07/2019	2019/07/10 03:50:56	03:50:56	Barbastella barbastellus	1	Do not publish	Registration	Wildlife Acoustics	SM2	1.5										Auto ID & Manual Verification	Kaleidoscope
Savernake	M2	51.39068	-1.673241	10/07/2019	2019/07/10 03:53:40	03:53:40	Barbastella barbastellus	1	Do not publish	Registration	Wildlife Acoustics	SM2	1.5										Auto ID & Manual Verification	Kaleidoscope
Savernake	W1	51.384398	-1.675842	10/07/2019	2019/07/10 03:53:44	03:53:44	Barbastella barbastellus	1	Do not publish	Registration	Wildlife Acoustics	SM2	1.5										Auto ID & Manual Verification	Kaleidoscope
Savernake	D3	51.381649	-1.679941	10/07/2019	2019/07/10 03:56:32	03:56:32	Barbastella barbastellus	1	Do not publish	Registration	Wildlife Acoustics	SM2	1.5										Auto ID & Manual Verification	Kaleidoscope
Savernake	T2	51.382192	-1.672193	10/07/2019	2019/07/10 03:57:09	03:57:09	Barbastella barbastellus	1	Do not publish	Registration	Wildlife Acoustics	SM2	1.5										Auto ID & Manual Verification	Kaleidoscope
Savernake	D3	51.381649	-1.679941	10/07/2019	2019/07/10 03:57:17	03:57:17	Barbastella barbastellus	1	Do not publish	Registration	Wildlife Acoustics	SM2	1.5										Auto ID & Manual Verification	Kaleidoscope
Savernake	T1	51.384895	-1.683075	10/07/2019	2019/07/10 03:57:30	03:57:30	Barbastella barbastellus	1	Do not publish	Registration	Wildlife Acoustics	SM2	1.5										Auto ID & Manual Verification	Kaleidoscope
Savernake	T1	51.384895	-1.683075	10/07/2019	2019/07/10 03:57:35	03:57:35	Barbastella barbastellus	1	Do not publish	Registration	Wildlife Acoustics	SM2	1.5										Auto ID & Manual Verification	Kaleidoscope
Savernake	D3	51.381649	-1.679941	10/07/2019	2019/07/10 03:57:39	03:57:39	Barbastella barbastellus	1	Do not publish	Registration	Wildlife Acoustics	SM2	1.5										Auto ID & Manual Verification	Kaleidoscope
Savernake	T1	51.384895	-1.683075	10/07/2019	2019/07/10 03:57:44	03:57:44	Barbastella barbastellus	1	Do not publish	Registration	Wildlife Acoustics	SM2	1.5										Auto ID & Manual Verification	Kaleidoscope
Savernake	T1	51.384895	-1.683075	10/07/2019	2019/07/10 03:57:52	03:57:52	Barbastella barbastellus	1	Do not publish	Registration	Wildlife Acoustics	SM2	1.5										Auto ID & Manual Verification	Kaleidoscope
Savernake	W1	51.384398	-1.675842	10/07/2019	2019/07/10 03:58:20	03:58:20	Barbastella barbastellus	1	Do not publish	Registration	Wildlife Acoustics	SM2	1.5										Auto ID & Manual Verification	Kaleidoscope
Savernake	T1	51.384895	-1.683075	10/07/2019	2019/07/10 03:59:02	03:59:02	Barbastella barbastellus	1	Do not publish	Registration	Wildlife Acoustics	SM2	1.5										Auto ID & Manual Verification	Kaleidoscope
Savernake	D3	51.381649	-1.679941	10/07/2019	2019/07/10 03:59:24	03:59:24	Barbastella barbastellus	1	Do not publish	Registration	Wildlife Acoustics	SM2	1.5										Auto ID & Manual Verification	Kaleidoscope
Savernake	F3	51.389531	-1.67623	10/07/2019	2019/07/10 03:59:46	03:59:46	Barbastella barbastellus	1	Do not publish	Registration	Wildlife Acoustics	SM2	1.5										Auto ID & Manual Verification	Kaleidoscope
Savernake	B3	51.383069	-1.684243	10/07/2019	2019/07/10 04:00:29	04:00:29	Barbastella barbastellus	1	Do not publish	Registration	Wildlife Acoustics	SM2	1.5										Auto ID & Manual Verification	Kaleidoscope
Savernake	T1	51.384895	-1.683075	10/07/2019	2019/07/10 04:01:11	04:01:11	Barbastella barbastellus	1	Do not publish	Registration	Wildlife Acoustics	SM2	1.5										Auto ID & Manual Verification	Kaleidoscope
Savernake	T1	51.384895	-1.683075	10/07/2019	2019/07/10 04:01:27	04:01:27	Barbastella barbastellus	1	Do not publish	Registration	Wildlife Acoustics	SM2	1.5										Auto ID & Manual Verification	Kaleidoscope
Savernake	B3	51.383069	-1.684243	10/07/2019	2019/07/10 04:01:46	04:01:46	Barbastella barbastellus	1	Do not publish	Registration	Wildlife Acoustics	SM2	1.5										Auto ID & Manual Verification	Kaleidoscope
Savernake	H3	51.384164	-1.680464	10/07/2019	2019/07/10 04:01:55	04:01:55	Barbastella barbastellus	1	Do not publish	Registration	Wildlife Acoustics	SM2	1.5										Auto ID & Manual Verification	Kaleidoscope
Savernake	T1	51.384895	-1.683075	10/07/2019	2019/07/10 04:02:29	04:02:29	Barbastella barbastellus	1	Do not publish	Registration	Wildlife Acoustics	SM2	1.5										Auto ID & Manual Verification	Kaleidoscope
Savernake	F3	51.389531	-1.67623	10/07/2019	2019/07/10 04:04:51	04:04:51	Barbastella barbastellus	1	Do not publish	Registration	Wildlife Acoustics	SM2	1.5										Auto ID & Manual Verification	Kaleidoscope
Savernake	F3	51.389531	-1.67623	10/07/2019	2019/07/10 04:05:28	04:05:28	Barbastella barbastellus	1	Do not publish	Registration	Wildlife Acoustics	SM2	1.5										Auto ID & Manual Verification	Kaleidoscope
Savernake	B3	51.383069	-1.684243	10/07/2019	2019/07/10 04:06:14	04:06:14	Barbastella barbastellus	1	Do not publish	Registration	Wildlife Acoustics	SM2	1.5										Auto ID & Manual Verification	Kaleidoscope
Savernake	F3	51.389531	-1.67623	10/07/2019	2019/07/10 04:06:49	04:06:49	Barbastella barbastellus	1	Do not publish	Registration	Wildlife Acoustics	SM2	1.5										Auto ID & Manual Verification	Kaleidoscope
Savernake	F3	51.389531	-1.67623	10/07/2019	2019/07/10 04:06:57	04:06:57	Barbastella barbastellus	1	Do not publish	Registration	Wildlife Acoustics	SM2	1.5										Auto ID & Manual Verification	Kaleidoscope
Savernake	T1	51.384895	-1.683075	10/07/2019	2019/07/10 04:07:54	04:07:54	Barbastella barbastellus	1	Do not publish	Registration	Wildlife Acoustics	SM2	1.5										Auto ID & Manual Verification	Kaleidoscope
Savernake	F3	51.389531	-1.67623	10/07/2019	2019/07/10 04:08:06	04:08:06	Barbastella barbastellus	1	Do not publish	Registration	Wildlife Acoustics	SM2	1.5										Auto ID & Manual Verification	Kaleidoscope
Savernake	T1	51.384895	-1.683075	10/07/2019	2019/07/10 04:12:16	04:12:16	Barbastella barbastellus	1	Do not publish	Registration	Wildlife Acoustics	SM2	1.5										Auto ID & Manual Verification	Kaleidoscope
Savernake	N2	51.381004	-1.684764	10/07/2019	2019/07/10 04:12:49	04:12:49	Barbastella barbastellus	1	Do not publish	Registration	Wildlife Acoustics	SM2	1.5										Auto ID & Manual Verification	Kaleidoscope
Savernake	B3	51.383069	-1.684243	10/07/2019	2019/07/10 04:17:05	04:17:05	Barbastella barbastellus	1	Do not publish	Registration	Wildlife Acoustics	SM2	1.5										Auto ID & Manual Verification	Kaleidoscope
Savernake	T1	51.384895	-1.683075	10/07/2019	2019/07/10 04:19:06	04:19:06	Barbastella barbastellus	1	Do not publish	Registration	Wildlife Acoustics	SM2	1.5										Auto ID & Manual Verification	Kaleidoscope
Savernake	T1	51.384895	-1.683075	10/07/2019	2019/07/10 04:21:18	04:21:18	Barbastella barbastellus	1	Do not publish	Registration	Wildlife Acoustics	SM2	1.5										Auto ID & Manual Verification	Kaleidoscope
Savernake	T1	51.384895	-1.683075	10/07/2019	2019/07/10 04:22:18	04:22:18	Barbastella barbastellus	1	Do not publish	Registration	Wildlife Acoustics	SM2	1.5										Auto ID & Manual Verification	Kaleidoscope
Savernake	T1	51.384895	-1.683075	10/07/2019	2019/07/10 04:24:15	04:24:15	Barbastella barbastellus	1	Do not publish	Registration	Wildlife Acoustics	SM2	1.5										Auto ID & Manual Verification	Kaleidoscope
Savernake	B3	51.383069	-1.684243	10/07/2019	2019/07/10 04:24:26	04:24:26	Barbastella barbastellus	1	Do not publish	Registration	Wildlife Acoustics	SM2	1.5										Auto ID & Manual Verification	Kaleidoscope
Savernake	H3	51.384164	-1.680464	10/07/2019	2019/07/10 04:25:14	04:25:14	Barbastella barbastellus	1	Do not publish	Registration	Wildlife Acoustics	SM2	1.5										Auto ID & Manual Verification	Kaleidoscope
Savernake	B3	51.383069	-1.684243	10/07/2019	2019/07/10 04:26:48	04:26:48	Barbastella barbastellus	1	Do not publish	Registration	Wildlife Acoustics	SM2	1.5										Auto ID & Manual Verification	Kaleidoscope
Savernake	B3	51.383069	-1.684243	09/07/2019	2019/07/09 21:38:36	21:38:36	Barbastella barbastellus	1	Do not publish	Registration	Wildlife Acoustics	SM2	1.5										Auto ID & Manual Verification	Kaleidoscope
Savernake	B3	51.383069	-1.684243	09/07/2019	2019/07/09 21:38:52	21:38:52	Barbastella barbastellus	1	Do not publish	Registration	Wildlife Acoustics	SM2	1.5										Auto ID & Manual Verification	Kaleidoscope
Savernake	B3	51.383069	-1.684243	09/07/2019	2019/07/09 21:39:44	21:39:44	Barbastella barbastellus	1	Do not publish	Registration	Wildlife Acoustics	SM2	1.5										Auto ID & Manual Verification	Kaleidoscope
Savernake	D3	51.381649	-1.679941	09/07/2019	2019/07/09 21:43:22	21:43:22	Barbastella barbastellus	1	Do not publish	Registration	Wildlife Acoustics	SM2	1.5										Auto ID & Manual Verification	Kaleidoscope
Savernake	D3	51.381649	-1.679941	09/07/2019	2019/07/09 21:43:38	21:43:38	Barbastella barbastellus	1	Do not publish	Registration	Wildlife Acoustics	SM2	1.5										Auto ID & Manual Verification	Kaleidoscope
Savernake	B3	51.383069	-1.684243	09/07/2019	2019/07/09 21:43:48	21:43:48	Barbastella barbastellus	1	Do not publish	Registration	Wildlife Acoustics	SM2	1.5										Auto ID & Manual Verification	Kaleidoscope
Savernake	D3	51.381649	-1.679941	09/07/2019	2019/07/09 21:44:16	21:44:16	Barbastella barbastellus	1	Do not publish	Registration	Wildlife Acoustics	SM2	1.5										Auto ID & Manual Verification	Kaleidoscope
Savernake	R1	51.386383	-1.67229	09/07/2019	2019/07/09 21:44:24	21:44:24	Barbastella barbastellus	1	Do not publish	Registration	Wildlife Acoustics	SM2	1.5										Auto ID & Manual Verification	Kaleidoscope
Savernake	D3	51.381649	-1.679941	09/07/2019	2019/07/09 21:44:33	21:44:33	Barbastella barbastellus	1	Do not publish	Registration	Wildlife Acoustics	SM2	1.5										Auto ID & Manual Verification	Kaleidoscope
Savernake	B3	51.383069	-1.684243	09/07/2019	2019/07/09 21:44:41	21:44:41	Barbastella barbastellus	1	Do not publish	Registration	Wildlife Acoustics	SM2	1.5										Auto ID & Manual Verification	Kaleidoscope
Savernake	B3	51.383069	-1.684243	09/07/2019	2019/07/09 21:46:39	21:46:39	Barbastella barbastellus	1	Do not publish	Registration	Wildlife Acoustics	SM2	1.5										Auto ID & Manual Verification	Kaleidoscope
Savernake	R1	51.386383	-1.67229	09/07/2019	2019/07/09 21:48:01	21:48:01	Barbastella barbastellus	1	Do not publish	Registration	Wildlife Acoustics	SM2	1.5										Auto ID & Manual Verification	Kaleidoscope
Savernake	H3	51.384164	-1.680464	09/07/2019	2019/07/09 21:48:46	21:48:46	Barbastella barbastellus	1	Do not publish	Registration	Wildlife Acoustics	SM2	1.5										Auto ID & Manual Verification	Kaleidoscope
Savernake	B3	51.383069	-1.684243	09/07/2019	2019/07/09 21:49:47	21:49:47	Barbastella barbastellus	1	Do not publish	Registration	Wildlife Acoustics	SM2	1.5										Auto ID & Manual Verification	Kaleidoscope
Savernake	B3	51.383069	-1.684243	09/07/2019	2019/07/09 21:49:53	21:49:53	Barbastella barbastellus	1	Do not publish	Registration	Wildlife Acoustics	SM2	1.5										Auto ID & Manual Verification	Kaleidoscope
Savernake	T1	51.384895	-1.683075	09/07/2019	2019/07/09 21:50:22	21:50:22	Barbastella barbastellus	1	Do not publish	Registration	Wildlife Acoustics	SM2	1.5										Auto ID & Manual Verification	Kaleidoscope
Savernake	B3	51.383069	-1.684243	09/07/2019	2019/07/09 21:51:15	21:51:15	Barbastella barbastellus	1	Do not publish	Registration	Wildlife Acoustics	SM2	1.5										Auto ID & Manual Verification	Kaleidoscope
Savernake	T1	51.384895	-1.683075	09/07/2019	2019/07/09 21:53:25	21:53:25	Barbastella barbastellus	1	Do not publish	Registration	Wildlife Acoustics	SM2	1.5										Auto ID & Manual Verification	Kaleidoscope
Savernake	D3	51.381649	-1.679941	09/07/2019	2019/07/09 21:53:39	21:53:39	Barbastella barbastellus	1	Do not publish	Registration	Wildlife Acoustics	SM2	1.5										Auto ID & Manual Verification	Kaleidoscope
Savernake	T1	51.384895	-1.683075	09/07/2019	2019/07/09 21:53:42	21:53:42	Barbastella barbastellus	1	Do not publish	Registration	Wildlife Acoustics	SM2	1.5										Auto ID & Manual Verification	Kaleidoscope
Savernake	T1	51.384895	-1.683075	09/07/2019	2019/07/09 21:53:48	21:53:48	Barbastella barbastellus	1	Do not publish	Registration	Wildlife Acoustics	SM2	1.5										Auto ID & Manual Verification	Kaleidoscope
Savernake	T1	51.384895	-1.683075	09/07/2019	2019/07/09 21:54:14	21:54:14	Barbastella barbastellus	1	Do not publish	Registration	Wildlife Acoustics	SM2	1.5										Auto ID & Manual Verification	Kaleidoscope
Savernake	T1	51.384895	-1.683075	09/07/2019	2019/07/09 21:54:21	21:54:21	Barbastella barbastellus	1	Do not publish	Registration	Wildlife Acoustics	SM2	1.5										Auto ID & Manual Verification	Kaleidoscope
Savernake	T1	51.384895	-1.683075	09/07/2019	2019/07/09 21:54:53	21:54:53	Barbastella barbastellus	1	Do not publish	Registration	Wildlife Acoustics	SM2	1.5										Auto ID & Manual Verification	Kaleidoscope
Savernake	T1	51.384895	-1.683075	09/07/2019	2019/07/09 21:55:10	21:55:10	Barbastella barbastellus	1	Do not publish	Registration	Wildlife Acoustics	SM2	1.5										Auto ID & Manual Verification	Kaleidoscope
Savernake	T1	51.384895	-1.683075	09/07/2019	2019/07/09 21:55:27	21:55:27	Barbastella barbastellus	1	Do not publish	Registration	Wildlife Acoustics	SM2	1.5										Auto ID & Manual Verification	Kaleidoscope
Savernake	D3	51.381649	-1.679941	09/07/2019	2019/07/09 21:55:32	21:55:32	Barbastella barbastellus	1	Do not publish	Registration	Wildlife Acoustics	SM2	1.5										Auto ID & Manual Verification	Kaleidoscope
Savernake	B3	51.383069	-1.684243	09/07/2019	2019/07/09 21:56:01	21:56:01	Barbastella barbastellus	1	Do not publish	Registration	Wildlife Acoustics	SM2	1.5										Auto ID & Manual Verification	Kaleidoscope
Savernake	B3	51.383069	-1.684243	09/07/2019	2019/07/09 21:58:10	21:58:10	Barbastella barbastellus	1	Do not publish	Registration	Wildlife Acoustics	SM2	1.5										Auto ID & Manual Verification	Kaleidoscope
Savernake	T1	51.384895	-1.683075	09/07/2019	2019/07/09 21:58:42	21:58:42	Barbastella barbastellus	1	Do not publish	Registration	Wildlife Acoustics	SM2	1.5										Auto ID & Manual Verification	Kaleidoscope
Savernake	R1	51.386383	-1.67229	09/07/2019	2019/07/09 21:59:35	21:59:35	Barbastella barbastellus	1	Do not publish	Registration	Wildlife Acoustics	SM2	1.5										Auto ID & Manual Verification	Kaleidoscope
Savernake	T2	51.382192	-1.672193	09/07/2019	2019/07/09 22:00:45	22:00:45	Barbastella barbastellus	1	Do not publish	Registration	Wildlife Acoustics	SM2	1.5										Auto ID & Manual Verification	Kaleidoscope
Savernake	R1	51.386383	-1.67229	09/07/2019	2019/07/09 22:01:25	22:01:25	Barbastella barbastellus	1	Do not publish	Registration	Wildlife Acoustics	SM2	1.5										Auto ID & Manual Verification	Kaleidoscope
Savernake	W1	51.384398	-1.675842	09/07/2019	2019/07/09 22:02:01	22:02:01	Barbastella barbastellus	1	Do not publish	Registration	Wildlife Acoustics	SM2	1.5										Auto ID & Manual Verification	Kaleidoscope
Savernake	T2	51.382192	-1.672193	09/07/2019	2019/07/09 22:02:19	22:02:19	Barbastella barbastellus	1	Do not publish	Registration	Wildlife Acoustics	SM2	1.5										Auto ID & Manual Verification	Kaleidoscope
Savernake	B3	51.383069	-1.684243	09/07/2019	2019/07/09 22:03:16	22:03:16	Barbastella barbastellus	1	Do not publish	Registration	Wildlife Acoustics	SM2	1.5										Auto ID & Manual Verification	Kaleidoscope
Savernake	B3	51.383069	-1.684243	09/07/2019	2019/07/09 22:03:42	22:03:42	Barbastella barbastellus	1	Do not publish	Registration	Wildlife Acoustics	SM2	1.5										Auto ID & Manual Verification	Kaleidoscope
Savernake	M2	51.39068	-1.673241	09/07/2019	2019/07/09 22:04:04	22:04:04	Barbastella barbastellus	1	Do not publish	Registration	Wildlife Acoustics	SM2	1.5										Auto ID & Manual Verification	Kaleidoscope
Savernake	R1	51.386383	-1.67229	09/07/2019	2019/07/09 22:04:05	22:04:05	Barbastella barbastellus	1	Do not publish	Registration	Wildlife Acoustics	SM2	1.5										Auto ID & Manual Verification	Kaleidoscope
Savernake	M2	51.39068	-1.673241	09/07/2019	2019/07/09 22:04:42	22:04:42	Barbastella barbastellus	1	Do not publish	Registration	Wildlife Acoustics	SM2	1.5										Auto ID & Manual Verification	Kaleidoscope
Savernake	F3	51.389531	-1.67623	09/07/2019	2019/07/09 22:04:57	22:04:57	Barbastella barbastellus	1	Do not publish	Registration	Wildlife Acoustics	SM2	1.5										Auto ID & Manual Verification	Kaleidoscope
Savernake	W1	51.384398	-1.675842	09/07/2019	2019/07/09 22:05:17	22:05:17	Barbastella barbastellus	1	Do not publish	Registration	Wildlife Acoustics	SM2	1.5										Auto ID & Manual Verification	Kaleidoscope
Savernake	T1	51.384895	-1.683075	09/07/2019	2019/07/09 22:05:21	22:05:21	Barbastella barbastellus	1	Do not publish	Registration	Wildlife Acoustics	SM2	1.5										Auto ID & Manual Verification	Kaleidoscope
Savernake	T1	51.384895	-1.683075	09/07/2019	2019/07/09 22:05:27	22:05:27	Barbastella barbastellus	1	Do not publish	Registration	Wildlife Acoustics	SM2	1.5										Auto ID & Manual Verification	Kaleidoscope
Savernake	R1	51.386383	-1.67229	09/07/2019	2019/07/09 22:05:54	22:05:54	Barbastella barbastellus	1	Do not publish	Registration	Wildlife Acoustics	SM2	1.5										Auto ID & Manual Verification	Kaleidoscope
Savernake	M2	51.39068	-1.673241	09/07/2019	2019/07/09 22:05:56	22:05:56	Barbastella barbastellus	1	Do not publish	Registration	Wildlife Acoustics	SM2	1.5										Auto ID & Manual Verification	Kaleidoscope
Savernake	T1	51.384895	-1.683075	09/07/2019	2019/07/09 22:06:04	22:06:04	Barbastella barbastellus	1	Do not publish	Registration	Wildlife Acoustics	SM2	1.5										Auto ID & Manual Verification	Kaleidoscope
Savernake	T1	51.384895	-1.683075	09/07/2019	2019/07/09 22:06:12	22:06:12	Barbastella barbastellus	1	Do not publish	Registration	Wildlife Acoustics	SM2	1.5										Auto ID & Manual Verification	Kaleidoscope
Savernake	T1	51.384895	-1.683075	09/07/2019	2019/07/09 22:07:05	22:07:05	Barbastella barbastellus	1	Do not publish	Registration	Wildlife Acoustics	SM2	1.5										Auto ID & Manual Verification	Kaleidoscope
Savernake	R1	51.386383	-1.67229	09/07/2019	2019/07/09 22:07:26	22:07:26	Barbastella barbastellus	1	Do not publish	Registration	Wildlife Acoustics	SM2	1.5										Auto ID & Manual Verification	Kaleidoscope
Savernake	T1	51.384895	-1.683075	09/07/2019	2019/07/09 22:07:27	22:07:27	Barbastella barbastellus	1	Do not publish	Registration	Wildlife Acoustics	SM2	1.5										Auto ID & Manual Verification	Kaleidoscope
Savernake	M2	51.39068	-1.673241	09/07/2019	2019/07/09 22:07:37	22:07:37	Barbastella barbastellus	1	Do not publish	Registration	Wildlife Acoustics	SM2	1.5										Auto ID & Manual Verification	Kaleidoscope
Savernake	W1	51.384398	-1.675842	09/07/2019	2019/07/09 22:07:44	22:07:44	Barbastella barbastellus	1	Do not publish	Registration	Wildlife Acoustics	SM2	1.5										Auto ID & Manual Verification	Kaleidoscope
Savernake	T1	51.384895	-1.683075	09/07/2019	2019/07/09 22:07:53	22:07:53	Barbastella barbastellus	1	Do not publish	Registration	Wildlife Acoustics	SM2	1.5										Auto ID & Manual Verification	Kaleidoscope
Savernake	M2	51.39068	-1.673241	09/07/2019	2019/07/09 22:07:57	22:07:57	Barbastella barbastellus	1	Do not publish	Registration	Wildlife Acoustics	SM2	1.5										Auto ID & Manual Verification	Kaleidoscope
Savernake	T1	51.384895	-1.683075	09/07/2019	2019/07/09 22:08:17	22:08:17	Barbastella barbastellus	1	Do not publish	Registration	Wildlife Acoustics	SM2	1.5										Auto ID & Manual Verification	Kaleidoscope
Savernake	R1	51.386383	-1.67229	09/07/2019	2019/07/09 22:08:20	22:08:20	Barbastella barbastellus	1	Do not publish	Registration	Wildlife Acoustics	SM2	1.5										Auto ID & Manual Verification	Kaleidoscope
Savernake	M2	51.39068	-1.673241	09/07/2019	2019/07/09 22:08:48	22:08:48	Barbastella barbastellus	1	Do not publish	Registration	Wildlife Acoustics	SM2	1.5										Auto ID & Manual Verification	Kaleidoscope
Savernake	H3	51.384164	-1.680464	09/07/2019	2019/07/09 22:08:54	22:08:54	Barbastella barbastellus	1	Do not publish	Registration	Wildlife Acoustics	SM2	1.5										Auto ID & Manual Verification	Kaleidoscope
Savernake	M2	51.39068	-1.673241	09/07/2019	2019/07/09 22:09:37	22:09:37	Barbastella barbastellus	1	Do not publish	Registration	Wildlife Acoustics	SM2	1.5										Auto ID & Manual Verification	Kaleidoscope
Savernake	M2	51.39068	-1.673241	09/07/2019	2019/07/09 22:10:11	22:10:11	Barbastella barbastellus	1	Do not publish	Registration	Wildlife Acoustics	SM2	1.5										Auto ID & Manual Verification	Kaleidoscope
Savernake	M2	51.39068	-1.673241	09/07/2019	2019/07/09 22:10:18	22:10:18	Barbastella barbastellus	1	Do not publish	Registration	Wildlife Acoustics	SM2	1.5										Auto ID & Manual Verification	Kaleidoscope
Savernake	M2	51.39068	-1.673241	09/07/2019	2019/07/09 22:10:38	22:10:38	Barbastella barbastellus	1	Do not publish	Registration	Wildlife Acoustics	SM2	1.5										Auto ID & Manual Verification	Kaleidoscope
Savernake	B3	51.383069	-1.684243	09/07/2019	2019/07/09 22:11:13	22:11:13	Barbastella barbastellus	1	Do not publish	Registration	Wildlife Acoustics	SM2	1.5										Auto ID & Manual Verification	Kaleidoscope
Savernake	T1	51.384895	-1.683075	09/07/2019	2019/07/09 22:11:57	22:11:57	Barbastella barbastellus	1	Do not publish	Registration	Wildlife Acoustics	SM2	1.5										Auto ID & Manual Verification	Kaleidoscope
Savernake	B3	51.383069	-1.684243	09/07/2019	2019/07/09 22:11:58	22:11:58	Barbastella barbastellus	1	Do not publish	Registration	Wildlife Acoustics	SM2	1.5										Auto ID & Manual Verification	Kaleidoscope
Savernake	M2	51.39068	-1.673241	09/07/2019	2019/07/09 22:12:03	22:12:03	Barbastella barbastellus	1	Do not publish	Registration	Wildlife Acoustics	SM2	1.5										Auto ID & Manual Verification	Kaleidoscope
Savernake	T1	51.384895	-1.683075	09/07/2019	2019/07/09 22:13:01	22:13:01	Barbastella barbastellus	1	Do not publish	Registration	Wildlife Acoustics	SM2	1.5										Auto ID & Manual Verification	Kaleidoscope
Savernake	R1	51.386383	-1.67229	09/07/2019	2019/07/09 22:13:10	22:13:10	Barbastella barbastellus	1	Do not publish	Registration	Wildlife Acoustics	SM2	1.5										Auto ID & Manual Verification	Kaleidoscope
Savernake	T1	51.384895	-1.683075	09/07/2019	2019/07/09 22:13:25	22:13:25	Barbastella barbastellus	1	Do not publish	Registration	Wildlife Acoustics	SM2	1.5										Auto ID & Manual Verification	Kaleidoscope
Savernake	M2	51.39068	-1.673241	09/07/2019	2019/07/09 22:13:33	22:13:33	Barbastella barbastellus	1	Do not publish	Registration	Wildlife Acoustics	SM2	1.5										Auto ID & Manual Verification	Kaleidoscope
Savernake	T1	51.384895	-1.683075	09/07/2019	2019/07/09 22:13:34	22:13:34	Barbastella barbastellus	1	Do not publish	Registration	Wildlife Acoustics	SM2	1.5										Auto ID & Manual Verification	Kaleidoscope
Savernake	M2	51.39068	-1.673241	09/07/2019	2019/07/09 22:13:42	22:13:42	Barbastella barbastellus	1	Do not publish	Registration	Wildlife Acoustics	SM2	1.5										Auto ID & Manual Verification	Kaleidoscope
Savernake	W1	51.384398	-1.675842	09/07/2019	2019/07/09 22:14:03	22:14:03	Barbastella barbastellus	1	Do not publish	Registration	Wildlife Acoustics	SM2	1.5										Auto ID & Manual Verification	Kaleidoscope
Savernake	T1	51.384895	-1.683075	09/07/2019	2019/07/09 22:14:46	22:14:46	Barbastella barbastellus	1	Do not publish	Registration	Wildlife Acoustics	SM2	1.5										Auto ID & Manual Verification	Kaleidoscope
Savernake	R1	51.386383	-1.67229	09/07/2019	2019/07/09 22:15:42	22:15:42	Barbastella barbastellus	1	Do not publish	Registration	Wildlife Acoustics	SM2	1.5										Auto ID & Manual Verification	Kaleidoscope
Savernake	M2	51.39068	-1.673241	09/07/2019	2019/07/09 22:15:52	22:15:52	Barbastella barbastellus	1	Do not publish	Registration	Wildlife Acoustics	SM2	1.5										Auto ID & Manual Verification	Kaleidoscope
Savernake	M2	51.39068	-1.673241	09/07/2019	2019/07/09 22:16:22	22:16:22	Barbastella barbastellus	1	Do not publish	Registration	Wildlife Acoustics	SM2	1.5										Auto ID & Manual Verification	Kaleidoscope
Savernake	W1	51.384398	-1.675842	09/07/2019	2019/07/09 22:16:22	22:16:22	Barbastella barbastellus	1	Do not publish	Registration	Wildlife Acoustics	SM2	1.5										Auto ID & Manual Verification	Kaleidoscope
Savernake	W1	51.384398	-1.675842	09/07/2019	2019/07/09 22:16:29	22:16:29	Barbastella barbastellus	1	Do not publish	Registration	Wildlife Acoustics	SM2	1.5										Auto ID & Manual Verification	Kaleidoscope
Savernake	T1	51.384895	-1.683075	09/07/2019	2019/07/09 22:16:32	22:16:32	Barbastella barbastellus	1	Do not publish	Registration	Wildlife Acoustics	SM2	1.5										Auto ID & Manual Verification	Kaleidoscope
Savernake	T1	51.384895	-1.683075	09/07/2019	2019/07/09 22:17:09	22:17:09	Barbastella barbastellus	1	Do not publish	Registration	Wildlife Acoustics	SM2	1.5										Auto ID & Manual Verification	Kaleidoscope
Savernake	T1	51.384895	-1.683075	09/07/2019	2019/07/09 22:17:37	22:17:37	Barbastella barbastellus	1	Do not publish	Registration	Wildlife Acoustics	SM2	1.5										Auto ID & Manual Verification	Kaleidoscope
Savernake	M2	51.39068	-1.673241	09/07/2019	2019/07/09 22:19:23	22:19:23	Barbastella barbastellus	1	Do not publish	Registration	Wildlife Acoustics	SM2	1.5										Auto ID & Manual Verification	Kaleidoscope
Savernake	M2	51.39068	-1.673241	09/07/2019	2019/07/09 22:19:31	22:19:31	Barbastella barbastellus	1	Do not publish	Registration	Wildlife Acoustics	SM2	1.5										Auto ID & Manual Verification	Kaleidoscope
Savernake	M2	51.39068	-1.673241	09/07/2019	2019/07/09 22:20:11	22:20:11	Barbastella barbastellus	1	Do not publish	Registration	Wildlife Acoustics	SM2	1.5										Auto ID & Manual Verification	Kaleidoscope
Savernake	F3	51.389531	-1.67623	09/07/2019	2019/07/09 22:20:58	22:20:58	Barbastella barbastellus	1	Do not publish	Registration	Wildlife Acoustics	SM2	1.5										Auto ID & Manual Verification	Kaleidoscope
Savernake	T1	51.384895	-1.683075	09/07/2019	2019/07/09 22:21:14	22:21:14	Barbastella barbastellus	1	Do not publish	Registration	Wildlife Acoustics	SM2	1.5										Auto ID & Manual Verification	Kaleidoscope
Savernake	S1	51.392016	-1.67465	09/07/2019	2019/07/09 22:22:02	22:22:02	Barbastella barbastellus	1	Do not publish	Registration	Wildlife Acoustics	SM2	1.5										Auto ID & Manual Verification	Kaleidoscope
Savernake	B3	51.383069	-1.684243	09/07/2019	2019/07/09 22:22:31	22:22:31	Barbastella barbastellus	1	Do not publish	Registration	Wildlife Acoustics	SM2	1.5										Auto ID & Manual Verification	Kaleidoscope
Savernake	B3	51.383069	-1.684243	09/07/2019	2019/07/09 22:23:41	22:23:41	Barbastella barbastellus	1	Do not publish	Registration	Wildlife Acoustics	SM2	1.5										Auto ID & Manual Verification	Kaleidoscope
Savernake	D3	51.381649	-1.679941	09/07/2019	2019/07/09 22:23:42	22:23:42	Barbastella barbastellus	1	Do not publish	Registration	Wildlife Acoustics	SM2	1.5										Auto ID & Manual Verification	Kaleidoscope
Savernake	B3	51.383069	-1.684243	09/07/2019	2019/07/09 22:23:51	22:23:51	Barbastella barbastellus	1	Do not publish	Registration	Wildlife Acoustics	SM2	1.5										Auto ID & Manual Verification	Kaleidoscope
Savernake	T1	51.384895	-1.683075	09/07/2019	2019/07/09 22:25:01	22:25:01	Barbastella barbastellus	1	Do not publish	Registration	Wildlife Acoustics	SM2	1.5										Auto ID & Manual Verification	Kaleidoscope
Savernake	T1	51.384895	-1.683075	09/07/2019	2019/07/09 22:25:35	22:25:35	Barbastella barbastellus	1	Do not publish	Registration	Wildlife Acoustics	SM2	1.5										Auto ID & Manual Verification	Kaleidoscope
Savernake	T1	51.384895	-1.683075	09/07/2019	2019/07/09 22:25:59	22:25:59	Barbastella barbastellus	1	Do not publish	Registration	Wildlife Acoustics	SM2	1.5										Auto ID & Manual Verification	Kaleidoscope
Savernake	T1	51.384895	-1.683075	09/07/2019	2019/07/09 22:26:15	22:26:15	Barbastella barbastellus	1	Do not publish	Registration	Wildlife Acoustics	SM2	1.5										Auto ID & Manual Verification	Kaleidoscope
Savernake	T1	51.384895	-1.683075	09/07/2019	2019/07/09 22:26:50	22:26:50	Barbastella barbastellus	1	Do not publish	Registration	Wildlife Acoustics	SM2	1.5										Auto ID & Manual Verification	Kaleidoscope
Savernake	T1	51.384895	-1.683075	09/07/2019	2019/07/09 22:27:02	22:27:02	Barbastella barbastellus	1	Do not publish	Registration	Wildlife Acoustics	SM2	1.5										Auto ID & Manual Verification	Kaleidoscope
Savernake	B3	51.383069	-1.684243	09/07/2019	2019/07/09 22:28:31	22:28:31	Barbastella barbastellus	1	Do not publish	Registration	Wildlife Acoustics	SM2	1.5										Auto ID & Manual Verification	Kaleidoscope
Savernake	B3	51.383069	-1.684243	09/07/2019	2019/07/09 22:28:42	22:28:42	Barbastella barbastellus	1	Do not publish	Registration	Wildlife Acoustics	SM2	1.5										Auto ID & Manual Verification	Kaleidoscope
Savernake	V1	51.384556	-1.670638	09/07/2019	2019/07/09 22:33:20	22:33:20	Barbastella barbastellus	1	Do not publish	Registration	Wildlife Acoustics	SM2	1.5										Auto ID & Manual Verification	Kaleidoscope
Savernake	V1	51.384556	-1.670638	09/07/2019	2019/07/09 22:33:31	22:33:31	Barbastella barbastellus	1	Do not publish	Registration	Wildlife Acoustics	SM2	1.5										Auto ID & Manual Verification	Kaleidoscope
Savernake	W1	51.384398	-1.675842	09/07/2019	2019/07/09 22:33:58	22:33:58	Barbastella barbastellus	1	Do not publish	Registration	Wildlife Acoustics	SM2	1.5										Auto ID & Manual Verification	Kaleidoscope
Savernake	M2	51.39068	-1.673241	09/07/2019	2019/07/09 22:34:57	22:34:57	Barbastella barbastellus	1	Do not publish	Registration	Wildlife Acoustics	SM2	1.5										Auto ID & Manual Verification	Kaleidoscope
Savernake	V1	51.384556	-1.670638	09/07/2019	2019/07/09 22:35:15	22:35:15	Barbastella barbastellus	1	Do not publish	Registration	Wildlife Acoustics	SM2	1.5										Auto ID & Manual Verification	Kaleidoscope
Savernake	W1	51.384398	-1.675842	09/07/2019	2019/07/09 22:35:58	22:35:58	Barbastella barbastellus	1	Do not publish	Registration	Wildlife Acoustics	SM2	1.5										Auto ID & Manual Verification	Kaleidoscope
Savernake	W1	51.384398	-1.675842	09/07/2019	2019/07/09 22:37:02	22:37:02	Barbastella barbastellus	1	Do not publish	Registration	Wildlife Acoustics	SM2	1.5										Auto ID & Manual Verification	Kaleidoscope
Savernake	T2	51.382192	-1.672193	09/07/2019	2019/07/09 22:37:05	22:37:05	Barbastella barbastellus	1	Do not publish	Registration	Wildlife Acoustics	SM2	1.5										Auto ID & Manual Verification	Kaleidoscope
Savernake	D3	51.381649	-1.679941	09/07/2019	2019/07/09 22:39:39	22:39:39	Barbastella barbastellus	1	Do not publish	Registration	Wildlife Acoustics	SM2	1.5										Auto ID & Manual Verification	Kaleidoscope
Savernake	F3	51.389531	-1.67623	09/07/2019	2019/07/09 22:44:45	22:44:45	Barbastella barbastellus	1	Do not publish	Registration	Wildlife Acoustics	SM2	1.5										Auto ID & Manual Verification	Kaleidoscope
Savernake	W1	51.384398	-1.675842	09/07/2019	2019/07/09 22:45:58	22:45:58	Barbastella barbastellus	1	Do not publish	Registration	Wildlife Acoustics	SM2	1.5										Auto ID & Manual Verification	Kaleidoscope
Savernake	N2	51.381004	-1.684764	09/07/2019	2019/07/09 22:48:26	22:48:26	Barbastella barbastellus	1	Do not publish	Registration	Wildlife Acoustics	SM2	1.5										Auto ID & Manual Verification	Kaleidoscope
Savernake	N2	51.381004	-1.684764	09/07/2019	2019/07/09 22:50:38	22:50:38	Barbastella barbastellus	1	Do not publish	Registration	Wildlife Acoustics	SM2	1.5										Auto ID & Manual Verification	Kaleidoscope
Savernake	W1	51.384398	-1.675842	09/07/2019	2019/07/09 22:52:58	22:52:58	Barbastella barbastellus	1	Do not publish	Registration	Wildlife Acoustics	SM2	1.5										Auto ID & Manual Verification	Kaleidoscope
Savernake	W1	51.384398	-1.675842	09/07/2019	2019/07/09 22:54:26	22:54:26	Barbastella barbastellus	1	Do not publish	Registration	Wildlife Acoustics	SM2	1.5										Auto ID & Manual Verification	Kaleidoscope
Savernake	M2	51.39068	-1.673241	09/07/2019	2019/07/09 22:54:59	22:54:59	Barbastella barbastellus	1	Do not publish	Registration	Wildlife Acoustics	SM2	1.5										Auto ID & Manual Verification	Kaleidoscope
Savernake	F3	51.389531	-1.67623	09/07/2019	2019/07/09 23:03:58	23:03:58	Barbastella barbastellus	1	Do not publish	Registration	Wildlife Acoustics	SM2	1.5										Auto ID & Manual Verification	Kaleidoscope
Savernake	F3	51.389531	-1.67623	09/07/2019	2019/07/09 23:08:07	23:08:07	Barbastella barbastellus	1	Do not publish	Registration	Wildlife Acoustics	SM2	1.5										Auto ID & Manual Verification	Kaleidoscope
Savernake	T1	51.384895	-1.683075	09/07/2019	2019/07/09 23:11:48	23:11:48	Barbastella barbastellus	1	Do not publish	Registration	Wildlife Acoustics	SM2	1.5										Auto ID & Manual Verification	Kaleidoscope
Savernake	T1	51.384895	-1.683075	09/07/2019	2019/07/09 23:12:48	23:12:48	Barbastella barbastellus	1	Do not publish	Registration	Wildlife Acoustics	SM2	1.5										Auto ID & Manual Verification	Kaleidoscope
Savernake	W1	51.384398	-1.675842	09/07/2019	2019/07/09 23:12:51	23:12:51	Barbastella barbastellus	1	Do not publish	Registration	Wildlife Acoustics	SM2	1.5										Auto ID & Manual Verification	Kaleidoscope
Savernake	W1	51.384398	-1.675842	09/07/2019	2019/07/09 23:23:10	23:23:10	Barbastella barbastellus	1	Do not publish	Registration	Wildlife Acoustics	SM2	1.5										Auto ID & Manual Verification	Kaleidoscope
Savernake	F3	51.389531	-1.67623	09/07/2019	2019/07/09 23:25:35	23:25:35	Barbastella barbastellus	1	Do not publish	Registration	Wildlife Acoustics	SM2	1.5										Auto ID & Manual Verification	Kaleidoscope
Savernake	F3	51.389531	-1.67623	09/07/2019	2019/07/09 23:25:42	23:25:42	Barbastella barbastellus	1	Do not publish	Registration	Wildlife Acoustics	SM2	1.5										Auto ID & Manual Verification	Kaleidoscope
Savernake	W1	51.384398	-1.675842	09/07/2019	2019/07/09 23:29:24	23:29:24	Barbastella barbastellus	1	Do not publish	Registration	Wildlife Acoustics	SM2	1.5										Auto ID & Manual Verification	Kaleidoscope
Savernake	M2	51.39068	-1.673241	09/07/2019	2019/07/09 23:30:38	23:30:38	Barbastella barbastellus	1	Do not publish	Registration	Wildlife Acoustics	SM2	1.5										Auto ID & Manual Verification	Kaleidoscope
Savernake	M2	51.39068	-1.673241	09/07/2019	2019/07/09 23:30:44	23:30:44	Barbastella barbastellus	1	Do not publish	Registration	Wildlife Acoustics	SM2	1.5										Auto ID & Manual Verification	Kaleidoscope
Savernake	T1	51.384895	-1.683075	09/07/2019	2019/07/09 23:33:10	23:33:10	Barbastella barbastellus	1	Do not publish	Registration	Wildlife Acoustics	SM2	1.5										Auto ID & Manual Verification	Kaleidoscope
Savernake	S1	51.392016	-1.67465	09/07/2019	2019/07/09 23:36:02	23:36:02	Barbastella barbastellus	1	Do not publish	Registration	Wildlife Acoustics	SM2	1.5										Auto ID & Manual Verification	Kaleidoscope
Savernake	F3	51.389531	-1.67623	09/07/2019	2019/07/09 23:40:19	23:40:19	Barbastella barbastellus	1	Do not publish	Registration	Wildlife Acoustics	SM2	1.5										Auto ID & Manual Verification	Kaleidoscope
Savernake	W1	51.384398	-1.675842	09/07/2019	2019/07/09 23:50:36	23:50:36	Barbastella barbastellus	1	Do not publish	Registration	Wildlife Acoustics	SM2	1.5										Auto ID & Manual Verification	Kaleidoscope
Savernake	W1	51.384398	-1.675842	11/07/2019	2019/07/11 00:02:09	00:02:09	Barbastella barbastellus	1	Do not publish	Registration	Wildlife Acoustics	SM2	1.5										Auto ID & Manual Verification	Kaleidoscope
Savernake	V1	51.384556	-1.670638	11/07/2019	2019/07/11 00:06:08	00:06:08	Barbastella barbastellus	1	Do not publish	Registration	Wildlife Acoustics	SM2	1.5										Auto ID & Manual Verification	Kaleidoscope
Savernake	T2	51.382192	-1.672193	11/07/2019	2019/07/11 00:10:26	00:10:26	Barbastella barbastellus	1	Do not publish	Registration	Wildlife Acoustics	SM2	1.5										Auto ID & Manual Verification	Kaleidoscope
Savernake	B3	51.383069	-1.684243	11/07/2019	2019/07/11 00:16:15	00:16:15	Barbastella barbastellus	1	Do not publish	Registration	Wildlife Acoustics	SM2	1.5										Auto ID & Manual Verification	Kaleidoscope
Savernake	F3	51.389531	-1.67623	11/07/2019	2019/07/11 00:22:42	00:22:42	Barbastella barbastellus	1	Do not publish	Registration	Wildlife Acoustics	SM2	1.5										Auto ID & Manual Verification	Kaleidoscope
Savernake	W1	51.384398	-1.675842	11/07/2019	2019/07/11 00:23:15	00:23:15	Barbastella barbastellus	1	Do not publish	Registration	Wildlife Acoustics	SM2	1.5										Auto ID & Manual Verification	Kaleidoscope
Savernake	W1	51.384398	-1.675842	11/07/2019	2019/07/11 00:24:59	00:24:59	Barbastella barbastellus	1	Do not publish	Registration	Wildlife Acoustics	SM2	1.5										Auto ID & Manual Verification	Kaleidoscope
Savernake	W1	51.384398	-1.675842	11/07/2019	2019/07/11 00:25:31	00:25:31	Barbastella barbastellus	1	Do not publish	Registration	Wildlife Acoustics	SM2	1.5										Auto ID & Manual Verification	Kaleidoscope
Savernake	P1	51.391505	-1.677356	11/07/2019	2019/07/11 00:28:32	00:28:32	Barbastella barbastellus	1	Do not publish	Registration	Wildlife Acoustics	SM2	1.5										Auto ID & Manual Verification	Kaleidoscope
Savernake	T1	51.384895	-1.683075	11/07/2019	2019/07/11 00:32:50	00:32:50	Barbastella barbastellus	1	Do not publish	Registration	Wildlife Acoustics	SM2	1.5										Auto ID & Manual Verification	Kaleidoscope
Savernake	W1	51.384398	-1.675842	11/07/2019	2019/07/11 00:33:32	00:33:32	Barbastella barbastellus	1	Do not publish	Registration	Wildlife Acoustics	SM2	1.5										Auto ID & Manual Verification	Kaleidoscope
Savernake	S1	51.392016	-1.67465	11/07/2019	2019/07/11 00:37:27	00:37:27	Barbastella barbastellus	1	Do not publish	Registration	Wildlife Acoustics	SM2	1.5										Auto ID & Manual Verification	Kaleidoscope
Savernake	T1	51.384895	-1.683075	11/07/2019	2019/07/11 00:38:55	00:38:55	Barbastella barbastellus	1	Do not publish	Registration	Wildlife Acoustics	SM2	1.5										Auto ID & Manual Verification	Kaleidoscope
Savernake	T1	51.384895	-1.683075	11/07/2019	2019/07/11 00:39:21	00:39:21	Barbastella barbastellus	1	Do not publish	Registration	Wildlife Acoustics	SM2	1.5										Auto ID & Manual Verification	Kaleidoscope
Savernake	F3	51.389531	-1.67623	11/07/2019	2019/07/11 00:42:15	00:42:15	Barbastella barbastellus	1	Do not publish	Registration	Wildlife Acoustics	SM2	1.5										Auto ID & Manual Verification	Kaleidoscope
Savernake	W1	51.384398	-1.675842	11/07/2019	2019/07/11 00:42:19	00:42:19	Barbastella barbastellus	1	Do not publish	Registration	Wildlife Acoustics	SM2	1.5										Auto ID & Manual Verification	Kaleidoscope
Savernake	T2	51.382192	-1.672193	11/07/2019	2019/07/11 00:44:07	00:44:07	Barbastella barbastellus	1	Do not publish	Registration	Wildlife Acoustics	SM2	1.5										Auto ID & Manual Verification	Kaleidoscope
Savernake	T2	51.382192	-1.672193	11/07/2019	2019/07/11 00:44:21	00:44:21	Barbastella barbastellus	1	Do not publish	Registration	Wildlife Acoustics	SM2	1.5										Auto ID & Manual Verification	Kaleidoscope
Savernake	W1	51.384398	-1.675842	11/07/2019	2019/07/11 00:45:29	00:45:29	Barbastella barbastellus	1	Do not publish	Registration	Wildlife Acoustics	SM2	1.5										Auto ID & Manual Verification	Kaleidoscope
Savernake	M2	51.39068	-1.673241	11/07/2019	2019/07/11 00:52:08	00:52:08	Barbastella barbastellus	1	Do not publish	Registration	Wildlife Acoustics	SM2	1.5										Auto ID & Manual Verification	Kaleidoscope
Savernake	S1	51.392016	-1.67465	11/07/2019	2019/07/11 00:52:58	00:52:58	Barbastella barbastellus	1	Do not publish	Registration	Wildlife Acoustics	SM2	1.5										Auto ID & Manual Verification	Kaleidoscope
Savernake	T1	51.384895	-1.683075	11/07/2019	2019/07/11 00:55:30	00:55:30	Barbastella barbastellus	1	Do not publish	Registration	Wildlife Acoustics	SM2	1.5										Auto ID & Manual Verification	Kaleidoscope
Savernake	W1	51.384398	-1.675842	11/07/2019	2019/07/11 00:57:06	00:57:06	Barbastella barbastellus	1	Do not publish	Registration	Wildlife Acoustics	SM2	1.5										Auto ID & Manual Verification	Kaleidoscope
Savernake	F3	51.389531	-1.67623	11/07/2019	2019/07/11 00:57:56	00:57:56	Barbastella barbastellus	1	Do not publish	Registration	Wildlife Acoustics	SM2	1.5										Auto ID & Manual Verification	Kaleidoscope
Savernake	S1	51.392016	-1.67465	11/07/2019	2019/07/11 01:02:25	01:02:25	Barbastella barbastellus	1	Do not publish	Registration	Wildlife Acoustics	SM2	1.5										Auto ID & Manual Verification	Kaleidoscope
Savernake	S1	51.392016	-1.67465	11/07/2019	2019/07/11 01:08:47	01:08:47	Barbastella barbastellus	1	Do not publish	Registration	Wildlife Acoustics	SM2	1.5										Auto ID & Manual Verification	Kaleidoscope
Savernake	W1	51.384398	-1.675842	11/07/2019	2019/07/11 01:12:45	01:12:45	Barbastella barbastellus	1	Do not publish	Registration	Wildlife Acoustics	SM2	1.5										Auto ID & Manual Verification	Kaleidoscope
Savernake	T1	51.384895	-1.683075	11/07/2019	2019/07/11 01:14:26	01:14:26	Barbastella barbastellus	1	Do not publish	Registration	Wildlife Acoustics	SM2	1.5										Auto ID & Manual Verification	Kaleidoscope
Savernake	W1	51.384398	-1.675842	11/07/2019	2019/07/11 01:17:14	01:17:14	Barbastella barbastellus	1	Do not publish	Registration	Wildlife Acoustics	SM2	1.5										Auto ID & Manual Verification	Kaleidoscope
Savernake	M2	51.39068	-1.673241	11/07/2019	2019/07/11 01:17:33	01:17:33	Barbastella barbastellus	1	Do not publish	Registration	Wildlife Acoustics	SM2	1.5										Auto ID & Manual Verification	Kaleidoscope
Savernake	F3	51.389531	-1.67623	11/07/2019	2019/07/11 01:18:07	01:18:07	Barbastella barbastellus	1	Do not publish	Registration	Wildlife Acoustics	SM2	1.5										Auto ID & Manual Verification	Kaleidoscope
Savernake	W1	51.384398	-1.675842	11/07/2019	2019/07/11 01:19:46	01:19:46	Barbastella barbastellus	1	Do not publish	Registration	Wildlife Acoustics	SM2	1.5										Auto ID & Manual Verification	Kaleidoscope
Savernake	W1	51.384398	-1.675842	11/07/2019	2019/07/11 01:20:54	01:20:54	Barbastella barbastellus	1	Do not publish	Registration	Wildlife Acoustics	SM2	1.5										Auto ID & Manual Verification	Kaleidoscope
Savernake	M2	51.39068	-1.673241	11/07/2019	2019/07/11 01:20:56	01:20:56	Barbastella barbastellus	1	Do not publish	Registration	Wildlife Acoustics	SM2	1.5										Auto ID & Manual Verification	Kaleidoscope
Savernake	M2	51.39068	-1.673241	11/07/2019	2019/07/11 01:21:00	01:21:00	Barbastella barbastellus	1	Do not publish	Registration	Wildlife Acoustics	SM2	1.5										Auto ID & Manual Verification	Kaleidoscope
Savernake	W1	51.384398	-1.675842	11/07/2019	2019/07/11 01:23:32	01:23:32	Barbastella barbastellus	1	Do not publish	Registration	Wildlife Acoustics	SM2	1.5										Auto ID & Manual Verification	Kaleidoscope
Savernake	T2	51.382192	-1.672193	11/07/2019	2019/07/11 01:24:46	01:24:46	Barbastella barbastellus	1	Do not publish	Registration	Wildlife Acoustics	SM2	1.5										Auto ID & Manual Verification	Kaleidoscope
Savernake	T2	51.382192	-1.672193	11/07/2019	2019/07/11 01:25:11	01:25:11	Barbastella barbastellus	1	Do not publish	Registration	Wildlife Acoustics	SM2	1.5										Auto ID & Manual Verification	Kaleidoscope
Savernake	F3	51.389531	-1.67623	11/07/2019	2019/07/11 01:27:41	01:27:41	Barbastella barbastellus	1	Do not publish	Registration	Wildlife Acoustics	SM2	1.5										Auto ID & Manual Verification	Kaleidoscope
Savernake	F3	51.389531	-1.67623	11/07/2019	2019/07/11 01:28:18	01:28:18	Barbastella barbastellus	1	Do not publish	Registration	Wildlife Acoustics	SM2	1.5										Auto ID & Manual Verification	Kaleidoscope
Savernake	H3	51.384164	-1.680464	11/07/2019	2019/07/11 01:35:08	01:35:08	Barbastella barbastellus	1	Do not publish	Registration	Wildlife Acoustics	SM2	1.5										Auto ID & Manual Verification	Kaleidoscope
Savernake	F3	51.389531	-1.67623	11/07/2019	2019/07/11 01:36:04	01:36:04	Barbastella barbastellus	1	Do not publish	Registration	Wildlife Acoustics	SM2	1.5										Auto ID & Manual Verification	Kaleidoscope
Savernake	S1	51.392016	-1.67465	11/07/2019	2019/07/11 01:38:00	01:38:00	Barbastella barbastellus	1	Do not publish	Registration	Wildlife Acoustics	SM2	1.5										Auto ID & Manual Verification	Kaleidoscope
Savernake	W1	51.384398	-1.675842	11/07/2019	2019/07/11 01:38:58	01:38:58	Barbastella barbastellus	1	Do not publish	Registration	Wildlife Acoustics	SM2	1.5										Auto ID & Manual Verification	Kaleidoscope
Savernake	M2	51.39068	-1.673241	11/07/2019	2019/07/11 01:40:16	01:40:16	Barbastella barbastellus	1	Do not publish	Registration	Wildlife Acoustics	SM2	1.5										Auto ID & Manual Verification	Kaleidoscope
Savernake	T1	51.384895	-1.683075	11/07/2019	2019/07/11 01:41:47	01:41:47	Barbastella barbastellus	1	Do not publish	Registration	Wildlife Acoustics	SM2	1.5										Auto ID & Manual Verification	Kaleidoscope
Savernake	W1	51.384398	-1.675842	11/07/2019	2019/07/11 01:48:23	01:48:23	Barbastella barbastellus	1	Do not publish	Registration	Wildlife Acoustics	SM2	1.5										Auto ID & Manual Verification	Kaleidoscope
Savernake	W1	51.384398	-1.675842	11/07/2019	2019/07/11 01:52:16	01:52:16	Barbastella barbastellus	1	Do not publish	Registration	Wildlife Acoustics	SM2	1.5										Auto ID & Manual Verification	Kaleidoscope
Savernake	W1	51.384398	-1.675842	11/07/2019	2019/07/11 01:52:29	01:52:29	Barbastella barbastellus	1	Do not publish	Registration	Wildlife Acoustics	SM2	1.5										Auto ID & Manual Verification	Kaleidoscope
Savernake	T2	51.382192	-1.672193	11/07/2019	2019/07/11 01:55:25	01:55:25	Barbastella barbastellus	1	Do not publish	Registration	Wildlife Acoustics	SM2	1.5										Auto ID & Manual Verification	Kaleidoscope
Savernake	D3	51.381649	-1.679941	11/07/2019	2019/07/11 01:56:21	01:56:21	Barbastella barbastellus	1	Do not publish	Registration	Wildlife Acoustics	SM2	1.5										Auto ID & Manual Verification	Kaleidoscope
Savernake	T1	51.384895	-1.683075	11/07/2019	2019/07/11 01:56:35	01:56:35	Barbastella barbastellus	1	Do not publish	Registration	Wildlife Acoustics	SM2	1.5										Auto ID & Manual Verification	Kaleidoscope
Savernake	N2	51.381004	-1.684764	11/07/2019	2019/07/11 01:59:38	01:59:38	Barbastella barbastellus	1	Do not publish	Registration	Wildlife Acoustics	SM2	1.5										Auto ID & Manual Verification	Kaleidoscope
Savernake	V1	51.384556	-1.670638	11/07/2019	2019/07/11 02:07:35	02:07:35	Barbastella barbastellus	1	Do not publish	Registration	Wildlife Acoustics	SM2	1.5										Auto ID & Manual Verification	Kaleidoscope
Savernake	S1	51.392016	-1.67465	11/07/2019	2019/07/11 02:08:54	02:08:54	Barbastella barbastellus	1	Do not publish	Registration	Wildlife Acoustics	SM2	1.5										Auto ID & Manual Verification	Kaleidoscope
Savernake	M2	51.39068	-1.673241	11/07/2019	2019/07/11 02:09:45	02:09:45	Barbastella barbastellus	1	Do not publish	Registration	Wildlife Acoustics	SM2	1.5										Auto ID & Manual Verification	Kaleidoscope
Savernake	W1	51.384398	-1.675842	11/07/2019	2019/07/11 02:13:01	02:13:01	Barbastella barbastellus	1	Do not publish	Registration	Wildlife Acoustics	SM2	1.5										Auto ID & Manual Verification	Kaleidoscope
Savernake	H3	51.384164	-1.680464	11/07/2019	2019/07/11 02:14:16	02:14:16	Barbastella barbastellus	1	Do not publish	Registration	Wildlife Acoustics	SM2	1.5										Auto ID & Manual Verification	Kaleidoscope
Savernake	M2	51.39068	-1.673241	11/07/2019	2019/07/11 02:17:17	02:17:17	Barbastella barbastellus	1	Do not publish	Registration	Wildlife Acoustics	SM2	1.5										Auto ID & Manual Verification	Kaleidoscope
Savernake	M2	51.39068	-1.673241	11/07/2019	2019/07/11 02:18:22	02:18:22	Barbastella barbastellus	1	Do not publish	Registration	Wildlife Acoustics	SM2	1.5										Auto ID & Manual Verification	Kaleidoscope
Savernake	M2	51.39068	-1.673241	11/07/2019	2019/07/11 02:18:44	02:18:44	Barbastella barbastellus	1	Do not publish	Registration	Wildlife Acoustics	SM2	1.5										Auto ID & Manual Verification	Kaleidoscope
Savernake	M2	51.39068	-1.673241	11/07/2019	2019/07/11 02:18:58	02:18:58	Barbastella barbastellus	1	Do not publish	Registration	Wildlife Acoustics	SM2	1.5										Auto ID & Manual Verification	Kaleidoscope
Savernake	T1	51.384895	-1.683075	11/07/2019	2019/07/11 02:19:12	02:19:12	Barbastella barbastellus	1	Do not publish	Registration	Wildlife Acoustics	SM2	1.5										Auto ID & Manual Verification	Kaleidoscope
Savernake	M2	51.39068	-1.673241	11/07/2019	2019/07/11 02:20:15	02:20:15	Barbastella barbastellus	1	Do not publish	Registration	Wildlife Acoustics	SM2	1.5										Auto ID & Manual Verification	Kaleidoscope
Savernake	M2	51.39068	-1.673241	11/07/2019	2019/07/11 02:21:13	02:21:13	Barbastella barbastellus	1	Do not publish	Registration	Wildlife Acoustics	SM2	1.5										Auto ID & Manual Verification	Kaleidoscope
Savernake	V1	51.384556	-1.670638	11/07/2019	2019/07/11 02:22:13	02:22:13	Barbastella barbastellus	1	Do not publish	Registration	Wildlife Acoustics	SM2	1.5										Auto ID & Manual Verification	Kaleidoscope
Savernake	S1	51.392016	-1.67465	11/07/2019	2019/07/11 02:22:50	02:22:50	Barbastella barbastellus	1	Do not publish	Registration	Wildlife Acoustics	SM2	1.5										Auto ID & Manual Verification	Kaleidoscope
Savernake	W1	51.384398	-1.675842	11/07/2019	2019/07/11 02:23:04	02:23:04	Barbastella barbastellus	1	Do not publish	Registration	Wildlife Acoustics	SM2	1.5										Auto ID & Manual Verification	Kaleidoscope
Savernake	M2	51.39068	-1.673241	11/07/2019	2019/07/11 02:23:47	02:23:47	Barbastella barbastellus	1	Do not publish	Registration	Wildlife Acoustics	SM2	1.5										Auto ID & Manual Verification	Kaleidoscope
Savernake	M2	51.39068	-1.673241	11/07/2019	2019/07/11 02:24:35	02:24:35	Barbastella barbastellus	1	Do not publish	Registration	Wildlife Acoustics	SM2	1.5										Auto ID & Manual Verification	Kaleidoscope
Savernake	T2	51.382192	-1.672193	11/07/2019	2019/07/11 02:25:03	02:25:03	Barbastella barbastellus	1	Do not publish	Registration	Wildlife Acoustics	SM2	1.5										Auto ID & Manual Verification	Kaleidoscope
Savernake	S1	51.392016	-1.67465	11/07/2019	2019/07/11 02:25:10	02:25:10	Barbastella barbastellus	1	Do not publish	Registration	Wildlife Acoustics	SM2	1.5										Auto ID & Manual Verification	Kaleidoscope
Savernake	T1	51.384895	-1.683075	11/07/2019	2019/07/11 02:27:12	02:27:12	Barbastella barbastellus	1	Do not publish	Registration	Wildlife Acoustics	SM2	1.5										Auto ID & Manual Verification	Kaleidoscope
Savernake	B3	51.383069	-1.684243	11/07/2019	2019/07/11 02:28:01	02:28:01	Barbastella barbastellus	1	Do not publish	Registration	Wildlife Acoustics	SM2	1.5										Auto ID & Manual Verification	Kaleidoscope
Savernake	T2	51.382192	-1.672193	11/07/2019	2019/07/11 02:28:11	02:28:11	Barbastella barbastellus	1	Do not publish	Registration	Wildlife Acoustics	SM2	1.5										Auto ID & Manual Verification	Kaleidoscope
Savernake	N2	51.381004	-1.684764	11/07/2019	2019/07/11 02:28:39	02:28:39	Barbastella barbastellus	1	Do not publish	Registration	Wildlife Acoustics	SM2	1.5										Auto ID & Manual Verification	Kaleidoscope
Savernake	W1	51.384398	-1.675842	11/07/2019	2019/07/11 02:30:09	02:30:09	Barbastella barbastellus	1	Do not publish	Registration	Wildlife Acoustics	SM2	1.5										Auto ID & Manual Verification	Kaleidoscope
Savernake	T2	51.382192	-1.672193	11/07/2019	2019/07/11 02:30:45	02:30:45	Barbastella barbastellus	1	Do not publish	Registration	Wildlife Acoustics	SM2	1.5										Auto ID & Manual Verification	Kaleidoscope
Savernake	T2	51.382192	-1.672193	11/07/2019	2019/07/11 02:32:08	02:32:08	Barbastella barbastellus	1	Do not publish	Registration	Wildlife Acoustics	SM2	1.5										Auto ID & Manual Verification	Kaleidoscope
Savernake	D3	51.381649	-1.679941	11/07/2019	2019/07/11 02:32:41	02:32:41	Barbastella barbastellus	1	Do not publish	Registration	Wildlife Acoustics	SM2	1.5										Auto ID & Manual Verification	Kaleidoscope
Savernake	M2	51.39068	-1.673241	11/07/2019	2019/07/11 02:32:47	02:32:47	Barbastella barbastellus	1	Do not publish	Registration	Wildlife Acoustics	SM2	1.5										Auto ID & Manual Verification	Kaleidoscope
Savernake	R1	51.386383	-1.67229	11/07/2019	2019/07/11 02:33:00	02:33:00	Barbastella barbastellus	1	Do not publish	Registration	Wildlife Acoustics	SM2	1.5										Auto ID & Manual Verification	Kaleidoscope
Savernake	W1	51.384398	-1.675842	11/07/2019	2019/07/11 02:35:36	02:35:36	Barbastella barbastellus	1	Do not publish	Registration	Wildlife Acoustics	SM2	1.5										Auto ID & Manual Verification	Kaleidoscope
Savernake	S1	51.392016	-1.67465	11/07/2019	2019/07/11 02:35:42	02:35:42	Barbastella barbastellus	1	Do not publish	Registration	Wildlife Acoustics	SM2	1.5										Auto ID & Manual Verification	Kaleidoscope
Savernake	W1	51.384398	-1.675842	11/07/2019	2019/07/11 02:36:10	02:36:10	Barbastella barbastellus	1	Do not publish	Registration	Wildlife Acoustics	SM2	1.5										Auto ID & Manual Verification	Kaleidoscope
Savernake	S1	51.392016	-1.67465	11/07/2019	2019/07/11 02:36:20	02:36:20	Barbastella barbastellus	1	Do not publish	Registration	Wildlife Acoustics	SM2	1.5										Auto ID & Manual Verification	Kaleidoscope
Savernake	T1	51.384895	-1.683075	11/07/2019	2019/07/11 02:37:01	02:37:01	Barbastella barbastellus	1	Do not publish	Registration	Wildlife Acoustics	SM2	1.5										Auto ID & Manual Verification	Kaleidoscope
Savernake	T2	51.382192	-1.672193	11/07/2019	2019/07/11 02:37:16	02:37:16	Barbastella barbastellus	1	Do not publish	Registration	Wildlife Acoustics	SM2	1.5										Auto ID & Manual Verification	Kaleidoscope
Savernake	R1	51.386383	-1.67229	11/07/2019	2019/07/11 02:38:46	02:38:46	Barbastella barbastellus	1	Do not publish	Registration	Wildlife Acoustics	SM2	1.5										Auto ID & Manual Verification	Kaleidoscope
Savernake	T1	51.384895	-1.683075	11/07/2019	2019/07/11 02:39:05	02:39:05	Barbastella barbastellus	1	Do not publish	Registration	Wildlife Acoustics	SM2	1.5										Auto ID & Manual Verification	Kaleidoscope
Savernake	T2	51.382192	-1.672193	11/07/2019	2019/07/11 02:39:55	02:39:55	Barbastella barbastellus	1	Do not publish	Registration	Wildlife Acoustics	SM2	1.5										Auto ID & Manual Verification	Kaleidoscope
Savernake	R1	51.386383	-1.67229	11/07/2019	2019/07/11 02:40:10	02:40:10	Barbastella barbastellus	1	Do not publish	Registration	Wildlife Acoustics	SM2	1.5										Auto ID & Manual Verification	Kaleidoscope
Savernake	S1	51.392016	-1.67465	11/07/2019	2019/07/11 02:40:11	02:40:11	Barbastella barbastellus	1	Do not publish	Registration	Wildlife Acoustics	SM2	1.5										Auto ID & Manual Verification	Kaleidoscope
Savernake	T2	51.382192	-1.672193	11/07/2019	2019/07/11 02:41:05	02:41:05	Barbastella barbastellus	1	Do not publish	Registration	Wildlife Acoustics	SM2	1.5										Auto ID & Manual Verification	Kaleidoscope
Savernake	N2	51.381004	-1.684764	11/07/2019	2019/07/11 02:41:12	02:41:12	Barbastella barbastellus	1	Do not publish	Registration	Wildlife Acoustics	SM2	1.5										Auto ID & Manual Verification	Kaleidoscope
Savernake	W1	51.384398	-1.675842	11/07/2019	2019/07/11 02:41:27	02:41:27	Barbastella barbastellus	1	Do not publish	Registration	Wildlife Acoustics	SM2	1.5										Auto ID & Manual Verification	Kaleidoscope
Savernake	T2	51.382192	-1.672193	11/07/2019	2019/07/11 02:42:07	02:42:07	Barbastella barbastellus	1	Do not publish	Registration	Wildlife Acoustics	SM2	1.5										Auto ID & Manual Verification	Kaleidoscope
Savernake	T1	51.384895	-1.683075	11/07/2019	2019/07/11 02:42:58	02:42:58	Barbastella barbastellus	1	Do not publish	Registration	Wildlife Acoustics	SM2	1.5										Auto ID & Manual Verification	Kaleidoscope
Savernake	S1	51.392016	-1.67465	11/07/2019	2019/07/11 02:44:16	02:44:16	Barbastella barbastellus	1	Do not publish	Registration	Wildlife Acoustics	SM2	1.5										Auto ID & Manual Verification	Kaleidoscope
Savernake	S1	51.392016	-1.67465	11/07/2019	2019/07/11 02:45:41	02:45:41	Barbastella barbastellus	1	Do not publish	Registration	Wildlife Acoustics	SM2	1.5										Auto ID & Manual Verification	Kaleidoscope
Savernake	S1	51.392016	-1.67465	11/07/2019	2019/07/11 02:45:50	02:45:50	Barbastella barbastellus	1	Do not publish	Registration	Wildlife Acoustics	SM2	1.5										Auto ID & Manual Verification	Kaleidoscope
Savernake	S1	51.392016	-1.67465	11/07/2019	2019/07/11 02:50:26	02:50:26	Barbastella barbastellus	1	Do not publish	Registration	Wildlife Acoustics	SM2	1.5										Auto ID & Manual Verification	Kaleidoscope
Savernake	M2	51.39068	-1.673241	11/07/2019	2019/07/11 02:50:53	02:50:53	Barbastella barbastellus	1	Do not publish	Registration	Wildlife Acoustics	SM2	1.5										Auto ID & Manual Verification	Kaleidoscope
Savernake	M2	51.39068	-1.673241	11/07/2019	2019/07/11 02:51:03	02:51:03	Barbastella barbastellus	1	Do not publish	Registration	Wildlife Acoustics	SM2	1.5										Auto ID & Manual Verification	Kaleidoscope
Savernake	M2	51.39068	-1.673241	11/07/2019	2019/07/11 02:51:17	02:51:17	Barbastella barbastellus	1	Do not publish	Registration	Wildlife Acoustics	SM2	1.5										Auto ID & Manual Verification	Kaleidoscope
Savernake	M2	51.39068	-1.673241	11/07/2019	2019/07/11 02:51:34	02:51:34	Barbastella barbastellus	1	Do not publish	Registration	Wildlife Acoustics	SM2	1.5										Auto ID & Manual Verification	Kaleidoscope
Savernake	T2	51.382192	-1.672193	11/07/2019	2019/07/11 02:52:40	02:52:40	Barbastella barbastellus	1	Do not publish	Registration	Wildlife Acoustics	SM2	1.5										Auto ID & Manual Verification	Kaleidoscope
Savernake	T1	51.384895	-1.683075	11/07/2019	2019/07/11 02:52:41	02:52:41	Barbastella barbastellus	1	Do not publish	Registration	Wildlife Acoustics	SM2	1.5										Auto ID & Manual Verification	Kaleidoscope
Savernake	W1	51.384398	-1.675842	11/07/2019	2019/07/11 02:53:10	02:53:10	Barbastella barbastellus	1	Do not publish	Registration	Wildlife Acoustics	SM2	1.5										Auto ID & Manual Verification	Kaleidoscope
Savernake	P1	51.391505	-1.677356	11/07/2019	2019/07/11 02:57:02	02:57:02	Barbastella barbastellus	1	Do not publish	Registration	Wildlife Acoustics	SM2	1.5										Auto ID & Manual Verification	Kaleidoscope
Savernake	S1	51.392016	-1.67465	11/07/2019	2019/07/11 02:57:42	02:57:42	Barbastella barbastellus	1	Do not publish	Registration	Wildlife Acoustics	SM2	1.5										Auto ID & Manual Verification	Kaleidoscope
Savernake	M2	51.39068	-1.673241	11/07/2019	2019/07/11 02:59:06	02:59:06	Barbastella barbastellus	1	Do not publish	Registration	Wildlife Acoustics	SM2	1.5										Auto ID & Manual Verification	Kaleidoscope
Savernake	M2	51.39068	-1.673241	11/07/2019	2019/07/11 02:59:20	02:59:20	Barbastella barbastellus	1	Do not publish	Registration	Wildlife Acoustics	SM2	1.5										Auto ID & Manual Verification	Kaleidoscope
Savernake	M2	51.39068	-1.673241	11/07/2019	2019/07/11 02:59:26	02:59:26	Barbastella barbastellus	1	Do not publish	Registration	Wildlife Acoustics	SM2	1.5										Auto ID & Manual Verification	Kaleidoscope
Savernake	M2	51.39068	-1.673241	11/07/2019	2019/07/11 03:00:24	03:00:24	Barbastella barbastellus	1	Do not publish	Registration	Wildlife Acoustics	SM2	1.5										Auto ID & Manual Verification	Kaleidoscope
Savernake	T1	51.384895	-1.683075	11/07/2019	2019/07/11 03:01:22	03:01:22	Barbastella barbastellus	1	Do not publish	Registration	Wildlife Acoustics	SM2	1.5										Auto ID & Manual Verification	Kaleidoscope
Savernake	W1	51.384398	-1.675842	11/07/2019	2019/07/11 03:01:24	03:01:24	Barbastella barbastellus	1	Do not publish	Registration	Wildlife Acoustics	SM2	1.5										Auto ID & Manual Verification	Kaleidoscope
Savernake	W1	51.384398	-1.675842	11/07/2019	2019/07/11 03:02:35	03:02:35	Barbastella barbastellus	1	Do not publish	Registration	Wildlife Acoustics	SM2	1.5										Auto ID & Manual Verification	Kaleidoscope
Savernake	B3	51.383069	-1.684243	11/07/2019	2019/07/11 03:06:00	03:06:00	Barbastella barbastellus	1	Do not publish	Registration	Wildlife Acoustics	SM2	1.5										Auto ID & Manual Verification	Kaleidoscope
Savernake	T1	51.384895	-1.683075	11/07/2019	2019/07/11 03:06:04	03:06:04	Barbastella barbastellus	1	Do not publish	Registration	Wildlife Acoustics	SM2	1.5										Auto ID & Manual Verification	Kaleidoscope
Savernake	T1	51.384895	-1.683075	11/07/2019	2019/07/11 03:07:24	03:07:24	Barbastella barbastellus	1	Do not publish	Registration	Wildlife Acoustics	SM2	1.5										Auto ID & Manual Verification	Kaleidoscope
Savernake	N2	51.381004	-1.684764	11/07/2019	2019/07/11 03:07:46	03:07:46	Barbastella barbastellus	1	Do not publish	Registration	Wildlife Acoustics	SM2	1.5										Auto ID & Manual Verification	Kaleidoscope
Savernake	T1	51.384895	-1.683075	11/07/2019	2019/07/11 03:12:25	03:12:25	Barbastella barbastellus	1	Do not publish	Registration	Wildlife Acoustics	SM2	1.5										Auto ID & Manual Verification	Kaleidoscope
Savernake	T2	51.382192	-1.672193	11/07/2019	2019/07/11 03:12:28	03:12:28	Barbastella barbastellus	1	Do not publish	Registration	Wildlife Acoustics	SM2	1.5										Auto ID & Manual Verification	Kaleidoscope
Savernake	T2	51.382192	-1.672193	11/07/2019	2019/07/11 03:13:12	03:13:12	Barbastella barbastellus	1	Do not publish	Registration	Wildlife Acoustics	SM2	1.5										Auto ID & Manual Verification	Kaleidoscope
Savernake	T2	51.382192	-1.672193	11/07/2019	2019/07/11 03:14:52	03:14:52	Barbastella barbastellus	1	Do not publish	Registration	Wildlife Acoustics	SM2	1.5										Auto ID & Manual Verification	Kaleidoscope
Savernake	T2	51.382192	-1.672193	11/07/2019	2019/07/11 03:15:17	03:15:17	Barbastella barbastellus	1	Do not publish	Registration	Wildlife Acoustics	SM2	1.5										Auto ID & Manual Verification	Kaleidoscope
Savernake	T2	51.382192	-1.672193	11/07/2019	2019/07/11 03:17:02	03:17:02	Barbastella barbastellus	1	Do not publish	Registration	Wildlife Acoustics	SM2	1.5										Auto ID & Manual Verification	Kaleidoscope
Savernake	T2	51.382192	-1.672193	11/07/2019	2019/07/11 03:17:47	03:17:47	Barbastella barbastellus	1	Do not publish	Registration	Wildlife Acoustics	SM2	1.5										Auto ID & Manual Verification	Kaleidoscope
Savernake	T2	51.382192	-1.672193	11/07/2019	2019/07/11 03:18:24	03:18:24	Barbastella barbastellus	1	Do not publish	Registration	Wildlife Acoustics	SM2	1.5										Auto ID & Manual Verification	Kaleidoscope
Savernake	W1	51.384398	-1.675842	11/07/2019	2019/07/11 03:19:18	03:19:18	Barbastella barbastellus	1	Do not publish	Registration	Wildlife Acoustics	SM2	1.5										Auto ID & Manual Verification	Kaleidoscope
Savernake	T2	51.382192	-1.672193	11/07/2019	2019/07/11 03:19:37	03:19:37	Barbastella barbastellus	1	Do not publish	Registration	Wildlife Acoustics	SM2	1.5										Auto ID & Manual Verification	Kaleidoscope
Savernake	T2	51.382192	-1.672193	11/07/2019	2019/07/11 03:20:51	03:20:51	Barbastella barbastellus	1	Do not publish	Registration	Wildlife Acoustics	SM2	1.5										Auto ID & Manual Verification	Kaleidoscope
Savernake	W1	51.384398	-1.675842	11/07/2019	2019/07/11 03:21:47	03:21:47	Barbastella barbastellus	1	Do not publish	Registration	Wildlife Acoustics	SM2	1.5										Auto ID & Manual Verification	Kaleidoscope
Savernake	T2	51.382192	-1.672193	11/07/2019	2019/07/11 03:22:29	03:22:29	Barbastella barbastellus	1	Do not publish	Registration	Wildlife Acoustics	SM2	1.5										Auto ID & Manual Verification	Kaleidoscope
Savernake	T2	51.382192	-1.672193	11/07/2019	2019/07/11 03:23:22	03:23:22	Barbastella barbastellus	1	Do not publish	Registration	Wildlife Acoustics	SM2	1.5										Auto ID & Manual Verification	Kaleidoscope
Savernake	T2	51.382192	-1.672193	11/07/2019	2019/07/11 03:23:50	03:23:50	Barbastella barbastellus	1	Do not publish	Registration	Wildlife Acoustics	SM2	1.5										Auto ID & Manual Verification	Kaleidoscope
Savernake	W1	51.384398	-1.675842	11/07/2019	2019/07/11 03:25:22	03:25:22	Barbastella barbastellus	1	Do not publish	Registration	Wildlife Acoustics	SM2	1.5										Auto ID & Manual Verification	Kaleidoscope
Savernake	T2	51.382192	-1.672193	11/07/2019	2019/07/11 03:27:40	03:27:40	Barbastella barbastellus	1	Do not publish	Registration	Wildlife Acoustics	SM2	1.5										Auto ID & Manual Verification	Kaleidoscope
Savernake	T2	51.382192	-1.672193	11/07/2019	2019/07/11 03:28:43	03:28:43	Barbastella barbastellus	1	Do not publish	Registration	Wildlife Acoustics	SM2	1.5										Auto ID & Manual Verification	Kaleidoscope
Savernake	W1	51.384398	-1.675842	11/07/2019	2019/07/11 03:31:15	03:31:15	Barbastella barbastellus	1	Do not publish	Registration	Wildlife Acoustics	SM2	1.5										Auto ID & Manual Verification	Kaleidoscope
Savernake	T2	51.382192	-1.672193	11/07/2019	2019/07/11 03:32:50	03:32:50	Barbastella barbastellus	1	Do not publish	Registration	Wildlife Acoustics	SM2	1.5										Auto ID & Manual Verification	Kaleidoscope
Savernake	T2	51.382192	-1.672193	11/07/2019	2019/07/11 03:33:48	03:33:48	Barbastella barbastellus	1	Do not publish	Registration	Wildlife Acoustics	SM2	1.5										Auto ID & Manual Verification	Kaleidoscope
Savernake	V1	51.384556	-1.670638	11/07/2019	2019/07/11 03:35:13	03:35:13	Barbastella barbastellus	1	Do not publish	Registration	Wildlife Acoustics	SM2	1.5										Auto ID & Manual Verification	Kaleidoscope
Savernake	V1	51.384556	-1.670638	11/07/2019	2019/07/11 03:35:28	03:35:28	Barbastella barbastellus	1	Do not publish	Registration	Wildlife Acoustics	SM2	1.5										Auto ID & Manual Verification	Kaleidoscope
Savernake	T2	51.382192	-1.672193	11/07/2019	2019/07/11 03:35:33	03:35:33	Barbastella barbastellus	1	Do not publish	Registration	Wildlife Acoustics	SM2	1.5										Auto ID & Manual Verification	Kaleidoscope
Savernake	T2	51.382192	-1.672193	11/07/2019	2019/07/11 03:37:20	03:37:20	Barbastella barbastellus	1	Do not publish	Registration	Wildlife Acoustics	SM2	1.5										Auto ID & Manual Verification	Kaleidoscope
Savernake	T2	51.382192	-1.672193	11/07/2019	2019/07/11 03:38:32	03:38:32	Barbastella barbastellus	1	Do not publish	Registration	Wildlife Acoustics	SM2	1.5										Auto ID & Manual Verification	Kaleidoscope
Savernake	T2	51.382192	-1.672193	11/07/2019	2019/07/11 03:40:30	03:40:30	Barbastella barbastellus	1	Do not publish	Registration	Wildlife Acoustics	SM2	1.5										Auto ID & Manual Verification	Kaleidoscope
Savernake	W1	51.384398	-1.675842	11/07/2019	2019/07/11 03:40:38	03:40:38	Barbastella barbastellus	1	Do not publish	Registration	Wildlife Acoustics	SM2	1.5										Auto ID & Manual Verification	Kaleidoscope
Savernake	W1	51.384398	-1.675842	11/07/2019	2019/07/11 03:42:00	03:42:00	Barbastella barbastellus	1	Do not publish	Registration	Wildlife Acoustics	SM2	1.5										Auto ID & Manual Verification	Kaleidoscope
Savernake	P1	51.391505	-1.677356	11/07/2019	2019/07/11 03:42:02	03:42:02	Barbastella barbastellus	1	Do not publish	Registration	Wildlife Acoustics	SM2	1.5										Auto ID & Manual Verification	Kaleidoscope
Savernake	T1	51.384895	-1.683075	11/07/2019	2019/07/11 03:42:09	03:42:09	Barbastella barbastellus	1	Do not publish	Registration	Wildlife Acoustics	SM2	1.5										Auto ID & Manual Verification	Kaleidoscope
Savernake	T2	51.382192	-1.672193	11/07/2019	2019/07/11 03:43:05	03:43:05	Barbastella barbastellus	1	Do not publish	Registration	Wildlife Acoustics	SM2	1.5										Auto ID & Manual Verification	Kaleidoscope
Savernake	M2	51.39068	-1.673241	11/07/2019	2019/07/11 03:43:17	03:43:17	Barbastella barbastellus	1	Do not publish	Registration	Wildlife Acoustics	SM2	1.5										Auto ID & Manual Verification	Kaleidoscope
Savernake	W1	51.384398	-1.675842	11/07/2019	2019/07/11 03:43:37	03:43:37	Barbastella barbastellus	1	Do not publish	Registration	Wildlife Acoustics	SM2	1.5										Auto ID & Manual Verification	Kaleidoscope
Savernake	W1	51.384398	-1.675842	11/07/2019	2019/07/11 03:43:42	03:43:42	Barbastella barbastellus	1	Do not publish	Registration	Wildlife Acoustics	SM2	1.5										Auto ID & Manual Verification	Kaleidoscope
Savernake	W1	51.384398	-1.675842	11/07/2019	2019/07/11 03:44:19	03:44:19	Barbastella barbastellus	1	Do not publish	Registration	Wildlife Acoustics	SM2	1.5										Auto ID & Manual Verification	Kaleidoscope
Savernake	W1	51.384398	-1.675842	11/07/2019	2019/07/11 03:44:48	03:44:48	Barbastella barbastellus	1	Do not publish	Registration	Wildlife Acoustics	SM2	1.5										Auto ID & Manual Verification	Kaleidoscope
Savernake	N2	51.381004	-1.684764	11/07/2019	2019/07/11 03:45:45	03:45:45	Barbastella barbastellus	1	Do not publish	Registration	Wildlife Acoustics	SM2	1.5										Auto ID & Manual Verification	Kaleidoscope
Savernake	B3	51.383069	-1.684243	11/07/2019	2019/07/11 03:46:20	03:46:20	Barbastella barbastellus	1	Do not publish	Registration	Wildlife Acoustics	SM2	1.5										Auto ID & Manual Verification	Kaleidoscope
Savernake	M2	51.39068	-1.673241	11/07/2019	2019/07/11 03:46:23	03:46:23	Barbastella barbastellus	1	Do not publish	Registration	Wildlife Acoustics	SM2	1.5										Auto ID & Manual Verification	Kaleidoscope
Savernake	T1	51.384895	-1.683075	11/07/2019	2019/07/11 03:46:26	03:46:26	Barbastella barbastellus	1	Do not publish	Registration	Wildlife Acoustics	SM2	1.5										Auto ID & Manual Verification	Kaleidoscope
Savernake	T1	51.384895	-1.683075	11/07/2019	2019/07/11 03:46:59	03:46:59	Barbastella barbastellus	1	Do not publish	Registration	Wildlife Acoustics	SM2	1.5										Auto ID & Manual Verification	Kaleidoscope
Savernake	T1	51.384895	-1.683075	11/07/2019	2019/07/11 03:47:05	03:47:05	Barbastella barbastellus	1	Do not publish	Registration	Wildlife Acoustics	SM2	1.5										Auto ID & Manual Verification	Kaleidoscope
Savernake	M2	51.39068	-1.673241	11/07/2019	2019/07/11 03:47:18	03:47:18	Barbastella barbastellus	1	Do not publish	Registration	Wildlife Acoustics	SM2	1.5										Auto ID & Manual Verification	Kaleidoscope
Savernake	M2	51.39068	-1.673241	11/07/2019	2019/07/11 03:48:54	03:48:54	Barbastella barbastellus	1	Do not publish	Registration	Wildlife Acoustics	SM2	1.5										Auto ID & Manual Verification	Kaleidoscope
Savernake	M2	51.39068	-1.673241	11/07/2019	2019/07/11 03:50:37	03:50:37	Barbastella barbastellus	1	Do not publish	Registration	Wildlife Acoustics	SM2	1.5										Auto ID & Manual Verification	Kaleidoscope
Savernake	T1	51.384895	-1.683075	11/07/2019	2019/07/11 03:51:33	03:51:33	Barbastella barbastellus	1	Do not publish	Registration	Wildlife Acoustics	SM2	1.5										Auto ID & Manual Verification	Kaleidoscope
Savernake	R1	51.386383	-1.67229	11/07/2019	2019/07/11 03:51:44	03:51:44	Barbastella barbastellus	1	Do not publish	Registration	Wildlife Acoustics	SM2	1.5										Auto ID & Manual Verification	Kaleidoscope
Savernake	D3	51.381649	-1.679941	11/07/2019	2019/07/11 03:53:42	03:53:42	Barbastella barbastellus	1	Do not publish	Registration	Wildlife Acoustics	SM2	1.5										Auto ID & Manual Verification	Kaleidoscope
Savernake	N2	51.381004	-1.684764	11/07/2019	2019/07/11 03:54:28	03:54:28	Barbastella barbastellus	1	Do not publish	Registration	Wildlife Acoustics	SM2	1.5										Auto ID & Manual Verification	Kaleidoscope
Savernake	R1	51.386383	-1.67229	11/07/2019	2019/07/11 03:55:51	03:55:51	Barbastella barbastellus	1	Do not publish	Registration	Wildlife Acoustics	SM2	1.5										Auto ID & Manual Verification	Kaleidoscope
Savernake	M2	51.39068	-1.673241	11/07/2019	2019/07/11 03:56:07	03:56:07	Barbastella barbastellus	1	Do not publish	Registration	Wildlife Acoustics	SM2	1.5										Auto ID & Manual Verification	Kaleidoscope
Savernake	M2	51.39068	-1.673241	11/07/2019	2019/07/11 03:56:31	03:56:31	Barbastella barbastellus	1	Do not publish	Registration	Wildlife Acoustics	SM2	1.5										Auto ID & Manual Verification	Kaleidoscope
Savernake	T2	51.382192	-1.672193	11/07/2019	2019/07/11 03:57:30	03:57:30	Barbastella barbastellus	1	Do not publish	Registration	Wildlife Acoustics	SM2	1.5										Auto ID & Manual Verification	Kaleidoscope
Savernake	M2	51.39068	-1.673241	11/07/2019	2019/07/11 03:57:43	03:57:43	Barbastella barbastellus	1	Do not publish	Registration	Wildlife Acoustics	SM2	1.5										Auto ID & Manual Verification	Kaleidoscope
Savernake	M2	51.39068	-1.673241	11/07/2019	2019/07/11 03:59:01	03:59:01	Barbastella barbastellus	1	Do not publish	Registration	Wildlife Acoustics	SM2	1.5										Auto ID & Manual Verification	Kaleidoscope
Savernake	T2	51.382192	-1.672193	11/07/2019	2019/07/11 03:59:31	03:59:31	Barbastella barbastellus	1	Do not publish	Registration	Wildlife Acoustics	SM2	1.5										Auto ID & Manual Verification	Kaleidoscope
Savernake	W1	51.384398	-1.675842	11/07/2019	2019/07/11 04:00:11	04:00:11	Barbastella barbastellus	1	Do not publish	Registration	Wildlife Acoustics	SM2	1.5										Auto ID & Manual Verification	Kaleidoscope
Savernake	D3	51.381649	-1.679941	11/07/2019	2019/07/11 04:02:20	04:02:20	Barbastella barbastellus	1	Do not publish	Registration	Wildlife Acoustics	SM2	1.5										Auto ID & Manual Verification	Kaleidoscope
Savernake	D3	51.381649	-1.679941	11/07/2019	2019/07/11 04:03:04	04:03:04	Barbastella barbastellus	1	Do not publish	Registration	Wildlife Acoustics	SM2	1.5										Auto ID & Manual Verification	Kaleidoscope
Savernake	T1	51.384895	-1.683075	11/07/2019	2019/07/11 04:03:54	04:03:54	Barbastella barbastellus	1	Do not publish	Registration	Wildlife Acoustics	SM2	1.5										Auto ID & Manual Verification	Kaleidoscope
Savernake	W1	51.384398	-1.675842	11/07/2019	2019/07/11 04:03:54	04:03:54	Barbastella barbastellus	1	Do not publish	Registration	Wildlife Acoustics	SM2	1.5										Auto ID & Manual Verification	Kaleidoscope
Savernake	H3	51.384164	-1.680464	11/07/2019	2019/07/11 04:04:54	04:04:54	Barbastella barbastellus	1	Do not publish	Registration	Wildlife Acoustics	SM2	1.5										Auto ID & Manual Verification	Kaleidoscope
Savernake	H3	51.384164	-1.680464	11/07/2019	2019/07/11 04:05:40	04:05:40	Barbastella barbastellus	1	Do not publish	Registration	Wildlife Acoustics	SM2	1.5										Auto ID & Manual Verification	Kaleidoscope
Savernake	D3	51.381649	-1.679941	11/07/2019	2019/07/11 04:05:50	04:05:50	Barbastella barbastellus	1	Do not publish	Registration	Wildlife Acoustics	SM2	1.5										Auto ID & Manual Verification	Kaleidoscope
Savernake	M2	51.39068	-1.673241	11/07/2019	2019/07/11 04:06:25	04:06:25	Barbastella barbastellus	1	Do not publish	Registration	Wildlife Acoustics	SM2	1.5										Auto ID & Manual Verification	Kaleidoscope
Savernake	B3	51.383069	-1.684243	11/07/2019	2019/07/11 04:06:55	04:06:55	Barbastella barbastellus	1	Do not publish	Registration	Wildlife Acoustics	SM2	1.5										Auto ID & Manual Verification	Kaleidoscope
Savernake	H3	51.384164	-1.680464	11/07/2019	2019/07/11 04:07:34	04:07:34	Barbastella barbastellus	1	Do not publish	Registration	Wildlife Acoustics	SM2	1.5										Auto ID & Manual Verification	Kaleidoscope
Savernake	T2	51.382192	-1.672193	11/07/2019	2019/07/11 04:07:38	04:07:38	Barbastella barbastellus	1	Do not publish	Registration	Wildlife Acoustics	SM2	1.5										Auto ID & Manual Verification	Kaleidoscope
Savernake	M2	51.39068	-1.673241	11/07/2019	2019/07/11 04:08:02	04:08:02	Barbastella barbastellus	1	Do not publish	Registration	Wildlife Acoustics	SM2	1.5										Auto ID & Manual Verification	Kaleidoscope
Savernake	F3	51.389531	-1.67623	11/07/2019	2019/07/11 04:08:07	04:08:07	Barbastella barbastellus	1	Do not publish	Registration	Wildlife Acoustics	SM2	1.5										Auto ID & Manual Verification	Kaleidoscope
Savernake	T1	51.384895	-1.683075	11/07/2019	2019/07/11 04:09:23	04:09:23	Barbastella barbastellus	1	Do not publish	Registration	Wildlife Acoustics	SM2	1.5										Auto ID & Manual Verification	Kaleidoscope
Savernake	D3	51.381649	-1.679941	11/07/2019	2019/07/11 04:09:32	04:09:32	Barbastella barbastellus	1	Do not publish	Registration	Wildlife Acoustics	SM2	1.5										Auto ID & Manual Verification	Kaleidoscope
Savernake	M2	51.39068	-1.673241	11/07/2019	2019/07/11 04:09:46	04:09:46	Barbastella barbastellus	1	Do not publish	Registration	Wildlife Acoustics	SM2	1.5										Auto ID & Manual Verification	Kaleidoscope
Savernake	T1	51.384895	-1.683075	11/07/2019	2019/07/11 04:10:03	04:10:03	Barbastella barbastellus	1	Do not publish	Registration	Wildlife Acoustics	SM2	1.5										Auto ID & Manual Verification	Kaleidoscope
Savernake	T1	51.384895	-1.683075	11/07/2019	2019/07/11 04:10:36	04:10:36	Barbastella barbastellus	1	Do not publish	Registration	Wildlife Acoustics	SM2	1.5										Auto ID & Manual Verification	Kaleidoscope
Savernake	T1	51.384895	-1.683075	11/07/2019	2019/07/11 04:12:26	04:12:26	Barbastella barbastellus	1	Do not publish	Registration	Wildlife Acoustics	SM2	1.5										Auto ID & Manual Verification	Kaleidoscope
Savernake	T1	51.384895	-1.683075	11/07/2019	2019/07/11 04:13:06	04:13:06	Barbastella barbastellus	1	Do not publish	Registration	Wildlife Acoustics	SM2	1.5										Auto ID & Manual Verification	Kaleidoscope
Savernake	T1	51.384895	-1.683075	11/07/2019	2019/07/11 04:13:49	04:13:49	Barbastella barbastellus	1	Do not publish	Registration	Wildlife Acoustics	SM2	1.5										Auto ID & Manual Verification	Kaleidoscope
Savernake	T1	51.384895	-1.683075	11/07/2019	2019/07/11 04:14:31	04:14:31	Barbastella barbastellus	1	Do not publish	Registration	Wildlife Acoustics	SM2	1.5										Auto ID & Manual Verification	Kaleidoscope
Savernake	D3	51.381649	-1.679941	11/07/2019	2019/07/11 04:14:46	04:14:46	Barbastella barbastellus	1	Do not publish	Registration	Wildlife Acoustics	SM2	1.5										Auto ID & Manual Verification	Kaleidoscope
Savernake	V1	51.384556	-1.670638	11/07/2019	2019/07/11 04:15:03	04:15:03	Barbastella barbastellus	1	Do not publish	Registration	Wildlife Acoustics	SM2	1.5										Auto ID & Manual Verification	Kaleidoscope
Savernake	W1	51.384398	-1.675842	11/07/2019	2019/07/11 04:15:53	04:15:53	Barbastella barbastellus	1	Do not publish	Registration	Wildlife Acoustics	SM2	1.5										Auto ID & Manual Verification	Kaleidoscope
Savernake	R1	51.386383	-1.67229	11/07/2019	2019/07/11 04:16:32	04:16:32	Barbastella barbastellus	1	Do not publish	Registration	Wildlife Acoustics	SM2	1.5										Auto ID & Manual Verification	Kaleidoscope
Savernake	R1	51.386383	-1.67229	11/07/2019	2019/07/11 04:22:34	04:22:34	Barbastella barbastellus	1	Do not publish	Registration	Wildlife Acoustics	SM2	1.5										Auto ID & Manual Verification	Kaleidoscope
Savernake	P1	51.391505	-1.677356	11/07/2019	2019/07/11 04:24:35	04:24:35	Barbastella barbastellus	1	Do not publish	Registration	Wildlife Acoustics	SM2	1.5										Auto ID & Manual Verification	Kaleidoscope
Savernake	T2	51.382192	-1.672193	11/07/2019	2019/07/11 04:25:00	04:25:00	Barbastella barbastellus	1	Do not publish	Registration	Wildlife Acoustics	SM2	1.5										Auto ID & Manual Verification	Kaleidoscope
Savernake	P1	51.391505	-1.677356	11/07/2019	2019/07/11 04:27:36	04:27:36	Barbastella barbastellus	1	Do not publish	Registration	Wildlife Acoustics	SM2	1.5										Auto ID & Manual Verification	Kaleidoscope
Savernake	T1	51.384895	-1.683075	11/07/2019	2019/07/11 04:27:43	04:27:43	Barbastella barbastellus	1	Do not publish	Registration	Wildlife Acoustics	SM2	1.5										Auto ID & Manual Verification	Kaleidoscope
Savernake	N2	51.381004	-1.684764	11/07/2019	2019/07/11 04:28:10	04:28:10	Barbastella barbastellus	1	Do not publish	Registration	Wildlife Acoustics	SM2	1.5										Auto ID & Manual Verification	Kaleidoscope
Savernake	B3	51.383069	-1.684243	11/07/2019	2019/07/11 04:30:17	04:30:17	Barbastella barbastellus	1	Do not publish	Registration	Wildlife Acoustics	SM2	1.5										Auto ID & Manual Verification	Kaleidoscope
Savernake	W1	51.384398	-1.675842	11/07/2019	2019/07/11 04:33:42	04:33:42	Barbastella barbastellus	1	Do not publish	Registration	Wildlife Acoustics	SM2	1.5										Auto ID & Manual Verification	Kaleidoscope
Savernake	V1	51.384556	-1.670638	11/07/2019	2019/07/11 04:36:52	04:36:52	Barbastella barbastellus	1	Do not publish	Registration	Wildlife Acoustics	SM2	1.5										Auto ID & Manual Verification	Kaleidoscope
Savernake	B3	51.383069	-1.684243	11/07/2019	2019/07/11 04:40:36	04:40:36	Barbastella barbastellus	1	Do not publish	Registration	Wildlife Acoustics	SM2	1.5										Auto ID & Manual Verification	Kaleidoscope
Savernake	H3	51.384164	-1.680464	10/07/2019	2019/07/10 21:23:57	21:23:57	Barbastella barbastellus	1	Do not publish	Registration	Wildlife Acoustics	SM2	1.5										Auto ID & Manual Verification	Kaleidoscope
Savernake	H3	51.384164	-1.680464	10/07/2019	2019/07/10 21:24:25	21:24:25	Barbastella barbastellus	1	Do not publish	Registration	Wildlife Acoustics	SM2	1.5										Auto ID & Manual Verification	Kaleidoscope
Savernake	H3	51.384164	-1.680464	10/07/2019	2019/07/10 21:24:30	21:24:30	Barbastella barbastellus	1	Do not publish	Registration	Wildlife Acoustics	SM2	1.5										Auto ID & Manual Verification	Kaleidoscope
Savernake	D3	51.381649	-1.679941	10/07/2019	2019/07/10 21:27:32	21:27:32	Barbastella barbastellus	1	Do not publish	Registration	Wildlife Acoustics	SM2	1.5										Auto ID & Manual Verification	Kaleidoscope
Savernake	D3	51.381649	-1.679941	10/07/2019	2019/07/10 21:28:33	21:28:33	Barbastella barbastellus	1	Do not publish	Registration	Wildlife Acoustics	SM2	1.5										Auto ID & Manual Verification	Kaleidoscope
Savernake	D3	51.381649	-1.679941	10/07/2019	2019/07/10 21:29:10	21:29:10	Barbastella barbastellus	1	Do not publish	Registration	Wildlife Acoustics	SM2	1.5										Auto ID & Manual Verification	Kaleidoscope
Savernake	D3	51.381649	-1.679941	10/07/2019	2019/07/10 21:30:07	21:30:07	Barbastella barbastellus	1	Do not publish	Registration	Wildlife Acoustics	SM2	1.5										Auto ID & Manual Verification	Kaleidoscope
Savernake	D3	51.381649	-1.679941	10/07/2019	2019/07/10 21:31:51	21:31:51	Barbastella barbastellus	1	Do not publish	Registration	Wildlife Acoustics	SM2	1.5										Auto ID & Manual Verification	Kaleidoscope
Savernake	D3	51.381649	-1.679941	10/07/2019	2019/07/10 21:33:58	21:33:58	Barbastella barbastellus	1	Do not publish	Registration	Wildlife Acoustics	SM2	1.5										Auto ID & Manual Verification	Kaleidoscope
Savernake	D3	51.381649	-1.679941	10/07/2019	2019/07/10 21:34:30	21:34:30	Barbastella barbastellus	1	Do not publish	Registration	Wildlife Acoustics	SM2	1.5										Auto ID & Manual Verification	Kaleidoscope
Savernake	D3	51.381649	-1.679941	10/07/2019	2019/07/10 21:35:17	21:35:17	Barbastella barbastellus	1	Do not publish	Registration	Wildlife Acoustics	SM2	1.5										Auto ID & Manual Verification	Kaleidoscope
Savernake	B3	51.383069	-1.684243	10/07/2019	2019/07/10 21:35:35	21:35:35	Barbastella barbastellus	1	Do not publish	Registration	Wildlife Acoustics	SM2	1.5										Auto ID & Manual Verification	Kaleidoscope
Savernake	D3	51.381649	-1.679941	10/07/2019	2019/07/10 21:35:58	21:35:58	Barbastella barbastellus	1	Do not publish	Registration	Wildlife Acoustics	SM2	1.5										Auto ID & Manual Verification	Kaleidoscope
Savernake	D3	51.381649	-1.679941	10/07/2019	2019/07/10 21:36:25	21:36:25	Barbastella barbastellus	1	Do not publish	Registration	Wildlife Acoustics	SM2	1.5										Auto ID & Manual Verification	Kaleidoscope
Savernake	W1	51.384398	-1.675842	10/07/2019	2019/07/10 21:36:53	21:36:53	Barbastella barbastellus	1	Do not publish	Registration	Wildlife Acoustics	SM2	1.5										Auto ID & Manual Verification	Kaleidoscope
Savernake	R1	51.386383	-1.67229	10/07/2019	2019/07/10 21:37:24	21:37:24	Barbastella barbastellus	1	Do not publish	Registration	Wildlife Acoustics	SM2	1.5										Auto ID & Manual Verification	Kaleidoscope
Savernake	D3	51.381649	-1.679941	10/07/2019	2019/07/10 21:41:01	21:41:01	Barbastella barbastellus	1	Do not publish	Registration	Wildlife Acoustics	SM2	1.5										Auto ID & Manual Verification	Kaleidoscope
Savernake	W1	51.384398	-1.675842	10/07/2019	2019/07/10 21:41:18	21:41:18	Barbastella barbastellus	1	Do not publish	Registration	Wildlife Acoustics	SM2	1.5										Auto ID & Manual Verification	Kaleidoscope
Savernake	D3	51.381649	-1.679941	10/07/2019	2019/07/10 21:41:23	21:41:23	Barbastella barbastellus	1	Do not publish	Registration	Wildlife Acoustics	SM2	1.5										Auto ID & Manual Verification	Kaleidoscope
Savernake	W1	51.384398	-1.675842	10/07/2019	2019/07/10 21:42:02	21:42:02	Barbastella barbastellus	1	Do not publish	Registration	Wildlife Acoustics	SM2	1.5										Auto ID & Manual Verification	Kaleidoscope
Savernake	D3	51.381649	-1.679941	10/07/2019	2019/07/10 21:42:04	21:42:04	Barbastella barbastellus	1	Do not publish	Registration	Wildlife Acoustics	SM2	1.5										Auto ID & Manual Verification	Kaleidoscope
Savernake	B3	51.383069	-1.684243	10/07/2019	2019/07/10 21:42:41	21:42:41	Barbastella barbastellus	1	Do not publish	Registration	Wildlife Acoustics	SM2	1.5										Auto ID & Manual Verification	Kaleidoscope
Savernake	W1	51.384398	-1.675842	10/07/2019	2019/07/10 21:42:50	21:42:50	Barbastella barbastellus	1	Do not publish	Registration	Wildlife Acoustics	SM2	1.5										Auto ID & Manual Verification	Kaleidoscope
Savernake	B3	51.383069	-1.684243	10/07/2019	2019/07/10 21:43:10	21:43:10	Barbastella barbastellus	1	Do not publish	Registration	Wildlife Acoustics	SM2	1.5										Auto ID & Manual Verification	Kaleidoscope
Savernake	T1	51.384895	-1.683075	10/07/2019	2019/07/10 21:45:09	21:45:09	Barbastella barbastellus	1	Do not publish	Registration	Wildlife Acoustics	SM2	1.5										Auto ID & Manual Verification	Kaleidoscope
Savernake	H3	51.384164	-1.680464	10/07/2019	2019/07/10 21:45:31	21:45:31	Barbastella barbastellus	1	Do not publish	Registration	Wildlife Acoustics	SM2	1.5										Auto ID & Manual Verification	Kaleidoscope
Savernake	D3	51.381649	-1.679941	10/07/2019	2019/07/10 21:46:05	21:46:05	Barbastella barbastellus	1	Do not publish	Registration	Wildlife Acoustics	SM2	1.5										Auto ID & Manual Verification	Kaleidoscope
Savernake	T1	51.384895	-1.683075	10/07/2019	2019/07/10 21:46:12	21:46:12	Barbastella barbastellus	1	Do not publish	Registration	Wildlife Acoustics	SM2	1.5										Auto ID & Manual Verification	Kaleidoscope
Savernake	T1	51.384895	-1.683075	10/07/2019	2019/07/10 21:47:16	21:47:16	Barbastella barbastellus	1	Do not publish	Registration	Wildlife Acoustics	SM2	1.5										Auto ID & Manual Verification	Kaleidoscope
Savernake	T1	51.384895	-1.683075	10/07/2019	2019/07/10 21:47:43	21:47:43	Barbastella barbastellus	1	Do not publish	Registration	Wildlife Acoustics	SM2	1.5										Auto ID & Manual Verification	Kaleidoscope
Savernake	T1	51.384895	-1.683075	10/07/2019	2019/07/10 21:47:50	21:47:50	Barbastella barbastellus	1	Do not publish	Registration	Wildlife Acoustics	SM2	1.5										Auto ID & Manual Verification	Kaleidoscope
Savernake	B3	51.383069	-1.684243	10/07/2019	2019/07/10 21:48:36	21:48:36	Barbastella barbastellus	1	Do not publish	Registration	Wildlife Acoustics	SM2	1.5										Auto ID & Manual Verification	Kaleidoscope
Savernake	T1	51.384895	-1.683075	10/07/2019	2019/07/10 21:48:45	21:48:45	Barbastella barbastellus	1	Do not publish	Registration	Wildlife Acoustics	SM2	1.5										Auto ID & Manual Verification	Kaleidoscope
Savernake	D3	51.381649	-1.679941	10/07/2019	2019/07/10 21:48:50	21:48:50	Barbastella barbastellus	1	Do not publish	Registration	Wildlife Acoustics	SM2	1.5										Auto ID & Manual Verification	Kaleidoscope
Savernake	D3	51.381649	-1.679941	10/07/2019	2019/07/10 21:49:07	21:49:07	Barbastella barbastellus	1	Do not publish	Registration	Wildlife Acoustics	SM2	1.5										Auto ID & Manual Verification	Kaleidoscope
Savernake	B3	51.383069	-1.684243	10/07/2019	2019/07/10 21:49:27	21:49:27	Barbastella barbastellus	1	Do not publish	Registration	Wildlife Acoustics	SM2	1.5										Auto ID & Manual Verification	Kaleidoscope
Savernake	T1	51.384895	-1.683075	10/07/2019	2019/07/10 21:50:41	21:50:41	Barbastella barbastellus	1	Do not publish	Registration	Wildlife Acoustics	SM2	1.5										Auto ID & Manual Verification	Kaleidoscope
Savernake	T1	51.384895	-1.683075	10/07/2019	2019/07/10 21:52:26	21:52:26	Barbastella barbastellus	1	Do not publish	Registration	Wildlife Acoustics	SM2	1.5										Auto ID & Manual Verification	Kaleidoscope
Savernake	D3	51.381649	-1.679941	10/07/2019	2019/07/10 21:52:35	21:52:35	Barbastella barbastellus	1	Do not publish	Registration	Wildlife Acoustics	SM2	1.5										Auto ID & Manual Verification	Kaleidoscope
Savernake	F3	51.389531	-1.67623	10/07/2019	2019/07/10 21:52:43	21:52:43	Barbastella barbastellus	1	Do not publish	Registration	Wildlife Acoustics	SM2	1.5										Auto ID & Manual Verification	Kaleidoscope
Savernake	D3	51.381649	-1.679941	10/07/2019	2019/07/10 21:53:05	21:53:05	Barbastella barbastellus	1	Do not publish	Registration	Wildlife Acoustics	SM2	1.5										Auto ID & Manual Verification	Kaleidoscope
Savernake	T1	51.384895	-1.683075	10/07/2019	2019/07/10 21:53:19	21:53:19	Barbastella barbastellus	1	Do not publish	Registration	Wildlife Acoustics	SM2	1.5										Auto ID & Manual Verification	Kaleidoscope
Savernake	D3	51.381649	-1.679941	10/07/2019	2019/07/10 21:53:24	21:53:24	Barbastella barbastellus	1	Do not publish	Registration	Wildlife Acoustics	SM2	1.5										Auto ID & Manual Verification	Kaleidoscope
Savernake	R1	51.386383	-1.67229	10/07/2019	2019/07/10 21:54:30	21:54:30	Barbastella barbastellus	1	Do not publish	Registration	Wildlife Acoustics	SM2	1.5										Auto ID & Manual Verification	Kaleidoscope
Savernake	T1	51.384895	-1.683075	10/07/2019	2019/07/10 21:54:31	21:54:31	Barbastella barbastellus	1	Do not publish	Registration	Wildlife Acoustics	SM2	1.5										Auto ID & Manual Verification	Kaleidoscope
Savernake	T1	51.384895	-1.683075	10/07/2019	2019/07/10 21:54:37	21:54:37	Barbastella barbastellus	1	Do not publish	Registration	Wildlife Acoustics	SM2	1.5										Auto ID & Manual Verification	Kaleidoscope
Savernake	R1	51.386383	-1.67229	10/07/2019	2019/07/10 21:55:00	21:55:00	Barbastella barbastellus	1	Do not publish	Registration	Wildlife Acoustics	SM2	1.5										Auto ID & Manual Verification	Kaleidoscope
Savernake	T1	51.384895	-1.683075	10/07/2019	2019/07/10 21:55:05	21:55:05	Barbastella barbastellus	1	Do not publish	Registration	Wildlife Acoustics	SM2	1.5										Auto ID & Manual Verification	Kaleidoscope
Savernake	T1	51.384895	-1.683075	10/07/2019	2019/07/10 21:55:27	21:55:27	Barbastella barbastellus	1	Do not publish	Registration	Wildlife Acoustics	SM2	1.5										Auto ID & Manual Verification	Kaleidoscope
Savernake	W1	51.384398	-1.675842	10/07/2019	2019/07/10 21:55:30	21:55:30	Barbastella barbastellus	1	Do not publish	Registration	Wildlife Acoustics	SM2	1.5										Auto ID & Manual Verification	Kaleidoscope
Savernake	T1	51.384895	-1.683075	10/07/2019	2019/07/10 21:55:39	21:55:39	Barbastella barbastellus	1	Do not publish	Registration	Wildlife Acoustics	SM2	1.5										Auto ID & Manual Verification	Kaleidoscope
Savernake	M2	51.39068	-1.673241	10/07/2019	2019/07/10 21:55:48	21:55:48	Barbastella barbastellus	1	Do not publish	Registration	Wildlife Acoustics	SM2	1.5										Auto ID & Manual Verification	Kaleidoscope
Savernake	M2	51.39068	-1.673241	10/07/2019	2019/07/10 21:56:01	21:56:01	Barbastella barbastellus	1	Do not publish	Registration	Wildlife Acoustics	SM2	1.5										Auto ID & Manual Verification	Kaleidoscope
Savernake	T1	51.384895	-1.683075	10/07/2019	2019/07/10 21:56:13	21:56:13	Barbastella barbastellus	1	Do not publish	Registration	Wildlife Acoustics	SM2	1.5										Auto ID & Manual Verification	Kaleidoscope
Savernake	M2	51.39068	-1.673241	10/07/2019	2019/07/10 21:56:16	21:56:16	Barbastella barbastellus	1	Do not publish	Registration	Wildlife Acoustics	SM2	1.5										Auto ID & Manual Verification	Kaleidoscope
Savernake	T1	51.384895	-1.683075	10/07/2019	2019/07/10 21:56:47	21:56:47	Barbastella barbastellus	1	Do not publish	Registration	Wildlife Acoustics	SM2	1.5										Auto ID & Manual Verification	Kaleidoscope
Savernake	M2	51.39068	-1.673241	10/07/2019	2019/07/10 21:57:01	21:57:01	Barbastella barbastellus	1	Do not publish	Registration	Wildlife Acoustics	SM2	1.5										Auto ID & Manual Verification	Kaleidoscope
Savernake	M2	51.39068	-1.673241	10/07/2019	2019/07/10 21:57:13	21:57:13	Barbastella barbastellus	1	Do not publish	Registration	Wildlife Acoustics	SM2	1.5										Auto ID & Manual Verification	Kaleidoscope
Savernake	M2	51.39068	-1.673241	10/07/2019	2019/07/10 21:57:28	21:57:28	Barbastella barbastellus	1	Do not publish	Registration	Wildlife Acoustics	SM2	1.5										Auto ID & Manual Verification	Kaleidoscope
Savernake	T1	51.384895	-1.683075	10/07/2019	2019/07/10 21:58:01	21:58:01	Barbastella barbastellus	1	Do not publish	Registration	Wildlife Acoustics	SM2	1.5										Auto ID & Manual Verification	Kaleidoscope
Savernake	M2	51.39068	-1.673241	10/07/2019	2019/07/10 21:58:09	21:58:09	Barbastella barbastellus	1	Do not publish	Registration	Wildlife Acoustics	SM2	1.5										Auto ID & Manual Verification	Kaleidoscope
Savernake	N2	51.381004	-1.684764	10/07/2019	2019/07/10 21:58:12	21:58:12	Barbastella barbastellus	1	Do not publish	Registration	Wildlife Acoustics	SM2	1.5										Auto ID & Manual Verification	Kaleidoscope
Savernake	M2	51.39068	-1.673241	10/07/2019	2019/07/10 21:58:17	21:58:17	Barbastella barbastellus	1	Do not publish	Registration	Wildlife Acoustics	SM2	1.5										Auto ID & Manual Verification	Kaleidoscope
Savernake	T1	51.384895	-1.683075	10/07/2019	2019/07/10 21:58:17	21:58:17	Barbastella barbastellus	1	Do not publish	Registration	Wildlife Acoustics	SM2	1.5										Auto ID & Manual Verification	Kaleidoscope
Savernake	T1	51.384895	-1.683075	10/07/2019	2019/07/10 21:58:25	21:58:25	Barbastella barbastellus	1	Do not publish	Registration	Wildlife Acoustics	SM2	1.5										Auto ID & Manual Verification	Kaleidoscope
Savernake	N2	51.381004	-1.684764	10/07/2019	2019/07/10 21:58:27	21:58:27	Barbastella barbastellus	1	Do not publish	Registration	Wildlife Acoustics	SM2	1.5										Auto ID & Manual Verification	Kaleidoscope
Savernake	M2	51.39068	-1.673241	10/07/2019	2019/07/10 21:58:29	21:58:29	Barbastella barbastellus	1	Do not publish	Registration	Wildlife Acoustics	SM2	1.5										Auto ID & Manual Verification	Kaleidoscope
Savernake	N2	51.381004	-1.684764	10/07/2019	2019/07/10 21:58:36	21:58:36	Barbastella barbastellus	1	Do not publish	Registration	Wildlife Acoustics	SM2	1.5										Auto ID & Manual Verification	Kaleidoscope
Savernake	M2	51.39068	-1.673241	10/07/2019	2019/07/10 21:58:41	21:58:41	Barbastella barbastellus	1	Do not publish	Registration	Wildlife Acoustics	SM2	1.5										Auto ID & Manual Verification	Kaleidoscope
Savernake	N2	51.381004	-1.684764	10/07/2019	2019/07/10 21:58:52	21:58:52	Barbastella barbastellus	1	Do not publish	Registration	Wildlife Acoustics	SM2	1.5										Auto ID & Manual Verification	Kaleidoscope
Savernake	M2	51.39068	-1.673241	10/07/2019	2019/07/10 21:59:04	21:59:04	Barbastella barbastellus	1	Do not publish	Registration	Wildlife Acoustics	SM2	1.5										Auto ID & Manual Verification	Kaleidoscope
Savernake	M2	51.39068	-1.673241	10/07/2019	2019/07/10 21:59:09	21:59:09	Barbastella barbastellus	1	Do not publish	Registration	Wildlife Acoustics	SM2	1.5										Auto ID & Manual Verification	Kaleidoscope
Savernake	M2	51.39068	-1.673241	10/07/2019	2019/07/10 21:59:33	21:59:33	Barbastella barbastellus	1	Do not publish	Registration	Wildlife Acoustics	SM2	1.5										Auto ID & Manual Verification	Kaleidoscope
Savernake	M2	51.39068	-1.673241	10/07/2019	2019/07/10 21:59:53	21:59:53	Barbastella barbastellus	1	Do not publish	Registration	Wildlife Acoustics	SM2	1.5										Auto ID & Manual Verification	Kaleidoscope
Savernake	D3	51.381649	-1.679941	10/07/2019	2019/07/10 21:59:57	21:59:57	Barbastella barbastellus	1	Do not publish	Registration	Wildlife Acoustics	SM2	1.5										Auto ID & Manual Verification	Kaleidoscope
Savernake	T1	51.384895	-1.683075	10/07/2019	2019/07/10 21:59:57	21:59:57	Barbastella barbastellus	1	Do not publish	Registration	Wildlife Acoustics	SM2	1.5										Auto ID & Manual Verification	Kaleidoscope
Savernake	M2	51.39068	-1.673241	10/07/2019	2019/07/10 21:59:59	21:59:59	Barbastella barbastellus	1	Do not publish	Registration	Wildlife Acoustics	SM2	1.5										Auto ID & Manual Verification	Kaleidoscope
Savernake	B3	51.383069	-1.684243	10/07/2019	2019/07/10 22:00:01	22:00:01	Barbastella barbastellus	1	Do not publish	Registration	Wildlife Acoustics	SM2	1.5										Auto ID & Manual Verification	Kaleidoscope
Savernake	T1	51.384895	-1.683075	10/07/2019	2019/07/10 22:00:06	22:00:06	Barbastella barbastellus	1	Do not publish	Registration	Wildlife Acoustics	SM2	1.5										Auto ID & Manual Verification	Kaleidoscope
Savernake	T1	51.384895	-1.683075	10/07/2019	2019/07/10 22:00:11	22:00:11	Barbastella barbastellus	1	Do not publish	Registration	Wildlife Acoustics	SM2	1.5										Auto ID & Manual Verification	Kaleidoscope
Savernake	M2	51.39068	-1.673241	10/07/2019	2019/07/10 22:00:12	22:00:12	Barbastella barbastellus	1	Do not publish	Registration	Wildlife Acoustics	SM2	1.5										Auto ID & Manual Verification	Kaleidoscope
Savernake	M2	51.39068	-1.673241	10/07/2019	2019/07/10 22:00:19	22:00:19	Barbastella barbastellus	1	Do not publish	Registration	Wildlife Acoustics	SM2	1.5										Auto ID & Manual Verification	Kaleidoscope
Savernake	B3	51.383069	-1.684243	10/07/2019	2019/07/10 22:00:29	22:00:29	Barbastella barbastellus	1	Do not publish	Registration	Wildlife Acoustics	SM2	1.5										Auto ID & Manual Verification	Kaleidoscope
Savernake	M2	51.39068	-1.673241	10/07/2019	2019/07/10 22:00:35	22:00:35	Barbastella barbastellus	1	Do not publish	Registration	Wildlife Acoustics	SM2	1.5										Auto ID & Manual Verification	Kaleidoscope
Savernake	W1	51.384398	-1.675842	10/07/2019	2019/07/10 22:00:36	22:00:36	Barbastella barbastellus	1	Do not publish	Registration	Wildlife Acoustics	SM2	1.5										Auto ID & Manual Verification	Kaleidoscope
Savernake	T1	51.384895	-1.683075	10/07/2019	2019/07/10 22:00:39	22:00:39	Barbastella barbastellus	1	Do not publish	Registration	Wildlife Acoustics	SM2	1.5										Auto ID & Manual Verification	Kaleidoscope
Savernake	M2	51.39068	-1.673241	10/07/2019	2019/07/10 22:00:43	22:00:43	Barbastella barbastellus	1	Do not publish	Registration	Wildlife Acoustics	SM2	1.5										Auto ID & Manual Verification	Kaleidoscope
Savernake	M2	51.39068	-1.673241	10/07/2019	2019/07/10 22:00:58	22:00:58	Barbastella barbastellus	1	Do not publish	Registration	Wildlife Acoustics	SM2	1.5										Auto ID & Manual Verification	Kaleidoscope
Savernake	R1	51.386383	-1.67229	10/07/2019	2019/07/10 22:01:09	22:01:09	Barbastella barbastellus	1	Do not publish	Registration	Wildlife Acoustics	SM2	1.5										Auto ID & Manual Verification	Kaleidoscope
Savernake	T1	51.384895	-1.683075	10/07/2019	2019/07/10 22:01:33	22:01:33	Barbastella barbastellus	1	Do not publish	Registration	Wildlife Acoustics	SM2	1.5										Auto ID & Manual Verification	Kaleidoscope
Savernake	R1	51.386383	-1.67229	10/07/2019	2019/07/10 22:01:35	22:01:35	Barbastella barbastellus	1	Do not publish	Registration	Wildlife Acoustics	SM2	1.5										Auto ID & Manual Verification	Kaleidoscope
Savernake	M2	51.39068	-1.673241	10/07/2019	2019/07/10 22:01:38	22:01:38	Barbastella barbastellus	1	Do not publish	Registration	Wildlife Acoustics	SM2	1.5										Auto ID & Manual Verification	Kaleidoscope
Savernake	M2	51.39068	-1.673241	10/07/2019	2019/07/10 22:01:51	22:01:51	Barbastella barbastellus	1	Do not publish	Registration	Wildlife Acoustics	SM2	1.5										Auto ID & Manual Verification	Kaleidoscope
Savernake	T1	51.384895	-1.683075	10/07/2019	2019/07/10 22:01:55	22:01:55	Barbastella barbastellus	1	Do not publish	Registration	Wildlife Acoustics	SM2	1.5										Auto ID & Manual Verification	Kaleidoscope
Savernake	M2	51.39068	-1.673241	10/07/2019	2019/07/10 22:01:58	22:01:58	Barbastella barbastellus	1	Do not publish	Registration	Wildlife Acoustics	SM2	1.5										Auto ID & Manual Verification	Kaleidoscope
Savernake	T1	51.384895	-1.683075	10/07/2019	2019/07/10 22:02:02	22:02:02	Barbastella barbastellus	1	Do not publish	Registration	Wildlife Acoustics	SM2	1.5										Auto ID & Manual Verification	Kaleidoscope
Savernake	M2	51.39068	-1.673241	10/07/2019	2019/07/10 22:02:12	22:02:12	Barbastella barbastellus	1	Do not publish	Registration	Wildlife Acoustics	SM2	1.5										Auto ID & Manual Verification	Kaleidoscope
Savernake	T1	51.384895	-1.683075	10/07/2019	2019/07/10 22:02:33	22:02:33	Barbastella barbastellus	1	Do not publish	Registration	Wildlife Acoustics	SM2	1.5										Auto ID & Manual Verification	Kaleidoscope
Savernake	M2	51.39068	-1.673241	10/07/2019	2019/07/10 22:02:57	22:02:57	Barbastella barbastellus	1	Do not publish	Registration	Wildlife Acoustics	SM2	1.5										Auto ID & Manual Verification	Kaleidoscope
Savernake	T2	51.382192	-1.672193	10/07/2019	2019/07/10 22:03:04	22:03:04	Barbastella barbastellus	1	Do not publish	Registration	Wildlife Acoustics	SM2	1.5										Auto ID & Manual Verification	Kaleidoscope
Savernake	T1	51.384895	-1.683075	10/07/2019	2019/07/10 22:03:08	22:03:08	Barbastella barbastellus	1	Do not publish	Registration	Wildlife Acoustics	SM2	1.5										Auto ID & Manual Verification	Kaleidoscope
Savernake	T1	51.384895	-1.683075	10/07/2019	2019/07/10 22:03:40	22:03:40	Barbastella barbastellus	1	Do not publish	Registration	Wildlife Acoustics	SM2	1.5										Auto ID & Manual Verification	Kaleidoscope
Savernake	M2	51.39068	-1.673241	10/07/2019	2019/07/10 22:03:46	22:03:46	Barbastella barbastellus	1	Do not publish	Registration	Wildlife Acoustics	SM2	1.5										Auto ID & Manual Verification	Kaleidoscope
Savernake	T1	51.384895	-1.683075	10/07/2019	2019/07/10 22:03:47	22:03:47	Barbastella barbastellus	1	Do not publish	Registration	Wildlife Acoustics	SM2	1.5										Auto ID & Manual Verification	Kaleidoscope
Savernake	T1	51.384895	-1.683075	10/07/2019	2019/07/10 22:03:56	22:03:56	Barbastella barbastellus	1	Do not publish	Registration	Wildlife Acoustics	SM2	1.5										Auto ID & Manual Verification	Kaleidoscope
Savernake	F3	51.389531	-1.67623	10/07/2019	2019/07/10 22:04:21	22:04:21	Barbastella barbastellus	1	Do not publish	Registration	Wildlife Acoustics	SM2	1.5										Auto ID & Manual Verification	Kaleidoscope
Savernake	T1	51.384895	-1.683075	10/07/2019	2019/07/10 22:05:35	22:05:35	Barbastella barbastellus	1	Do not publish	Registration	Wildlife Acoustics	SM2	1.5										Auto ID & Manual Verification	Kaleidoscope
Savernake	T1	51.384895	-1.683075	10/07/2019	2019/07/10 22:05:56	22:05:56	Barbastella barbastellus	1	Do not publish	Registration	Wildlife Acoustics	SM2	1.5										Auto ID & Manual Verification	Kaleidoscope
Savernake	T1	51.384895	-1.683075	10/07/2019	2019/07/10 22:06:00	22:06:00	Barbastella barbastellus	1	Do not publish	Registration	Wildlife Acoustics	SM2	1.5										Auto ID & Manual Verification	Kaleidoscope
Savernake	T1	51.384895	-1.683075	10/07/2019	2019/07/10 22:06:19	22:06:19	Barbastella barbastellus	1	Do not publish	Registration	Wildlife Acoustics	SM2	1.5										Auto ID & Manual Verification	Kaleidoscope
Savernake	B3	51.383069	-1.684243	10/07/2019	2019/07/10 22:06:20	22:06:20	Barbastella barbastellus	1	Do not publish	Registration	Wildlife Acoustics	SM2	1.5										Auto ID & Manual Verification	Kaleidoscope
Savernake	T1	51.384895	-1.683075	10/07/2019	2019/07/10 22:06:35	22:06:35	Barbastella barbastellus	1	Do not publish	Registration	Wildlife Acoustics	SM2	1.5										Auto ID & Manual Verification	Kaleidoscope
Savernake	T1	51.384895	-1.683075	10/07/2019	2019/07/10 22:06:46	22:06:46	Barbastella barbastellus	1	Do not publish	Registration	Wildlife Acoustics	SM2	1.5										Auto ID & Manual Verification	Kaleidoscope
Savernake	W1	51.384398	-1.675842	10/07/2019	2019/07/10 22:07:05	22:07:05	Barbastella barbastellus	1	Do not publish	Registration	Wildlife Acoustics	SM2	1.5										Auto ID & Manual Verification	Kaleidoscope
Savernake	T1	51.384895	-1.683075	10/07/2019	2019/07/10 22:09:20	22:09:20	Barbastella barbastellus	1	Do not publish	Registration	Wildlife Acoustics	SM2	1.5										Auto ID & Manual Verification	Kaleidoscope
Savernake	T1	51.384895	-1.683075	10/07/2019	2019/07/10 22:10:56	22:10:56	Barbastella barbastellus	1	Do not publish	Registration	Wildlife Acoustics	SM2	1.5										Auto ID & Manual Verification	Kaleidoscope
Savernake	T1	51.384895	-1.683075	10/07/2019	2019/07/10 22:11:17	22:11:17	Barbastella barbastellus	1	Do not publish	Registration	Wildlife Acoustics	SM2	1.5										Auto ID & Manual Verification	Kaleidoscope
Savernake	T1	51.384895	-1.683075	10/07/2019	2019/07/10 22:11:36	22:11:36	Barbastella barbastellus	1	Do not publish	Registration	Wildlife Acoustics	SM2	1.5										Auto ID & Manual Verification	Kaleidoscope
Savernake	T2	51.382192	-1.672193	10/07/2019	2019/07/10 22:11:50	22:11:50	Barbastella barbastellus	1	Do not publish	Registration	Wildlife Acoustics	SM2	1.5										Auto ID & Manual Verification	Kaleidoscope
Savernake	T1	51.384895	-1.683075	10/07/2019	2019/07/10 22:11:55	22:11:55	Barbastella barbastellus	1	Do not publish	Registration	Wildlife Acoustics	SM2	1.5										Auto ID & Manual Verification	Kaleidoscope
Savernake	F3	51.389531	-1.67623	10/07/2019	2019/07/10 22:12:02	22:12:02	Barbastella barbastellus	1	Do not publish	Registration	Wildlife Acoustics	SM2	1.5										Auto ID & Manual Verification	Kaleidoscope
Savernake	T1	51.384895	-1.683075	10/07/2019	2019/07/10 22:12:11	22:12:11	Barbastella barbastellus	1	Do not publish	Registration	Wildlife Acoustics	SM2	1.5										Auto ID & Manual Verification	Kaleidoscope
Savernake	T1	51.384895	-1.683075	10/07/2019	2019/07/10 22:12:24	22:12:24	Barbastella barbastellus	1	Do not publish	Registration	Wildlife Acoustics	SM2	1.5										Auto ID & Manual Verification	Kaleidoscope
Savernake	T1	51.384895	-1.683075	10/07/2019	2019/07/10 22:12:54	22:12:54	Barbastella barbastellus	1	Do not publish	Registration	Wildlife Acoustics	SM2	1.5										Auto ID & Manual Verification	Kaleidoscope
Savernake	M2	51.39068	-1.673241	10/07/2019	2019/07/10 22:13:33	22:13:33	Barbastella barbastellus	1	Do not publish	Registration	Wildlife Acoustics	SM2	1.5										Auto ID & Manual Verification	Kaleidoscope
Savernake	T1	51.384895	-1.683075	10/07/2019	2019/07/10 22:15:06	22:15:06	Barbastella barbastellus	1	Do not publish	Registration	Wildlife Acoustics	SM2	1.5										Auto ID & Manual Verification	Kaleidoscope
Savernake	T2	51.382192	-1.672193	10/07/2019	2019/07/10 22:15:11	22:15:11	Barbastella barbastellus	1	Do not publish	Registration	Wildlife Acoustics	SM2	1.5										Auto ID & Manual Verification	Kaleidoscope
Savernake	T1	51.384895	-1.683075	10/07/2019	2019/07/10 22:15:19	22:15:19	Barbastella barbastellus	1	Do not publish	Registration	Wildlife Acoustics	SM2	1.5										Auto ID & Manual Verification	Kaleidoscope
Savernake	W1	51.384398	-1.675842	10/07/2019	2019/07/10 22:16:21	22:16:21	Barbastella barbastellus	1	Do not publish	Registration	Wildlife Acoustics	SM2	1.5										Auto ID & Manual Verification	Kaleidoscope
Savernake	H3	51.384164	-1.680464	10/07/2019	2019/07/10 22:16:27	22:16:27	Barbastella barbastellus	1	Do not publish	Registration	Wildlife Acoustics	SM2	1.5										Auto ID & Manual Verification	Kaleidoscope
Savernake	T2	51.382192	-1.672193	10/07/2019	2019/07/10 22:20:33	22:20:33	Barbastella barbastellus	1	Do not publish	Registration	Wildlife Acoustics	SM2	1.5										Auto ID & Manual Verification	Kaleidoscope
Savernake	T1	51.384895	-1.683075	10/07/2019	2019/07/10 22:21:33	22:21:33	Barbastella barbastellus	1	Do not publish	Registration	Wildlife Acoustics	SM2	1.5										Auto ID & Manual Verification	Kaleidoscope
Savernake	W1	51.384398	-1.675842	10/07/2019	2019/07/10 22:25:02	22:25:02	Barbastella barbastellus	1	Do not publish	Registration	Wildlife Acoustics	SM2	1.5										Auto ID & Manual Verification	Kaleidoscope
Savernake	B3	51.383069	-1.684243	10/07/2019	2019/07/10 22:28:01	22:28:01	Barbastella barbastellus	1	Do not publish	Registration	Wildlife Acoustics	SM2	1.5										Auto ID & Manual Verification	Kaleidoscope
Savernake	T1	51.384895	-1.683075	10/07/2019	2019/07/10 22:29:57	22:29:57	Barbastella barbastellus	1	Do not publish	Registration	Wildlife Acoustics	SM2	1.5										Auto ID & Manual Verification	Kaleidoscope
Savernake	W1	51.384398	-1.675842	10/07/2019	2019/07/10 22:30:50	22:30:50	Barbastella barbastellus	1	Do not publish	Registration	Wildlife Acoustics	SM2	1.5										Auto ID & Manual Verification	Kaleidoscope
Savernake	M2	51.39068	-1.673241	10/07/2019	2019/07/10 22:32:39	22:32:39	Barbastella barbastellus	1	Do not publish	Registration	Wildlife Acoustics	SM2	1.5										Auto ID & Manual Verification	Kaleidoscope
Savernake	T1	51.384895	-1.683075	10/07/2019	2019/07/10 22:34:42	22:34:42	Barbastella barbastellus	1	Do not publish	Registration	Wildlife Acoustics	SM2	1.5										Auto ID & Manual Verification	Kaleidoscope
Savernake	M2	51.39068	-1.673241	10/07/2019	2019/07/10 22:35:03	22:35:03	Barbastella barbastellus	1	Do not publish	Registration	Wildlife Acoustics	SM2	1.5										Auto ID & Manual Verification	Kaleidoscope
Savernake	T1	51.384895	-1.683075	10/07/2019	2019/07/10 22:35:34	22:35:34	Barbastella barbastellus	1	Do not publish	Registration	Wildlife Acoustics	SM2	1.5										Auto ID & Manual Verification	Kaleidoscope
Savernake	W1	51.384398	-1.675842	10/07/2019	2019/07/10 22:35:36	22:35:36	Barbastella barbastellus	1	Do not publish	Registration	Wildlife Acoustics	SM2	1.5										Auto ID & Manual Verification	Kaleidoscope
Savernake	T1	51.384895	-1.683075	10/07/2019	2019/07/10 22:36:27	22:36:27	Barbastella barbastellus	1	Do not publish	Registration	Wildlife Acoustics	SM2	1.5										Auto ID & Manual Verification	Kaleidoscope
Savernake	N2	51.381004	-1.684764	10/07/2019	2019/07/10 22:41:00	22:41:00	Barbastella barbastellus	1	Do not publish	Registration	Wildlife Acoustics	SM2	1.5										Auto ID & Manual Verification	Kaleidoscope
Savernake	W1	51.384398	-1.675842	10/07/2019	2019/07/10 22:41:27	22:41:27	Barbastella barbastellus	1	Do not publish	Registration	Wildlife Acoustics	SM2	1.5										Auto ID & Manual Verification	Kaleidoscope
Savernake	D3	51.381649	-1.679941	10/07/2019	2019/07/10 22:47:22	22:47:22	Barbastella barbastellus	1	Do not publish	Registration	Wildlife Acoustics	SM2	1.5										Auto ID & Manual Verification	Kaleidoscope
Savernake	W1	51.384398	-1.675842	10/07/2019	2019/07/10 22:51:58	22:51:58	Barbastella barbastellus	1	Do not publish	Registration	Wildlife Acoustics	SM2	1.5										Auto ID & Manual Verification	Kaleidoscope
Savernake	M2	51.39068	-1.673241	10/07/2019	2019/07/10 22:54:40	22:54:40	Barbastella barbastellus	1	Do not publish	Registration	Wildlife Acoustics	SM2	1.5										Auto ID & Manual Verification	Kaleidoscope
Savernake	T1	51.384895	-1.683075	10/07/2019	2019/07/10 23:04:45	23:04:45	Barbastella barbastellus	1	Do not publish	Registration	Wildlife Acoustics	SM2	1.5										Auto ID & Manual Verification	Kaleidoscope
Savernake	T1	51.384895	-1.683075	10/07/2019	2019/07/10 23:05:39	23:05:39	Barbastella barbastellus	1	Do not publish	Registration	Wildlife Acoustics	SM2	1.5										Auto ID & Manual Verification	Kaleidoscope
Savernake	S1	51.392016	-1.67465	10/07/2019	2019/07/10 23:14:46	23:14:46	Barbastella barbastellus	1	Do not publish	Registration	Wildlife Acoustics	SM2	1.5										Auto ID & Manual Verification	Kaleidoscope
Savernake	N2	51.381004	-1.684764	10/07/2019	2019/07/10 23:16:28	23:16:28	Barbastella barbastellus	1	Do not publish	Registration	Wildlife Acoustics	SM2	1.5										Auto ID & Manual Verification	Kaleidoscope
Savernake	S1	51.392016	-1.67465	10/07/2019	2019/07/10 23:18:28	23:18:28	Barbastella barbastellus	1	Do not publish	Registration	Wildlife Acoustics	SM2	1.5										Auto ID & Manual Verification	Kaleidoscope
Savernake	W1	51.384398	-1.675842	10/07/2019	2019/07/10 23:21:53	23:21:53	Barbastella barbastellus	1	Do not publish	Registration	Wildlife Acoustics	SM2	1.5										Auto ID & Manual Verification	Kaleidoscope
Savernake	W1	51.384398	-1.675842	10/07/2019	2019/07/10 23:23:05	23:23:05	Barbastella barbastellus	1	Do not publish	Registration	Wildlife Acoustics	SM2	1.5										Auto ID & Manual Verification	Kaleidoscope
Savernake	D3	51.381649	-1.679941	10/07/2019	2019/07/10 23:34:19	23:34:19	Barbastella barbastellus	1	Do not publish	Registration	Wildlife Acoustics	SM2	1.5										Auto ID & Manual Verification	Kaleidoscope
Savernake	B3	51.383069	-1.684243	10/07/2019	2019/07/10 23:36:42	23:36:42	Barbastella barbastellus	1	Do not publish	Registration	Wildlife Acoustics	SM2	1.5										Auto ID & Manual Verification	Kaleidoscope
Savernake	T1	51.384895	-1.683075	10/07/2019	2019/07/10 23:38:50	23:38:50	Barbastella barbastellus	1	Do not publish	Registration	Wildlife Acoustics	SM2	1.5										Auto ID & Manual Verification	Kaleidoscope
Savernake	W1	51.384398	-1.675842	10/07/2019	2019/07/10 23:40:43	23:40:43	Barbastella barbastellus	1	Do not publish	Registration	Wildlife Acoustics	SM2	1.5										Auto ID & Manual Verification	Kaleidoscope
