# Supplementary material for: An acoustic-based method for locating maternity colonies of rare woodland bats
Source: PeerJ. 2023 Oct 3;11:e15951. doi: 10.7717/peerj.15951 (PMC10557938; doi:10.7717/peerj.15951)
Supplement: Supplemental Information 8 — The original time recordings of barbastelle bats from the passive acoustic detectors. This data was used in statistical analysis, using the R script provided, to determine the optimal cut-off threshold for the identification of woodlands with colonies. [file peerj-11-15951-s008.zip › R script and datasets (cut-off threshold analysis)/Site3.csv]

Site name	Detector identity	Lat	Lon	Date start	Date time	Pass Time	Species / Taxa taxon list	Number of bats	Sensitivity	Pass Definition	Detector Make	Detector model	Detector height m	Roost within 25m	Activity elevated by roost	Linear feature adjacent	Linear feature 25m	Anthropogenic feature adjacent	Anthropogenic feature 25m	Temperature c	Rainfall	Wind speed mph	Method of classification	Analysis software used	Notes
The Mens	B3	50.993493	-0.542526	03/07/2019	2019/07/03 21:50:27	21:50:27	Barbastella barbastellus	1	Do not publish	Registration	Wildlife Acoustics	SM2	1.5										Auto ID & Manual Verification	Kaleidoscope
The Mens	B3	50.993493	-0.542526	03/07/2019	2019/07/03 21:50:39	21:50:39	Barbastella barbastellus	1	Do not publish	Registration	Wildlife Acoustics	SM2	1.5										Auto ID & Manual Verification	Kaleidoscope
The Mens	B3	50.993493	-0.542526	02/07/2019	2019/07/02 21:50:47	21:50:47	Barbastella barbastellus	1	Do not publish	Registration	Wildlife Acoustics	SM2	1.5										Auto ID & Manual Verification	Kaleidoscope
The Mens	B3	50.993493	-0.542526	03/07/2019	2019/07/03 21:52:31	21:52:31	Barbastella barbastellus	1	Do not publish	Registration	Wildlife Acoustics	SM2	1.5										Auto ID & Manual Verification	Kaleidoscope
The Mens	B3	50.993493	-0.542526	01/07/2019	2019/07/01 21:54:23	21:54:23	Barbastella barbastellus	1	Do not publish	Registration	Wildlife Acoustics	SM2	1.5										Auto ID & Manual Verification	Kaleidoscope
The Mens	B3	50.993493	-0.542526	02/07/2019	2019/07/02 21:54:40	21:54:40	Barbastella barbastellus	1	Do not publish	Registration	Wildlife Acoustics	SM2	1.5										Auto ID & Manual Verification	Kaleidoscope
The Mens	B3	50.993493	-0.542526	03/07/2019	2019/07/03 21:56:00	21:56:00	Barbastella barbastellus	1	Do not publish	Registration	Wildlife Acoustics	SM2	1.5										Auto ID & Manual Verification	Kaleidoscope
The Mens	B3	50.993493	-0.542526	03/07/2019	2019/07/03 21:56:06	21:56:06	Barbastella barbastellus	1	Do not publish	Registration	Wildlife Acoustics	SM2	1.5										Auto ID & Manual Verification	Kaleidoscope
The Mens	B3	50.993493	-0.542526	03/07/2019	2019/07/03 21:56:23	21:56:23	Barbastella barbastellus	1	Do not publish	Registration	Wildlife Acoustics	SM2	1.5										Auto ID & Manual Verification	Kaleidoscope
The Mens	B3	50.993493	-0.542526	03/07/2019	2019/07/03 21:56:28	21:56:28	Barbastella barbastellus	1	Do not publish	Registration	Wildlife Acoustics	SM2	1.5										Auto ID & Manual Verification	Kaleidoscope
The Mens	B3	50.993493	-0.542526	03/07/2019	2019/07/03 21:58:06	21:58:06	Barbastella barbastellus	1	Do not publish	Registration	Wildlife Acoustics	SM2	1.5										Auto ID & Manual Verification	Kaleidoscope
The Mens	B3	50.993493	-0.542526	01/07/2019	2019/07/01 21:59:59	21:59:59	Barbastella barbastellus	1	Do not publish	Registration	Wildlife Acoustics	SM2	1.5										Auto ID & Manual Verification	Kaleidoscope
The Mens	B3	50.993493	-0.542526	03/07/2019	2019/07/03 22:01:13	22:01:13	Barbastella barbastellus	1	Do not publish	Registration	Wildlife Acoustics	SM2	1.5										Auto ID & Manual Verification	Kaleidoscope
The Mens	B3	50.993493	-0.542526	03/07/2019	2019/07/03 22:01:17	22:01:17	Barbastella barbastellus	1	Do not publish	Registration	Wildlife Acoustics	SM2	1.5										Auto ID & Manual Verification	Kaleidoscope
The Mens	B3	50.993493	-0.542526	03/07/2019	2019/07/03 22:01:22	22:01:22	Barbastella barbastellus	1	Do not publish	Registration	Wildlife Acoustics	SM2	1.5										Auto ID & Manual Verification	Kaleidoscope
The Mens	B3	50.993493	-0.542526	01/07/2019	2019/07/01 22:16:58	22:16:58	Barbastella barbastellus	1	Do not publish	Registration	Wildlife Acoustics	SM2	1.5										Auto ID & Manual Verification	Kaleidoscope
The Mens	C3	50.99426	-0.547508	04/07/2019	2019/07/04 00:06:02	00:06:02	Barbastella barbastellus	1	Do not publish	Registration	Wildlife Acoustics	SM2	1.5										Auto ID & Manual Verification	Kaleidoscope
The Mens	C3	50.99426	-0.547508	03/07/2019	2019/07/03 00:09:56	00:09:56	Barbastella barbastellus	1	Do not publish	Registration	Wildlife Acoustics	SM2	1.5										Auto ID & Manual Verification	Kaleidoscope
The Mens	C3	50.99426	-0.547508	02/07/2019	2019/07/02 00:16:17	00:16:17	Barbastella barbastellus	1	Do not publish	Registration	Wildlife Acoustics	SM2	1.5										Auto ID & Manual Verification	Kaleidoscope
The Mens	C3	50.99426	-0.547508	02/07/2019	2019/07/02 00:19:09	00:19:09	Barbastella barbastellus	1	Do not publish	Registration	Wildlife Acoustics	SM2	1.5										Auto ID & Manual Verification	Kaleidoscope
The Mens	C3	50.99426	-0.547508	04/07/2019	2019/07/04 01:06:56	01:06:56	Barbastella barbastellus	1	Do not publish	Registration	Wildlife Acoustics	SM2	1.5										Auto ID & Manual Verification	Kaleidoscope
The Mens	C3	50.99426	-0.547508	02/07/2019	2019/07/02 01:32:59	01:32:59	Barbastella barbastellus	1	Do not publish	Registration	Wildlife Acoustics	SM2	1.5										Auto ID & Manual Verification	Kaleidoscope
The Mens	C3	50.99426	-0.547508	04/07/2019	2019/07/04 01:40:29	01:40:29	Barbastella barbastellus	1	Do not publish	Registration	Wildlife Acoustics	SM2	1.5										Auto ID & Manual Verification	Kaleidoscope
The Mens	C3	50.99426	-0.547508	03/07/2019	2019/07/03 01:58:00	01:58:00	Barbastella barbastellus	1	Do not publish	Registration	Wildlife Acoustics	SM2	1.5										Auto ID & Manual Verification	Kaleidoscope
The Mens	C3	50.99426	-0.547508	03/07/2019	2019/07/03 02:17:18	02:17:18	Barbastella barbastellus	1	Do not publish	Registration	Wildlife Acoustics	SM2	1.5										Auto ID & Manual Verification	Kaleidoscope
The Mens	C3	50.99426	-0.547508	04/07/2019	2019/07/04 02:24:08	02:24:08	Barbastella barbastellus	1	Do not publish	Registration	Wildlife Acoustics	SM2	1.5										Auto ID & Manual Verification	Kaleidoscope
The Mens	C3	50.99426	-0.547508	04/07/2019	2019/07/04 02:24:57	02:24:57	Barbastella barbastellus	1	Do not publish	Registration	Wildlife Acoustics	SM2	1.5										Auto ID & Manual Verification	Kaleidoscope
The Mens	C3	50.99426	-0.547508	04/07/2019	2019/07/04 02:27:52	02:27:52	Barbastella barbastellus	1	Do not publish	Registration	Wildlife Acoustics	SM2	1.5										Auto ID & Manual Verification	Kaleidoscope
The Mens	C3	50.99426	-0.547508	04/07/2019	2019/07/04 02:28:15	02:28:15	Barbastella barbastellus	1	Do not publish	Registration	Wildlife Acoustics	SM2	1.5										Auto ID & Manual Verification	Kaleidoscope
The Mens	C3	50.99426	-0.547508	04/07/2019	2019/07/04 02:35:13	02:35:13	Barbastella barbastellus	1	Do not publish	Registration	Wildlife Acoustics	SM2	1.5										Auto ID & Manual Verification	Kaleidoscope
The Mens	C3	50.99426	-0.547508	03/07/2019	2019/07/03 02:35:18	02:35:18	Barbastella barbastellus	1	Do not publish	Registration	Wildlife Acoustics	SM2	1.5										Auto ID & Manual Verification	Kaleidoscope
The Mens	C3	50.99426	-0.547508	04/07/2019	2019/07/04 02:35:35	02:35:35	Barbastella barbastellus	1	Do not publish	Registration	Wildlife Acoustics	SM2	1.5										Auto ID & Manual Verification	Kaleidoscope
The Mens	C3	50.99426	-0.547508	04/07/2019	2019/07/04 02:39:29	02:39:29	Barbastella barbastellus	1	Do not publish	Registration	Wildlife Acoustics	SM2	1.5										Auto ID & Manual Verification	Kaleidoscope
The Mens	C3	50.99426	-0.547508	04/07/2019	2019/07/04 02:40:51	02:40:51	Barbastella barbastellus	1	Do not publish	Registration	Wildlife Acoustics	SM2	1.5										Auto ID & Manual Verification	Kaleidoscope
The Mens	C3	50.99426	-0.547508	04/07/2019	2019/07/04 02:41:06	02:41:06	Barbastella barbastellus	1	Do not publish	Registration	Wildlife Acoustics	SM2	1.5										Auto ID & Manual Verification	Kaleidoscope
The Mens	C3	50.99426	-0.547508	03/07/2019	2019/07/03 02:42:06	02:42:06	Barbastella barbastellus	1	Do not publish	Registration	Wildlife Acoustics	SM2	1.5										Auto ID & Manual Verification	Kaleidoscope
The Mens	C3	50.99426	-0.547508	04/07/2019	2019/07/04 02:42:20	02:42:20	Barbastella barbastellus	1	Do not publish	Registration	Wildlife Acoustics	SM2	1.5										Auto ID & Manual Verification	Kaleidoscope
The Mens	C3	50.99426	-0.547508	04/07/2019	2019/07/04 02:42:41	02:42:41	Barbastella barbastellus	1	Do not publish	Registration	Wildlife Acoustics	SM2	1.5										Auto ID & Manual Verification	Kaleidoscope
The Mens	C3	50.99426	-0.547508	04/07/2019	2019/07/04 02:43:03	02:43:03	Barbastella barbastellus	1	Do not publish	Registration	Wildlife Acoustics	SM2	1.5										Auto ID & Manual Verification	Kaleidoscope
The Mens	C3	50.99426	-0.547508	03/07/2019	2019/07/03 02:43:27	02:43:27	Barbastella barbastellus	1	Do not publish	Registration	Wildlife Acoustics	SM2	1.5										Auto ID & Manual Verification	Kaleidoscope
The Mens	C3	50.99426	-0.547508	04/07/2019	2019/07/04 02:44:21	02:44:21	Barbastella barbastellus	1	Do not publish	Registration	Wildlife Acoustics	SM2	1.5										Auto ID & Manual Verification	Kaleidoscope
The Mens	C3	50.99426	-0.547508	03/07/2019	2019/07/03 02:44:27	02:44:27	Barbastella barbastellus	1	Do not publish	Registration	Wildlife Acoustics	SM2	1.5										Auto ID & Manual Verification	Kaleidoscope
The Mens	C3	50.99426	-0.547508	03/07/2019	2019/07/03 02:44:57	02:44:57	Barbastella barbastellus	1	Do not publish	Registration	Wildlife Acoustics	SM2	1.5										Auto ID & Manual Verification	Kaleidoscope
The Mens	C3	50.99426	-0.547508	04/07/2019	2019/07/04 02:45:53	02:45:53	Barbastella barbastellus	1	Do not publish	Registration	Wildlife Acoustics	SM2	1.5										Auto ID & Manual Verification	Kaleidoscope
The Mens	C3	50.99426	-0.547508	04/07/2019	2019/07/04 02:46:04	02:46:04	Barbastella barbastellus	1	Do not publish	Registration	Wildlife Acoustics	SM2	1.5										Auto ID & Manual Verification	Kaleidoscope
The Mens	C3	50.99426	-0.547508	04/07/2019	2019/07/04 02:46:25	02:46:25	Barbastella barbastellus	1	Do not publish	Registration	Wildlife Acoustics	SM2	1.5										Auto ID & Manual Verification	Kaleidoscope
The Mens	C3	50.99426	-0.547508	02/07/2019	2019/07/02 02:47:52	02:47:52	Barbastella barbastellus	1	Do not publish	Registration	Wildlife Acoustics	SM2	1.5										Auto ID & Manual Verification	Kaleidoscope
The Mens	C3	50.99426	-0.547508	04/07/2019	2019/07/04 02:47:59	02:47:59	Barbastella barbastellus	1	Do not publish	Registration	Wildlife Acoustics	SM2	1.5										Auto ID & Manual Verification	Kaleidoscope
The Mens	C3	50.99426	-0.547508	04/07/2019	2019/07/04 02:48:55	02:48:55	Barbastella barbastellus	1	Do not publish	Registration	Wildlife Acoustics	SM2	1.5										Auto ID & Manual Verification	Kaleidoscope
The Mens	C3	50.99426	-0.547508	03/07/2019	2019/07/03 02:49:16	02:49:16	Barbastella barbastellus	1	Do not publish	Registration	Wildlife Acoustics	SM2	1.5										Auto ID & Manual Verification	Kaleidoscope
The Mens	C3	50.99426	-0.547508	04/07/2019	2019/07/04 02:49:30	02:49:30	Barbastella barbastellus	1	Do not publish	Registration	Wildlife Acoustics	SM2	1.5										Auto ID & Manual Verification	Kaleidoscope
The Mens	C3	50.99426	-0.547508	04/07/2019	2019/07/04 02:49:51	02:49:51	Barbastella barbastellus	1	Do not publish	Registration	Wildlife Acoustics	SM2	1.5										Auto ID & Manual Verification	Kaleidoscope
The Mens	C3	50.99426	-0.547508	04/07/2019	2019/07/04 02:50:33	02:50:33	Barbastella barbastellus	1	Do not publish	Registration	Wildlife Acoustics	SM2	1.5										Auto ID & Manual Verification	Kaleidoscope
The Mens	C3	50.99426	-0.547508	02/07/2019	2019/07/02 02:50:40	02:50:40	Barbastella barbastellus	1	Do not publish	Registration	Wildlife Acoustics	SM2	1.5										Auto ID & Manual Verification	Kaleidoscope
The Mens	C3	50.99426	-0.547508	03/07/2019	2019/07/03 02:51:05	02:51:05	Barbastella barbastellus	1	Do not publish	Registration	Wildlife Acoustics	SM2	1.5										Auto ID & Manual Verification	Kaleidoscope
The Mens	C3	50.99426	-0.547508	03/07/2019	2019/07/03 02:51:36	02:51:36	Barbastella barbastellus	1	Do not publish	Registration	Wildlife Acoustics	SM2	1.5										Auto ID & Manual Verification	Kaleidoscope
The Mens	C3	50.99426	-0.547508	04/07/2019	2019/07/04 02:52:47	02:52:47	Barbastella barbastellus	1	Do not publish	Registration	Wildlife Acoustics	SM2	1.5										Auto ID & Manual Verification	Kaleidoscope
The Mens	C3	50.99426	-0.547508	03/07/2019	2019/07/03 02:53:11	02:53:11	Barbastella barbastellus	1	Do not publish	Registration	Wildlife Acoustics	SM2	1.5										Auto ID & Manual Verification	Kaleidoscope
The Mens	C3	50.99426	-0.547508	04/07/2019	2019/07/04 02:53:13	02:53:13	Barbastella barbastellus	1	Do not publish	Registration	Wildlife Acoustics	SM2	1.5										Auto ID & Manual Verification	Kaleidoscope
The Mens	C3	50.99426	-0.547508	04/07/2019	2019/07/04 02:54:26	02:54:26	Barbastella barbastellus	1	Do not publish	Registration	Wildlife Acoustics	SM2	1.5										Auto ID & Manual Verification	Kaleidoscope
The Mens	C3	50.99426	-0.547508	04/07/2019	2019/07/04 02:55:19	02:55:19	Barbastella barbastellus	1	Do not publish	Registration	Wildlife Acoustics	SM2	1.5										Auto ID & Manual Verification	Kaleidoscope
The Mens	C3	50.99426	-0.547508	04/07/2019	2019/07/04 02:56:02	02:56:02	Barbastella barbastellus	1	Do not publish	Registration	Wildlife Acoustics	SM2	1.5										Auto ID & Manual Verification	Kaleidoscope
The Mens	C3	50.99426	-0.547508	02/07/2019	2019/07/02 02:56:20	02:56:20	Barbastella barbastellus	1	Do not publish	Registration	Wildlife Acoustics	SM2	1.5										Auto ID & Manual Verification	Kaleidoscope
The Mens	C3	50.99426	-0.547508	04/07/2019	2019/07/04 02:57:06	02:57:06	Barbastella barbastellus	1	Do not publish	Registration	Wildlife Acoustics	SM2	1.5										Auto ID & Manual Verification	Kaleidoscope
The Mens	C3	50.99426	-0.547508	02/07/2019	2019/07/02 02:57:27	02:57:27	Barbastella barbastellus	1	Do not publish	Registration	Wildlife Acoustics	SM2	1.5										Auto ID & Manual Verification	Kaleidoscope
The Mens	C3	50.99426	-0.547508	03/07/2019	2019/07/03 02:58:00	02:58:00	Barbastella barbastellus	1	Do not publish	Registration	Wildlife Acoustics	SM2	1.5										Auto ID & Manual Verification	Kaleidoscope
The Mens	C3	50.99426	-0.547508	03/07/2019	2019/07/03 02:59:00	02:59:00	Barbastella barbastellus	1	Do not publish	Registration	Wildlife Acoustics	SM2	1.5										Auto ID & Manual Verification	Kaleidoscope
The Mens	C3	50.99426	-0.547508	04/07/2019	2019/07/04 02:59:00	02:59:00	Barbastella barbastellus	1	Do not publish	Registration	Wildlife Acoustics	SM2	1.5										Auto ID & Manual Verification	Kaleidoscope
The Mens	C3	50.99426	-0.547508	02/07/2019	2019/07/02 02:59:55	02:59:55	Barbastella barbastellus	1	Do not publish	Registration	Wildlife Acoustics	SM2	1.5										Auto ID & Manual Verification	Kaleidoscope
The Mens	C3	50.99426	-0.547508	03/07/2019	2019/07/03 03:00:28	03:00:28	Barbastella barbastellus	1	Do not publish	Registration	Wildlife Acoustics	SM2	1.5										Auto ID & Manual Verification	Kaleidoscope
The Mens	C3	50.99426	-0.547508	04/07/2019	2019/07/04 03:00:41	03:00:41	Barbastella barbastellus	1	Do not publish	Registration	Wildlife Acoustics	SM2	1.5										Auto ID & Manual Verification	Kaleidoscope
The Mens	C3	50.99426	-0.547508	04/07/2019	2019/07/04 03:02:13	03:02:13	Barbastella barbastellus	1	Do not publish	Registration	Wildlife Acoustics	SM2	1.5										Auto ID & Manual Verification	Kaleidoscope
The Mens	C3	50.99426	-0.547508	04/07/2019	2019/07/04 03:02:33	03:02:33	Barbastella barbastellus	1	Do not publish	Registration	Wildlife Acoustics	SM2	1.5										Auto ID & Manual Verification	Kaleidoscope
The Mens	C3	50.99426	-0.547508	02/07/2019	2019/07/02 03:02:42	03:02:42	Barbastella barbastellus	1	Do not publish	Registration	Wildlife Acoustics	SM2	1.5										Auto ID & Manual Verification	Kaleidoscope
The Mens	C3	50.99426	-0.547508	04/07/2019	2019/07/04 03:02:55	03:02:55	Barbastella barbastellus	1	Do not publish	Registration	Wildlife Acoustics	SM2	1.5										Auto ID & Manual Verification	Kaleidoscope
The Mens	C3	50.99426	-0.547508	03/07/2019	2019/07/03 03:03:07	03:03:07	Barbastella barbastellus	1	Do not publish	Registration	Wildlife Acoustics	SM2	1.5										Auto ID & Manual Verification	Kaleidoscope
The Mens	C3	50.99426	-0.547508	04/07/2019	2019/07/04 03:03:15	03:03:15	Barbastella barbastellus	1	Do not publish	Registration	Wildlife Acoustics	SM2	1.5										Auto ID & Manual Verification	Kaleidoscope
The Mens	C3	50.99426	-0.547508	04/07/2019	2019/07/04 03:04:08	03:04:08	Barbastella barbastellus	1	Do not publish	Registration	Wildlife Acoustics	SM2	1.5										Auto ID & Manual Verification	Kaleidoscope
The Mens	C3	50.99426	-0.547508	04/07/2019	2019/07/04 03:04:38	03:04:38	Barbastella barbastellus	1	Do not publish	Registration	Wildlife Acoustics	SM2	1.5										Auto ID & Manual Verification	Kaleidoscope
The Mens	C3	50.99426	-0.547508	02/07/2019	2019/07/02 03:05:08	03:05:08	Barbastella barbastellus	1	Do not publish	Registration	Wildlife Acoustics	SM2	1.5										Auto ID & Manual Verification	Kaleidoscope
The Mens	C3	50.99426	-0.547508	02/07/2019	2019/07/02 03:05:45	03:05:45	Barbastella barbastellus	1	Do not publish	Registration	Wildlife Acoustics	SM2	1.5										Auto ID & Manual Verification	Kaleidoscope
The Mens	C3	50.99426	-0.547508	04/07/2019	2019/07/04 03:05:48	03:05:48	Barbastella barbastellus	1	Do not publish	Registration	Wildlife Acoustics	SM2	1.5										Auto ID & Manual Verification	Kaleidoscope
The Mens	C3	50.99426	-0.547508	04/07/2019	2019/07/04 03:06:49	03:06:49	Barbastella barbastellus	1	Do not publish	Registration	Wildlife Acoustics	SM2	1.5										Auto ID & Manual Verification	Kaleidoscope
The Mens	C3	50.99426	-0.547508	03/07/2019	2019/07/03 03:07:06	03:07:06	Barbastella barbastellus	1	Do not publish	Registration	Wildlife Acoustics	SM2	1.5										Auto ID & Manual Verification	Kaleidoscope
The Mens	C3	50.99426	-0.547508	04/07/2019	2019/07/04 03:07:10	03:07:10	Barbastella barbastellus	1	Do not publish	Registration	Wildlife Acoustics	SM2	1.5										Auto ID & Manual Verification	Kaleidoscope
The Mens	C3	50.99426	-0.547508	04/07/2019	2019/07/04 03:08:20	03:08:20	Barbastella barbastellus	1	Do not publish	Registration	Wildlife Acoustics	SM2	1.5										Auto ID & Manual Verification	Kaleidoscope
The Mens	C3	50.99426	-0.547508	03/07/2019	2019/07/03 03:08:24	03:08:24	Barbastella barbastellus	1	Do not publish	Registration	Wildlife Acoustics	SM2	1.5										Auto ID & Manual Verification	Kaleidoscope
The Mens	C3	50.99426	-0.547508	04/07/2019	2019/07/04 03:08:52	03:08:52	Barbastella barbastellus	1	Do not publish	Registration	Wildlife Acoustics	SM2	1.5										Auto ID & Manual Verification	Kaleidoscope
The Mens	C3	50.99426	-0.547508	03/07/2019	2019/07/03 03:09:47	03:09:47	Barbastella barbastellus	1	Do not publish	Registration	Wildlife Acoustics	SM2	1.5										Auto ID & Manual Verification	Kaleidoscope
The Mens	C3	50.99426	-0.547508	03/07/2019	2019/07/03 03:10:14	03:10:14	Barbastella barbastellus	1	Do not publish	Registration	Wildlife Acoustics	SM2	1.5										Auto ID & Manual Verification	Kaleidoscope
The Mens	C3	50.99426	-0.547508	04/07/2019	2019/07/04 03:10:17	03:10:17	Barbastella barbastellus	1	Do not publish	Registration	Wildlife Acoustics	SM2	1.5										Auto ID & Manual Verification	Kaleidoscope
The Mens	C3	50.99426	-0.547508	04/07/2019	2019/07/04 03:11:15	03:11:15	Barbastella barbastellus	1	Do not publish	Registration	Wildlife Acoustics	SM2	1.5										Auto ID & Manual Verification	Kaleidoscope
The Mens	C3	50.99426	-0.547508	04/07/2019	2019/07/04 03:12:05	03:12:05	Barbastella barbastellus	1	Do not publish	Registration	Wildlife Acoustics	SM2	1.5										Auto ID & Manual Verification	Kaleidoscope
The Mens	C3	50.99426	-0.547508	02/07/2019	2019/07/02 03:12:30	03:12:30	Barbastella barbastellus	1	Do not publish	Registration	Wildlife Acoustics	SM2	1.5										Auto ID & Manual Verification	Kaleidoscope
The Mens	C3	50.99426	-0.547508	04/07/2019	2019/07/04 03:12:34	03:12:34	Barbastella barbastellus	1	Do not publish	Registration	Wildlife Acoustics	SM2	1.5										Auto ID & Manual Verification	Kaleidoscope
The Mens	C3	50.99426	-0.547508	02/07/2019	2019/07/02 03:13:38	03:13:38	Barbastella barbastellus	1	Do not publish	Registration	Wildlife Acoustics	SM2	1.5										Auto ID & Manual Verification	Kaleidoscope
The Mens	C3	50.99426	-0.547508	02/07/2019	2019/07/02 03:14:04	03:14:04	Barbastella barbastellus	1	Do not publish	Registration	Wildlife Acoustics	SM2	1.5										Auto ID & Manual Verification	Kaleidoscope
The Mens	C3	50.99426	-0.547508	04/07/2019	2019/07/04 03:14:29	03:14:29	Barbastella barbastellus	1	Do not publish	Registration	Wildlife Acoustics	SM2	1.5										Auto ID & Manual Verification	Kaleidoscope
The Mens	C3	50.99426	-0.547508	04/07/2019	2019/07/04 03:14:58	03:14:58	Barbastella barbastellus	1	Do not publish	Registration	Wildlife Acoustics	SM2	1.5										Auto ID & Manual Verification	Kaleidoscope
The Mens	C3	50.99426	-0.547508	04/07/2019	2019/07/04 03:15:12	03:15:12	Barbastella barbastellus	1	Do not publish	Registration	Wildlife Acoustics	SM2	1.5										Auto ID & Manual Verification	Kaleidoscope
The Mens	C3	50.99426	-0.547508	04/07/2019	2019/07/04 03:15:31	03:15:31	Barbastella barbastellus	1	Do not publish	Registration	Wildlife Acoustics	SM2	1.5										Auto ID & Manual Verification	Kaleidoscope
The Mens	C3	50.99426	-0.547508	04/07/2019	2019/07/04 03:16:30	03:16:30	Barbastella barbastellus	1	Do not publish	Registration	Wildlife Acoustics	SM2	1.5										Auto ID & Manual Verification	Kaleidoscope
The Mens	C3	50.99426	-0.547508	04/07/2019	2019/07/04 03:17:14	03:17:14	Barbastella barbastellus	1	Do not publish	Registration	Wildlife Acoustics	SM2	1.5										Auto ID & Manual Verification	Kaleidoscope
The Mens	C3	50.99426	-0.547508	03/07/2019	2019/07/03 03:17:55	03:17:55	Barbastella barbastellus	1	Do not publish	Registration	Wildlife Acoustics	SM2	1.5										Auto ID & Manual Verification	Kaleidoscope
The Mens	C3	50.99426	-0.547508	04/07/2019	2019/07/04 03:18:42	03:18:42	Barbastella barbastellus	1	Do not publish	Registration	Wildlife Acoustics	SM2	1.5										Auto ID & Manual Verification	Kaleidoscope
The Mens	C3	50.99426	-0.547508	03/07/2019	2019/07/03 03:19:58	03:19:58	Barbastella barbastellus	1	Do not publish	Registration	Wildlife Acoustics	SM2	1.5										Auto ID & Manual Verification	Kaleidoscope
The Mens	C3	50.99426	-0.547508	03/07/2019	2019/07/03 03:20:29	03:20:29	Barbastella barbastellus	1	Do not publish	Registration	Wildlife Acoustics	SM2	1.5										Auto ID & Manual Verification	Kaleidoscope
The Mens	C3	50.99426	-0.547508	02/07/2019	2019/07/02 03:20:53	03:20:53	Barbastella barbastellus	1	Do not publish	Registration	Wildlife Acoustics	SM2	1.5										Auto ID & Manual Verification	Kaleidoscope
The Mens	C3	50.99426	-0.547508	02/07/2019	2019/07/02 03:21:17	03:21:17	Barbastella barbastellus	1	Do not publish	Registration	Wildlife Acoustics	SM2	1.5										Auto ID & Manual Verification	Kaleidoscope
The Mens	C3	50.99426	-0.547508	04/07/2019	2019/07/04 03:21:25	03:21:25	Barbastella barbastellus	1	Do not publish	Registration	Wildlife Acoustics	SM2	1.5										Auto ID & Manual Verification	Kaleidoscope
The Mens	C3	50.99426	-0.547508	04/07/2019	2019/07/04 03:21:43	03:21:43	Barbastella barbastellus	1	Do not publish	Registration	Wildlife Acoustics	SM2	1.5										Auto ID & Manual Verification	Kaleidoscope
The Mens	C3	50.99426	-0.547508	03/07/2019	2019/07/03 03:21:48	03:21:48	Barbastella barbastellus	1	Do not publish	Registration	Wildlife Acoustics	SM2	1.5										Auto ID & Manual Verification	Kaleidoscope
The Mens	C3	50.99426	-0.547508	02/07/2019	2019/07/02 03:22:24	03:22:24	Barbastella barbastellus	1	Do not publish	Registration	Wildlife Acoustics	SM2	1.5										Auto ID & Manual Verification	Kaleidoscope
The Mens	C3	50.99426	-0.547508	03/07/2019	2019/07/03 03:22:25	03:22:25	Barbastella barbastellus	1	Do not publish	Registration	Wildlife Acoustics	SM2	1.5										Auto ID & Manual Verification	Kaleidoscope
The Mens	C3	50.99426	-0.547508	04/07/2019	2019/07/04 03:22:31	03:22:31	Barbastella barbastellus	1	Do not publish	Registration	Wildlife Acoustics	SM2	1.5										Auto ID & Manual Verification	Kaleidoscope
The Mens	C3	50.99426	-0.547508	02/07/2019	2019/07/02 03:22:39	03:22:39	Barbastella barbastellus	1	Do not publish	Registration	Wildlife Acoustics	SM2	1.5										Auto ID & Manual Verification	Kaleidoscope
The Mens	C3	50.99426	-0.547508	02/07/2019	2019/07/02 03:23:19	03:23:19	Barbastella barbastellus	1	Do not publish	Registration	Wildlife Acoustics	SM2	1.5										Auto ID & Manual Verification	Kaleidoscope
The Mens	C3	50.99426	-0.547508	02/07/2019	2019/07/02 03:23:43	03:23:43	Barbastella barbastellus	1	Do not publish	Registration	Wildlife Acoustics	SM2	1.5										Auto ID & Manual Verification	Kaleidoscope
The Mens	C3	50.99426	-0.547508	03/07/2019	2019/07/03 03:24:13	03:24:13	Barbastella barbastellus	1	Do not publish	Registration	Wildlife Acoustics	SM2	1.5										Auto ID & Manual Verification	Kaleidoscope
The Mens	C3	50.99426	-0.547508	03/07/2019	2019/07/03 03:24:38	03:24:38	Barbastella barbastellus	1	Do not publish	Registration	Wildlife Acoustics	SM2	1.5										Auto ID & Manual Verification	Kaleidoscope
The Mens	C3	50.99426	-0.547508	02/07/2019	2019/07/02 03:24:42	03:24:42	Barbastella barbastellus	1	Do not publish	Registration	Wildlife Acoustics	SM2	1.5										Auto ID & Manual Verification	Kaleidoscope
The Mens	C3	50.99426	-0.547508	04/07/2019	2019/07/04 03:24:48	03:24:48	Barbastella barbastellus	1	Do not publish	Registration	Wildlife Acoustics	SM2	1.5										Auto ID & Manual Verification	Kaleidoscope
The Mens	C3	50.99426	-0.547508	03/07/2019	2019/07/03 03:24:59	03:24:59	Barbastella barbastellus	1	Do not publish	Registration	Wildlife Acoustics	SM2	1.5										Auto ID & Manual Verification	Kaleidoscope
The Mens	C3	50.99426	-0.547508	03/07/2019	2019/07/03 03:26:05	03:26:05	Barbastella barbastellus	1	Do not publish	Registration	Wildlife Acoustics	SM2	1.5										Auto ID & Manual Verification	Kaleidoscope
The Mens	C3	50.99426	-0.547508	04/07/2019	2019/07/04 03:26:15	03:26:15	Barbastella barbastellus	1	Do not publish	Registration	Wildlife Acoustics	SM2	1.5										Auto ID & Manual Verification	Kaleidoscope
The Mens	C3	50.99426	-0.547508	04/07/2019	2019/07/04 03:26:36	03:26:36	Barbastella barbastellus	1	Do not publish	Registration	Wildlife Acoustics	SM2	1.5										Auto ID & Manual Verification	Kaleidoscope
The Mens	C3	50.99426	-0.547508	03/07/2019	2019/07/03 03:26:45	03:26:45	Barbastella barbastellus	1	Do not publish	Registration	Wildlife Acoustics	SM2	1.5										Auto ID & Manual Verification	Kaleidoscope
The Mens	C3	50.99426	-0.547508	04/07/2019	2019/07/04 03:26:46	03:26:46	Barbastella barbastellus	1	Do not publish	Registration	Wildlife Acoustics	SM2	1.5										Auto ID & Manual Verification	Kaleidoscope
The Mens	C3	50.99426	-0.547508	03/07/2019	2019/07/03 03:26:51	03:26:51	Barbastella barbastellus	1	Do not publish	Registration	Wildlife Acoustics	SM2	1.5										Auto ID & Manual Verification	Kaleidoscope
The Mens	C3	50.99426	-0.547508	03/07/2019	2019/07/03 03:26:56	03:26:56	Barbastella barbastellus	1	Do not publish	Registration	Wildlife Acoustics	SM2	1.5										Auto ID & Manual Verification	Kaleidoscope
The Mens	C3	50.99426	-0.547508	03/07/2019	2019/07/03 03:27:00	03:27:00	Barbastella barbastellus	1	Do not publish	Registration	Wildlife Acoustics	SM2	1.5										Auto ID & Manual Verification	Kaleidoscope
The Mens	C3	50.99426	-0.547508	02/07/2019	2019/07/02 03:27:17	03:27:17	Barbastella barbastellus	1	Do not publish	Registration	Wildlife Acoustics	SM2	1.5										Auto ID & Manual Verification	Kaleidoscope
The Mens	C3	50.99426	-0.547508	04/07/2019	2019/07/04 03:27:56	03:27:56	Barbastella barbastellus	1	Do not publish	Registration	Wildlife Acoustics	SM2	1.5										Auto ID & Manual Verification	Kaleidoscope
The Mens	C3	50.99426	-0.547508	02/07/2019	2019/07/02 03:28:11	03:28:11	Barbastella barbastellus	1	Do not publish	Registration	Wildlife Acoustics	SM2	1.5										Auto ID & Manual Verification	Kaleidoscope
The Mens	C3	50.99426	-0.547508	04/07/2019	2019/07/04 03:28:17	03:28:17	Barbastella barbastellus	1	Do not publish	Registration	Wildlife Acoustics	SM2	1.5										Auto ID & Manual Verification	Kaleidoscope
The Mens	C3	50.99426	-0.547508	02/07/2019	2019/07/02 03:28:32	03:28:32	Barbastella barbastellus	1	Do not publish	Registration	Wildlife Acoustics	SM2	1.5										Auto ID & Manual Verification	Kaleidoscope
The Mens	C3	50.99426	-0.547508	04/07/2019	2019/07/04 03:28:48	03:28:48	Barbastella barbastellus	1	Do not publish	Registration	Wildlife Acoustics	SM2	1.5										Auto ID & Manual Verification	Kaleidoscope
The Mens	C3	50.99426	-0.547508	03/07/2019	2019/07/03 03:29:01	03:29:01	Barbastella barbastellus	1	Do not publish	Registration	Wildlife Acoustics	SM2	1.5										Auto ID & Manual Verification	Kaleidoscope
The Mens	C3	50.99426	-0.547508	02/07/2019	2019/07/02 03:29:27	03:29:27	Barbastella barbastellus	1	Do not publish	Registration	Wildlife Acoustics	SM2	1.5										Auto ID & Manual Verification	Kaleidoscope
The Mens	C3	50.99426	-0.547508	02/07/2019	2019/07/02 03:30:00	03:30:00	Barbastella barbastellus	1	Do not publish	Registration	Wildlife Acoustics	SM2	1.5										Auto ID & Manual Verification	Kaleidoscope
The Mens	C3	50.99426	-0.547508	04/07/2019	2019/07/04 03:30:11	03:30:11	Barbastella barbastellus	1	Do not publish	Registration	Wildlife Acoustics	SM2	1.5										Auto ID & Manual Verification	Kaleidoscope
The Mens	C3	50.99426	-0.547508	04/07/2019	2019/07/04 03:30:21	03:30:21	Barbastella barbastellus	1	Do not publish	Registration	Wildlife Acoustics	SM2	1.5										Auto ID & Manual Verification	Kaleidoscope
The Mens	C3	50.99426	-0.547508	04/07/2019	2019/07/04 03:30:59	03:30:59	Barbastella barbastellus	1	Do not publish	Registration	Wildlife Acoustics	SM2	1.5										Auto ID & Manual Verification	Kaleidoscope
The Mens	C3	50.99426	-0.547508	03/07/2019	2019/07/03 03:31:45	03:31:45	Barbastella barbastellus	1	Do not publish	Registration	Wildlife Acoustics	SM2	1.5										Auto ID & Manual Verification	Kaleidoscope
The Mens	C3	50.99426	-0.547508	04/07/2019	2019/07/04 03:32:06	03:32:06	Barbastella barbastellus	1	Do not publish	Registration	Wildlife Acoustics	SM2	1.5										Auto ID & Manual Verification	Kaleidoscope
The Mens	C3	50.99426	-0.547508	02/07/2019	2019/07/02 03:32:19	03:32:19	Barbastella barbastellus	1	Do not publish	Registration	Wildlife Acoustics	SM2	1.5										Auto ID & Manual Verification	Kaleidoscope
The Mens	C3	50.99426	-0.547508	03/07/2019	2019/07/03 03:32:38	03:32:38	Barbastella barbastellus	1	Do not publish	Registration	Wildlife Acoustics	SM2	1.5										Auto ID & Manual Verification	Kaleidoscope
The Mens	C3	50.99426	-0.547508	02/07/2019	2019/07/02 03:33:10	03:33:10	Barbastella barbastellus	1	Do not publish	Registration	Wildlife Acoustics	SM2	1.5										Auto ID & Manual Verification	Kaleidoscope
The Mens	C3	50.99426	-0.547508	03/07/2019	2019/07/03 03:33:28	03:33:28	Barbastella barbastellus	1	Do not publish	Registration	Wildlife Acoustics	SM2	1.5										Auto ID & Manual Verification	Kaleidoscope
The Mens	C3	50.99426	-0.547508	02/07/2019	2019/07/02 03:33:31	03:33:31	Barbastella barbastellus	1	Do not publish	Registration	Wildlife Acoustics	SM2	1.5										Auto ID & Manual Verification	Kaleidoscope
The Mens	C3	50.99426	-0.547508	02/07/2019	2019/07/02 03:34:00	03:34:00	Barbastella barbastellus	1	Do not publish	Registration	Wildlife Acoustics	SM2	1.5										Auto ID & Manual Verification	Kaleidoscope
The Mens	C3	50.99426	-0.547508	04/07/2019	2019/07/04 03:34:28	03:34:28	Barbastella barbastellus	1	Do not publish	Registration	Wildlife Acoustics	SM2	1.5										Auto ID & Manual Verification	Kaleidoscope
The Mens	C3	50.99426	-0.547508	03/07/2019	2019/07/03 03:34:34	03:34:34	Barbastella barbastellus	1	Do not publish	Registration	Wildlife Acoustics	SM2	1.5										Auto ID & Manual Verification	Kaleidoscope
The Mens	C3	50.99426	-0.547508	03/07/2019	2019/07/03 03:34:57	03:34:57	Barbastella barbastellus	1	Do not publish	Registration	Wildlife Acoustics	SM2	1.5										Auto ID & Manual Verification	Kaleidoscope
The Mens	C3	50.99426	-0.547508	02/07/2019	2019/07/02 03:35:17	03:35:17	Barbastella barbastellus	1	Do not publish	Registration	Wildlife Acoustics	SM2	1.5										Auto ID & Manual Verification	Kaleidoscope
The Mens	C3	50.99426	-0.547508	04/07/2019	2019/07/04 03:35:17	03:35:17	Barbastella barbastellus	1	Do not publish	Registration	Wildlife Acoustics	SM2	1.5										Auto ID & Manual Verification	Kaleidoscope
The Mens	C3	50.99426	-0.547508	04/07/2019	2019/07/04 03:35:51	03:35:51	Barbastella barbastellus	1	Do not publish	Registration	Wildlife Acoustics	SM2	1.5										Auto ID & Manual Verification	Kaleidoscope
The Mens	C3	50.99426	-0.547508	04/07/2019	2019/07/04 03:36:40	03:36:40	Barbastella barbastellus	1	Do not publish	Registration	Wildlife Acoustics	SM2	1.5										Auto ID & Manual Verification	Kaleidoscope
The Mens	C3	50.99426	-0.547508	02/07/2019	2019/07/02 03:37:02	03:37:02	Barbastella barbastellus	1	Do not publish	Registration	Wildlife Acoustics	SM2	1.5										Auto ID & Manual Verification	Kaleidoscope
The Mens	C3	50.99426	-0.547508	02/07/2019	2019/07/02 03:37:42	03:37:42	Barbastella barbastellus	1	Do not publish	Registration	Wildlife Acoustics	SM2	1.5										Auto ID & Manual Verification	Kaleidoscope
The Mens	C3	50.99426	-0.547508	03/07/2019	2019/07/03 03:38:05	03:38:05	Barbastella barbastellus	1	Do not publish	Registration	Wildlife Acoustics	SM2	1.5										Auto ID & Manual Verification	Kaleidoscope
The Mens	C3	50.99426	-0.547508	03/07/2019	2019/07/03 03:38:28	03:38:28	Barbastella barbastellus	1	Do not publish	Registration	Wildlife Acoustics	SM2	1.5										Auto ID & Manual Verification	Kaleidoscope
The Mens	C3	50.99426	-0.547508	04/07/2019	2019/07/04 03:38:34	03:38:34	Barbastella barbastellus	1	Do not publish	Registration	Wildlife Acoustics	SM2	1.5										Auto ID & Manual Verification	Kaleidoscope
The Mens	C3	50.99426	-0.547508	04/07/2019	2019/07/04 03:38:55	03:38:55	Barbastella barbastellus	1	Do not publish	Registration	Wildlife Acoustics	SM2	1.5										Auto ID & Manual Verification	Kaleidoscope
The Mens	C3	50.99426	-0.547508	02/07/2019	2019/07/02 03:39:06	03:39:06	Barbastella barbastellus	1	Do not publish	Registration	Wildlife Acoustics	SM2	1.5										Auto ID & Manual Verification	Kaleidoscope
The Mens	C3	50.99426	-0.547508	03/07/2019	2019/07/03 03:40:12	03:40:12	Barbastella barbastellus	1	Do not publish	Registration	Wildlife Acoustics	SM2	1.5										Auto ID & Manual Verification	Kaleidoscope
The Mens	C3	50.99426	-0.547508	03/07/2019	2019/07/03 03:40:17	03:40:17	Barbastella barbastellus	1	Do not publish	Registration	Wildlife Acoustics	SM2	1.5										Auto ID & Manual Verification	Kaleidoscope
The Mens	C3	50.99426	-0.547508	04/07/2019	2019/07/04 03:40:23	03:40:23	Barbastella barbastellus	1	Do not publish	Registration	Wildlife Acoustics	SM2	1.5										Auto ID & Manual Verification	Kaleidoscope
The Mens	C3	50.99426	-0.547508	03/07/2019	2019/07/03 03:40:26	03:40:26	Barbastella barbastellus	1	Do not publish	Registration	Wildlife Acoustics	SM2	1.5										Auto ID & Manual Verification	Kaleidoscope
The Mens	C3	50.99426	-0.547508	02/07/2019	2019/07/02 03:40:29	03:40:29	Barbastella barbastellus	1	Do not publish	Registration	Wildlife Acoustics	SM2	1.5										Auto ID & Manual Verification	Kaleidoscope
The Mens	C3	50.99426	-0.547508	04/07/2019	2019/07/04 03:41:02	03:41:02	Barbastella barbastellus	1	Do not publish	Registration	Wildlife Acoustics	SM2	1.5										Auto ID & Manual Verification	Kaleidoscope
The Mens	C3	50.99426	-0.547508	02/07/2019	2019/07/02 03:41:16	03:41:16	Barbastella barbastellus	1	Do not publish	Registration	Wildlife Acoustics	SM2	1.5										Auto ID & Manual Verification	Kaleidoscope
The Mens	C3	50.99426	-0.547508	02/07/2019	2019/07/02 03:41:21	03:41:21	Barbastella barbastellus	1	Do not publish	Registration	Wildlife Acoustics	SM2	1.5										Auto ID & Manual Verification	Kaleidoscope
The Mens	C3	50.99426	-0.547508	03/07/2019	2019/07/03 03:41:27	03:41:27	Barbastella barbastellus	1	Do not publish	Registration	Wildlife Acoustics	SM2	1.5										Auto ID & Manual Verification	Kaleidoscope
The Mens	C3	50.99426	-0.547508	02/07/2019	2019/07/02 03:41:38	03:41:38	Barbastella barbastellus	1	Do not publish	Registration	Wildlife Acoustics	SM2	1.5										Auto ID & Manual Verification	Kaleidoscope
The Mens	C3	50.99426	-0.547508	03/07/2019	2019/07/03 03:41:40	03:41:40	Barbastella barbastellus	1	Do not publish	Registration	Wildlife Acoustics	SM2	1.5										Auto ID & Manual Verification	Kaleidoscope
The Mens	C3	50.99426	-0.547508	03/07/2019	2019/07/03 03:41:59	03:41:59	Barbastella barbastellus	1	Do not publish	Registration	Wildlife Acoustics	SM2	1.5										Auto ID & Manual Verification	Kaleidoscope
The Mens	C3	50.99426	-0.547508	03/07/2019	2019/07/03 03:42:12	03:42:12	Barbastella barbastellus	1	Do not publish	Registration	Wildlife Acoustics	SM2	1.5										Auto ID & Manual Verification	Kaleidoscope
The Mens	C3	50.99426	-0.547508	02/07/2019	2019/07/02 03:42:38	03:42:38	Barbastella barbastellus	1	Do not publish	Registration	Wildlife Acoustics	SM2	1.5										Auto ID & Manual Verification	Kaleidoscope
The Mens	C3	50.99426	-0.547508	04/07/2019	2019/07/04 03:42:57	03:42:57	Barbastella barbastellus	1	Do not publish	Registration	Wildlife Acoustics	SM2	1.5										Auto ID & Manual Verification	Kaleidoscope
The Mens	C3	50.99426	-0.547508	02/07/2019	2019/07/02 03:42:58	03:42:58	Barbastella barbastellus	1	Do not publish	Registration	Wildlife Acoustics	SM2	1.5										Auto ID & Manual Verification	Kaleidoscope
The Mens	C3	50.99426	-0.547508	04/07/2019	2019/07/04 03:43:18	03:43:18	Barbastella barbastellus	1	Do not publish	Registration	Wildlife Acoustics	SM2	1.5										Auto ID & Manual Verification	Kaleidoscope
The Mens	C3	50.99426	-0.547508	04/07/2019	2019/07/04 03:43:41	03:43:41	Barbastella barbastellus	1	Do not publish	Registration	Wildlife Acoustics	SM2	1.5										Auto ID & Manual Verification	Kaleidoscope
The Mens	C3	50.99426	-0.547508	03/07/2019	2019/07/03 03:43:49	03:43:49	Barbastella barbastellus	1	Do not publish	Registration	Wildlife Acoustics	SM2	1.5										Auto ID & Manual Verification	Kaleidoscope
The Mens	C3	50.99426	-0.547508	04/07/2019	2019/07/04 03:43:49	03:43:49	Barbastella barbastellus	1	Do not publish	Registration	Wildlife Acoustics	SM2	1.5										Auto ID & Manual Verification	Kaleidoscope
The Mens	C3	50.99426	-0.547508	03/07/2019	2019/07/03 03:44:02	03:44:02	Barbastella barbastellus	1	Do not publish	Registration	Wildlife Acoustics	SM2	1.5										Auto ID & Manual Verification	Kaleidoscope
The Mens	C3	50.99426	-0.547508	03/07/2019	2019/07/03 03:44:08	03:44:08	Barbastella barbastellus	1	Do not publish	Registration	Wildlife Acoustics	SM2	1.5										Auto ID & Manual Verification	Kaleidoscope
The Mens	C3	50.99426	-0.547508	04/07/2019	2019/07/04 03:44:09	03:44:09	Barbastella barbastellus	1	Do not publish	Registration	Wildlife Acoustics	SM2	1.5										Auto ID & Manual Verification	Kaleidoscope
The Mens	C3	50.99426	-0.547508	04/07/2019	2019/07/04 03:44:39	03:44:39	Barbastella barbastellus	1	Do not publish	Registration	Wildlife Acoustics	SM2	1.5										Auto ID & Manual Verification	Kaleidoscope
The Mens	C3	50.99426	-0.547508	04/07/2019	2019/07/04 03:45:26	03:45:26	Barbastella barbastellus	1	Do not publish	Registration	Wildlife Acoustics	SM2	1.5										Auto ID & Manual Verification	Kaleidoscope
The Mens	C3	50.99426	-0.547508	04/07/2019	2019/07/04 03:45:36	03:45:36	Barbastella barbastellus	1	Do not publish	Registration	Wildlife Acoustics	SM2	1.5										Auto ID & Manual Verification	Kaleidoscope
The Mens	C3	50.99426	-0.547508	04/07/2019	2019/07/04 03:45:45	03:45:45	Barbastella barbastellus	1	Do not publish	Registration	Wildlife Acoustics	SM2	1.5										Auto ID & Manual Verification	Kaleidoscope
The Mens	C3	50.99426	-0.547508	02/07/2019	2019/07/02 03:45:53	03:45:53	Barbastella barbastellus	1	Do not publish	Registration	Wildlife Acoustics	SM2	1.5										Auto ID & Manual Verification	Kaleidoscope
The Mens	C3	50.99426	-0.547508	02/07/2019	2019/07/02 03:46:10	03:46:10	Barbastella barbastellus	1	Do not publish	Registration	Wildlife Acoustics	SM2	1.5										Auto ID & Manual Verification	Kaleidoscope
The Mens	C3	50.99426	-0.547508	04/07/2019	2019/07/04 03:46:24	03:46:24	Barbastella barbastellus	1	Do not publish	Registration	Wildlife Acoustics	SM2	1.5										Auto ID & Manual Verification	Kaleidoscope
The Mens	C3	50.99426	-0.547508	02/07/2019	2019/07/02 03:46:30	03:46:30	Barbastella barbastellus	1	Do not publish	Registration	Wildlife Acoustics	SM2	1.5										Auto ID & Manual Verification	Kaleidoscope
The Mens	C3	50.99426	-0.547508	04/07/2019	2019/07/04 03:46:51	03:46:51	Barbastella barbastellus	1	Do not publish	Registration	Wildlife Acoustics	SM2	1.5										Auto ID & Manual Verification	Kaleidoscope
The Mens	C3	50.99426	-0.547508	04/07/2019	2019/07/04 03:47:02	03:47:02	Barbastella barbastellus	1	Do not publish	Registration	Wildlife Acoustics	SM2	1.5										Auto ID & Manual Verification	Kaleidoscope
The Mens	C3	50.99426	-0.547508	03/07/2019	2019/07/03 03:47:05	03:47:05	Barbastella barbastellus	1	Do not publish	Registration	Wildlife Acoustics	SM2	1.5										Auto ID & Manual Verification	Kaleidoscope
The Mens	C3	50.99426	-0.547508	03/07/2019	2019/07/03 03:47:15	03:47:15	Barbastella barbastellus	1	Do not publish	Registration	Wildlife Acoustics	SM2	1.5										Auto ID & Manual Verification	Kaleidoscope
The Mens	C3	50.99426	-0.547508	03/07/2019	2019/07/03 03:47:34	03:47:34	Barbastella barbastellus	1	Do not publish	Registration	Wildlife Acoustics	SM2	1.5										Auto ID & Manual Verification	Kaleidoscope
The Mens	C3	50.99426	-0.547508	04/07/2019	2019/07/04 03:47:50	03:47:50	Barbastella barbastellus	1	Do not publish	Registration	Wildlife Acoustics	SM2	1.5										Auto ID & Manual Verification	Kaleidoscope
The Mens	C3	50.99426	-0.547508	04/07/2019	2019/07/04 03:48:08	03:48:08	Barbastella barbastellus	1	Do not publish	Registration	Wildlife Acoustics	SM2	1.5										Auto ID & Manual Verification	Kaleidoscope
The Mens	C3	50.99426	-0.547508	04/07/2019	2019/07/04 03:48:29	03:48:29	Barbastella barbastellus	1	Do not publish	Registration	Wildlife Acoustics	SM2	1.5										Auto ID & Manual Verification	Kaleidoscope
The Mens	C3	50.99426	-0.547508	03/07/2019	2019/07/03 03:48:44	03:48:44	Barbastella barbastellus	1	Do not publish	Registration	Wildlife Acoustics	SM2	1.5										Auto ID & Manual Verification	Kaleidoscope
The Mens	C3	50.99426	-0.547508	04/07/2019	2019/07/04 03:48:51	03:48:51	Barbastella barbastellus	1	Do not publish	Registration	Wildlife Acoustics	SM2	1.5										Auto ID & Manual Verification	Kaleidoscope
The Mens	C3	50.99426	-0.547508	04/07/2019	2019/07/04 03:49:12	03:49:12	Barbastella barbastellus	1	Do not publish	Registration	Wildlife Acoustics	SM2	1.5										Auto ID & Manual Verification	Kaleidoscope
The Mens	C3	50.99426	-0.547508	03/07/2019	2019/07/03 03:49:48	03:49:48	Barbastella barbastellus	1	Do not publish	Registration	Wildlife Acoustics	SM2	1.5										Auto ID & Manual Verification	Kaleidoscope
The Mens	C3	50.99426	-0.547508	04/07/2019	2019/07/04 03:49:53	03:49:53	Barbastella barbastellus	1	Do not publish	Registration	Wildlife Acoustics	SM2	1.5										Auto ID & Manual Verification	Kaleidoscope
The Mens	C3	50.99426	-0.547508	04/07/2019	2019/07/04 03:49:58	03:49:58	Barbastella barbastellus	1	Do not publish	Registration	Wildlife Acoustics	SM2	1.5										Auto ID & Manual Verification	Kaleidoscope
The Mens	C3	50.99426	-0.547508	04/07/2019	2019/07/04 03:50:02	03:50:02	Barbastella barbastellus	1	Do not publish	Registration	Wildlife Acoustics	SM2	1.5										Auto ID & Manual Verification	Kaleidoscope
The Mens	C3	50.99426	-0.547508	04/07/2019	2019/07/04 03:50:06	03:50:06	Barbastella barbastellus	1	Do not publish	Registration	Wildlife Acoustics	SM2	1.5										Auto ID & Manual Verification	Kaleidoscope
The Mens	C3	50.99426	-0.547508	04/07/2019	2019/07/04 03:50:12	03:50:12	Barbastella barbastellus	1	Do not publish	Registration	Wildlife Acoustics	SM2	1.5										Auto ID & Manual Verification	Kaleidoscope
The Mens	C3	50.99426	-0.547508	02/07/2019	2019/07/02 03:50:18	03:50:18	Barbastella barbastellus	1	Do not publish	Registration	Wildlife Acoustics	SM2	1.5										Auto ID & Manual Verification	Kaleidoscope
The Mens	C3	50.99426	-0.547508	04/07/2019	2019/07/04 03:50:21	03:50:21	Barbastella barbastellus	1	Do not publish	Registration	Wildlife Acoustics	SM2	1.5										Auto ID & Manual Verification	Kaleidoscope
The Mens	C3	50.99426	-0.547508	04/07/2019	2019/07/04 03:50:26	03:50:26	Barbastella barbastellus	1	Do not publish	Registration	Wildlife Acoustics	SM2	1.5										Auto ID & Manual Verification	Kaleidoscope
The Mens	C3	50.99426	-0.547508	02/07/2019	2019/07/02 03:51:42	03:51:42	Barbastella barbastellus	1	Do not publish	Registration	Wildlife Acoustics	SM2	1.5										Auto ID & Manual Verification	Kaleidoscope
The Mens	C3	50.99426	-0.547508	04/07/2019	2019/07/04 03:51:48	03:51:48	Barbastella barbastellus	1	Do not publish	Registration	Wildlife Acoustics	SM2	1.5										Auto ID & Manual Verification	Kaleidoscope
The Mens	C3	50.99426	-0.547508	03/07/2019	2019/07/03 03:52:14	03:52:14	Barbastella barbastellus	1	Do not publish	Registration	Wildlife Acoustics	SM2	1.5										Auto ID & Manual Verification	Kaleidoscope
The Mens	C3	50.99426	-0.547508	04/07/2019	2019/07/04 03:52:46	03:52:46	Barbastella barbastellus	1	Do not publish	Registration	Wildlife Acoustics	SM2	1.5										Auto ID & Manual Verification	Kaleidoscope
The Mens	C3	50.99426	-0.547508	03/07/2019	2019/07/03 03:53:05	03:53:05	Barbastella barbastellus	1	Do not publish	Registration	Wildlife Acoustics	SM2	1.5										Auto ID & Manual Verification	Kaleidoscope
The Mens	C3	50.99426	-0.547508	04/07/2019	2019/07/04 03:53:11	03:53:11	Barbastella barbastellus	1	Do not publish	Registration	Wildlife Acoustics	SM2	1.5										Auto ID & Manual Verification	Kaleidoscope
The Mens	C3	50.99426	-0.547508	02/07/2019	2019/07/02 03:53:24	03:53:24	Barbastella barbastellus	1	Do not publish	Registration	Wildlife Acoustics	SM2	1.5										Auto ID & Manual Verification	Kaleidoscope
The Mens	C3	50.99426	-0.547508	04/07/2019	2019/07/04 03:53:43	03:53:43	Barbastella barbastellus	1	Do not publish	Registration	Wildlife Acoustics	SM2	1.5										Auto ID & Manual Verification	Kaleidoscope
The Mens	C3	50.99426	-0.547508	02/07/2019	2019/07/02 03:54:34	03:54:34	Barbastella barbastellus	1	Do not publish	Registration	Wildlife Acoustics	SM2	1.5										Auto ID & Manual Verification	Kaleidoscope
The Mens	C3	50.99426	-0.547508	04/07/2019	2019/07/04 03:55:00	03:55:00	Barbastella barbastellus	1	Do not publish	Registration	Wildlife Acoustics	SM2	1.5										Auto ID & Manual Verification	Kaleidoscope
The Mens	C3	50.99426	-0.547508	04/07/2019	2019/07/04 03:55:09	03:55:09	Barbastella barbastellus	1	Do not publish	Registration	Wildlife Acoustics	SM2	1.5										Auto ID & Manual Verification	Kaleidoscope
The Mens	C3	50.99426	-0.547508	04/07/2019	2019/07/04 03:55:32	03:55:32	Barbastella barbastellus	1	Do not publish	Registration	Wildlife Acoustics	SM2	1.5										Auto ID & Manual Verification	Kaleidoscope
The Mens	C3	50.99426	-0.547508	04/07/2019	2019/07/04 03:56:26	03:56:26	Barbastella barbastellus	1	Do not publish	Registration	Wildlife Acoustics	SM2	1.5										Auto ID & Manual Verification	Kaleidoscope
The Mens	C3	50.99426	-0.547508	03/07/2019	2019/07/03 03:56:55	03:56:55	Barbastella barbastellus	1	Do not publish	Registration	Wildlife Acoustics	SM2	1.5										Auto ID & Manual Verification	Kaleidoscope
The Mens	C3	50.99426	-0.547508	02/07/2019	2019/07/02 03:57:01	03:57:01	Barbastella barbastellus	1	Do not publish	Registration	Wildlife Acoustics	SM2	1.5										Auto ID & Manual Verification	Kaleidoscope
The Mens	C3	50.99426	-0.547508	04/07/2019	2019/07/04 03:57:14	03:57:14	Barbastella barbastellus	1	Do not publish	Registration	Wildlife Acoustics	SM2	1.5										Auto ID & Manual Verification	Kaleidoscope
The Mens	C3	50.99426	-0.547508	04/07/2019	2019/07/04 03:57:43	03:57:43	Barbastella barbastellus	1	Do not publish	Registration	Wildlife Acoustics	SM2	1.5										Auto ID & Manual Verification	Kaleidoscope
The Mens	C3	50.99426	-0.547508	02/07/2019	2019/07/02 03:58:31	03:58:31	Barbastella barbastellus	1	Do not publish	Registration	Wildlife Acoustics	SM2	1.5										Auto ID & Manual Verification	Kaleidoscope
The Mens	C3	50.99426	-0.547508	04/07/2019	2019/07/04 03:58:57	03:58:57	Barbastella barbastellus	1	Do not publish	Registration	Wildlife Acoustics	SM2	1.5										Auto ID & Manual Verification	Kaleidoscope
The Mens	C3	50.99426	-0.547508	02/07/2019	2019/07/02 03:59:06	03:59:06	Barbastella barbastellus	1	Do not publish	Registration	Wildlife Acoustics	SM2	1.5										Auto ID & Manual Verification	Kaleidoscope
The Mens	C3	50.99426	-0.547508	03/07/2019	2019/07/03 03:59:15	03:59:15	Barbastella barbastellus	1	Do not publish	Registration	Wildlife Acoustics	SM2	1.5										Auto ID & Manual Verification	Kaleidoscope
The Mens	C3	50.99426	-0.547508	02/07/2019	2019/07/02 03:59:26	03:59:26	Barbastella barbastellus	1	Do not publish	Registration	Wildlife Acoustics	SM2	1.5										Auto ID & Manual Verification	Kaleidoscope
The Mens	C3	50.99426	-0.547508	02/07/2019	2019/07/02 03:59:32	03:59:32	Barbastella barbastellus	1	Do not publish	Registration	Wildlife Acoustics	SM2	1.5										Auto ID & Manual Verification	Kaleidoscope
The Mens	C3	50.99426	-0.547508	04/07/2019	2019/07/04 03:59:59	03:59:59	Barbastella barbastellus	1	Do not publish	Registration	Wildlife Acoustics	SM2	1.5										Auto ID & Manual Verification	Kaleidoscope
The Mens	C3	50.99426	-0.547508	03/07/2019	2019/07/03 04:00:28	04:00:28	Barbastella barbastellus	1	Do not publish	Registration	Wildlife Acoustics	SM2	1.5										Auto ID & Manual Verification	Kaleidoscope
The Mens	C3	50.99426	-0.547508	04/07/2019	2019/07/04 04:00:38	04:00:38	Barbastella barbastellus	1	Do not publish	Registration	Wildlife Acoustics	SM2	1.5										Auto ID & Manual Verification	Kaleidoscope
The Mens	C3	50.99426	-0.547508	02/07/2019	2019/07/02 04:00:44	04:00:44	Barbastella barbastellus	1	Do not publish	Registration	Wildlife Acoustics	SM2	1.5										Auto ID & Manual Verification	Kaleidoscope
The Mens	C3	50.99426	-0.547508	04/07/2019	2019/07/04 04:00:50	04:00:50	Barbastella barbastellus	1	Do not publish	Registration	Wildlife Acoustics	SM2	1.5										Auto ID & Manual Verification	Kaleidoscope
The Mens	C3	50.99426	-0.547508	03/07/2019	2019/07/03 04:01:04	04:01:04	Barbastella barbastellus	1	Do not publish	Registration	Wildlife Acoustics	SM2	1.5										Auto ID & Manual Verification	Kaleidoscope
The Mens	C3	50.99426	-0.547508	04/07/2019	2019/07/04 04:01:14	04:01:14	Barbastella barbastellus	1	Do not publish	Registration	Wildlife Acoustics	SM2	1.5										Auto ID & Manual Verification	Kaleidoscope
The Mens	C3	50.99426	-0.547508	04/07/2019	2019/07/04 04:01:39	04:01:39	Barbastella barbastellus	1	Do not publish	Registration	Wildlife Acoustics	SM2	1.5										Auto ID & Manual Verification	Kaleidoscope
The Mens	C3	50.99426	-0.547508	02/07/2019	2019/07/02 04:01:45	04:01:45	Barbastella barbastellus	1	Do not publish	Registration	Wildlife Acoustics	SM2	1.5										Auto ID & Manual Verification	Kaleidoscope
The Mens	C3	50.99426	-0.547508	04/07/2019	2019/07/04 04:02:04	04:02:04	Barbastella barbastellus	1	Do not publish	Registration	Wildlife Acoustics	SM2	1.5										Auto ID & Manual Verification	Kaleidoscope
The Mens	C3	50.99426	-0.547508	02/07/2019	2019/07/02 04:02:09	04:02:09	Barbastella barbastellus	1	Do not publish	Registration	Wildlife Acoustics	SM2	1.5										Auto ID & Manual Verification	Kaleidoscope
The Mens	C3	50.99426	-0.547508	04/07/2019	2019/07/04 04:02:26	04:02:26	Barbastella barbastellus	1	Do not publish	Registration	Wildlife Acoustics	SM2	1.5										Auto ID & Manual Verification	Kaleidoscope
The Mens	C3	50.99426	-0.547508	04/07/2019	2019/07/04 04:03:20	04:03:20	Barbastella barbastellus	1	Do not publish	Registration	Wildlife Acoustics	SM2	1.5										Auto ID & Manual Verification	Kaleidoscope
The Mens	C3	50.99426	-0.547508	03/07/2019	2019/07/03 04:03:36	04:03:36	Barbastella barbastellus	1	Do not publish	Registration	Wildlife Acoustics	SM2	1.5										Auto ID & Manual Verification	Kaleidoscope
The Mens	C3	50.99426	-0.547508	03/07/2019	2019/07/03 04:03:53	04:03:53	Barbastella barbastellus	1	Do not publish	Registration	Wildlife Acoustics	SM2	1.5										Auto ID & Manual Verification	Kaleidoscope
The Mens	C3	50.99426	-0.547508	04/07/2019	2019/07/04 04:04:12	04:04:12	Barbastella barbastellus	1	Do not publish	Registration	Wildlife Acoustics	SM2	1.5										Auto ID & Manual Verification	Kaleidoscope
The Mens	C3	50.99426	-0.547508	04/07/2019	2019/07/04 04:04:24	04:04:24	Barbastella barbastellus	1	Do not publish	Registration	Wildlife Acoustics	SM2	1.5										Auto ID & Manual Verification	Kaleidoscope
The Mens	C3	50.99426	-0.547508	04/07/2019	2019/07/04 04:04:44	04:04:44	Barbastella barbastellus	1	Do not publish	Registration	Wildlife Acoustics	SM2	1.5										Auto ID & Manual Verification	Kaleidoscope
The Mens	C3	50.99426	-0.547508	04/07/2019	2019/07/04 04:04:57	04:04:57	Barbastella barbastellus	1	Do not publish	Registration	Wildlife Acoustics	SM2	1.5										Auto ID & Manual Verification	Kaleidoscope
The Mens	C3	50.99426	-0.547508	04/07/2019	2019/07/04 04:05:14	04:05:14	Barbastella barbastellus	1	Do not publish	Registration	Wildlife Acoustics	SM2	1.5										Auto ID & Manual Verification	Kaleidoscope
The Mens	C3	50.99426	-0.547508	04/07/2019	2019/07/04 04:05:29	04:05:29	Barbastella barbastellus	1	Do not publish	Registration	Wildlife Acoustics	SM2	1.5										Auto ID & Manual Verification	Kaleidoscope
The Mens	C3	50.99426	-0.547508	04/07/2019	2019/07/04 04:05:40	04:05:40	Barbastella barbastellus	1	Do not publish	Registration	Wildlife Acoustics	SM2	1.5										Auto ID & Manual Verification	Kaleidoscope
The Mens	C3	50.99426	-0.547508	03/07/2019	2019/07/03 04:06:02	04:06:02	Barbastella barbastellus	1	Do not publish	Registration	Wildlife Acoustics	SM2	1.5										Auto ID & Manual Verification	Kaleidoscope
The Mens	C3	50.99426	-0.547508	02/07/2019	2019/07/02 04:06:05	04:06:05	Barbastella barbastellus	1	Do not publish	Registration	Wildlife Acoustics	SM2	1.5										Auto ID & Manual Verification	Kaleidoscope
The Mens	C3	50.99426	-0.547508	04/07/2019	2019/07/04 04:06:18	04:06:18	Barbastella barbastellus	1	Do not publish	Registration	Wildlife Acoustics	SM2	1.5										Auto ID & Manual Verification	Kaleidoscope
The Mens	C3	50.99426	-0.547508	03/07/2019	2019/07/03 04:06:30	04:06:30	Barbastella barbastellus	1	Do not publish	Registration	Wildlife Acoustics	SM2	1.5										Auto ID & Manual Verification	Kaleidoscope
The Mens	C3	50.99426	-0.547508	04/07/2019	2019/07/04 04:06:37	04:06:37	Barbastella barbastellus	1	Do not publish	Registration	Wildlife Acoustics	SM2	1.5										Auto ID & Manual Verification	Kaleidoscope
The Mens	C3	50.99426	-0.547508	03/07/2019	2019/07/03 04:07:11	04:07:11	Barbastella barbastellus	1	Do not publish	Registration	Wildlife Acoustics	SM2	1.5										Auto ID & Manual Verification	Kaleidoscope
The Mens	C3	50.99426	-0.547508	04/07/2019	2019/07/04 04:07:19	04:07:19	Barbastella barbastellus	1	Do not publish	Registration	Wildlife Acoustics	SM2	1.5										Auto ID & Manual Verification	Kaleidoscope
The Mens	C3	50.99426	-0.547508	04/07/2019	2019/07/04 04:07:25	04:07:25	Barbastella barbastellus	1	Do not publish	Registration	Wildlife Acoustics	SM2	1.5										Auto ID & Manual Verification	Kaleidoscope
The Mens	C3	50.99426	-0.547508	02/07/2019	2019/07/02 04:07:38	04:07:38	Barbastella barbastellus	1	Do not publish	Registration	Wildlife Acoustics	SM2	1.5										Auto ID & Manual Verification	Kaleidoscope
The Mens	C3	50.99426	-0.547508	04/07/2019	2019/07/04 04:07:50	04:07:50	Barbastella barbastellus	1	Do not publish	Registration	Wildlife Acoustics	SM2	1.5										Auto ID & Manual Verification	Kaleidoscope
The Mens	C3	50.99426	-0.547508	03/07/2019	2019/07/03 04:08:05	04:08:05	Barbastella barbastellus	1	Do not publish	Registration	Wildlife Acoustics	SM2	1.5										Auto ID & Manual Verification	Kaleidoscope
The Mens	C3	50.99426	-0.547508	02/07/2019	2019/07/02 04:08:15	04:08:15	Barbastella barbastellus	1	Do not publish	Registration	Wildlife Acoustics	SM2	1.5										Auto ID & Manual Verification	Kaleidoscope
The Mens	C3	50.99426	-0.547508	04/07/2019	2019/07/04 04:08:27	04:08:27	Barbastella barbastellus	1	Do not publish	Registration	Wildlife Acoustics	SM2	1.5										Auto ID & Manual Verification	Kaleidoscope
The Mens	C3	50.99426	-0.547508	02/07/2019	2019/07/02 04:08:54	04:08:54	Barbastella barbastellus	1	Do not publish	Registration	Wildlife Acoustics	SM2	1.5										Auto ID & Manual Verification	Kaleidoscope
The Mens	C3	50.99426	-0.547508	03/07/2019	2019/07/03 04:09:01	04:09:01	Barbastella barbastellus	1	Do not publish	Registration	Wildlife Acoustics	SM2	1.5										Auto ID & Manual Verification	Kaleidoscope
The Mens	C3	50.99426	-0.547508	03/07/2019	2019/07/03 04:09:06	04:09:06	Barbastella barbastellus	1	Do not publish	Registration	Wildlife Acoustics	SM2	1.5										Auto ID & Manual Verification	Kaleidoscope
The Mens	C3	50.99426	-0.547508	02/07/2019	2019/07/02 04:09:25	04:09:25	Barbastella barbastellus	1	Do not publish	Registration	Wildlife Acoustics	SM2	1.5										Auto ID & Manual Verification	Kaleidoscope
The Mens	C3	50.99426	-0.547508	04/07/2019	2019/07/04 04:09:25	04:09:25	Barbastella barbastellus	1	Do not publish	Registration	Wildlife Acoustics	SM2	1.5										Auto ID & Manual Verification	Kaleidoscope
The Mens	C3	50.99426	-0.547508	02/07/2019	2019/07/02 04:09:57	04:09:57	Barbastella barbastellus	1	Do not publish	Registration	Wildlife Acoustics	SM2	1.5										Auto ID & Manual Verification	Kaleidoscope
The Mens	C3	50.99426	-0.547508	02/07/2019	2019/07/02 04:11:01	04:11:01	Barbastella barbastellus	1	Do not publish	Registration	Wildlife Acoustics	SM2	1.5										Auto ID & Manual Verification	Kaleidoscope
The Mens	C3	50.99426	-0.547508	04/07/2019	2019/07/04 04:11:06	04:11:06	Barbastella barbastellus	1	Do not publish	Registration	Wildlife Acoustics	SM2	1.5										Auto ID & Manual Verification	Kaleidoscope
The Mens	C3	50.99426	-0.547508	03/07/2019	2019/07/03 04:11:09	04:11:09	Barbastella barbastellus	1	Do not publish	Registration	Wildlife Acoustics	SM2	1.5										Auto ID & Manual Verification	Kaleidoscope
The Mens	C3	50.99426	-0.547508	03/07/2019	2019/07/03 04:11:16	04:11:16	Barbastella barbastellus	1	Do not publish	Registration	Wildlife Acoustics	SM2	1.5										Auto ID & Manual Verification	Kaleidoscope
The Mens	C3	50.99426	-0.547508	02/07/2019	2019/07/02 04:11:47	04:11:47	Barbastella barbastellus	1	Do not publish	Registration	Wildlife Acoustics	SM2	1.5										Auto ID & Manual Verification	Kaleidoscope
The Mens	C3	50.99426	-0.547508	03/07/2019	2019/07/03 04:11:56	04:11:56	Barbastella barbastellus	1	Do not publish	Registration	Wildlife Acoustics	SM2	1.5										Auto ID & Manual Verification	Kaleidoscope
The Mens	C3	50.99426	-0.547508	02/07/2019	2019/07/02 04:12:35	04:12:35	Barbastella barbastellus	1	Do not publish	Registration	Wildlife Acoustics	SM2	1.5										Auto ID & Manual Verification	Kaleidoscope
The Mens	C3	50.99426	-0.547508	02/07/2019	2019/07/02 04:13:02	04:13:02	Barbastella barbastellus	1	Do not publish	Registration	Wildlife Acoustics	SM2	1.5										Auto ID & Manual Verification	Kaleidoscope
The Mens	C3	50.99426	-0.547508	03/07/2019	2019/07/03 04:13:05	04:13:05	Barbastella barbastellus	1	Do not publish	Registration	Wildlife Acoustics	SM2	1.5										Auto ID & Manual Verification	Kaleidoscope
The Mens	C3	50.99426	-0.547508	03/07/2019	2019/07/03 04:13:57	04:13:57	Barbastella barbastellus	1	Do not publish	Registration	Wildlife Acoustics	SM2	1.5										Auto ID & Manual Verification	Kaleidoscope
The Mens	C3	50.99426	-0.547508	03/07/2019	2019/07/03 04:14:11	04:14:11	Barbastella barbastellus	1	Do not publish	Registration	Wildlife Acoustics	SM2	1.5										Auto ID & Manual Verification	Kaleidoscope
The Mens	C3	50.99426	-0.547508	03/07/2019	2019/07/03 04:14:29	04:14:29	Barbastella barbastellus	1	Do not publish	Registration	Wildlife Acoustics	SM2	1.5										Auto ID & Manual Verification	Kaleidoscope
The Mens	C3	50.99426	-0.547508	03/07/2019	2019/07/03 04:14:52	04:14:52	Barbastella barbastellus	1	Do not publish	Registration	Wildlife Acoustics	SM2	1.5										Auto ID & Manual Verification	Kaleidoscope
The Mens	C3	50.99426	-0.547508	04/07/2019	2019/07/04 04:15:17	04:15:17	Barbastella barbastellus	1	Do not publish	Registration	Wildlife Acoustics	SM2	1.5										Auto ID & Manual Verification	Kaleidoscope
The Mens	C3	50.99426	-0.547508	03/07/2019	2019/07/03 04:16:04	04:16:04	Barbastella barbastellus	1	Do not publish	Registration	Wildlife Acoustics	SM2	1.5										Auto ID & Manual Verification	Kaleidoscope
The Mens	C3	50.99426	-0.547508	03/07/2019	2019/07/03 04:16:38	04:16:38	Barbastella barbastellus	1	Do not publish	Registration	Wildlife Acoustics	SM2	1.5										Auto ID & Manual Verification	Kaleidoscope
The Mens	C3	50.99426	-0.547508	03/07/2019	2019/07/03 04:16:51	04:16:51	Barbastella barbastellus	1	Do not publish	Registration	Wildlife Acoustics	SM2	1.5										Auto ID & Manual Verification	Kaleidoscope
The Mens	C3	50.99426	-0.547508	02/07/2019	2019/07/02 04:17:44	04:17:44	Barbastella barbastellus	1	Do not publish	Registration	Wildlife Acoustics	SM2	1.5										Auto ID & Manual Verification	Kaleidoscope
The Mens	C3	50.99426	-0.547508	03/07/2019	2019/07/03 04:21:46	04:21:46	Barbastella barbastellus	1	Do not publish	Registration	Wildlife Acoustics	SM2	1.5										Auto ID & Manual Verification	Kaleidoscope
The Mens	C3	50.99426	-0.547508	03/07/2019	2019/07/03 04:23:10	04:23:10	Barbastella barbastellus	1	Do not publish	Registration	Wildlife Acoustics	SM2	1.5										Auto ID & Manual Verification	Kaleidoscope
The Mens	C3	50.99426	-0.547508	03/07/2019	2019/07/03 21:41:15	21:41:15	Barbastella barbastellus	1	Do not publish	Registration	Wildlife Acoustics	SM2	1.5										Auto ID & Manual Verification	Kaleidoscope
The Mens	C3	50.99426	-0.547508	02/07/2019	2019/07/02 21:41:42	21:41:42	Barbastella barbastellus	1	Do not publish	Registration	Wildlife Acoustics	SM2	1.5										Auto ID & Manual Verification	Kaleidoscope
The Mens	C3	50.99426	-0.547508	02/07/2019	2019/07/02 21:43:06	21:43:06	Barbastella barbastellus	1	Do not publish	Registration	Wildlife Acoustics	SM2	1.5										Auto ID & Manual Verification	Kaleidoscope
The Mens	C3	50.99426	-0.547508	02/07/2019	2019/07/02 21:43:57	21:43:57	Barbastella barbastellus	1	Do not publish	Registration	Wildlife Acoustics	SM2	1.5										Auto ID & Manual Verification	Kaleidoscope
The Mens	C3	50.99426	-0.547508	03/07/2019	2019/07/03 21:44:36	21:44:36	Barbastella barbastellus	1	Do not publish	Registration	Wildlife Acoustics	SM2	1.5										Auto ID & Manual Verification	Kaleidoscope
The Mens	C3	50.99426	-0.547508	02/07/2019	2019/07/02 21:46:58	21:46:58	Barbastella barbastellus	1	Do not publish	Registration	Wildlife Acoustics	SM2	1.5										Auto ID & Manual Verification	Kaleidoscope
The Mens	C3	50.99426	-0.547508	02/07/2019	2019/07/02 21:48:55	21:48:55	Barbastella barbastellus	1	Do not publish	Registration	Wildlife Acoustics	SM2	1.5										Auto ID & Manual Verification	Kaleidoscope
The Mens	C3	50.99426	-0.547508	02/07/2019	2019/07/02 21:49:22	21:49:22	Barbastella barbastellus	1	Do not publish	Registration	Wildlife Acoustics	SM2	1.5										Auto ID & Manual Verification	Kaleidoscope
The Mens	C3	50.99426	-0.547508	02/07/2019	2019/07/02 21:50:36	21:50:36	Barbastella barbastellus	1	Do not publish	Registration	Wildlife Acoustics	SM2	1.5										Auto ID & Manual Verification	Kaleidoscope
The Mens	C3	50.99426	-0.547508	03/07/2019	2019/07/03 21:54:39	21:54:39	Barbastella barbastellus	1	Do not publish	Registration	Wildlife Acoustics	SM2	1.5										Auto ID & Manual Verification	Kaleidoscope
The Mens	C3	50.99426	-0.547508	02/07/2019	2019/07/02 21:55:23	21:55:23	Barbastella barbastellus	1	Do not publish	Registration	Wildlife Acoustics	SM2	1.5										Auto ID & Manual Verification	Kaleidoscope
The Mens	C3	50.99426	-0.547508	03/07/2019	2019/07/03 21:55:25	21:55:25	Barbastella barbastellus	1	Do not publish	Registration	Wildlife Acoustics	SM2	1.5										Auto ID & Manual Verification	Kaleidoscope
The Mens	C3	50.99426	-0.547508	01/07/2019	2019/07/01 21:58:05	21:58:05	Barbastella barbastellus	1	Do not publish	Registration	Wildlife Acoustics	SM2	1.5										Auto ID & Manual Verification	Kaleidoscope
The Mens	C3	50.99426	-0.547508	03/07/2019	2019/07/03 21:58:23	21:58:23	Barbastella barbastellus	1	Do not publish	Registration	Wildlife Acoustics	SM2	1.5										Auto ID & Manual Verification	Kaleidoscope
The Mens	C3	50.99426	-0.547508	02/07/2019	2019/07/02 21:58:28	21:58:28	Barbastella barbastellus	1	Do not publish	Registration	Wildlife Acoustics	SM2	1.5										Auto ID & Manual Verification	Kaleidoscope
The Mens	C3	50.99426	-0.547508	03/07/2019	2019/07/03 21:58:35	21:58:35	Barbastella barbastellus	1	Do not publish	Registration	Wildlife Acoustics	SM2	1.5										Auto ID & Manual Verification	Kaleidoscope
The Mens	C3	50.99426	-0.547508	01/07/2019	2019/07/01 21:58:55	21:58:55	Barbastella barbastellus	1	Do not publish	Registration	Wildlife Acoustics	SM2	1.5										Auto ID & Manual Verification	Kaleidoscope
The Mens	C3	50.99426	-0.547508	02/07/2019	2019/07/02 21:58:58	21:58:58	Barbastella barbastellus	1	Do not publish	Registration	Wildlife Acoustics	SM2	1.5										Auto ID & Manual Verification	Kaleidoscope
The Mens	C3	50.99426	-0.547508	01/07/2019	2019/07/01 21:59:20	21:59:20	Barbastella barbastellus	1	Do not publish	Registration	Wildlife Acoustics	SM2	1.5										Auto ID & Manual Verification	Kaleidoscope
The Mens	C3	50.99426	-0.547508	03/07/2019	2019/07/03 21:59:36	21:59:36	Barbastella barbastellus	1	Do not publish	Registration	Wildlife Acoustics	SM2	1.5										Auto ID & Manual Verification	Kaleidoscope
The Mens	C3	50.99426	-0.547508	01/07/2019	2019/07/01 21:59:56	21:59:56	Barbastella barbastellus	1	Do not publish	Registration	Wildlife Acoustics	SM2	1.5										Auto ID & Manual Verification	Kaleidoscope
The Mens	C3	50.99426	-0.547508	02/07/2019	2019/07/02 22:00:40	22:00:40	Barbastella barbastellus	1	Do not publish	Registration	Wildlife Acoustics	SM2	1.5										Auto ID & Manual Verification	Kaleidoscope
The Mens	C3	50.99426	-0.547508	02/07/2019	2019/07/02 22:01:22	22:01:22	Barbastella barbastellus	1	Do not publish	Registration	Wildlife Acoustics	SM2	1.5										Auto ID & Manual Verification	Kaleidoscope
The Mens	C3	50.99426	-0.547508	03/07/2019	2019/07/03 22:02:49	22:02:49	Barbastella barbastellus	1	Do not publish	Registration	Wildlife Acoustics	SM2	1.5										Auto ID & Manual Verification	Kaleidoscope
The Mens	C3	50.99426	-0.547508	02/07/2019	2019/07/02 22:04:25	22:04:25	Barbastella barbastellus	1	Do not publish	Registration	Wildlife Acoustics	SM2	1.5										Auto ID & Manual Verification	Kaleidoscope
The Mens	C3	50.99426	-0.547508	02/07/2019	2019/07/02 22:04:54	22:04:54	Barbastella barbastellus	1	Do not publish	Registration	Wildlife Acoustics	SM2	1.5										Auto ID & Manual Verification	Kaleidoscope
The Mens	C3	50.99426	-0.547508	02/07/2019	2019/07/02 22:05:30	22:05:30	Barbastella barbastellus	1	Do not publish	Registration	Wildlife Acoustics	SM2	1.5										Auto ID & Manual Verification	Kaleidoscope
The Mens	C3	50.99426	-0.547508	03/07/2019	2019/07/03 22:06:32	22:06:32	Barbastella barbastellus	1	Do not publish	Registration	Wildlife Acoustics	SM2	1.5										Auto ID & Manual Verification	Kaleidoscope
The Mens	C3	50.99426	-0.547508	02/07/2019	2019/07/02 22:06:59	22:06:59	Barbastella barbastellus	1	Do not publish	Registration	Wildlife Acoustics	SM2	1.5										Auto ID & Manual Verification	Kaleidoscope
The Mens	C3	50.99426	-0.547508	03/07/2019	2019/07/03 22:08:08	22:08:08	Barbastella barbastellus	1	Do not publish	Registration	Wildlife Acoustics	SM2	1.5										Auto ID & Manual Verification	Kaleidoscope
The Mens	C3	50.99426	-0.547508	03/07/2019	2019/07/03 22:08:30	22:08:30	Barbastella barbastellus	1	Do not publish	Registration	Wildlife Acoustics	SM2	1.5										Auto ID & Manual Verification	Kaleidoscope
The Mens	C3	50.99426	-0.547508	02/07/2019	2019/07/02 22:09:10	22:09:10	Barbastella barbastellus	1	Do not publish	Registration	Wildlife Acoustics	SM2	1.5										Auto ID & Manual Verification	Kaleidoscope
The Mens	C3	50.99426	-0.547508	02/07/2019	2019/07/02 22:10:03	22:10:03	Barbastella barbastellus	1	Do not publish	Registration	Wildlife Acoustics	SM2	1.5										Auto ID & Manual Verification	Kaleidoscope
The Mens	C3	50.99426	-0.547508	03/07/2019	2019/07/03 22:10:44	22:10:44	Barbastella barbastellus	1	Do not publish	Registration	Wildlife Acoustics	SM2	1.5										Auto ID & Manual Verification	Kaleidoscope
The Mens	C3	50.99426	-0.547508	01/07/2019	2019/07/01 22:13:31	22:13:31	Barbastella barbastellus	1	Do not publish	Registration	Wildlife Acoustics	SM2	1.5										Auto ID & Manual Verification	Kaleidoscope
The Mens	C3	50.99426	-0.547508	02/07/2019	2019/07/02 22:14:34	22:14:34	Barbastella barbastellus	1	Do not publish	Registration	Wildlife Acoustics	SM2	1.5										Auto ID & Manual Verification	Kaleidoscope
The Mens	C3	50.99426	-0.547508	01/07/2019	2019/07/01 22:14:59	22:14:59	Barbastella barbastellus	1	Do not publish	Registration	Wildlife Acoustics	SM2	1.5										Auto ID & Manual Verification	Kaleidoscope
The Mens	C3	50.99426	-0.547508	01/07/2019	2019/07/01 22:17:41	22:17:41	Barbastella barbastellus	1	Do not publish	Registration	Wildlife Acoustics	SM2	1.5										Auto ID & Manual Verification	Kaleidoscope
The Mens	C3	50.99426	-0.547508	02/07/2019	2019/07/02 22:18:41	22:18:41	Barbastella barbastellus	1	Do not publish	Registration	Wildlife Acoustics	SM2	1.5										Auto ID & Manual Verification	Kaleidoscope
The Mens	C3	50.99426	-0.547508	03/07/2019	2019/07/03 22:19:06	22:19:06	Barbastella barbastellus	1	Do not publish	Registration	Wildlife Acoustics	SM2	1.5										Auto ID & Manual Verification	Kaleidoscope
The Mens	C3	50.99426	-0.547508	03/07/2019	2019/07/03 22:19:27	22:19:27	Barbastella barbastellus	1	Do not publish	Registration	Wildlife Acoustics	SM2	1.5										Auto ID & Manual Verification	Kaleidoscope
The Mens	C3	50.99426	-0.547508	03/07/2019	2019/07/03 22:20:17	22:20:17	Barbastella barbastellus	1	Do not publish	Registration	Wildlife Acoustics	SM2	1.5										Auto ID & Manual Verification	Kaleidoscope
The Mens	C3	50.99426	-0.547508	02/07/2019	2019/07/02 22:39:02	22:39:02	Barbastella barbastellus	1	Do not publish	Registration	Wildlife Acoustics	SM2	1.5										Auto ID & Manual Verification	Kaleidoscope
The Mens	C3	50.99426	-0.547508	02/07/2019	2019/07/02 22:39:42	22:39:42	Barbastella barbastellus	1	Do not publish	Registration	Wildlife Acoustics	SM2	1.5										Auto ID & Manual Verification	Kaleidoscope
The Mens	D3	50.997751	-0.544267	04/07/2019	2019/07/04 00:07:23	00:07:23	Barbastella barbastellus	1	Do not publish	Registration	Wildlife Acoustics	SM2	1.5										Auto ID & Manual Verification	Kaleidoscope
The Mens	D3	50.997751	-0.544267	03/07/2019	2019/07/03 01:17:42	01:17:42	Barbastella barbastellus	1	Do not publish	Registration	Wildlife Acoustics	SM2	1.5										Auto ID & Manual Verification	Kaleidoscope
The Mens	D3	50.997751	-0.544267	04/07/2019	2019/07/04 01:49:40	01:49:40	Barbastella barbastellus	1	Do not publish	Registration	Wildlife Acoustics	SM2	1.5										Auto ID & Manual Verification	Kaleidoscope
The Mens	D3	50.997751	-0.544267	03/07/2019	2019/07/03 02:23:25	02:23:25	Barbastella barbastellus	1	Do not publish	Registration	Wildlife Acoustics	SM2	1.5										Auto ID & Manual Verification	Kaleidoscope
The Mens	D3	50.997751	-0.544267	03/07/2019	2019/07/03 02:48:29	02:48:29	Barbastella barbastellus	1	Do not publish	Registration	Wildlife Acoustics	SM2	1.5										Auto ID & Manual Verification	Kaleidoscope
The Mens	D3	50.997751	-0.544267	04/07/2019	2019/07/04 03:08:57	03:08:57	Barbastella barbastellus	1	Do not publish	Registration	Wildlife Acoustics	SM2	1.5										Auto ID & Manual Verification	Kaleidoscope
The Mens	D3	50.997751	-0.544267	03/07/2019	2019/07/03 03:09:35	03:09:35	Barbastella barbastellus	1	Do not publish	Registration	Wildlife Acoustics	SM2	1.5										Auto ID & Manual Verification	Kaleidoscope
The Mens	D3	50.997751	-0.544267	02/07/2019	2019/07/02 03:10:08	03:10:08	Barbastella barbastellus	1	Do not publish	Registration	Wildlife Acoustics	SM2	1.5										Auto ID & Manual Verification	Kaleidoscope
The Mens	D3	50.997751	-0.544267	04/07/2019	2019/07/04 03:10:53	03:10:53	Barbastella barbastellus	1	Do not publish	Registration	Wildlife Acoustics	SM2	1.5										Auto ID & Manual Verification	Kaleidoscope
The Mens	D3	50.997751	-0.544267	04/07/2019	2019/07/04 03:13:38	03:13:38	Barbastella barbastellus	1	Do not publish	Registration	Wildlife Acoustics	SM2	1.5										Auto ID & Manual Verification	Kaleidoscope
The Mens	D3	50.997751	-0.544267	02/07/2019	2019/07/02 03:26:25	03:26:25	Barbastella barbastellus	1	Do not publish	Registration	Wildlife Acoustics	SM2	1.5										Auto ID & Manual Verification	Kaleidoscope
The Mens	D3	50.997751	-0.544267	03/07/2019	2019/07/03 03:30:45	03:30:45	Barbastella barbastellus	1	Do not publish	Registration	Wildlife Acoustics	SM2	1.5										Auto ID & Manual Verification	Kaleidoscope
The Mens	D3	50.997751	-0.544267	02/07/2019	2019/07/02 03:35:45	03:35:45	Barbastella barbastellus	1	Do not publish	Registration	Wildlife Acoustics	SM2	1.5										Auto ID & Manual Verification	Kaleidoscope
The Mens	D3	50.997751	-0.544267	02/07/2019	2019/07/02 03:36:20	03:36:20	Barbastella barbastellus	1	Do not publish	Registration	Wildlife Acoustics	SM2	1.5										Auto ID & Manual Verification	Kaleidoscope
The Mens	D3	50.997751	-0.544267	02/07/2019	2019/07/02 03:36:25	03:36:25	Barbastella barbastellus	1	Do not publish	Registration	Wildlife Acoustics	SM2	1.5										Auto ID & Manual Verification	Kaleidoscope
The Mens	D3	50.997751	-0.544267	03/07/2019	2019/07/03 03:36:34	03:36:34	Barbastella barbastellus	1	Do not publish	Registration	Wildlife Acoustics	SM2	1.5										Auto ID & Manual Verification	Kaleidoscope
The Mens	D3	50.997751	-0.544267	02/07/2019	2019/07/02 03:36:36	03:36:36	Barbastella barbastellus	1	Do not publish	Registration	Wildlife Acoustics	SM2	1.5										Auto ID & Manual Verification	Kaleidoscope
The Mens	D3	50.997751	-0.544267	03/07/2019	2019/07/03 03:37:08	03:37:08	Barbastella barbastellus	1	Do not publish	Registration	Wildlife Acoustics	SM2	1.5										Auto ID & Manual Verification	Kaleidoscope
The Mens	D3	50.997751	-0.544267	02/07/2019	2019/07/02 03:39:57	03:39:57	Barbastella barbastellus	1	Do not publish	Registration	Wildlife Acoustics	SM2	1.5										Auto ID & Manual Verification	Kaleidoscope
The Mens	D3	50.997751	-0.544267	03/07/2019	2019/07/03 03:42:38	03:42:38	Barbastella barbastellus	1	Do not publish	Registration	Wildlife Acoustics	SM2	1.5										Auto ID & Manual Verification	Kaleidoscope
The Mens	D3	50.997751	-0.544267	02/07/2019	2019/07/02 03:42:59	03:42:59	Barbastella barbastellus	1	Do not publish	Registration	Wildlife Acoustics	SM2	1.5										Auto ID & Manual Verification	Kaleidoscope
The Mens	D3	50.997751	-0.544267	04/07/2019	2019/07/04 03:44:48	03:44:48	Barbastella barbastellus	1	Do not publish	Registration	Wildlife Acoustics	SM2	1.5										Auto ID & Manual Verification	Kaleidoscope
The Mens	D3	50.997751	-0.544267	04/07/2019	2019/07/04 03:45:37	03:45:37	Barbastella barbastellus	1	Do not publish	Registration	Wildlife Acoustics	SM2	1.5										Auto ID & Manual Verification	Kaleidoscope
The Mens	D3	50.997751	-0.544267	03/07/2019	2019/07/03 03:50:22	03:50:22	Barbastella barbastellus	1	Do not publish	Registration	Wildlife Acoustics	SM2	1.5										Auto ID & Manual Verification	Kaleidoscope
The Mens	D3	50.997751	-0.544267	04/07/2019	2019/07/04 03:51:41	03:51:41	Barbastella barbastellus	1	Do not publish	Registration	Wildlife Acoustics	SM2	1.5										Auto ID & Manual Verification	Kaleidoscope
The Mens	D3	50.997751	-0.544267	03/07/2019	2019/07/03 03:53:02	03:53:02	Barbastella barbastellus	1	Do not publish	Registration	Wildlife Acoustics	SM2	1.5										Auto ID & Manual Verification	Kaleidoscope
The Mens	D3	50.997751	-0.544267	03/07/2019	2019/07/03 03:54:33	03:54:33	Barbastella barbastellus	1	Do not publish	Registration	Wildlife Acoustics	SM2	1.5										Auto ID & Manual Verification	Kaleidoscope
The Mens	D3	50.997751	-0.544267	03/07/2019	2019/07/03 03:58:13	03:58:13	Barbastella barbastellus	1	Do not publish	Registration	Wildlife Acoustics	SM2	1.5										Auto ID & Manual Verification	Kaleidoscope
The Mens	D3	50.997751	-0.544267	03/07/2019	2019/07/03 03:59:01	03:59:01	Barbastella barbastellus	1	Do not publish	Registration	Wildlife Acoustics	SM2	1.5										Auto ID & Manual Verification	Kaleidoscope
The Mens	D3	50.997751	-0.544267	03/07/2019	2019/07/03 04:01:38	04:01:38	Barbastella barbastellus	1	Do not publish	Registration	Wildlife Acoustics	SM2	1.5										Auto ID & Manual Verification	Kaleidoscope
The Mens	D3	50.997751	-0.544267	04/07/2019	2019/07/04 04:04:51	04:04:51	Barbastella barbastellus	1	Do not publish	Registration	Wildlife Acoustics	SM2	1.5										Auto ID & Manual Verification	Kaleidoscope
The Mens	D3	50.997751	-0.544267	03/07/2019	2019/07/03 04:05:09	04:05:09	Barbastella barbastellus	1	Do not publish	Registration	Wildlife Acoustics	SM2	1.5										Auto ID & Manual Verification	Kaleidoscope
The Mens	D3	50.997751	-0.544267	03/07/2019	2019/07/03 04:08:49	04:08:49	Barbastella barbastellus	1	Do not publish	Registration	Wildlife Acoustics	SM2	1.5										Auto ID & Manual Verification	Kaleidoscope
The Mens	D3	50.997751	-0.544267	03/07/2019	2019/07/03 04:09:55	04:09:55	Barbastella barbastellus	1	Do not publish	Registration	Wildlife Acoustics	SM2	1.5										Auto ID & Manual Verification	Kaleidoscope
The Mens	D3	50.997751	-0.544267	04/07/2019	2019/07/04 04:14:31	04:14:31	Barbastella barbastellus	1	Do not publish	Registration	Wildlife Acoustics	SM2	1.5										Auto ID & Manual Verification	Kaleidoscope
The Mens	D3	50.997751	-0.544267	04/07/2019	2019/07/04 04:14:49	04:14:49	Barbastella barbastellus	1	Do not publish	Registration	Wildlife Acoustics	SM2	1.5										Auto ID & Manual Verification	Kaleidoscope
The Mens	D3	50.997751	-0.544267	04/07/2019	2019/07/04 04:16:44	04:16:44	Barbastella barbastellus	1	Do not publish	Registration	Wildlife Acoustics	SM2	1.5										Auto ID & Manual Verification	Kaleidoscope
The Mens	D3	50.997751	-0.544267	02/07/2019	2019/07/02 04:16:49	04:16:49	Barbastella barbastellus	1	Do not publish	Registration	Wildlife Acoustics	SM2	1.5										Auto ID & Manual Verification	Kaleidoscope
The Mens	D3	50.997751	-0.544267	02/07/2019	2019/07/02 04:17:51	04:17:51	Barbastella barbastellus	1	Do not publish	Registration	Wildlife Acoustics	SM2	1.5										Auto ID & Manual Verification	Kaleidoscope
The Mens	D3	50.997751	-0.544267	02/07/2019	2019/07/02 04:18:00	04:18:00	Barbastella barbastellus	1	Do not publish	Registration	Wildlife Acoustics	SM2	1.5										Auto ID & Manual Verification	Kaleidoscope
The Mens	D3	50.997751	-0.544267	02/07/2019	2019/07/02 04:18:34	04:18:34	Barbastella barbastellus	1	Do not publish	Registration	Wildlife Acoustics	SM2	1.5										Auto ID & Manual Verification	Kaleidoscope
The Mens	D3	50.997751	-0.544267	02/07/2019	2019/07/02 04:19:02	04:19:02	Barbastella barbastellus	1	Do not publish	Registration	Wildlife Acoustics	SM2	1.5										Auto ID & Manual Verification	Kaleidoscope
The Mens	D3	50.997751	-0.544267	02/07/2019	2019/07/02 04:21:57	04:21:57	Barbastella barbastellus	1	Do not publish	Registration	Wildlife Acoustics	SM2	1.5										Auto ID & Manual Verification	Kaleidoscope
The Mens	D3	50.997751	-0.544267	03/07/2019	2019/07/03 04:30:52	04:30:52	Barbastella barbastellus	1	Do not publish	Registration	Wildlife Acoustics	SM2	1.5										Auto ID & Manual Verification	Kaleidoscope
The Mens	D3	50.997751	-0.544267	02/07/2019	2019/07/02 04:36:54	04:36:54	Barbastella barbastellus	1	Do not publish	Registration	Wildlife Acoustics	SM2	1.5										Auto ID & Manual Verification	Kaleidoscope
The Mens	D3	50.997751	-0.544267	02/07/2019	2019/07/02 21:45:34	21:45:34	Barbastella barbastellus	1	Do not publish	Registration	Wildlife Acoustics	SM2	1.5										Auto ID & Manual Verification	Kaleidoscope
The Mens	D3	50.997751	-0.544267	03/07/2019	2019/07/03 21:47:21	21:47:21	Barbastella barbastellus	1	Do not publish	Registration	Wildlife Acoustics	SM2	1.5										Auto ID & Manual Verification	Kaleidoscope
The Mens	D3	50.997751	-0.544267	03/07/2019	2019/07/03 21:48:28	21:48:28	Barbastella barbastellus	1	Do not publish	Registration	Wildlife Acoustics	SM2	1.5										Auto ID & Manual Verification	Kaleidoscope
The Mens	D3	50.997751	-0.544267	03/07/2019	2019/07/03 21:53:04	21:53:04	Barbastella barbastellus	1	Do not publish	Registration	Wildlife Acoustics	SM2	1.5										Auto ID & Manual Verification	Kaleidoscope
The Mens	D3	50.997751	-0.544267	03/07/2019	2019/07/03 21:54:19	21:54:19	Barbastella barbastellus	1	Do not publish	Registration	Wildlife Acoustics	SM2	1.5										Auto ID & Manual Verification	Kaleidoscope
The Mens	D3	50.997751	-0.544267	01/07/2019	2019/07/01 21:55:48	21:55:48	Barbastella barbastellus	1	Do not publish	Registration	Wildlife Acoustics	SM2	1.5										Auto ID & Manual Verification	Kaleidoscope
The Mens	D3	50.997751	-0.544267	03/07/2019	2019/07/03 21:57:05	21:57:05	Barbastella barbastellus	1	Do not publish	Registration	Wildlife Acoustics	SM2	1.5										Auto ID & Manual Verification	Kaleidoscope
The Mens	D3	50.997751	-0.544267	02/07/2019	2019/07/02 22:00:35	22:00:35	Barbastella barbastellus	1	Do not publish	Registration	Wildlife Acoustics	SM2	1.5										Auto ID & Manual Verification	Kaleidoscope
The Mens	D3	50.997751	-0.544267	01/07/2019	2019/07/01 22:02:06	22:02:06	Barbastella barbastellus	1	Do not publish	Registration	Wildlife Acoustics	SM2	1.5										Auto ID & Manual Verification	Kaleidoscope
The Mens	D3	50.997751	-0.544267	02/07/2019	2019/07/02 22:02:35	22:02:35	Barbastella barbastellus	1	Do not publish	Registration	Wildlife Acoustics	SM2	1.5										Auto ID & Manual Verification	Kaleidoscope
The Mens	D3	50.997751	-0.544267	02/07/2019	2019/07/02 22:03:10	22:03:10	Barbastella barbastellus	1	Do not publish	Registration	Wildlife Acoustics	SM2	1.5										Auto ID & Manual Verification	Kaleidoscope
The Mens	D3	50.997751	-0.544267	02/07/2019	2019/07/02 22:03:16	22:03:16	Barbastella barbastellus	1	Do not publish	Registration	Wildlife Acoustics	SM2	1.5										Auto ID & Manual Verification	Kaleidoscope
The Mens	D3	50.997751	-0.544267	02/07/2019	2019/07/02 22:03:44	22:03:44	Barbastella barbastellus	1	Do not publish	Registration	Wildlife Acoustics	SM2	1.5										Auto ID & Manual Verification	Kaleidoscope
The Mens	D3	50.997751	-0.544267	02/07/2019	2019/07/02 22:04:36	22:04:36	Barbastella barbastellus	1	Do not publish	Registration	Wildlife Acoustics	SM2	1.5										Auto ID & Manual Verification	Kaleidoscope
The Mens	D3	50.997751	-0.544267	02/07/2019	2019/07/02 22:05:00	22:05:00	Barbastella barbastellus	1	Do not publish	Registration	Wildlife Acoustics	SM2	1.5										Auto ID & Manual Verification	Kaleidoscope
The Mens	D3	50.997751	-0.544267	02/07/2019	2019/07/02 22:05:13	22:05:13	Barbastella barbastellus	1	Do not publish	Registration	Wildlife Acoustics	SM2	1.5										Auto ID & Manual Verification	Kaleidoscope
The Mens	D3	50.997751	-0.544267	03/07/2019	2019/07/03 22:08:11	22:08:11	Barbastella barbastellus	1	Do not publish	Registration	Wildlife Acoustics	SM2	1.5										Auto ID & Manual Verification	Kaleidoscope
The Mens	D3	50.997751	-0.544267	02/07/2019	2019/07/02 22:11:07	22:11:07	Barbastella barbastellus	1	Do not publish	Registration	Wildlife Acoustics	SM2	1.5										Auto ID & Manual Verification	Kaleidoscope
The Mens	D3	50.997751	-0.544267	03/07/2019	2019/07/03 22:11:47	22:11:47	Barbastella barbastellus	1	Do not publish	Registration	Wildlife Acoustics	SM2	1.5										Auto ID & Manual Verification	Kaleidoscope
The Mens	D3	50.997751	-0.544267	02/07/2019	2019/07/02 22:13:08	22:13:08	Barbastella barbastellus	1	Do not publish	Registration	Wildlife Acoustics	SM2	1.5										Auto ID & Manual Verification	Kaleidoscope
The Mens	D3	50.997751	-0.544267	03/07/2019	2019/07/03 22:18:01	22:18:01	Barbastella barbastellus	1	Do not publish	Registration	Wildlife Acoustics	SM2	1.5										Auto ID & Manual Verification	Kaleidoscope
The Mens	D3	50.997751	-0.544267	03/07/2019	2019/07/03 22:23:01	22:23:01	Barbastella barbastellus	1	Do not publish	Registration	Wildlife Acoustics	SM2	1.5										Auto ID & Manual Verification	Kaleidoscope
The Mens	D3	50.997751	-0.544267	02/07/2019	2019/07/02 22:33:15	22:33:15	Barbastella barbastellus	1	Do not publish	Registration	Wildlife Acoustics	SM2	1.5										Auto ID & Manual Verification	Kaleidoscope
The Mens	D3	50.997751	-0.544267	03/07/2019	2019/07/03 23:42:35	23:42:35	Barbastella barbastellus	1	Do not publish	Registration	Wildlife Acoustics	SM2	1.5										Auto ID & Manual Verification	Kaleidoscope
The Mens	D3	50.997751	-0.544267	02/07/2019	2019/07/02 23:44:54	23:44:54	Barbastella barbastellus	1	Do not publish	Registration	Wildlife Acoustics	SM2	1.5										Auto ID & Manual Verification	Kaleidoscope
The Mens	F3	51.001993	-0.5437	03/07/2019	2019/07/03 00:02:30	00:02:30	Barbastella barbastellus	1	Do not publish	Registration	Wildlife Acoustics	SM2	1.5										Auto ID & Manual Verification	Kaleidoscope
The Mens	F3	51.001993	-0.5437	03/07/2019	2019/07/03 00:04:30	00:04:30	Barbastella barbastellus	1	Do not publish	Registration	Wildlife Acoustics	SM2	1.5										Auto ID & Manual Verification	Kaleidoscope
The Mens	F3	51.001993	-0.5437	03/07/2019	2019/07/03 00:06:31	00:06:31	Barbastella barbastellus	1	Do not publish	Registration	Wildlife Acoustics	SM2	1.5										Auto ID & Manual Verification	Kaleidoscope
The Mens	F3	51.001993	-0.5437	02/07/2019	2019/07/02 00:20:07	00:20:07	Barbastella barbastellus	1	Do not publish	Registration	Wildlife Acoustics	SM2	1.5										Auto ID & Manual Verification	Kaleidoscope
The Mens	F3	51.001993	-0.5437	02/07/2019	2019/07/02 00:38:39	00:38:39	Barbastella barbastellus	1	Do not publish	Registration	Wildlife Acoustics	SM2	1.5										Auto ID & Manual Verification	Kaleidoscope
The Mens	F3	51.001993	-0.5437	04/07/2019	2019/07/04 00:59:59	00:59:59	Barbastella barbastellus	1	Do not publish	Registration	Wildlife Acoustics	SM2	1.5										Auto ID & Manual Verification	Kaleidoscope
The Mens	F3	51.001993	-0.5437	04/07/2019	2019/07/04 01:01:10	01:01:10	Barbastella barbastellus	1	Do not publish	Registration	Wildlife Acoustics	SM2	1.5										Auto ID & Manual Verification	Kaleidoscope
The Mens	F3	51.001993	-0.5437	02/07/2019	2019/07/02 01:19:12	01:19:12	Barbastella barbastellus	1	Do not publish	Registration	Wildlife Acoustics	SM2	1.5										Auto ID & Manual Verification	Kaleidoscope
The Mens	F3	51.001993	-0.5437	04/07/2019	2019/07/04 01:24:24	01:24:24	Barbastella barbastellus	1	Do not publish	Registration	Wildlife Acoustics	SM2	1.5										Auto ID & Manual Verification	Kaleidoscope
The Mens	F3	51.001993	-0.5437	04/07/2019	2019/07/04 01:33:13	01:33:13	Barbastella barbastellus	1	Do not publish	Registration	Wildlife Acoustics	SM2	1.5										Auto ID & Manual Verification	Kaleidoscope
The Mens	F3	51.001993	-0.5437	02/07/2019	2019/07/02 02:21:54	02:21:54	Barbastella barbastellus	1	Do not publish	Registration	Wildlife Acoustics	SM2	1.5										Auto ID & Manual Verification	Kaleidoscope
The Mens	F3	51.001993	-0.5437	02/07/2019	2019/07/02 02:23:01	02:23:01	Barbastella barbastellus	1	Do not publish	Registration	Wildlife Acoustics	SM2	1.5										Auto ID & Manual Verification	Kaleidoscope
The Mens	F3	51.001993	-0.5437	04/07/2019	2019/07/04 02:31:21	02:31:21	Barbastella barbastellus	1	Do not publish	Registration	Wildlife Acoustics	SM2	1.5										Auto ID & Manual Verification	Kaleidoscope
The Mens	F3	51.001993	-0.5437	04/07/2019	2019/07/04 02:36:16	02:36:16	Barbastella barbastellus	1	Do not publish	Registration	Wildlife Acoustics	SM2	1.5										Auto ID & Manual Verification	Kaleidoscope
The Mens	F3	51.001993	-0.5437	02/07/2019	2019/07/02 02:37:38	02:37:38	Barbastella barbastellus	1	Do not publish	Registration	Wildlife Acoustics	SM2	1.5										Auto ID & Manual Verification	Kaleidoscope
The Mens	F3	51.001993	-0.5437	03/07/2019	2019/07/03 02:42:56	02:42:56	Barbastella barbastellus	1	Do not publish	Registration	Wildlife Acoustics	SM2	1.5										Auto ID & Manual Verification	Kaleidoscope
The Mens	F3	51.001993	-0.5437	02/07/2019	2019/07/02 02:46:00	02:46:00	Barbastella barbastellus	1	Do not publish	Registration	Wildlife Acoustics	SM2	1.5										Auto ID & Manual Verification	Kaleidoscope
The Mens	F3	51.001993	-0.5437	03/07/2019	2019/07/03 02:49:15	02:49:15	Barbastella barbastellus	1	Do not publish	Registration	Wildlife Acoustics	SM2	1.5										Auto ID & Manual Verification	Kaleidoscope
The Mens	F3	51.001993	-0.5437	02/07/2019	2019/07/02 02:54:16	02:54:16	Barbastella barbastellus	1	Do not publish	Registration	Wildlife Acoustics	SM2	1.5										Auto ID & Manual Verification	Kaleidoscope
The Mens	F3	51.001993	-0.5437	03/07/2019	2019/07/03 02:54:59	02:54:59	Barbastella barbastellus	1	Do not publish	Registration	Wildlife Acoustics	SM2	1.5										Auto ID & Manual Verification	Kaleidoscope
The Mens	F3	51.001993	-0.5437	04/07/2019	2019/07/04 02:55:31	02:55:31	Barbastella barbastellus	1	Do not publish	Registration	Wildlife Acoustics	SM2	1.5										Auto ID & Manual Verification	Kaleidoscope
The Mens	F3	51.001993	-0.5437	03/07/2019	2019/07/03 03:00:36	03:00:36	Barbastella barbastellus	1	Do not publish	Registration	Wildlife Acoustics	SM2	1.5										Auto ID & Manual Verification	Kaleidoscope
The Mens	F3	51.001993	-0.5437	04/07/2019	2019/07/04 03:01:46	03:01:46	Barbastella barbastellus	1	Do not publish	Registration	Wildlife Acoustics	SM2	1.5										Auto ID & Manual Verification	Kaleidoscope
The Mens	F3	51.001993	-0.5437	03/07/2019	2019/07/03 03:04:03	03:04:03	Barbastella barbastellus	1	Do not publish	Registration	Wildlife Acoustics	SM2	1.5										Auto ID & Manual Verification	Kaleidoscope
The Mens	F3	51.001993	-0.5437	03/07/2019	2019/07/03 03:04:27	03:04:27	Barbastella barbastellus	1	Do not publish	Registration	Wildlife Acoustics	SM2	1.5										Auto ID & Manual Verification	Kaleidoscope
The Mens	F3	51.001993	-0.5437	02/07/2019	2019/07/02 03:04:46	03:04:46	Barbastella barbastellus	1	Do not publish	Registration	Wildlife Acoustics	SM2	1.5										Auto ID & Manual Verification	Kaleidoscope
The Mens	F3	51.001993	-0.5437	03/07/2019	2019/07/03 03:04:55	03:04:55	Barbastella barbastellus	1	Do not publish	Registration	Wildlife Acoustics	SM2	1.5										Auto ID & Manual Verification	Kaleidoscope
The Mens	F3	51.001993	-0.5437	03/07/2019	2019/07/03 03:05:07	03:05:07	Barbastella barbastellus	1	Do not publish	Registration	Wildlife Acoustics	SM2	1.5										Auto ID & Manual Verification	Kaleidoscope
The Mens	F3	51.001993	-0.5437	03/07/2019	2019/07/03 03:10:30	03:10:30	Barbastella barbastellus	1	Do not publish	Registration	Wildlife Acoustics	SM2	1.5										Auto ID & Manual Verification	Kaleidoscope
The Mens	F3	51.001993	-0.5437	03/07/2019	2019/07/03 03:15:06	03:15:06	Barbastella barbastellus	1	Do not publish	Registration	Wildlife Acoustics	SM2	1.5										Auto ID & Manual Verification	Kaleidoscope
The Mens	F3	51.001993	-0.5437	03/07/2019	2019/07/03 03:16:07	03:16:07	Barbastella barbastellus	1	Do not publish	Registration	Wildlife Acoustics	SM2	1.5										Auto ID & Manual Verification	Kaleidoscope
The Mens	F3	51.001993	-0.5437	03/07/2019	2019/07/03 03:19:18	03:19:18	Barbastella barbastellus	1	Do not publish	Registration	Wildlife Acoustics	SM2	1.5										Auto ID & Manual Verification	Kaleidoscope
The Mens	F3	51.001993	-0.5437	03/07/2019	2019/07/03 03:31:20	03:31:20	Barbastella barbastellus	1	Do not publish	Registration	Wildlife Acoustics	SM2	1.5										Auto ID & Manual Verification	Kaleidoscope
The Mens	F3	51.001993	-0.5437	03/07/2019	2019/07/03 03:33:15	03:33:15	Barbastella barbastellus	1	Do not publish	Registration	Wildlife Acoustics	SM2	1.5										Auto ID & Manual Verification	Kaleidoscope
The Mens	F3	51.001993	-0.5437	02/07/2019	2019/07/02 03:33:57	03:33:57	Barbastella barbastellus	1	Do not publish	Registration	Wildlife Acoustics	SM2	1.5										Auto ID & Manual Verification	Kaleidoscope
The Mens	F3	51.001993	-0.5437	03/07/2019	2019/07/03 03:36:49	03:36:49	Barbastella barbastellus	1	Do not publish	Registration	Wildlife Acoustics	SM2	1.5										Auto ID & Manual Verification	Kaleidoscope
The Mens	F3	51.001993	-0.5437	03/07/2019	2019/07/03 03:37:15	03:37:15	Barbastella barbastellus	1	Do not publish	Registration	Wildlife Acoustics	SM2	1.5										Auto ID & Manual Verification	Kaleidoscope
The Mens	F3	51.001993	-0.5437	03/07/2019	2019/07/03 03:41:21	03:41:21	Barbastella barbastellus	1	Do not publish	Registration	Wildlife Acoustics	SM2	1.5										Auto ID & Manual Verification	Kaleidoscope
The Mens	F3	51.001993	-0.5437	03/07/2019	2019/07/03 03:41:28	03:41:28	Barbastella barbastellus	1	Do not publish	Registration	Wildlife Acoustics	SM2	1.5										Auto ID & Manual Verification	Kaleidoscope
The Mens	F3	51.001993	-0.5437	03/07/2019	2019/07/03 03:41:57	03:41:57	Barbastella barbastellus	1	Do not publish	Registration	Wildlife Acoustics	SM2	1.5										Auto ID & Manual Verification	Kaleidoscope
The Mens	F3	51.001993	-0.5437	03/07/2019	2019/07/03 03:42:12	03:42:12	Barbastella barbastellus	1	Do not publish	Registration	Wildlife Acoustics	SM2	1.5										Auto ID & Manual Verification	Kaleidoscope
The Mens	F3	51.001993	-0.5437	04/07/2019	2019/07/04 03:44:31	03:44:31	Barbastella barbastellus	1	Do not publish	Registration	Wildlife Acoustics	SM2	1.5										Auto ID & Manual Verification	Kaleidoscope
The Mens	F3	51.001993	-0.5437	02/07/2019	2019/07/02 03:44:45	03:44:45	Barbastella barbastellus	1	Do not publish	Registration	Wildlife Acoustics	SM2	1.5										Auto ID & Manual Verification	Kaleidoscope
The Mens	F3	51.001993	-0.5437	02/07/2019	2019/07/02 03:45:55	03:45:55	Barbastella barbastellus	1	Do not publish	Registration	Wildlife Acoustics	SM2	1.5										Auto ID & Manual Verification	Kaleidoscope
The Mens	F3	51.001993	-0.5437	02/07/2019	2019/07/02 03:48:56	03:48:56	Barbastella barbastellus	1	Do not publish	Registration	Wildlife Acoustics	SM2	1.5										Auto ID & Manual Verification	Kaleidoscope
The Mens	F3	51.001993	-0.5437	03/07/2019	2019/07/03 03:49:23	03:49:23	Barbastella barbastellus	1	Do not publish	Registration	Wildlife Acoustics	SM2	1.5										Auto ID & Manual Verification	Kaleidoscope
The Mens	F3	51.001993	-0.5437	03/07/2019	2019/07/03 03:50:29	03:50:29	Barbastella barbastellus	1	Do not publish	Registration	Wildlife Acoustics	SM2	1.5										Auto ID & Manual Verification	Kaleidoscope
The Mens	F3	51.001993	-0.5437	02/07/2019	2019/07/02 03:51:16	03:51:16	Barbastella barbastellus	1	Do not publish	Registration	Wildlife Acoustics	SM2	1.5										Auto ID & Manual Verification	Kaleidoscope
The Mens	F3	51.001993	-0.5437	03/07/2019	2019/07/03 03:51:18	03:51:18	Barbastella barbastellus	1	Do not publish	Registration	Wildlife Acoustics	SM2	1.5										Auto ID & Manual Verification	Kaleidoscope
The Mens	F3	51.001993	-0.5437	02/07/2019	2019/07/02 03:52:09	03:52:09	Barbastella barbastellus	1	Do not publish	Registration	Wildlife Acoustics	SM2	1.5										Auto ID & Manual Verification	Kaleidoscope
The Mens	F3	51.001993	-0.5437	03/07/2019	2019/07/03 03:55:35	03:55:35	Barbastella barbastellus	1	Do not publish	Registration	Wildlife Acoustics	SM2	1.5										Auto ID & Manual Verification	Kaleidoscope
The Mens	F3	51.001993	-0.5437	02/07/2019	2019/07/02 03:55:54	03:55:54	Barbastella barbastellus	1	Do not publish	Registration	Wildlife Acoustics	SM2	1.5										Auto ID & Manual Verification	Kaleidoscope
The Mens	F3	51.001993	-0.5437	02/07/2019	2019/07/02 03:56:10	03:56:10	Barbastella barbastellus	1	Do not publish	Registration	Wildlife Acoustics	SM2	1.5										Auto ID & Manual Verification	Kaleidoscope
The Mens	F3	51.001993	-0.5437	03/07/2019	2019/07/03 03:56:31	03:56:31	Barbastella barbastellus	1	Do not publish	Registration	Wildlife Acoustics	SM2	1.5										Auto ID & Manual Verification	Kaleidoscope
The Mens	F3	51.001993	-0.5437	04/07/2019	2019/07/04 03:56:35	03:56:35	Barbastella barbastellus	1	Do not publish	Registration	Wildlife Acoustics	SM2	1.5										Auto ID & Manual Verification	Kaleidoscope
The Mens	F3	51.001993	-0.5437	03/07/2019	2019/07/03 03:57:15	03:57:15	Barbastella barbastellus	1	Do not publish	Registration	Wildlife Acoustics	SM2	1.5										Auto ID & Manual Verification	Kaleidoscope
The Mens	F3	51.001993	-0.5437	02/07/2019	2019/07/02 03:57:30	03:57:30	Barbastella barbastellus	1	Do not publish	Registration	Wildlife Acoustics	SM2	1.5										Auto ID & Manual Verification	Kaleidoscope
The Mens	F3	51.001993	-0.5437	02/07/2019	2019/07/02 03:57:46	03:57:46	Barbastella barbastellus	1	Do not publish	Registration	Wildlife Acoustics	SM2	1.5										Auto ID & Manual Verification	Kaleidoscope
The Mens	F3	51.001993	-0.5437	02/07/2019	2019/07/02 03:57:50	03:57:50	Barbastella barbastellus	1	Do not publish	Registration	Wildlife Acoustics	SM2	1.5										Auto ID & Manual Verification	Kaleidoscope
The Mens	F3	51.001993	-0.5437	02/07/2019	2019/07/02 03:58:00	03:58:00	Barbastella barbastellus	1	Do not publish	Registration	Wildlife Acoustics	SM2	1.5										Auto ID & Manual Verification	Kaleidoscope
The Mens	F3	51.001993	-0.5437	02/07/2019	2019/07/02 03:58:07	03:58:07	Barbastella barbastellus	1	Do not publish	Registration	Wildlife Acoustics	SM2	1.5										Auto ID & Manual Verification	Kaleidoscope
The Mens	F3	51.001993	-0.5437	03/07/2019	2019/07/03 03:58:12	03:58:12	Barbastella barbastellus	1	Do not publish	Registration	Wildlife Acoustics	SM2	1.5										Auto ID & Manual Verification	Kaleidoscope
The Mens	F3	51.001993	-0.5437	02/07/2019	2019/07/02 03:58:21	03:58:21	Barbastella barbastellus	1	Do not publish	Registration	Wildlife Acoustics	SM2	1.5										Auto ID & Manual Verification	Kaleidoscope
The Mens	F3	51.001993	-0.5437	02/07/2019	2019/07/02 03:59:32	03:59:32	Barbastella barbastellus	1	Do not publish	Registration	Wildlife Acoustics	SM2	1.5										Auto ID & Manual Verification	Kaleidoscope
The Mens	F3	51.001993	-0.5437	02/07/2019	2019/07/02 03:59:49	03:59:49	Barbastella barbastellus	1	Do not publish	Registration	Wildlife Acoustics	SM2	1.5										Auto ID & Manual Verification	Kaleidoscope
The Mens	F3	51.001993	-0.5437	03/07/2019	2019/07/03 04:01:43	04:01:43	Barbastella barbastellus	1	Do not publish	Registration	Wildlife Acoustics	SM2	1.5										Auto ID & Manual Verification	Kaleidoscope
The Mens	F3	51.001993	-0.5437	03/07/2019	2019/07/03 04:01:53	04:01:53	Barbastella barbastellus	1	Do not publish	Registration	Wildlife Acoustics	SM2	1.5										Auto ID & Manual Verification	Kaleidoscope
The Mens	F3	51.001993	-0.5437	03/07/2019	2019/07/03 04:01:59	04:01:59	Barbastella barbastellus	1	Do not publish	Registration	Wildlife Acoustics	SM2	1.5										Auto ID & Manual Verification	Kaleidoscope
The Mens	F3	51.001993	-0.5437	03/07/2019	2019/07/03 04:02:06	04:02:06	Barbastella barbastellus	1	Do not publish	Registration	Wildlife Acoustics	SM2	1.5										Auto ID & Manual Verification	Kaleidoscope
The Mens	F3	51.001993	-0.5437	03/07/2019	2019/07/03 04:02:14	04:02:14	Barbastella barbastellus	1	Do not publish	Registration	Wildlife Acoustics	SM2	1.5										Auto ID & Manual Verification	Kaleidoscope
The Mens	F3	51.001993	-0.5437	03/07/2019	2019/07/03 04:02:25	04:02:25	Barbastella barbastellus	1	Do not publish	Registration	Wildlife Acoustics	SM2	1.5										Auto ID & Manual Verification	Kaleidoscope
The Mens	F3	51.001993	-0.5437	02/07/2019	2019/07/02 04:02:38	04:02:38	Barbastella barbastellus	1	Do not publish	Registration	Wildlife Acoustics	SM2	1.5										Auto ID & Manual Verification	Kaleidoscope
The Mens	F3	51.001993	-0.5437	03/07/2019	2019/07/03 04:02:38	04:02:38	Barbastella barbastellus	1	Do not publish	Registration	Wildlife Acoustics	SM2	1.5										Auto ID & Manual Verification	Kaleidoscope
The Mens	F3	51.001993	-0.5437	03/07/2019	2019/07/03 04:02:45	04:02:45	Barbastella barbastellus	1	Do not publish	Registration	Wildlife Acoustics	SM2	1.5										Auto ID & Manual Verification	Kaleidoscope
The Mens	F3	51.001993	-0.5437	02/07/2019	2019/07/02 04:04:36	04:04:36	Barbastella barbastellus	1	Do not publish	Registration	Wildlife Acoustics	SM2	1.5										Auto ID & Manual Verification	Kaleidoscope
The Mens	F3	51.001993	-0.5437	02/07/2019	2019/07/02 04:05:03	04:05:03	Barbastella barbastellus	1	Do not publish	Registration	Wildlife Acoustics	SM2	1.5										Auto ID & Manual Verification	Kaleidoscope
The Mens	F3	51.001993	-0.5437	02/07/2019	2019/07/02 04:06:29	04:06:29	Barbastella barbastellus	1	Do not publish	Registration	Wildlife Acoustics	SM2	1.5										Auto ID & Manual Verification	Kaleidoscope
The Mens	F3	51.001993	-0.5437	03/07/2019	2019/07/03 04:07:38	04:07:38	Barbastella barbastellus	1	Do not publish	Registration	Wildlife Acoustics	SM2	1.5										Auto ID & Manual Verification	Kaleidoscope
The Mens	F3	51.001993	-0.5437	04/07/2019	2019/07/04 04:09:00	04:09:00	Barbastella barbastellus	1	Do not publish	Registration	Wildlife Acoustics	SM2	1.5										Auto ID & Manual Verification	Kaleidoscope
The Mens	F3	51.001993	-0.5437	02/07/2019	2019/07/02 04:10:36	04:10:36	Barbastella barbastellus	1	Do not publish	Registration	Wildlife Acoustics	SM2	1.5										Auto ID & Manual Verification	Kaleidoscope
The Mens	F3	51.001993	-0.5437	02/07/2019	2019/07/02 04:10:52	04:10:52	Barbastella barbastellus	1	Do not publish	Registration	Wildlife Acoustics	SM2	1.5										Auto ID & Manual Verification	Kaleidoscope
The Mens	F3	51.001993	-0.5437	02/07/2019	2019/07/02 04:10:58	04:10:58	Barbastella barbastellus	1	Do not publish	Registration	Wildlife Acoustics	SM2	1.5										Auto ID & Manual Verification	Kaleidoscope
The Mens	F3	51.001993	-0.5437	02/07/2019	2019/07/02 04:11:10	04:11:10	Barbastella barbastellus	1	Do not publish	Registration	Wildlife Acoustics	SM2	1.5										Auto ID & Manual Verification	Kaleidoscope
The Mens	F3	51.001993	-0.5437	02/07/2019	2019/07/02 04:11:30	04:11:30	Barbastella barbastellus	1	Do not publish	Registration	Wildlife Acoustics	SM2	1.5										Auto ID & Manual Verification	Kaleidoscope
The Mens	F3	51.001993	-0.5437	03/07/2019	2019/07/03 04:12:54	04:12:54	Barbastella barbastellus	1	Do not publish	Registration	Wildlife Acoustics	SM2	1.5										Auto ID & Manual Verification	Kaleidoscope
The Mens	F3	51.001993	-0.5437	02/07/2019	2019/07/02 04:14:40	04:14:40	Barbastella barbastellus	1	Do not publish	Registration	Wildlife Acoustics	SM2	1.5										Auto ID & Manual Verification	Kaleidoscope
The Mens	F3	51.001993	-0.5437	03/07/2019	2019/07/03 21:37:59	21:37:59	Barbastella barbastellus	1	Do not publish	Registration	Wildlife Acoustics	SM2	1.5										Auto ID & Manual Verification	Kaleidoscope
The Mens	F3	51.001993	-0.5437	02/07/2019	2019/07/02 21:39:20	21:39:20	Barbastella barbastellus	1	Do not publish	Registration	Wildlife Acoustics	SM2	1.5										Auto ID & Manual Verification	Kaleidoscope
The Mens	F3	51.001993	-0.5437	02/07/2019	2019/07/02 21:39:38	21:39:38	Barbastella barbastellus	1	Do not publish	Registration	Wildlife Acoustics	SM2	1.5										Auto ID & Manual Verification	Kaleidoscope
The Mens	F3	51.001993	-0.5437	01/07/2019	2019/07/01 21:39:58	21:39:58	Barbastella barbastellus	1	Do not publish	Registration	Wildlife Acoustics	SM2	1.5										Auto ID & Manual Verification	Kaleidoscope
The Mens	F3	51.001993	-0.5437	02/07/2019	2019/07/02 21:42:16	21:42:16	Barbastella barbastellus	1	Do not publish	Registration	Wildlife Acoustics	SM2	1.5										Auto ID & Manual Verification	Kaleidoscope
The Mens	F3	51.001993	-0.5437	02/07/2019	2019/07/02 21:43:21	21:43:21	Barbastella barbastellus	1	Do not publish	Registration	Wildlife Acoustics	SM2	1.5										Auto ID & Manual Verification	Kaleidoscope
The Mens	F3	51.001993	-0.5437	01/07/2019	2019/07/01 21:43:47	21:43:47	Barbastella barbastellus	1	Do not publish	Registration	Wildlife Acoustics	SM2	1.5										Auto ID & Manual Verification	Kaleidoscope
The Mens	F3	51.001993	-0.5437	01/07/2019	2019/07/01 21:43:58	21:43:58	Barbastella barbastellus	1	Do not publish	Registration	Wildlife Acoustics	SM2	1.5										Auto ID & Manual Verification	Kaleidoscope
The Mens	F3	51.001993	-0.5437	01/07/2019	2019/07/01 21:45:37	21:45:37	Barbastella barbastellus	1	Do not publish	Registration	Wildlife Acoustics	SM2	1.5										Auto ID & Manual Verification	Kaleidoscope
The Mens	F3	51.001993	-0.5437	03/07/2019	2019/07/03 21:45:51	21:45:51	Barbastella barbastellus	1	Do not publish	Registration	Wildlife Acoustics	SM2	1.5										Auto ID & Manual Verification	Kaleidoscope
The Mens	F3	51.001993	-0.5437	02/07/2019	2019/07/02 21:46:18	21:46:18	Barbastella barbastellus	1	Do not publish	Registration	Wildlife Acoustics	SM2	1.5										Auto ID & Manual Verification	Kaleidoscope
The Mens	F3	51.001993	-0.5437	02/07/2019	2019/07/02 21:46:49	21:46:49	Barbastella barbastellus	1	Do not publish	Registration	Wildlife Acoustics	SM2	1.5										Auto ID & Manual Verification	Kaleidoscope
The Mens	F3	51.001993	-0.5437	03/07/2019	2019/07/03 21:46:58	21:46:58	Barbastella barbastellus	1	Do not publish	Registration	Wildlife Acoustics	SM2	1.5										Auto ID & Manual Verification	Kaleidoscope
The Mens	F3	51.001993	-0.5437	01/07/2019	2019/07/01 21:47:02	21:47:02	Barbastella barbastellus	1	Do not publish	Registration	Wildlife Acoustics	SM2	1.5										Auto ID & Manual Verification	Kaleidoscope
The Mens	F3	51.001993	-0.5437	01/07/2019	2019/07/01 21:47:21	21:47:21	Barbastella barbastellus	1	Do not publish	Registration	Wildlife Acoustics	SM2	1.5										Auto ID & Manual Verification	Kaleidoscope
The Mens	F3	51.001993	-0.5437	02/07/2019	2019/07/02 21:47:34	21:47:34	Barbastella barbastellus	1	Do not publish	Registration	Wildlife Acoustics	SM2	1.5										Auto ID & Manual Verification	Kaleidoscope
The Mens	F3	51.001993	-0.5437	02/07/2019	2019/07/02 21:48:58	21:48:58	Barbastella barbastellus	1	Do not publish	Registration	Wildlife Acoustics	SM2	1.5										Auto ID & Manual Verification	Kaleidoscope
The Mens	F3	51.001993	-0.5437	02/07/2019	2019/07/02 21:49:11	21:49:11	Barbastella barbastellus	1	Do not publish	Registration	Wildlife Acoustics	SM2	1.5										Auto ID & Manual Verification	Kaleidoscope
The Mens	F3	51.001993	-0.5437	03/07/2019	2019/07/03 21:49:17	21:49:17	Barbastella barbastellus	1	Do not publish	Registration	Wildlife Acoustics	SM2	1.5										Auto ID & Manual Verification	Kaleidoscope
The Mens	F3	51.001993	-0.5437	03/07/2019	2019/07/03 21:49:30	21:49:30	Barbastella barbastellus	1	Do not publish	Registration	Wildlife Acoustics	SM2	1.5										Auto ID & Manual Verification	Kaleidoscope
The Mens	F3	51.001993	-0.5437	03/07/2019	2019/07/03 21:49:38	21:49:38	Barbastella barbastellus	1	Do not publish	Registration	Wildlife Acoustics	SM2	1.5										Auto ID & Manual Verification	Kaleidoscope
The Mens	F3	51.001993	-0.5437	03/07/2019	2019/07/03 21:49:46	21:49:46	Barbastella barbastellus	1	Do not publish	Registration	Wildlife Acoustics	SM2	1.5										Auto ID & Manual Verification	Kaleidoscope
The Mens	F3	51.001993	-0.5437	03/07/2019	2019/07/03 21:50:08	21:50:08	Barbastella barbastellus	1	Do not publish	Registration	Wildlife Acoustics	SM2	1.5										Auto ID & Manual Verification	Kaleidoscope
The Mens	F3	51.001993	-0.5437	03/07/2019	2019/07/03 21:51:41	21:51:41	Barbastella barbastellus	1	Do not publish	Registration	Wildlife Acoustics	SM2	1.5										Auto ID & Manual Verification	Kaleidoscope
The Mens	F3	51.001993	-0.5437	02/07/2019	2019/07/02 21:51:42	21:51:42	Barbastella barbastellus	1	Do not publish	Registration	Wildlife Acoustics	SM2	1.5										Auto ID & Manual Verification	Kaleidoscope
The Mens	F3	51.001993	-0.5437	03/07/2019	2019/07/03 21:52:01	21:52:01	Barbastella barbastellus	1	Do not publish	Registration	Wildlife Acoustics	SM2	1.5										Auto ID & Manual Verification	Kaleidoscope
The Mens	F3	51.001993	-0.5437	03/07/2019	2019/07/03 21:52:18	21:52:18	Barbastella barbastellus	1	Do not publish	Registration	Wildlife Acoustics	SM2	1.5										Auto ID & Manual Verification	Kaleidoscope
The Mens	F3	51.001993	-0.5437	03/07/2019	2019/07/03 21:52:30	21:52:30	Barbastella barbastellus	1	Do not publish	Registration	Wildlife Acoustics	SM2	1.5										Auto ID & Manual Verification	Kaleidoscope
The Mens	F3	51.001993	-0.5437	03/07/2019	2019/07/03 21:52:44	21:52:44	Barbastella barbastellus	1	Do not publish	Registration	Wildlife Acoustics	SM2	1.5										Auto ID & Manual Verification	Kaleidoscope
The Mens	F3	51.001993	-0.5437	03/07/2019	2019/07/03 21:52:52	21:52:52	Barbastella barbastellus	1	Do not publish	Registration	Wildlife Acoustics	SM2	1.5										Auto ID & Manual Verification	Kaleidoscope
The Mens	F3	51.001993	-0.5437	01/07/2019	2019/07/01 21:54:13	21:54:13	Barbastella barbastellus	1	Do not publish	Registration	Wildlife Acoustics	SM2	1.5										Auto ID & Manual Verification	Kaleidoscope
The Mens	F3	51.001993	-0.5437	02/07/2019	2019/07/02 21:54:29	21:54:29	Barbastella barbastellus	1	Do not publish	Registration	Wildlife Acoustics	SM2	1.5										Auto ID & Manual Verification	Kaleidoscope
The Mens	F3	51.001993	-0.5437	03/07/2019	2019/07/03 21:54:44	21:54:44	Barbastella barbastellus	1	Do not publish	Registration	Wildlife Acoustics	SM2	1.5										Auto ID & Manual Verification	Kaleidoscope
The Mens	F3	51.001993	-0.5437	03/07/2019	2019/07/03 21:54:50	21:54:50	Barbastella barbastellus	1	Do not publish	Registration	Wildlife Acoustics	SM2	1.5										Auto ID & Manual Verification	Kaleidoscope
The Mens	F3	51.001993	-0.5437	03/07/2019	2019/07/03 21:55:14	21:55:14	Barbastella barbastellus	1	Do not publish	Registration	Wildlife Acoustics	SM2	1.5										Auto ID & Manual Verification	Kaleidoscope
The Mens	F3	51.001993	-0.5437	01/07/2019	2019/07/01 21:55:23	21:55:23	Barbastella barbastellus	1	Do not publish	Registration	Wildlife Acoustics	SM2	1.5										Auto ID & Manual Verification	Kaleidoscope
The Mens	F3	51.001993	-0.5437	02/07/2019	2019/07/02 21:55:35	21:55:35	Barbastella barbastellus	1	Do not publish	Registration	Wildlife Acoustics	SM2	1.5										Auto ID & Manual Verification	Kaleidoscope
The Mens	F3	51.001993	-0.5437	01/07/2019	2019/07/01 21:56:08	21:56:08	Barbastella barbastellus	1	Do not publish	Registration	Wildlife Acoustics	SM2	1.5										Auto ID & Manual Verification	Kaleidoscope
The Mens	F3	51.001993	-0.5437	03/07/2019	2019/07/03 21:57:02	21:57:02	Barbastella barbastellus	1	Do not publish	Registration	Wildlife Acoustics	SM2	1.5										Auto ID & Manual Verification	Kaleidoscope
The Mens	F3	51.001993	-0.5437	01/07/2019	2019/07/01 21:58:04	21:58:04	Barbastella barbastellus	1	Do not publish	Registration	Wildlife Acoustics	SM2	1.5										Auto ID & Manual Verification	Kaleidoscope
The Mens	F3	51.001993	-0.5437	01/07/2019	2019/07/01 21:58:42	21:58:42	Barbastella barbastellus	1	Do not publish	Registration	Wildlife Acoustics	SM2	1.5										Auto ID & Manual Verification	Kaleidoscope
The Mens	F3	51.001993	-0.5437	01/07/2019	2019/07/01 21:59:31	21:59:31	Barbastella barbastellus	1	Do not publish	Registration	Wildlife Acoustics	SM2	1.5										Auto ID & Manual Verification	Kaleidoscope
The Mens	F3	51.001993	-0.5437	02/07/2019	2019/07/02 22:00:17	22:00:17	Barbastella barbastellus	1	Do not publish	Registration	Wildlife Acoustics	SM2	1.5										Auto ID & Manual Verification	Kaleidoscope
The Mens	F3	51.001993	-0.5437	02/07/2019	2019/07/02 22:03:32	22:03:32	Barbastella barbastellus	1	Do not publish	Registration	Wildlife Acoustics	SM2	1.5										Auto ID & Manual Verification	Kaleidoscope
The Mens	F3	51.001993	-0.5437	03/07/2019	2019/07/03 22:04:29	22:04:29	Barbastella barbastellus	1	Do not publish	Registration	Wildlife Acoustics	SM2	1.5										Auto ID & Manual Verification	Kaleidoscope
The Mens	F3	51.001993	-0.5437	02/07/2019	2019/07/02 22:07:33	22:07:33	Barbastella barbastellus	1	Do not publish	Registration	Wildlife Acoustics	SM2	1.5										Auto ID & Manual Verification	Kaleidoscope
The Mens	F3	51.001993	-0.5437	02/07/2019	2019/07/02 22:07:45	22:07:45	Barbastella barbastellus	1	Do not publish	Registration	Wildlife Acoustics	SM2	1.5										Auto ID & Manual Verification	Kaleidoscope
The Mens	F3	51.001993	-0.5437	01/07/2019	2019/07/01 22:10:39	22:10:39	Barbastella barbastellus	1	Do not publish	Registration	Wildlife Acoustics	SM2	1.5										Auto ID & Manual Verification	Kaleidoscope
The Mens	F3	51.001993	-0.5437	01/07/2019	2019/07/01 22:31:16	22:31:16	Barbastella barbastellus	1	Do not publish	Registration	Wildlife Acoustics	SM2	1.5										Auto ID & Manual Verification	Kaleidoscope
The Mens	F3	51.001993	-0.5437	01/07/2019	2019/07/01 22:33:55	22:33:55	Barbastella barbastellus	1	Do not publish	Registration	Wildlife Acoustics	SM2	1.5										Auto ID & Manual Verification	Kaleidoscope
The Mens	F3	51.001993	-0.5437	01/07/2019	2019/07/01 22:34:07	22:34:07	Barbastella barbastellus	1	Do not publish	Registration	Wildlife Acoustics	SM2	1.5										Auto ID & Manual Verification	Kaleidoscope
The Mens	F3	51.001993	-0.5437	01/07/2019	2019/07/01 22:34:30	22:34:30	Barbastella barbastellus	1	Do not publish	Registration	Wildlife Acoustics	SM2	1.5										Auto ID & Manual Verification	Kaleidoscope
The Mens	F3	51.001993	-0.5437	01/07/2019	2019/07/01 22:34:42	22:34:42	Barbastella barbastellus	1	Do not publish	Registration	Wildlife Acoustics	SM2	1.5										Auto ID & Manual Verification	Kaleidoscope
The Mens	F3	51.001993	-0.5437	01/07/2019	2019/07/01 22:34:50	22:34:50	Barbastella barbastellus	1	Do not publish	Registration	Wildlife Acoustics	SM2	1.5										Auto ID & Manual Verification	Kaleidoscope
The Mens	F3	51.001993	-0.5437	01/07/2019	2019/07/01 23:01:51	23:01:51	Barbastella barbastellus	1	Do not publish	Registration	Wildlife Acoustics	SM2	1.5										Auto ID & Manual Verification	Kaleidoscope
The Mens	F3	51.001993	-0.5437	01/07/2019	2019/07/01 23:09:02	23:09:02	Barbastella barbastellus	1	Do not publish	Registration	Wildlife Acoustics	SM2	1.5										Auto ID & Manual Verification	Kaleidoscope
The Mens	F3	51.001993	-0.5437	01/07/2019	2019/07/01 23:35:58	23:35:58	Barbastella barbastellus	1	Do not publish	Registration	Wildlife Acoustics	SM2	1.5										Auto ID & Manual Verification	Kaleidoscope
The Mens	F3	51.001993	-0.5437	01/07/2019	2019/07/01 23:49:07	23:49:07	Barbastella barbastellus	1	Do not publish	Registration	Wildlife Acoustics	SM2	1.5										Auto ID & Manual Verification	Kaleidoscope
The Mens	F3	51.001993	-0.5437	03/07/2019	2019/07/03 23:56:27	23:56:27	Barbastella barbastellus	1	Do not publish	Registration	Wildlife Acoustics	SM2	1.5										Auto ID & Manual Verification	Kaleidoscope
The Mens	F3	51.001993	-0.5437	01/07/2019	2019/07/01 23:58:23	23:58:23	Barbastella barbastellus	1	Do not publish	Registration	Wildlife Acoustics	SM2	1.5										Auto ID & Manual Verification	Kaleidoscope
The Mens	H3	51.003292	-0.54295	03/07/2019	2019/07/03 00:25:26	00:25:26	Barbastella barbastellus	1	Do not publish	Registration	Wildlife Acoustics	SM2	1.5										Auto ID & Manual Verification	Kaleidoscope
The Mens	H3	51.003292	-0.54295	02/07/2019	2019/07/02 00:26:49	00:26:49	Barbastella barbastellus	1	Do not publish	Registration	Wildlife Acoustics	SM2	1.5										Auto ID & Manual Verification	Kaleidoscope
The Mens	H3	51.003292	-0.54295	02/07/2019	2019/07/02 02:20:14	02:20:14	Barbastella barbastellus	1	Do not publish	Registration	Wildlife Acoustics	SM2	1.5										Auto ID & Manual Verification	Kaleidoscope
The Mens	H3	51.003292	-0.54295	02/07/2019	2019/07/02 02:57:00	02:57:00	Barbastella barbastellus	1	Do not publish	Registration	Wildlife Acoustics	SM2	1.5										Auto ID & Manual Verification	Kaleidoscope
The Mens	H3	51.003292	-0.54295	02/07/2019	2019/07/02 03:44:50	03:44:50	Barbastella barbastellus	1	Do not publish	Registration	Wildlife Acoustics	SM2	1.5										Auto ID & Manual Verification	Kaleidoscope
The Mens	H3	51.003292	-0.54295	04/07/2019	2019/07/04 03:46:26	03:46:26	Barbastella barbastellus	1	Do not publish	Registration	Wildlife Acoustics	SM2	1.5										Auto ID & Manual Verification	Kaleidoscope
The Mens	H3	51.003292	-0.54295	02/07/2019	2019/07/02 03:47:06	03:47:06	Barbastella barbastellus	1	Do not publish	Registration	Wildlife Acoustics	SM2	1.5										Auto ID & Manual Verification	Kaleidoscope
The Mens	H3	51.003292	-0.54295	02/07/2019	2019/07/02 03:47:14	03:47:14	Barbastella barbastellus	1	Do not publish	Registration	Wildlife Acoustics	SM2	1.5										Auto ID & Manual Verification	Kaleidoscope
The Mens	H3	51.003292	-0.54295	04/07/2019	2019/07/04 03:47:23	03:47:23	Barbastella barbastellus	1	Do not publish	Registration	Wildlife Acoustics	SM2	1.5										Auto ID & Manual Verification	Kaleidoscope
The Mens	H3	51.003292	-0.54295	03/07/2019	2019/07/03 03:50:06	03:50:06	Barbastella barbastellus	1	Do not publish	Registration	Wildlife Acoustics	SM2	1.5										Auto ID & Manual Verification	Kaleidoscope
The Mens	H3	51.003292	-0.54295	03/07/2019	2019/07/03 04:08:00	04:08:00	Barbastella barbastellus	1	Do not publish	Registration	Wildlife Acoustics	SM2	1.5										Auto ID & Manual Verification	Kaleidoscope
The Mens	H3	51.003292	-0.54295	02/07/2019	2019/07/02 04:25:04	04:25:04	Barbastella barbastellus	1	Do not publish	Registration	Wildlife Acoustics	SM2	1.5										Auto ID & Manual Verification	Kaleidoscope
The Mens	H3	51.003292	-0.54295	03/07/2019	2019/07/03 21:36:55	21:36:55	Barbastella barbastellus	1	Do not publish	Registration	Wildlife Acoustics	SM2	1.5										Auto ID & Manual Verification	Kaleidoscope
The Mens	H3	51.003292	-0.54295	03/07/2019	2019/07/03 21:37:09	21:37:09	Barbastella barbastellus	1	Do not publish	Registration	Wildlife Acoustics	SM2	1.5										Auto ID & Manual Verification	Kaleidoscope
The Mens	H3	51.003292	-0.54295	03/07/2019	2019/07/03 21:37:15	21:37:15	Barbastella barbastellus	1	Do not publish	Registration	Wildlife Acoustics	SM2	1.5										Auto ID & Manual Verification	Kaleidoscope
The Mens	H3	51.003292	-0.54295	03/07/2019	2019/07/03 21:37:24	21:37:24	Barbastella barbastellus	1	Do not publish	Registration	Wildlife Acoustics	SM2	1.5										Auto ID & Manual Verification	Kaleidoscope
The Mens	H3	51.003292	-0.54295	03/07/2019	2019/07/03 21:37:29	21:37:29	Barbastella barbastellus	1	Do not publish	Registration	Wildlife Acoustics	SM2	1.5										Auto ID & Manual Verification	Kaleidoscope
The Mens	H3	51.003292	-0.54295	02/07/2019	2019/07/02 21:38:57	21:38:57	Barbastella barbastellus	1	Do not publish	Registration	Wildlife Acoustics	SM2	1.5										Auto ID & Manual Verification	Kaleidoscope
The Mens	H3	51.003292	-0.54295	01/07/2019	2019/07/01 21:42:12	21:42:12	Barbastella barbastellus	1	Do not publish	Registration	Wildlife Acoustics	SM2	1.5										Auto ID & Manual Verification	Kaleidoscope
The Mens	H3	51.003292	-0.54295	02/07/2019	2019/07/02 21:42:34	21:42:34	Barbastella barbastellus	1	Do not publish	Registration	Wildlife Acoustics	SM2	1.5										Auto ID & Manual Verification	Kaleidoscope
The Mens	H3	51.003292	-0.54295	02/07/2019	2019/07/02 21:42:59	21:42:59	Barbastella barbastellus	1	Do not publish	Registration	Wildlife Acoustics	SM2	1.5										Auto ID & Manual Verification	Kaleidoscope
The Mens	H3	51.003292	-0.54295	02/07/2019	2019/07/02 21:43:17	21:43:17	Barbastella barbastellus	1	Do not publish	Registration	Wildlife Acoustics	SM2	1.5										Auto ID & Manual Verification	Kaleidoscope
The Mens	H3	51.003292	-0.54295	01/07/2019	2019/07/01 21:43:26	21:43:26	Barbastella barbastellus	1	Do not publish	Registration	Wildlife Acoustics	SM2	1.5										Auto ID & Manual Verification	Kaleidoscope
The Mens	H3	51.003292	-0.54295	01/07/2019	2019/07/01 21:43:39	21:43:39	Barbastella barbastellus	1	Do not publish	Registration	Wildlife Acoustics	SM2	1.5										Auto ID & Manual Verification	Kaleidoscope
The Mens	H3	51.003292	-0.54295	01/07/2019	2019/07/01 21:43:43	21:43:43	Barbastella barbastellus	1	Do not publish	Registration	Wildlife Acoustics	SM2	1.5										Auto ID & Manual Verification	Kaleidoscope
The Mens	H3	51.003292	-0.54295	01/07/2019	2019/07/01 21:43:58	21:43:58	Barbastella barbastellus	1	Do not publish	Registration	Wildlife Acoustics	SM2	1.5										Auto ID & Manual Verification	Kaleidoscope
The Mens	H3	51.003292	-0.54295	03/07/2019	2019/07/03 21:44:21	21:44:21	Barbastella barbastellus	1	Do not publish	Registration	Wildlife Acoustics	SM2	1.5										Auto ID & Manual Verification	Kaleidoscope
The Mens	H3	51.003292	-0.54295	03/07/2019	2019/07/03 21:44:50	21:44:50	Barbastella barbastellus	1	Do not publish	Registration	Wildlife Acoustics	SM2	1.5										Auto ID & Manual Verification	Kaleidoscope
The Mens	H3	51.003292	-0.54295	02/07/2019	2019/07/02 21:45:00	21:45:00	Barbastella barbastellus	1	Do not publish	Registration	Wildlife Acoustics	SM2	1.5										Auto ID & Manual Verification	Kaleidoscope
The Mens	H3	51.003292	-0.54295	03/07/2019	2019/07/03 21:45:01	21:45:01	Barbastella barbastellus	1	Do not publish	Registration	Wildlife Acoustics	SM2	1.5										Auto ID & Manual Verification	Kaleidoscope
The Mens	H3	51.003292	-0.54295	02/07/2019	2019/07/02 21:45:09	21:45:09	Barbastella barbastellus	1	Do not publish	Registration	Wildlife Acoustics	SM2	1.5										Auto ID & Manual Verification	Kaleidoscope
The Mens	H3	51.003292	-0.54295	02/07/2019	2019/07/02 21:45:34	21:45:34	Barbastella barbastellus	1	Do not publish	Registration	Wildlife Acoustics	SM2	1.5										Auto ID & Manual Verification	Kaleidoscope
The Mens	H3	51.003292	-0.54295	01/07/2019	2019/07/01 21:46:07	21:46:07	Barbastella barbastellus	1	Do not publish	Registration	Wildlife Acoustics	SM2	1.5										Auto ID & Manual Verification	Kaleidoscope
The Mens	H3	51.003292	-0.54295	03/07/2019	2019/07/03 21:46:43	21:46:43	Barbastella barbastellus	1	Do not publish	Registration	Wildlife Acoustics	SM2	1.5										Auto ID & Manual Verification	Kaleidoscope
The Mens	H3	51.003292	-0.54295	03/07/2019	2019/07/03 21:47:31	21:47:31	Barbastella barbastellus	1	Do not publish	Registration	Wildlife Acoustics	SM2	1.5										Auto ID & Manual Verification	Kaleidoscope
The Mens	H3	51.003292	-0.54295	02/07/2019	2019/07/02 21:48:05	21:48:05	Barbastella barbastellus	1	Do not publish	Registration	Wildlife Acoustics	SM2	1.5										Auto ID & Manual Verification	Kaleidoscope
The Mens	H3	51.003292	-0.54295	03/07/2019	2019/07/03 21:48:29	21:48:29	Barbastella barbastellus	1	Do not publish	Registration	Wildlife Acoustics	SM2	1.5										Auto ID & Manual Verification	Kaleidoscope
The Mens	H3	51.003292	-0.54295	03/07/2019	2019/07/03 21:49:15	21:49:15	Barbastella barbastellus	1	Do not publish	Registration	Wildlife Acoustics	SM2	1.5										Auto ID & Manual Verification	Kaleidoscope
The Mens	H3	51.003292	-0.54295	01/07/2019	2019/07/01 21:49:51	21:49:51	Barbastella barbastellus	1	Do not publish	Registration	Wildlife Acoustics	SM2	1.5										Auto ID & Manual Verification	Kaleidoscope
The Mens	H3	51.003292	-0.54295	02/07/2019	2019/07/02 21:51:40	21:51:40	Barbastella barbastellus	1	Do not publish	Registration	Wildlife Acoustics	SM2	1.5										Auto ID & Manual Verification	Kaleidoscope
The Mens	H3	51.003292	-0.54295	02/07/2019	2019/07/02 21:52:23	21:52:23	Barbastella barbastellus	1	Do not publish	Registration	Wildlife Acoustics	SM2	1.5										Auto ID & Manual Verification	Kaleidoscope
The Mens	H3	51.003292	-0.54295	01/07/2019	2019/07/01 21:53:00	21:53:00	Barbastella barbastellus	1	Do not publish	Registration	Wildlife Acoustics	SM2	1.5										Auto ID & Manual Verification	Kaleidoscope
The Mens	H3	51.003292	-0.54295	02/07/2019	2019/07/02 21:53:24	21:53:24	Barbastella barbastellus	1	Do not publish	Registration	Wildlife Acoustics	SM2	1.5										Auto ID & Manual Verification	Kaleidoscope
The Mens	H3	51.003292	-0.54295	01/07/2019	2019/07/01 21:54:33	21:54:33	Barbastella barbastellus	1	Do not publish	Registration	Wildlife Acoustics	SM2	1.5										Auto ID & Manual Verification	Kaleidoscope
The Mens	H3	51.003292	-0.54295	02/07/2019	2019/07/02 21:54:58	21:54:58	Barbastella barbastellus	1	Do not publish	Registration	Wildlife Acoustics	SM2	1.5										Auto ID & Manual Verification	Kaleidoscope
The Mens	H3	51.003292	-0.54295	01/07/2019	2019/07/01 21:57:28	21:57:28	Barbastella barbastellus	1	Do not publish	Registration	Wildlife Acoustics	SM2	1.5										Auto ID & Manual Verification	Kaleidoscope
The Mens	M2	51.000699	-0.545459	03/07/2019	2019/07/03 21:44:33	21:44:33	Barbastella barbastellus	1	Do not publish	Registration	Wildlife Acoustics	SM2	1.5										Auto ID & Manual Verification	Kaleidoscope
The Mens	N2	51.003014	-0.540477	04/07/2019	2019/07/04 00:25:06	00:25:06	Barbastella barbastellus	1	Do not publish	Registration	Wildlife Acoustics	SM2	1.5										Auto ID & Manual Verification	Kaleidoscope
The Mens	N2	51.003014	-0.540477	04/07/2019	2019/07/04 00:31:31	00:31:31	Barbastella barbastellus	1	Do not publish	Registration	Wildlife Acoustics	SM2	1.5										Auto ID & Manual Verification	Kaleidoscope
The Mens	N2	51.003014	-0.540477	04/07/2019	2019/07/04 00:39:46	00:39:46	Barbastella barbastellus	1	Do not publish	Registration	Wildlife Acoustics	SM2	1.5										Auto ID & Manual Verification	Kaleidoscope
The Mens	N2	51.003014	-0.540477	02/07/2019	2019/07/02 02:00:29	02:00:29	Barbastella barbastellus	1	Do not publish	Registration	Wildlife Acoustics	SM2	1.5										Auto ID & Manual Verification	Kaleidoscope
The Mens	N2	51.003014	-0.540477	02/07/2019	2019/07/02 02:00:53	02:00:53	Barbastella barbastellus	1	Do not publish	Registration	Wildlife Acoustics	SM2	1.5										Auto ID & Manual Verification	Kaleidoscope
The Mens	N2	51.003014	-0.540477	03/07/2019	2019/07/03 02:30:41	02:30:41	Barbastella barbastellus	1	Do not publish	Registration	Wildlife Acoustics	SM2	1.5										Auto ID & Manual Verification	Kaleidoscope
The Mens	N2	51.003014	-0.540477	02/07/2019	2019/07/02 02:37:35	02:37:35	Barbastella barbastellus	1	Do not publish	Registration	Wildlife Acoustics	SM2	1.5										Auto ID & Manual Verification	Kaleidoscope
The Mens	N2	51.003014	-0.540477	03/07/2019	2019/07/03 02:38:45	02:38:45	Barbastella barbastellus	1	Do not publish	Registration	Wildlife Acoustics	SM2	1.5										Auto ID & Manual Verification	Kaleidoscope
The Mens	N2	51.003014	-0.540477	03/07/2019	2019/07/03 02:39:36	02:39:36	Barbastella barbastellus	1	Do not publish	Registration	Wildlife Acoustics	SM2	1.5										Auto ID & Manual Verification	Kaleidoscope
The Mens	N2	51.003014	-0.540477	03/07/2019	2019/07/03 02:45:09	02:45:09	Barbastella barbastellus	1	Do not publish	Registration	Wildlife Acoustics	SM2	1.5										Auto ID & Manual Verification	Kaleidoscope
The Mens	N2	51.003014	-0.540477	03/07/2019	2019/07/03 02:46:39	02:46:39	Barbastella barbastellus	1	Do not publish	Registration	Wildlife Acoustics	SM2	1.5										Auto ID & Manual Verification	Kaleidoscope
The Mens	N2	51.003014	-0.540477	02/07/2019	2019/07/02 02:48:09	02:48:09	Barbastella barbastellus	1	Do not publish	Registration	Wildlife Acoustics	SM2	1.5										Auto ID & Manual Verification	Kaleidoscope
The Mens	N2	51.003014	-0.540477	02/07/2019	2019/07/02 02:49:44	02:49:44	Barbastella barbastellus	1	Do not publish	Registration	Wildlife Acoustics	SM2	1.5										Auto ID & Manual Verification	Kaleidoscope
The Mens	N2	51.003014	-0.540477	02/07/2019	2019/07/02 02:51:41	02:51:41	Barbastella barbastellus	1	Do not publish	Registration	Wildlife Acoustics	SM2	1.5										Auto ID & Manual Verification	Kaleidoscope
The Mens	N2	51.003014	-0.540477	04/07/2019	2019/07/04 02:53:57	02:53:57	Barbastella barbastellus	1	Do not publish	Registration	Wildlife Acoustics	SM2	1.5										Auto ID & Manual Verification	Kaleidoscope
The Mens	N2	51.003014	-0.540477	02/07/2019	2019/07/02 02:58:13	02:58:13	Barbastella barbastellus	1	Do not publish	Registration	Wildlife Acoustics	SM2	1.5										Auto ID & Manual Verification	Kaleidoscope
The Mens	N2	51.003014	-0.540477	04/07/2019	2019/07/04 02:58:59	02:58:59	Barbastella barbastellus	1	Do not publish	Registration	Wildlife Acoustics	SM2	1.5										Auto ID & Manual Verification	Kaleidoscope
The Mens	N2	51.003014	-0.540477	04/07/2019	2019/07/04 03:02:41	03:02:41	Barbastella barbastellus	1	Do not publish	Registration	Wildlife Acoustics	SM2	1.5										Auto ID & Manual Verification	Kaleidoscope
The Mens	N2	51.003014	-0.540477	04/07/2019	2019/07/04 03:04:21	03:04:21	Barbastella barbastellus	1	Do not publish	Registration	Wildlife Acoustics	SM2	1.5										Auto ID & Manual Verification	Kaleidoscope
The Mens	N2	51.003014	-0.540477	03/07/2019	2019/07/03 03:07:23	03:07:23	Barbastella barbastellus	1	Do not publish	Registration	Wildlife Acoustics	SM2	1.5										Auto ID & Manual Verification	Kaleidoscope
The Mens	N2	51.003014	-0.540477	03/07/2019	2019/07/03 03:07:32	03:07:32	Barbastella barbastellus	1	Do not publish	Registration	Wildlife Acoustics	SM2	1.5										Auto ID & Manual Verification	Kaleidoscope
The Mens	N2	51.003014	-0.540477	03/07/2019	2019/07/03 03:09:18	03:09:18	Barbastella barbastellus	1	Do not publish	Registration	Wildlife Acoustics	SM2	1.5										Auto ID & Manual Verification	Kaleidoscope
The Mens	N2	51.003014	-0.540477	02/07/2019	2019/07/02 03:09:41	03:09:41	Barbastella barbastellus	1	Do not publish	Registration	Wildlife Acoustics	SM2	1.5										Auto ID & Manual Verification	Kaleidoscope
The Mens	N2	51.003014	-0.540477	02/07/2019	2019/07/02 03:09:54	03:09:54	Barbastella barbastellus	1	Do not publish	Registration	Wildlife Acoustics	SM2	1.5										Auto ID & Manual Verification	Kaleidoscope
The Mens	N2	51.003014	-0.540477	02/07/2019	2019/07/02 03:09:59	03:09:59	Barbastella barbastellus	1	Do not publish	Registration	Wildlife Acoustics	SM2	1.5										Auto ID & Manual Verification	Kaleidoscope
The Mens	N2	51.003014	-0.540477	04/07/2019	2019/07/04 03:10:42	03:10:42	Barbastella barbastellus	1	Do not publish	Registration	Wildlife Acoustics	SM2	1.5										Auto ID & Manual Verification	Kaleidoscope
The Mens	N2	51.003014	-0.540477	02/07/2019	2019/07/02 03:11:24	03:11:24	Barbastella barbastellus	1	Do not publish	Registration	Wildlife Acoustics	SM2	1.5										Auto ID & Manual Verification	Kaleidoscope
The Mens	N2	51.003014	-0.540477	04/07/2019	2019/07/04 03:11:41	03:11:41	Barbastella barbastellus	1	Do not publish	Registration	Wildlife Acoustics	SM2	1.5										Auto ID & Manual Verification	Kaleidoscope
The Mens	N2	51.003014	-0.540477	02/07/2019	2019/07/02 03:12:10	03:12:10	Barbastella barbastellus	1	Do not publish	Registration	Wildlife Acoustics	SM2	1.5										Auto ID & Manual Verification	Kaleidoscope
The Mens	N2	51.003014	-0.540477	02/07/2019	2019/07/02 03:12:51	03:12:51	Barbastella barbastellus	1	Do not publish	Registration	Wildlife Acoustics	SM2	1.5										Auto ID & Manual Verification	Kaleidoscope
The Mens	N2	51.003014	-0.540477	04/07/2019	2019/07/04 03:14:16	03:14:16	Barbastella barbastellus	1	Do not publish	Registration	Wildlife Acoustics	SM2	1.5										Auto ID & Manual Verification	Kaleidoscope
The Mens	N2	51.003014	-0.540477	02/07/2019	2019/07/02 03:14:53	03:14:53	Barbastella barbastellus	1	Do not publish	Registration	Wildlife Acoustics	SM2	1.5										Auto ID & Manual Verification	Kaleidoscope
The Mens	N2	51.003014	-0.540477	02/07/2019	2019/07/02 03:15:05	03:15:05	Barbastella barbastellus	1	Do not publish	Registration	Wildlife Acoustics	SM2	1.5										Auto ID & Manual Verification	Kaleidoscope
The Mens	N2	51.003014	-0.540477	02/07/2019	2019/07/02 03:15:48	03:15:48	Barbastella barbastellus	1	Do not publish	Registration	Wildlife Acoustics	SM2	1.5										Auto ID & Manual Verification	Kaleidoscope
The Mens	N2	51.003014	-0.540477	02/07/2019	2019/07/02 03:15:57	03:15:57	Barbastella barbastellus	1	Do not publish	Registration	Wildlife Acoustics	SM2	1.5										Auto ID & Manual Verification	Kaleidoscope
The Mens	N2	51.003014	-0.540477	02/07/2019	2019/07/02 03:16:46	03:16:46	Barbastella barbastellus	1	Do not publish	Registration	Wildlife Acoustics	SM2	1.5										Auto ID & Manual Verification	Kaleidoscope
The Mens	N2	51.003014	-0.540477	03/07/2019	2019/07/03 03:17:14	03:17:14	Barbastella barbastellus	1	Do not publish	Registration	Wildlife Acoustics	SM2	1.5										Auto ID & Manual Verification	Kaleidoscope
The Mens	N2	51.003014	-0.540477	02/07/2019	2019/07/02 03:17:19	03:17:19	Barbastella barbastellus	1	Do not publish	Registration	Wildlife Acoustics	SM2	1.5										Auto ID & Manual Verification	Kaleidoscope
The Mens	N2	51.003014	-0.540477	03/07/2019	2019/07/03 03:17:27	03:17:27	Barbastella barbastellus	1	Do not publish	Registration	Wildlife Acoustics	SM2	1.5										Auto ID & Manual Verification	Kaleidoscope
The Mens	N2	51.003014	-0.540477	04/07/2019	2019/07/04 03:17:57	03:17:57	Barbastella barbastellus	1	Do not publish	Registration	Wildlife Acoustics	SM2	1.5										Auto ID & Manual Verification	Kaleidoscope
The Mens	N2	51.003014	-0.540477	02/07/2019	2019/07/02 03:18:01	03:18:01	Barbastella barbastellus	1	Do not publish	Registration	Wildlife Acoustics	SM2	1.5										Auto ID & Manual Verification	Kaleidoscope
The Mens	N2	51.003014	-0.540477	02/07/2019	2019/07/02 03:19:05	03:19:05	Barbastella barbastellus	1	Do not publish	Registration	Wildlife Acoustics	SM2	1.5										Auto ID & Manual Verification	Kaleidoscope
The Mens	N2	51.003014	-0.540477	04/07/2019	2019/07/04 03:19:18	03:19:18	Barbastella barbastellus	1	Do not publish	Registration	Wildlife Acoustics	SM2	1.5										Auto ID & Manual Verification	Kaleidoscope
The Mens	N2	51.003014	-0.540477	03/07/2019	2019/07/03 03:19:30	03:19:30	Barbastella barbastellus	1	Do not publish	Registration	Wildlife Acoustics	SM2	1.5										Auto ID & Manual Verification	Kaleidoscope
The Mens	N2	51.003014	-0.540477	02/07/2019	2019/07/02 03:20:00	03:20:00	Barbastella barbastellus	1	Do not publish	Registration	Wildlife Acoustics	SM2	1.5										Auto ID & Manual Verification	Kaleidoscope
The Mens	N2	51.003014	-0.540477	02/07/2019	2019/07/02 03:21:28	03:21:28	Barbastella barbastellus	1	Do not publish	Registration	Wildlife Acoustics	SM2	1.5										Auto ID & Manual Verification	Kaleidoscope
The Mens	N2	51.003014	-0.540477	02/07/2019	2019/07/02 03:21:55	03:21:55	Barbastella barbastellus	1	Do not publish	Registration	Wildlife Acoustics	SM2	1.5										Auto ID & Manual Verification	Kaleidoscope
The Mens	N2	51.003014	-0.540477	04/07/2019	2019/07/04 03:21:57	03:21:57	Barbastella barbastellus	1	Do not publish	Registration	Wildlife Acoustics	SM2	1.5										Auto ID & Manual Verification	Kaleidoscope
The Mens	N2	51.003014	-0.540477	02/07/2019	2019/07/02 03:22:39	03:22:39	Barbastella barbastellus	1	Do not publish	Registration	Wildlife Acoustics	SM2	1.5										Auto ID & Manual Verification	Kaleidoscope
The Mens	N2	51.003014	-0.540477	03/07/2019	2019/07/03 03:22:45	03:22:45	Barbastella barbastellus	1	Do not publish	Registration	Wildlife Acoustics	SM2	1.5										Auto ID & Manual Verification	Kaleidoscope
The Mens	N2	51.003014	-0.540477	03/07/2019	2019/07/03 03:23:28	03:23:28	Barbastella barbastellus	1	Do not publish	Registration	Wildlife Acoustics	SM2	1.5										Auto ID & Manual Verification	Kaleidoscope
The Mens	N2	51.003014	-0.540477	03/07/2019	2019/07/03 03:25:07	03:25:07	Barbastella barbastellus	1	Do not publish	Registration	Wildlife Acoustics	SM2	1.5										Auto ID & Manual Verification	Kaleidoscope
The Mens	N2	51.003014	-0.540477	03/07/2019	2019/07/03 03:25:56	03:25:56	Barbastella barbastellus	1	Do not publish	Registration	Wildlife Acoustics	SM2	1.5										Auto ID & Manual Verification	Kaleidoscope
The Mens	N2	51.003014	-0.540477	03/07/2019	2019/07/03 03:28:02	03:28:02	Barbastella barbastellus	1	Do not publish	Registration	Wildlife Acoustics	SM2	1.5										Auto ID & Manual Verification	Kaleidoscope
The Mens	N2	51.003014	-0.540477	03/07/2019	2019/07/03 03:29:48	03:29:48	Barbastella barbastellus	1	Do not publish	Registration	Wildlife Acoustics	SM2	1.5										Auto ID & Manual Verification	Kaleidoscope
The Mens	N2	51.003014	-0.540477	04/07/2019	2019/07/04 03:37:01	03:37:01	Barbastella barbastellus	1	Do not publish	Registration	Wildlife Acoustics	SM2	1.5										Auto ID & Manual Verification	Kaleidoscope
The Mens	N2	51.003014	-0.540477	04/07/2019	2019/07/04 03:37:42	03:37:42	Barbastella barbastellus	1	Do not publish	Registration	Wildlife Acoustics	SM2	1.5										Auto ID & Manual Verification	Kaleidoscope
The Mens	N2	51.003014	-0.540477	04/07/2019	2019/07/04 03:39:07	03:39:07	Barbastella barbastellus	1	Do not publish	Registration	Wildlife Acoustics	SM2	1.5										Auto ID & Manual Verification	Kaleidoscope
The Mens	N2	51.003014	-0.540477	03/07/2019	2019/07/03 03:40:05	03:40:05	Barbastella barbastellus	1	Do not publish	Registration	Wildlife Acoustics	SM2	1.5										Auto ID & Manual Verification	Kaleidoscope
The Mens	N2	51.003014	-0.540477	02/07/2019	2019/07/02 03:42:53	03:42:53	Barbastella barbastellus	1	Do not publish	Registration	Wildlife Acoustics	SM2	1.5										Auto ID & Manual Verification	Kaleidoscope
The Mens	N2	51.003014	-0.540477	04/07/2019	2019/07/04 03:48:47	03:48:47	Barbastella barbastellus	1	Do not publish	Registration	Wildlife Acoustics	SM2	1.5										Auto ID & Manual Verification	Kaleidoscope
The Mens	N2	51.003014	-0.540477	04/07/2019	2019/07/04 03:55:59	03:55:59	Barbastella barbastellus	1	Do not publish	Registration	Wildlife Acoustics	SM2	1.5										Auto ID & Manual Verification	Kaleidoscope
The Mens	N2	51.003014	-0.540477	03/07/2019	2019/07/03 04:00:45	04:00:45	Barbastella barbastellus	1	Do not publish	Registration	Wildlife Acoustics	SM2	1.5										Auto ID & Manual Verification	Kaleidoscope
The Mens	N2	51.003014	-0.540477	04/07/2019	2019/07/04 04:02:12	04:02:12	Barbastella barbastellus	1	Do not publish	Registration	Wildlife Acoustics	SM2	1.5										Auto ID & Manual Verification	Kaleidoscope
The Mens	N2	51.003014	-0.540477	03/07/2019	2019/07/03 04:12:28	04:12:28	Barbastella barbastellus	1	Do not publish	Registration	Wildlife Acoustics	SM2	1.5										Auto ID & Manual Verification	Kaleidoscope
The Mens	N2	51.003014	-0.540477	03/07/2019	2019/07/03 21:55:38	21:55:38	Barbastella barbastellus	1	Do not publish	Registration	Wildlife Acoustics	SM2	1.5										Auto ID & Manual Verification	Kaleidoscope
The Mens	N2	51.003014	-0.540477	01/07/2019	2019/07/01 22:00:21	22:00:21	Barbastella barbastellus	1	Do not publish	Registration	Wildlife Acoustics	SM2	1.5										Auto ID & Manual Verification	Kaleidoscope
The Mens	N2	51.003014	-0.540477	01/07/2019	2019/07/01 22:00:46	22:00:46	Barbastella barbastellus	1	Do not publish	Registration	Wildlife Acoustics	SM2	1.5										Auto ID & Manual Verification	Kaleidoscope
The Mens	N2	51.003014	-0.540477	03/07/2019	2019/07/03 22:08:53	22:08:53	Barbastella barbastellus	1	Do not publish	Registration	Wildlife Acoustics	SM2	1.5										Auto ID & Manual Verification	Kaleidoscope
The Mens	N2	51.003014	-0.540477	03/07/2019	2019/07/03 22:13:05	22:13:05	Barbastella barbastellus	1	Do not publish	Registration	Wildlife Acoustics	SM2	1.5										Auto ID & Manual Verification	Kaleidoscope
The Mens	N2	51.003014	-0.540477	02/07/2019	2019/07/02 22:21:48	22:21:48	Barbastella barbastellus	1	Do not publish	Registration	Wildlife Acoustics	SM2	1.5										Auto ID & Manual Verification	Kaleidoscope
The Mens	N2	51.003014	-0.540477	03/07/2019	2019/07/03 22:29:10	22:29:10	Barbastella barbastellus	1	Do not publish	Registration	Wildlife Acoustics	SM2	1.5										Auto ID & Manual Verification	Kaleidoscope
The Mens	N2	51.003014	-0.540477	01/07/2019	2019/07/01 22:38:34	22:38:34	Barbastella barbastellus	1	Do not publish	Registration	Wildlife Acoustics	SM2	1.5										Auto ID & Manual Verification	Kaleidoscope
The Mens	N2	51.003014	-0.540477	03/07/2019	2019/07/03 22:39:08	22:39:08	Barbastella barbastellus	1	Do not publish	Registration	Wildlife Acoustics	SM2	1.5										Auto ID & Manual Verification	Kaleidoscope
The Mens	N2	51.003014	-0.540477	03/07/2019	2019/07/03 22:50:42	22:50:42	Barbastella barbastellus	1	Do not publish	Registration	Wildlife Acoustics	SM2	1.5										Auto ID & Manual Verification	Kaleidoscope
The Mens	N2	51.003014	-0.540477	03/07/2019	2019/07/03 23:00:45	23:00:45	Barbastella barbastellus	1	Do not publish	Registration	Wildlife Acoustics	SM2	1.5										Auto ID & Manual Verification	Kaleidoscope
The Mens	Q1	50.996762	-0.541701	03/07/2019	2019/07/03 00:16:39	00:16:39	Barbastella barbastellus	1	Do not publish	Registration	Wildlife Acoustics	SM2	1.5										Auto ID & Manual Verification	Kaleidoscope
The Mens	Q1	50.996762	-0.541701	02/07/2019	2019/07/02 02:11:33	02:11:33	Barbastella barbastellus	1	Do not publish	Registration	Wildlife Acoustics	SM2	1.5										Auto ID & Manual Verification	Kaleidoscope
The Mens	Q1	50.996762	-0.541701	03/07/2019	2019/07/03 02:45:32	02:45:32	Barbastella barbastellus	1	Do not publish	Registration	Wildlife Acoustics	SM2	1.5										Auto ID & Manual Verification	Kaleidoscope
The Mens	Q1	50.996762	-0.541701	04/07/2019	2019/07/04 02:54:01	02:54:01	Barbastella barbastellus	1	Do not publish	Registration	Wildlife Acoustics	SM2	1.5										Auto ID & Manual Verification	Kaleidoscope
The Mens	Q1	50.996762	-0.541701	02/07/2019	2019/07/02 03:06:14	03:06:14	Barbastella barbastellus	1	Do not publish	Registration	Wildlife Acoustics	SM2	1.5										Auto ID & Manual Verification	Kaleidoscope
The Mens	Q1	50.996762	-0.541701	02/07/2019	2019/07/02 03:06:34	03:06:34	Barbastella barbastellus	1	Do not publish	Registration	Wildlife Acoustics	SM2	1.5										Auto ID & Manual Verification	Kaleidoscope
The Mens	Q1	50.996762	-0.541701	02/07/2019	2019/07/02 03:07:09	03:07:09	Barbastella barbastellus	1	Do not publish	Registration	Wildlife Acoustics	SM2	1.5										Auto ID & Manual Verification	Kaleidoscope
The Mens	Q1	50.996762	-0.541701	03/07/2019	2019/07/03 03:07:30	03:07:30	Barbastella barbastellus	1	Do not publish	Registration	Wildlife Acoustics	SM2	1.5										Auto ID & Manual Verification	Kaleidoscope
The Mens	Q1	50.996762	-0.541701	02/07/2019	2019/07/02 03:10:59	03:10:59	Barbastella barbastellus	1	Do not publish	Registration	Wildlife Acoustics	SM2	1.5										Auto ID & Manual Verification	Kaleidoscope
The Mens	Q1	50.996762	-0.541701	02/07/2019	2019/07/02 03:18:09	03:18:09	Barbastella barbastellus	1	Do not publish	Registration	Wildlife Acoustics	SM2	1.5										Auto ID & Manual Verification	Kaleidoscope
The Mens	Q1	50.996762	-0.541701	02/07/2019	2019/07/02 03:18:28	03:18:28	Barbastella barbastellus	1	Do not publish	Registration	Wildlife Acoustics	SM2	1.5										Auto ID & Manual Verification	Kaleidoscope
The Mens	Q1	50.996762	-0.541701	02/07/2019	2019/07/02 03:19:22	03:19:22	Barbastella barbastellus	1	Do not publish	Registration	Wildlife Acoustics	SM2	1.5										Auto ID & Manual Verification	Kaleidoscope
The Mens	Q1	50.996762	-0.541701	02/07/2019	2019/07/02 03:19:55	03:19:55	Barbastella barbastellus	1	Do not publish	Registration	Wildlife Acoustics	SM2	1.5										Auto ID & Manual Verification	Kaleidoscope
The Mens	Q1	50.996762	-0.541701	02/07/2019	2019/07/02 03:20:54	03:20:54	Barbastella barbastellus	1	Do not publish	Registration	Wildlife Acoustics	SM2	1.5										Auto ID & Manual Verification	Kaleidoscope
The Mens	Q1	50.996762	-0.541701	02/07/2019	2019/07/02 03:21:00	03:21:00	Barbastella barbastellus	1	Do not publish	Registration	Wildlife Acoustics	SM2	1.5										Auto ID & Manual Verification	Kaleidoscope
The Mens	Q1	50.996762	-0.541701	02/07/2019	2019/07/02 03:22:42	03:22:42	Barbastella barbastellus	1	Do not publish	Registration	Wildlife Acoustics	SM2	1.5										Auto ID & Manual Verification	Kaleidoscope
The Mens	Q1	50.996762	-0.541701	02/07/2019	2019/07/02 03:23:05	03:23:05	Barbastella barbastellus	1	Do not publish	Registration	Wildlife Acoustics	SM2	1.5										Auto ID & Manual Verification	Kaleidoscope
The Mens	Q1	50.996762	-0.541701	02/07/2019	2019/07/02 03:27:26	03:27:26	Barbastella barbastellus	1	Do not publish	Registration	Wildlife Acoustics	SM2	1.5										Auto ID & Manual Verification	Kaleidoscope
The Mens	Q1	50.996762	-0.541701	02/07/2019	2019/07/02 03:29:37	03:29:37	Barbastella barbastellus	1	Do not publish	Registration	Wildlife Acoustics	SM2	1.5										Auto ID & Manual Verification	Kaleidoscope
The Mens	Q1	50.996762	-0.541701	02/07/2019	2019/07/02 03:29:56	03:29:56	Barbastella barbastellus	1	Do not publish	Registration	Wildlife Acoustics	SM2	1.5										Auto ID & Manual Verification	Kaleidoscope
The Mens	Q1	50.996762	-0.541701	02/07/2019	2019/07/02 03:30:25	03:30:25	Barbastella barbastellus	1	Do not publish	Registration	Wildlife Acoustics	SM2	1.5										Auto ID & Manual Verification	Kaleidoscope
The Mens	Q1	50.996762	-0.541701	02/07/2019	2019/07/02 03:30:54	03:30:54	Barbastella barbastellus	1	Do not publish	Registration	Wildlife Acoustics	SM2	1.5										Auto ID & Manual Verification	Kaleidoscope
The Mens	Q1	50.996762	-0.541701	03/07/2019	2019/07/03 03:41:59	03:41:59	Barbastella barbastellus	1	Do not publish	Registration	Wildlife Acoustics	SM2	1.5										Auto ID & Manual Verification	Kaleidoscope
The Mens	Q1	50.996762	-0.541701	02/07/2019	2019/07/02 03:43:13	03:43:13	Barbastella barbastellus	1	Do not publish	Registration	Wildlife Acoustics	SM2	1.5										Auto ID & Manual Verification	Kaleidoscope
The Mens	Q1	50.996762	-0.541701	04/07/2019	2019/07/04 03:44:43	03:44:43	Barbastella barbastellus	1	Do not publish	Registration	Wildlife Acoustics	SM2	1.5										Auto ID & Manual Verification	Kaleidoscope
The Mens	Q1	50.996762	-0.541701	02/07/2019	2019/07/02 03:51:46	03:51:46	Barbastella barbastellus	1	Do not publish	Registration	Wildlife Acoustics	SM2	1.5										Auto ID & Manual Verification	Kaleidoscope
The Mens	Q1	50.996762	-0.541701	02/07/2019	2019/07/02 03:51:54	03:51:54	Barbastella barbastellus	1	Do not publish	Registration	Wildlife Acoustics	SM2	1.5										Auto ID & Manual Verification	Kaleidoscope
The Mens	Q1	50.996762	-0.541701	04/07/2019	2019/07/04 03:54:42	03:54:42	Barbastella barbastellus	1	Do not publish	Registration	Wildlife Acoustics	SM2	1.5										Auto ID & Manual Verification	Kaleidoscope
The Mens	Q1	50.996762	-0.541701	03/07/2019	2019/07/03 03:56:16	03:56:16	Barbastella barbastellus	1	Do not publish	Registration	Wildlife Acoustics	SM2	1.5										Auto ID & Manual Verification	Kaleidoscope
The Mens	Q1	50.996762	-0.541701	02/07/2019	2019/07/02 03:58:04	03:58:04	Barbastella barbastellus	1	Do not publish	Registration	Wildlife Acoustics	SM2	1.5										Auto ID & Manual Verification	Kaleidoscope
The Mens	Q1	50.996762	-0.541701	02/07/2019	2019/07/02 03:58:08	03:58:08	Barbastella barbastellus	1	Do not publish	Registration	Wildlife Acoustics	SM2	1.5										Auto ID & Manual Verification	Kaleidoscope
The Mens	Q1	50.996762	-0.541701	04/07/2019	2019/07/04 03:58:08	03:58:08	Barbastella barbastellus	1	Do not publish	Registration	Wildlife Acoustics	SM2	1.5										Auto ID & Manual Verification	Kaleidoscope
The Mens	Q1	50.996762	-0.541701	02/07/2019	2019/07/02 03:58:27	03:58:27	Barbastella barbastellus	1	Do not publish	Registration	Wildlife Acoustics	SM2	1.5										Auto ID & Manual Verification	Kaleidoscope
The Mens	Q1	50.996762	-0.541701	03/07/2019	2019/07/03 03:59:34	03:59:34	Barbastella barbastellus	1	Do not publish	Registration	Wildlife Acoustics	SM2	1.5										Auto ID & Manual Verification	Kaleidoscope
The Mens	Q1	50.996762	-0.541701	04/07/2019	2019/07/04 03:59:46	03:59:46	Barbastella barbastellus	1	Do not publish	Registration	Wildlife Acoustics	SM2	1.5										Auto ID & Manual Verification	Kaleidoscope
The Mens	Q1	50.996762	-0.541701	04/07/2019	2019/07/04 04:01:07	04:01:07	Barbastella barbastellus	1	Do not publish	Registration	Wildlife Acoustics	SM2	1.5										Auto ID & Manual Verification	Kaleidoscope
The Mens	Q1	50.996762	-0.541701	04/07/2019	2019/07/04 04:01:21	04:01:21	Barbastella barbastellus	1	Do not publish	Registration	Wildlife Acoustics	SM2	1.5										Auto ID & Manual Verification	Kaleidoscope
The Mens	Q1	50.996762	-0.541701	02/07/2019	2019/07/02 04:01:44	04:01:44	Barbastella barbastellus	1	Do not publish	Registration	Wildlife Acoustics	SM2	1.5										Auto ID & Manual Verification	Kaleidoscope
The Mens	Q1	50.996762	-0.541701	04/07/2019	2019/07/04 04:01:47	04:01:47	Barbastella barbastellus	1	Do not publish	Registration	Wildlife Acoustics	SM2	1.5										Auto ID & Manual Verification	Kaleidoscope
The Mens	Q1	50.996762	-0.541701	02/07/2019	2019/07/02 04:11:57	04:11:57	Barbastella barbastellus	1	Do not publish	Registration	Wildlife Acoustics	SM2	1.5										Auto ID & Manual Verification	Kaleidoscope
The Mens	Q1	50.996762	-0.541701	02/07/2019	2019/07/02 04:13:50	04:13:50	Barbastella barbastellus	1	Do not publish	Registration	Wildlife Acoustics	SM2	1.5										Auto ID & Manual Verification	Kaleidoscope
The Mens	Q1	50.996762	-0.541701	02/07/2019	2019/07/02 04:14:50	04:14:50	Barbastella barbastellus	1	Do not publish	Registration	Wildlife Acoustics	SM2	1.5										Auto ID & Manual Verification	Kaleidoscope
The Mens	Q1	50.996762	-0.541701	02/07/2019	2019/07/02 21:55:35	21:55:35	Barbastella barbastellus	1	Do not publish	Registration	Wildlife Acoustics	SM2	1.5										Auto ID & Manual Verification	Kaleidoscope
The Mens	Q1	50.996762	-0.541701	01/07/2019	2019/07/01 22:03:20	22:03:20	Barbastella barbastellus	1	Do not publish	Registration	Wildlife Acoustics	SM2	1.5										Auto ID & Manual Verification	Kaleidoscope
The Mens	Q1	50.996762	-0.541701	02/07/2019	2019/07/02 22:04:58	22:04:58	Barbastella barbastellus	1	Do not publish	Registration	Wildlife Acoustics	SM2	1.5										Auto ID & Manual Verification	Kaleidoscope
The Mens	Q1	50.996762	-0.541701	02/07/2019	2019/07/02 22:05:47	22:05:47	Barbastella barbastellus	1	Do not publish	Registration	Wildlife Acoustics	SM2	1.5										Auto ID & Manual Verification	Kaleidoscope
The Mens	Q1	50.996762	-0.541701	03/07/2019	2019/07/03 22:06:47	22:06:47	Barbastella barbastellus	1	Do not publish	Registration	Wildlife Acoustics	SM2	1.5										Auto ID & Manual Verification	Kaleidoscope
The Mens	Q1	50.996762	-0.541701	01/07/2019	2019/07/01 22:06:50	22:06:50	Barbastella barbastellus	1	Do not publish	Registration	Wildlife Acoustics	SM2	1.5										Auto ID & Manual Verification	Kaleidoscope
The Mens	Q1	50.996762	-0.541701	01/07/2019	2019/07/01 22:09:47	22:09:47	Barbastella barbastellus	1	Do not publish	Registration	Wildlife Acoustics	SM2	1.5										Auto ID & Manual Verification	Kaleidoscope
The Mens	Q1	50.996762	-0.541701	03/07/2019	2019/07/03 22:15:06	22:15:06	Barbastella barbastellus	1	Do not publish	Registration	Wildlife Acoustics	SM2	1.5										Auto ID & Manual Verification	Kaleidoscope
The Mens	Q1	50.996762	-0.541701	02/07/2019	2019/07/02 22:16:00	22:16:00	Barbastella barbastellus	1	Do not publish	Registration	Wildlife Acoustics	SM2	1.5										Auto ID & Manual Verification	Kaleidoscope
The Mens	Q1	50.996762	-0.541701	03/07/2019	2019/07/03 22:18:11	22:18:11	Barbastella barbastellus	1	Do not publish	Registration	Wildlife Acoustics	SM2	1.5										Auto ID & Manual Verification	Kaleidoscope
The Mens	Q1	50.996762	-0.541701	01/07/2019	2019/07/01 22:18:51	22:18:51	Barbastella barbastellus	1	Do not publish	Registration	Wildlife Acoustics	SM2	1.5										Auto ID & Manual Verification	Kaleidoscope
The Mens	Q1	50.996762	-0.541701	01/07/2019	2019/07/01 22:23:45	22:23:45	Barbastella barbastellus	1	Do not publish	Registration	Wildlife Acoustics	SM2	1.5										Auto ID & Manual Verification	Kaleidoscope
The Mens	Q1	50.996762	-0.541701	03/07/2019	2019/07/03 22:32:00	22:32:00	Barbastella barbastellus	1	Do not publish	Registration	Wildlife Acoustics	SM2	1.5										Auto ID & Manual Verification	Kaleidoscope
The Mens	S1	50.999155	-0.543894	02/07/2019	2019/07/02 00:39:45	00:39:45	Barbastella barbastellus	1	Do not publish	Registration	Wildlife Acoustics	SM2	1.5										Auto ID & Manual Verification	Kaleidoscope
The Mens	S1	50.999155	-0.543894	02/07/2019	2019/07/02 03:22:37	03:22:37	Barbastella barbastellus	1	Do not publish	Registration	Wildlife Acoustics	SM2	1.5										Auto ID & Manual Verification	Kaleidoscope
The Mens	S1	50.999155	-0.543894	04/07/2019	2019/07/04 03:24:17	03:24:17	Barbastella barbastellus	1	Do not publish	Registration	Wildlife Acoustics	SM2	1.5										Auto ID & Manual Verification	Kaleidoscope
The Mens	S1	50.999155	-0.543894	04/07/2019	2019/07/04 03:32:25	03:32:25	Barbastella barbastellus	1	Do not publish	Registration	Wildlife Acoustics	SM2	1.5										Auto ID & Manual Verification	Kaleidoscope
The Mens	S1	50.999155	-0.543894	02/07/2019	2019/07/02 03:41:16	03:41:16	Barbastella barbastellus	1	Do not publish	Registration	Wildlife Acoustics	SM2	1.5										Auto ID & Manual Verification	Kaleidoscope
The Mens	S1	50.999155	-0.543894	02/07/2019	2019/07/02 03:52:59	03:52:59	Barbastella barbastellus	1	Do not publish	Registration	Wildlife Acoustics	SM2	1.5										Auto ID & Manual Verification	Kaleidoscope
The Mens	S1	50.999155	-0.543894	02/07/2019	2019/07/02 04:09:27	04:09:27	Barbastella barbastellus	1	Do not publish	Registration	Wildlife Acoustics	SM2	1.5										Auto ID & Manual Verification	Kaleidoscope
The Mens	S1	50.999155	-0.543894	02/07/2019	2019/07/02 21:59:10	21:59:10	Barbastella barbastellus	1	Do not publish	Registration	Wildlife Acoustics	SM2	1.5										Auto ID & Manual Verification	Kaleidoscope
The Mens	S1	50.999155	-0.543894	01/07/2019	2019/07/01 22:21:09	22:21:09	Barbastella barbastellus	1	Do not publish	Registration	Wildlife Acoustics	SM2	1.5										Auto ID & Manual Verification	Kaleidoscope
The Mens	S1	50.999155	-0.543894	01/07/2019	2019/07/01 22:35:58	22:35:58	Barbastella barbastellus	1	Do not publish	Registration	Wildlife Acoustics	SM2	1.5										Auto ID & Manual Verification	Kaleidoscope
The Mens	T1	50.994942	-0.54424	02/07/2019	2019/07/02 00:42:43	00:42:43	Barbastella barbastellus	1	Do not publish	Registration	Wildlife Acoustics	SM2	1.5										Auto ID & Manual Verification	Kaleidoscope
The Mens	T1	50.994942	-0.54424	03/07/2019	2019/07/03 02:40:49	02:40:49	Barbastella barbastellus	1	Do not publish	Registration	Wildlife Acoustics	SM2	1.5										Auto ID & Manual Verification	Kaleidoscope
The Mens	T1	50.994942	-0.54424	04/07/2019	2019/07/04 02:49:46	02:49:46	Barbastella barbastellus	1	Do not publish	Registration	Wildlife Acoustics	SM2	1.5										Auto ID & Manual Verification	Kaleidoscope
The Mens	T1	50.994942	-0.54424	03/07/2019	2019/07/03 03:17:32	03:17:32	Barbastella barbastellus	1	Do not publish	Registration	Wildlife Acoustics	SM2	1.5										Auto ID & Manual Verification	Kaleidoscope
The Mens	T1	50.994942	-0.54424	03/07/2019	2019/07/03 03:23:46	03:23:46	Barbastella barbastellus	1	Do not publish	Registration	Wildlife Acoustics	SM2	1.5										Auto ID & Manual Verification	Kaleidoscope
The Mens	T1	50.994942	-0.54424	02/07/2019	2019/07/02 03:25:20	03:25:20	Barbastella barbastellus	1	Do not publish	Registration	Wildlife Acoustics	SM2	1.5										Auto ID & Manual Verification	Kaleidoscope
The Mens	T1	50.994942	-0.54424	02/07/2019	2019/07/02 03:26:06	03:26:06	Barbastella barbastellus	1	Do not publish	Registration	Wildlife Acoustics	SM2	1.5										Auto ID & Manual Verification	Kaleidoscope
The Mens	T1	50.994942	-0.54424	02/07/2019	2019/07/02 03:27:49	03:27:49	Barbastella barbastellus	1	Do not publish	Registration	Wildlife Acoustics	SM2	1.5										Auto ID & Manual Verification	Kaleidoscope
The Mens	T1	50.994942	-0.54424	02/07/2019	2019/07/02 03:28:04	03:28:04	Barbastella barbastellus	1	Do not publish	Registration	Wildlife Acoustics	SM2	1.5										Auto ID & Manual Verification	Kaleidoscope
The Mens	T1	50.994942	-0.54424	02/07/2019	2019/07/02 03:32:25	03:32:25	Barbastella barbastellus	1	Do not publish	Registration	Wildlife Acoustics	SM2	1.5										Auto ID & Manual Verification	Kaleidoscope
The Mens	T1	50.994942	-0.54424	02/07/2019	2019/07/02 03:32:33	03:32:33	Barbastella barbastellus	1	Do not publish	Registration	Wildlife Acoustics	SM2	1.5										Auto ID & Manual Verification	Kaleidoscope
The Mens	T1	50.994942	-0.54424	02/07/2019	2019/07/02 03:32:50	03:32:50	Barbastella barbastellus	1	Do not publish	Registration	Wildlife Acoustics	SM2	1.5										Auto ID & Manual Verification	Kaleidoscope
The Mens	T1	50.994942	-0.54424	03/07/2019	2019/07/03 03:33:53	03:33:53	Barbastella barbastellus	1	Do not publish	Registration	Wildlife Acoustics	SM2	1.5										Auto ID & Manual Verification	Kaleidoscope
The Mens	T1	50.994942	-0.54424	03/07/2019	2019/07/03 03:34:21	03:34:21	Barbastella barbastellus	1	Do not publish	Registration	Wildlife Acoustics	SM2	1.5										Auto ID & Manual Verification	Kaleidoscope
The Mens	T1	50.994942	-0.54424	03/07/2019	2019/07/03 03:34:35	03:34:35	Barbastella barbastellus	1	Do not publish	Registration	Wildlife Acoustics	SM2	1.5										Auto ID & Manual Verification	Kaleidoscope
The Mens	T1	50.994942	-0.54424	03/07/2019	2019/07/03 03:34:53	03:34:53	Barbastella barbastellus	1	Do not publish	Registration	Wildlife Acoustics	SM2	1.5										Auto ID & Manual Verification	Kaleidoscope
The Mens	T1	50.994942	-0.54424	03/07/2019	2019/07/03 03:35:30	03:35:30	Barbastella barbastellus	1	Do not publish	Registration	Wildlife Acoustics	SM2	1.5										Auto ID & Manual Verification	Kaleidoscope
The Mens	T1	50.994942	-0.54424	03/07/2019	2019/07/03 03:35:39	03:35:39	Barbastella barbastellus	1	Do not publish	Registration	Wildlife Acoustics	SM2	1.5										Auto ID & Manual Verification	Kaleidoscope
The Mens	T1	50.994942	-0.54424	03/07/2019	2019/07/03 03:35:52	03:35:52	Barbastella barbastellus	1	Do not publish	Registration	Wildlife Acoustics	SM2	1.5										Auto ID & Manual Verification	Kaleidoscope
The Mens	T1	50.994942	-0.54424	03/07/2019	2019/07/03 03:36:02	03:36:02	Barbastella barbastellus	1	Do not publish	Registration	Wildlife Acoustics	SM2	1.5										Auto ID & Manual Verification	Kaleidoscope
The Mens	T1	50.994942	-0.54424	03/07/2019	2019/07/03 03:36:16	03:36:16	Barbastella barbastellus	1	Do not publish	Registration	Wildlife Acoustics	SM2	1.5										Auto ID & Manual Verification	Kaleidoscope
The Mens	T1	50.994942	-0.54424	03/07/2019	2019/07/03 03:37:21	03:37:21	Barbastella barbastellus	1	Do not publish	Registration	Wildlife Acoustics	SM2	1.5										Auto ID & Manual Verification	Kaleidoscope
The Mens	T1	50.994942	-0.54424	03/07/2019	2019/07/03 03:38:05	03:38:05	Barbastella barbastellus	1	Do not publish	Registration	Wildlife Acoustics	SM2	1.5										Auto ID & Manual Verification	Kaleidoscope
The Mens	T1	50.994942	-0.54424	03/07/2019	2019/07/03 03:38:25	03:38:25	Barbastella barbastellus	1	Do not publish	Registration	Wildlife Acoustics	SM2	1.5										Auto ID & Manual Verification	Kaleidoscope
The Mens	T1	50.994942	-0.54424	04/07/2019	2019/07/04 03:40:16	03:40:16	Barbastella barbastellus	1	Do not publish	Registration	Wildlife Acoustics	SM2	1.5										Auto ID & Manual Verification	Kaleidoscope
The Mens	T1	50.994942	-0.54424	02/07/2019	2019/07/02 03:43:52	03:43:52	Barbastella barbastellus	1	Do not publish	Registration	Wildlife Acoustics	SM2	1.5										Auto ID & Manual Verification	Kaleidoscope
The Mens	T1	50.994942	-0.54424	03/07/2019	2019/07/03 03:45:40	03:45:40	Barbastella barbastellus	1	Do not publish	Registration	Wildlife Acoustics	SM2	1.5										Auto ID & Manual Verification	Kaleidoscope
The Mens	T1	50.994942	-0.54424	03/07/2019	2019/07/03 03:46:25	03:46:25	Barbastella barbastellus	1	Do not publish	Registration	Wildlife Acoustics	SM2	1.5										Auto ID & Manual Verification	Kaleidoscope
The Mens	T1	50.994942	-0.54424	02/07/2019	2019/07/02 03:46:29	03:46:29	Barbastella barbastellus	1	Do not publish	Registration	Wildlife Acoustics	SM2	1.5										Auto ID & Manual Verification	Kaleidoscope
The Mens	T1	50.994942	-0.54424	02/07/2019	2019/07/02 03:47:15	03:47:15	Barbastella barbastellus	1	Do not publish	Registration	Wildlife Acoustics	SM2	1.5										Auto ID & Manual Verification	Kaleidoscope
The Mens	T1	50.994942	-0.54424	02/07/2019	2019/07/02 03:47:35	03:47:35	Barbastella barbastellus	1	Do not publish	Registration	Wildlife Acoustics	SM2	1.5										Auto ID & Manual Verification	Kaleidoscope
The Mens	T1	50.994942	-0.54424	03/07/2019	2019/07/03 03:47:44	03:47:44	Barbastella barbastellus	1	Do not publish	Registration	Wildlife Acoustics	SM2	1.5										Auto ID & Manual Verification	Kaleidoscope
The Mens	T1	50.994942	-0.54424	03/07/2019	2019/07/03 03:47:57	03:47:57	Barbastella barbastellus	1	Do not publish	Registration	Wildlife Acoustics	SM2	1.5										Auto ID & Manual Verification	Kaleidoscope
The Mens	T1	50.994942	-0.54424	03/07/2019	2019/07/03 03:48:35	03:48:35	Barbastella barbastellus	1	Do not publish	Registration	Wildlife Acoustics	SM2	1.5										Auto ID & Manual Verification	Kaleidoscope
The Mens	T1	50.994942	-0.54424	03/07/2019	2019/07/03 03:49:17	03:49:17	Barbastella barbastellus	1	Do not publish	Registration	Wildlife Acoustics	SM2	1.5										Auto ID & Manual Verification	Kaleidoscope
The Mens	T1	50.994942	-0.54424	03/07/2019	2019/07/03 03:49:50	03:49:50	Barbastella barbastellus	1	Do not publish	Registration	Wildlife Acoustics	SM2	1.5										Auto ID & Manual Verification	Kaleidoscope
The Mens	T1	50.994942	-0.54424	03/07/2019	2019/07/03 03:50:23	03:50:23	Barbastella barbastellus	1	Do not publish	Registration	Wildlife Acoustics	SM2	1.5										Auto ID & Manual Verification	Kaleidoscope
The Mens	T1	50.994942	-0.54424	03/07/2019	2019/07/03 03:50:51	03:50:51	Barbastella barbastellus	1	Do not publish	Registration	Wildlife Acoustics	SM2	1.5										Auto ID & Manual Verification	Kaleidoscope
The Mens	T1	50.994942	-0.54424	02/07/2019	2019/07/02 03:51:01	03:51:01	Barbastella barbastellus	1	Do not publish	Registration	Wildlife Acoustics	SM2	1.5										Auto ID & Manual Verification	Kaleidoscope
The Mens	T1	50.994942	-0.54424	02/07/2019	2019/07/02 03:52:11	03:52:11	Barbastella barbastellus	1	Do not publish	Registration	Wildlife Acoustics	SM2	1.5										Auto ID & Manual Verification	Kaleidoscope
The Mens	T1	50.994942	-0.54424	02/07/2019	2019/07/02 03:52:27	03:52:27	Barbastella barbastellus	1	Do not publish	Registration	Wildlife Acoustics	SM2	1.5										Auto ID & Manual Verification	Kaleidoscope
The Mens	T1	50.994942	-0.54424	03/07/2019	2019/07/03 03:53:43	03:53:43	Barbastella barbastellus	1	Do not publish	Registration	Wildlife Acoustics	SM2	1.5										Auto ID & Manual Verification	Kaleidoscope
The Mens	T1	50.994942	-0.54424	02/07/2019	2019/07/02 03:53:51	03:53:51	Barbastella barbastellus	1	Do not publish	Registration	Wildlife Acoustics	SM2	1.5										Auto ID & Manual Verification	Kaleidoscope
The Mens	T1	50.994942	-0.54424	03/07/2019	2019/07/03 03:54:26	03:54:26	Barbastella barbastellus	1	Do not publish	Registration	Wildlife Acoustics	SM2	1.5										Auto ID & Manual Verification	Kaleidoscope
The Mens	T1	50.994942	-0.54424	02/07/2019	2019/07/02 03:55:11	03:55:11	Barbastella barbastellus	1	Do not publish	Registration	Wildlife Acoustics	SM2	1.5										Auto ID & Manual Verification	Kaleidoscope
The Mens	T1	50.994942	-0.54424	02/07/2019	2019/07/02 03:55:29	03:55:29	Barbastella barbastellus	1	Do not publish	Registration	Wildlife Acoustics	SM2	1.5										Auto ID & Manual Verification	Kaleidoscope
The Mens	T1	50.994942	-0.54424	03/07/2019	2019/07/03 03:55:33	03:55:33	Barbastella barbastellus	1	Do not publish	Registration	Wildlife Acoustics	SM2	1.5										Auto ID & Manual Verification	Kaleidoscope
The Mens	T1	50.994942	-0.54424	02/07/2019	2019/07/02 03:56:07	03:56:07	Barbastella barbastellus	1	Do not publish	Registration	Wildlife Acoustics	SM2	1.5										Auto ID & Manual Verification	Kaleidoscope
The Mens	T1	50.994942	-0.54424	02/07/2019	2019/07/02 03:56:35	03:56:35	Barbastella barbastellus	1	Do not publish	Registration	Wildlife Acoustics	SM2	1.5										Auto ID & Manual Verification	Kaleidoscope
The Mens	T1	50.994942	-0.54424	03/07/2019	2019/07/03 03:57:06	03:57:06	Barbastella barbastellus	1	Do not publish	Registration	Wildlife Acoustics	SM2	1.5										Auto ID & Manual Verification	Kaleidoscope
The Mens	T1	50.994942	-0.54424	03/07/2019	2019/07/03 03:57:24	03:57:24	Barbastella barbastellus	1	Do not publish	Registration	Wildlife Acoustics	SM2	1.5										Auto ID & Manual Verification	Kaleidoscope
The Mens	T1	50.994942	-0.54424	02/07/2019	2019/07/02 03:57:28	03:57:28	Barbastella barbastellus	1	Do not publish	Registration	Wildlife Acoustics	SM2	1.5										Auto ID & Manual Verification	Kaleidoscope
The Mens	T1	50.994942	-0.54424	02/07/2019	2019/07/02 03:57:58	03:57:58	Barbastella barbastellus	1	Do not publish	Registration	Wildlife Acoustics	SM2	1.5										Auto ID & Manual Verification	Kaleidoscope
The Mens	T1	50.994942	-0.54424	02/07/2019	2019/07/02 03:58:06	03:58:06	Barbastella barbastellus	1	Do not publish	Registration	Wildlife Acoustics	SM2	1.5										Auto ID & Manual Verification	Kaleidoscope
The Mens	T1	50.994942	-0.54424	03/07/2019	2019/07/03 03:59:12	03:59:12	Barbastella barbastellus	1	Do not publish	Registration	Wildlife Acoustics	SM2	1.5										Auto ID & Manual Verification	Kaleidoscope
The Mens	T1	50.994942	-0.54424	02/07/2019	2019/07/02 04:00:04	04:00:04	Barbastella barbastellus	1	Do not publish	Registration	Wildlife Acoustics	SM2	1.5										Auto ID & Manual Verification	Kaleidoscope
The Mens	T1	50.994942	-0.54424	03/07/2019	2019/07/03 04:00:16	04:00:16	Barbastella barbastellus	1	Do not publish	Registration	Wildlife Acoustics	SM2	1.5										Auto ID & Manual Verification	Kaleidoscope
The Mens	T1	50.994942	-0.54424	04/07/2019	2019/07/04 04:00:28	04:00:28	Barbastella barbastellus	1	Do not publish	Registration	Wildlife Acoustics	SM2	1.5										Auto ID & Manual Verification	Kaleidoscope
The Mens	T1	50.994942	-0.54424	03/07/2019	2019/07/03 04:00:30	04:00:30	Barbastella barbastellus	1	Do not publish	Registration	Wildlife Acoustics	SM2	1.5										Auto ID & Manual Verification	Kaleidoscope
The Mens	T1	50.994942	-0.54424	02/07/2019	2019/07/02 04:00:42	04:00:42	Barbastella barbastellus	1	Do not publish	Registration	Wildlife Acoustics	SM2	1.5										Auto ID & Manual Verification	Kaleidoscope
The Mens	T1	50.994942	-0.54424	02/07/2019	2019/07/02 04:00:58	04:00:58	Barbastella barbastellus	1	Do not publish	Registration	Wildlife Acoustics	SM2	1.5										Auto ID & Manual Verification	Kaleidoscope
The Mens	T1	50.994942	-0.54424	02/07/2019	2019/07/02 04:02:05	04:02:05	Barbastella barbastellus	1	Do not publish	Registration	Wildlife Acoustics	SM2	1.5										Auto ID & Manual Verification	Kaleidoscope
The Mens	T1	50.994942	-0.54424	02/07/2019	2019/07/02 04:03:16	04:03:16	Barbastella barbastellus	1	Do not publish	Registration	Wildlife Acoustics	SM2	1.5										Auto ID & Manual Verification	Kaleidoscope
The Mens	T1	50.994942	-0.54424	02/07/2019	2019/07/02 04:03:46	04:03:46	Barbastella barbastellus	1	Do not publish	Registration	Wildlife Acoustics	SM2	1.5										Auto ID & Manual Verification	Kaleidoscope
The Mens	T1	50.994942	-0.54424	02/07/2019	2019/07/02 04:05:46	04:05:46	Barbastella barbastellus	1	Do not publish	Registration	Wildlife Acoustics	SM2	1.5										Auto ID & Manual Verification	Kaleidoscope
The Mens	T1	50.994942	-0.54424	02/07/2019	2019/07/02 04:07:50	04:07:50	Barbastella barbastellus	1	Do not publish	Registration	Wildlife Acoustics	SM2	1.5										Auto ID & Manual Verification	Kaleidoscope
The Mens	T1	50.994942	-0.54424	02/07/2019	2019/07/02 04:09:43	04:09:43	Barbastella barbastellus	1	Do not publish	Registration	Wildlife Acoustics	SM2	1.5										Auto ID & Manual Verification	Kaleidoscope
The Mens	T1	50.994942	-0.54424	02/07/2019	2019/07/02 04:11:33	04:11:33	Barbastella barbastellus	1	Do not publish	Registration	Wildlife Acoustics	SM2	1.5										Auto ID & Manual Verification	Kaleidoscope
The Mens	T1	50.994942	-0.54424	02/07/2019	2019/07/02 04:12:22	04:12:22	Barbastella barbastellus	1	Do not publish	Registration	Wildlife Acoustics	SM2	1.5										Auto ID & Manual Verification	Kaleidoscope
The Mens	T1	50.994942	-0.54424	02/07/2019	2019/07/02 04:13:36	04:13:36	Barbastella barbastellus	1	Do not publish	Registration	Wildlife Acoustics	SM2	1.5										Auto ID & Manual Verification	Kaleidoscope
The Mens	T1	50.994942	-0.54424	02/07/2019	2019/07/02 04:17:02	04:17:02	Barbastella barbastellus	1	Do not publish	Registration	Wildlife Acoustics	SM2	1.5										Auto ID & Manual Verification	Kaleidoscope
The Mens	T1	50.994942	-0.54424	04/07/2019	2019/07/04 04:18:49	04:18:49	Barbastella barbastellus	1	Do not publish	Registration	Wildlife Acoustics	SM2	1.5										Auto ID & Manual Verification	Kaleidoscope
The Mens	T1	50.994942	-0.54424	02/07/2019	2019/07/02 04:20:41	04:20:41	Barbastella barbastellus	1	Do not publish	Registration	Wildlife Acoustics	SM2	1.5										Auto ID & Manual Verification	Kaleidoscope
The Mens	T1	50.994942	-0.54424	02/07/2019	2019/07/02 04:33:31	04:33:31	Barbastella barbastellus	1	Do not publish	Registration	Wildlife Acoustics	SM2	1.5										Auto ID & Manual Verification	Kaleidoscope
The Mens	T1	50.994942	-0.54424	02/07/2019	2019/07/02 21:44:40	21:44:40	Barbastella barbastellus	1	Do not publish	Registration	Wildlife Acoustics	SM2	1.5										Auto ID & Manual Verification	Kaleidoscope
The Mens	T1	50.994942	-0.54424	03/07/2019	2019/07/03 21:48:46	21:48:46	Barbastella barbastellus	1	Do not publish	Registration	Wildlife Acoustics	SM2	1.5										Auto ID & Manual Verification	Kaleidoscope
The Mens	T1	50.994942	-0.54424	03/07/2019	2019/07/03 21:57:28	21:57:28	Barbastella barbastellus	1	Do not publish	Registration	Wildlife Acoustics	SM2	1.5										Auto ID & Manual Verification	Kaleidoscope
The Mens	T1	50.994942	-0.54424	01/07/2019	2019/07/01 22:04:17	22:04:17	Barbastella barbastellus	1	Do not publish	Registration	Wildlife Acoustics	SM2	1.5										Auto ID & Manual Verification	Kaleidoscope
The Mens	T2	50.996264	-0.538557	03/07/2019	2019/07/03 00:36:39	00:36:39	Barbastella barbastellus	1	Do not publish	Registration	Wildlife Acoustics	SM2	1.5										Auto ID & Manual Verification	Kaleidoscope
The Mens	T2	50.996264	-0.538557	03/07/2019	2019/07/03 00:37:03	00:37:03	Barbastella barbastellus	1	Do not publish	Registration	Wildlife Acoustics	SM2	1.5										Auto ID & Manual Verification	Kaleidoscope
The Mens	T2	50.996264	-0.538557	04/07/2019	2019/07/04 00:48:40	00:48:40	Barbastella barbastellus	1	Do not publish	Registration	Wildlife Acoustics	SM2	1.5										Auto ID & Manual Verification	Kaleidoscope
The Mens	T2	50.996264	-0.538557	04/07/2019	2019/07/04 01:07:29	01:07:29	Barbastella barbastellus	1	Do not publish	Registration	Wildlife Acoustics	SM2	1.5										Auto ID & Manual Verification	Kaleidoscope
The Mens	T2	50.996264	-0.538557	02/07/2019	2019/07/02 01:44:10	01:44:10	Barbastella barbastellus	1	Do not publish	Registration	Wildlife Acoustics	SM2	1.5										Auto ID & Manual Verification	Kaleidoscope
The Mens	T2	50.996264	-0.538557	02/07/2019	2019/07/02 01:44:39	01:44:39	Barbastella barbastellus	1	Do not publish	Registration	Wildlife Acoustics	SM2	1.5										Auto ID & Manual Verification	Kaleidoscope
The Mens	T2	50.996264	-0.538557	03/07/2019	2019/07/03 02:23:20	02:23:20	Barbastella barbastellus	1	Do not publish	Registration	Wildlife Acoustics	SM2	1.5										Auto ID & Manual Verification	Kaleidoscope
The Mens	T2	50.996264	-0.538557	03/07/2019	2019/07/03 02:24:07	02:24:07	Barbastella barbastellus	1	Do not publish	Registration	Wildlife Acoustics	SM2	1.5										Auto ID & Manual Verification	Kaleidoscope
The Mens	T2	50.996264	-0.538557	03/07/2019	2019/07/03 02:24:13	02:24:13	Barbastella barbastellus	1	Do not publish	Registration	Wildlife Acoustics	SM2	1.5										Auto ID & Manual Verification	Kaleidoscope
The Mens	T2	50.996264	-0.538557	04/07/2019	2019/07/04 02:53:58	02:53:58	Barbastella barbastellus	1	Do not publish	Registration	Wildlife Acoustics	SM2	1.5										Auto ID & Manual Verification	Kaleidoscope
The Mens	T2	50.996264	-0.538557	04/07/2019	2019/07/04 02:54:17	02:54:17	Barbastella barbastellus	1	Do not publish	Registration	Wildlife Acoustics	SM2	1.5										Auto ID & Manual Verification	Kaleidoscope
The Mens	T2	50.996264	-0.538557	04/07/2019	2019/07/04 02:54:40	02:54:40	Barbastella barbastellus	1	Do not publish	Registration	Wildlife Acoustics	SM2	1.5										Auto ID & Manual Verification	Kaleidoscope
The Mens	T2	50.996264	-0.538557	04/07/2019	2019/07/04 02:59:26	02:59:26	Barbastella barbastellus	1	Do not publish	Registration	Wildlife Acoustics	SM2	1.5										Auto ID & Manual Verification	Kaleidoscope
The Mens	T2	50.996264	-0.538557	03/07/2019	2019/07/03 03:02:03	03:02:03	Barbastella barbastellus	1	Do not publish	Registration	Wildlife Acoustics	SM2	1.5										Auto ID & Manual Verification	Kaleidoscope
The Mens	T2	50.996264	-0.538557	02/07/2019	2019/07/02 03:10:06	03:10:06	Barbastella barbastellus	1	Do not publish	Registration	Wildlife Acoustics	SM2	1.5										Auto ID & Manual Verification	Kaleidoscope
The Mens	T2	50.996264	-0.538557	04/07/2019	2019/07/04 03:14:29	03:14:29	Barbastella barbastellus	1	Do not publish	Registration	Wildlife Acoustics	SM2	1.5										Auto ID & Manual Verification	Kaleidoscope
The Mens	T2	50.996264	-0.538557	04/07/2019	2019/07/04 03:17:06	03:17:06	Barbastella barbastellus	1	Do not publish	Registration	Wildlife Acoustics	SM2	1.5										Auto ID & Manual Verification	Kaleidoscope
The Mens	T2	50.996264	-0.538557	04/07/2019	2019/07/04 03:17:30	03:17:30	Barbastella barbastellus	1	Do not publish	Registration	Wildlife Acoustics	SM2	1.5										Auto ID & Manual Verification	Kaleidoscope
The Mens	T2	50.996264	-0.538557	04/07/2019	2019/07/04 03:18:49	03:18:49	Barbastella barbastellus	1	Do not publish	Registration	Wildlife Acoustics	SM2	1.5										Auto ID & Manual Verification	Kaleidoscope
The Mens	T2	50.996264	-0.538557	03/07/2019	2019/07/03 03:18:54	03:18:54	Barbastella barbastellus	1	Do not publish	Registration	Wildlife Acoustics	SM2	1.5										Auto ID & Manual Verification	Kaleidoscope
The Mens	T2	50.996264	-0.538557	04/07/2019	2019/07/04 03:19:07	03:19:07	Barbastella barbastellus	1	Do not publish	Registration	Wildlife Acoustics	SM2	1.5										Auto ID & Manual Verification	Kaleidoscope
The Mens	T2	50.996264	-0.538557	04/07/2019	2019/07/04 03:19:36	03:19:36	Barbastella barbastellus	1	Do not publish	Registration	Wildlife Acoustics	SM2	1.5										Auto ID & Manual Verification	Kaleidoscope
The Mens	T2	50.996264	-0.538557	04/07/2019	2019/07/04 03:19:44	03:19:44	Barbastella barbastellus	1	Do not publish	Registration	Wildlife Acoustics	SM2	1.5										Auto ID & Manual Verification	Kaleidoscope
The Mens	T2	50.996264	-0.538557	03/07/2019	2019/07/03 03:20:21	03:20:21	Barbastella barbastellus	1	Do not publish	Registration	Wildlife Acoustics	SM2	1.5										Auto ID & Manual Verification	Kaleidoscope
The Mens	T2	50.996264	-0.538557	02/07/2019	2019/07/02 03:21:53	03:21:53	Barbastella barbastellus	1	Do not publish	Registration	Wildlife Acoustics	SM2	1.5										Auto ID & Manual Verification	Kaleidoscope
The Mens	T2	50.996264	-0.538557	04/07/2019	2019/07/04 03:22:52	03:22:52	Barbastella barbastellus	1	Do not publish	Registration	Wildlife Acoustics	SM2	1.5										Auto ID & Manual Verification	Kaleidoscope
The Mens	T2	50.996264	-0.538557	04/07/2019	2019/07/04 03:23:18	03:23:18	Barbastella barbastellus	1	Do not publish	Registration	Wildlife Acoustics	SM2	1.5										Auto ID & Manual Verification	Kaleidoscope
The Mens	T2	50.996264	-0.538557	02/07/2019	2019/07/02 03:24:20	03:24:20	Barbastella barbastellus	1	Do not publish	Registration	Wildlife Acoustics	SM2	1.5										Auto ID & Manual Verification	Kaleidoscope
The Mens	T2	50.996264	-0.538557	02/07/2019	2019/07/02 03:24:52	03:24:52	Barbastella barbastellus	1	Do not publish	Registration	Wildlife Acoustics	SM2	1.5										Auto ID & Manual Verification	Kaleidoscope
The Mens	T2	50.996264	-0.538557	04/07/2019	2019/07/04 03:25:08	03:25:08	Barbastella barbastellus	1	Do not publish	Registration	Wildlife Acoustics	SM2	1.5										Auto ID & Manual Verification	Kaleidoscope
The Mens	T2	50.996264	-0.538557	04/07/2019	2019/07/04 03:25:54	03:25:54	Barbastella barbastellus	1	Do not publish	Registration	Wildlife Acoustics	SM2	1.5										Auto ID & Manual Verification	Kaleidoscope
The Mens	T2	50.996264	-0.538557	04/07/2019	2019/07/04 03:31:23	03:31:23	Barbastella barbastellus	1	Do not publish	Registration	Wildlife Acoustics	SM2	1.5										Auto ID & Manual Verification	Kaleidoscope
The Mens	T2	50.996264	-0.538557	04/07/2019	2019/07/04 03:32:03	03:32:03	Barbastella barbastellus	1	Do not publish	Registration	Wildlife Acoustics	SM2	1.5										Auto ID & Manual Verification	Kaleidoscope
The Mens	T2	50.996264	-0.538557	03/07/2019	2019/07/03 03:32:48	03:32:48	Barbastella barbastellus	1	Do not publish	Registration	Wildlife Acoustics	SM2	1.5										Auto ID & Manual Verification	Kaleidoscope
The Mens	T2	50.996264	-0.538557	03/07/2019	2019/07/03 03:34:11	03:34:11	Barbastella barbastellus	1	Do not publish	Registration	Wildlife Acoustics	SM2	1.5										Auto ID & Manual Verification	Kaleidoscope
The Mens	T2	50.996264	-0.538557	02/07/2019	2019/07/02 03:37:37	03:37:37	Barbastella barbastellus	1	Do not publish	Registration	Wildlife Acoustics	SM2	1.5										Auto ID & Manual Verification	Kaleidoscope
The Mens	T2	50.996264	-0.538557	02/07/2019	2019/07/02 03:37:50	03:37:50	Barbastella barbastellus	1	Do not publish	Registration	Wildlife Acoustics	SM2	1.5										Auto ID & Manual Verification	Kaleidoscope
The Mens	T2	50.996264	-0.538557	03/07/2019	2019/07/03 03:38:00	03:38:00	Barbastella barbastellus	1	Do not publish	Registration	Wildlife Acoustics	SM2	1.5										Auto ID & Manual Verification	Kaleidoscope
The Mens	T2	50.996264	-0.538557	02/07/2019	2019/07/02 03:38:01	03:38:01	Barbastella barbastellus	1	Do not publish	Registration	Wildlife Acoustics	SM2	1.5										Auto ID & Manual Verification	Kaleidoscope
The Mens	T2	50.996264	-0.538557	03/07/2019	2019/07/03 03:38:06	03:38:06	Barbastella barbastellus	1	Do not publish	Registration	Wildlife Acoustics	SM2	1.5										Auto ID & Manual Verification	Kaleidoscope
The Mens	T2	50.996264	-0.538557	02/07/2019	2019/07/02 03:40:07	03:40:07	Barbastella barbastellus	1	Do not publish	Registration	Wildlife Acoustics	SM2	1.5										Auto ID & Manual Verification	Kaleidoscope
The Mens	T2	50.996264	-0.538557	04/07/2019	2019/07/04 03:41:37	03:41:37	Barbastella barbastellus	1	Do not publish	Registration	Wildlife Acoustics	SM2	1.5										Auto ID & Manual Verification	Kaleidoscope
The Mens	T2	50.996264	-0.538557	03/07/2019	2019/07/03 03:41:43	03:41:43	Barbastella barbastellus	1	Do not publish	Registration	Wildlife Acoustics	SM2	1.5										Auto ID & Manual Verification	Kaleidoscope
The Mens	T2	50.996264	-0.538557	02/07/2019	2019/07/02 03:42:47	03:42:47	Barbastella barbastellus	1	Do not publish	Registration	Wildlife Acoustics	SM2	1.5										Auto ID & Manual Verification	Kaleidoscope
The Mens	T2	50.996264	-0.538557	03/07/2019	2019/07/03 03:43:48	03:43:48	Barbastella barbastellus	1	Do not publish	Registration	Wildlife Acoustics	SM2	1.5										Auto ID & Manual Verification	Kaleidoscope
The Mens	T2	50.996264	-0.538557	03/07/2019	2019/07/03 03:44:09	03:44:09	Barbastella barbastellus	1	Do not publish	Registration	Wildlife Acoustics	SM2	1.5										Auto ID & Manual Verification	Kaleidoscope
The Mens	T2	50.996264	-0.538557	04/07/2019	2019/07/04 03:44:55	03:44:55	Barbastella barbastellus	1	Do not publish	Registration	Wildlife Acoustics	SM2	1.5										Auto ID & Manual Verification	Kaleidoscope
The Mens	T2	50.996264	-0.538557	04/07/2019	2019/07/04 03:45:49	03:45:49	Barbastella barbastellus	1	Do not publish	Registration	Wildlife Acoustics	SM2	1.5										Auto ID & Manual Verification	Kaleidoscope
The Mens	T2	50.996264	-0.538557	02/07/2019	2019/07/02 03:45:56	03:45:56	Barbastella barbastellus	1	Do not publish	Registration	Wildlife Acoustics	SM2	1.5										Auto ID & Manual Verification	Kaleidoscope
The Mens	T2	50.996264	-0.538557	04/07/2019	2019/07/04 03:46:05	03:46:05	Barbastella barbastellus	1	Do not publish	Registration	Wildlife Acoustics	SM2	1.5										Auto ID & Manual Verification	Kaleidoscope
The Mens	T2	50.996264	-0.538557	04/07/2019	2019/07/04 03:46:10	03:46:10	Barbastella barbastellus	1	Do not publish	Registration	Wildlife Acoustics	SM2	1.5										Auto ID & Manual Verification	Kaleidoscope
The Mens	T2	50.996264	-0.538557	04/07/2019	2019/07/04 03:46:35	03:46:35	Barbastella barbastellus	1	Do not publish	Registration	Wildlife Acoustics	SM2	1.5										Auto ID & Manual Verification	Kaleidoscope
The Mens	T2	50.996264	-0.538557	04/07/2019	2019/07/04 03:51:40	03:51:40	Barbastella barbastellus	1	Do not publish	Registration	Wildlife Acoustics	SM2	1.5										Auto ID & Manual Verification	Kaleidoscope
The Mens	T2	50.996264	-0.538557	02/07/2019	2019/07/02 03:52:28	03:52:28	Barbastella barbastellus	1	Do not publish	Registration	Wildlife Acoustics	SM2	1.5										Auto ID & Manual Verification	Kaleidoscope
The Mens	T2	50.996264	-0.538557	02/07/2019	2019/07/02 03:52:40	03:52:40	Barbastella barbastellus	1	Do not publish	Registration	Wildlife Acoustics	SM2	1.5										Auto ID & Manual Verification	Kaleidoscope
The Mens	T2	50.996264	-0.538557	04/07/2019	2019/07/04 03:52:47	03:52:47	Barbastella barbastellus	1	Do not publish	Registration	Wildlife Acoustics	SM2	1.5										Auto ID & Manual Verification	Kaleidoscope
The Mens	T2	50.996264	-0.538557	04/07/2019	2019/07/04 03:53:01	03:53:01	Barbastella barbastellus	1	Do not publish	Registration	Wildlife Acoustics	SM2	1.5										Auto ID & Manual Verification	Kaleidoscope
The Mens	T2	50.996264	-0.538557	02/07/2019	2019/07/02 03:53:12	03:53:12	Barbastella barbastellus	1	Do not publish	Registration	Wildlife Acoustics	SM2	1.5										Auto ID & Manual Verification	Kaleidoscope
The Mens	T2	50.996264	-0.538557	02/07/2019	2019/07/02 03:53:29	03:53:29	Barbastella barbastellus	1	Do not publish	Registration	Wildlife Acoustics	SM2	1.5										Auto ID & Manual Verification	Kaleidoscope
The Mens	T2	50.996264	-0.538557	02/07/2019	2019/07/02 03:53:44	03:53:44	Barbastella barbastellus	1	Do not publish	Registration	Wildlife Acoustics	SM2	1.5										Auto ID & Manual Verification	Kaleidoscope
The Mens	T2	50.996264	-0.538557	02/07/2019	2019/07/02 03:53:54	03:53:54	Barbastella barbastellus	1	Do not publish	Registration	Wildlife Acoustics	SM2	1.5										Auto ID & Manual Verification	Kaleidoscope
The Mens	T2	50.996264	-0.538557	03/07/2019	2019/07/03 03:54:49	03:54:49	Barbastella barbastellus	1	Do not publish	Registration	Wildlife Acoustics	SM2	1.5										Auto ID & Manual Verification	Kaleidoscope
The Mens	T2	50.996264	-0.538557	03/07/2019	2019/07/03 03:55:04	03:55:04	Barbastella barbastellus	1	Do not publish	Registration	Wildlife Acoustics	SM2	1.5										Auto ID & Manual Verification	Kaleidoscope
The Mens	T2	50.996264	-0.538557	02/07/2019	2019/07/02 03:55:12	03:55:12	Barbastella barbastellus	1	Do not publish	Registration	Wildlife Acoustics	SM2	1.5										Auto ID & Manual Verification	Kaleidoscope
The Mens	T2	50.996264	-0.538557	02/07/2019	2019/07/02 03:55:35	03:55:35	Barbastella barbastellus	1	Do not publish	Registration	Wildlife Acoustics	SM2	1.5										Auto ID & Manual Verification	Kaleidoscope
The Mens	T2	50.996264	-0.538557	02/07/2019	2019/07/02 03:55:41	03:55:41	Barbastella barbastellus	1	Do not publish	Registration	Wildlife Acoustics	SM2	1.5										Auto ID & Manual Verification	Kaleidoscope
The Mens	T2	50.996264	-0.538557	02/07/2019	2019/07/02 03:55:55	03:55:55	Barbastella barbastellus	1	Do not publish	Registration	Wildlife Acoustics	SM2	1.5										Auto ID & Manual Verification	Kaleidoscope
The Mens	T2	50.996264	-0.538557	03/07/2019	2019/07/03 03:56:04	03:56:04	Barbastella barbastellus	1	Do not publish	Registration	Wildlife Acoustics	SM2	1.5										Auto ID & Manual Verification	Kaleidoscope
The Mens	T2	50.996264	-0.538557	02/07/2019	2019/07/02 03:56:09	03:56:09	Barbastella barbastellus	1	Do not publish	Registration	Wildlife Acoustics	SM2	1.5										Auto ID & Manual Verification	Kaleidoscope
The Mens	T2	50.996264	-0.538557	02/07/2019	2019/07/02 03:56:38	03:56:38	Barbastella barbastellus	1	Do not publish	Registration	Wildlife Acoustics	SM2	1.5										Auto ID & Manual Verification	Kaleidoscope
The Mens	T2	50.996264	-0.538557	02/07/2019	2019/07/02 03:56:55	03:56:55	Barbastella barbastellus	1	Do not publish	Registration	Wildlife Acoustics	SM2	1.5										Auto ID & Manual Verification	Kaleidoscope
The Mens	T2	50.996264	-0.538557	02/07/2019	2019/07/02 03:57:06	03:57:06	Barbastella barbastellus	1	Do not publish	Registration	Wildlife Acoustics	SM2	1.5										Auto ID & Manual Verification	Kaleidoscope
The Mens	T2	50.996264	-0.538557	04/07/2019	2019/07/04 03:57:33	03:57:33	Barbastella barbastellus	1	Do not publish	Registration	Wildlife Acoustics	SM2	1.5										Auto ID & Manual Verification	Kaleidoscope
The Mens	T2	50.996264	-0.538557	04/07/2019	2019/07/04 03:57:40	03:57:40	Barbastella barbastellus	1	Do not publish	Registration	Wildlife Acoustics	SM2	1.5										Auto ID & Manual Verification	Kaleidoscope
The Mens	T2	50.996264	-0.538557	04/07/2019	2019/07/04 03:58:18	03:58:18	Barbastella barbastellus	1	Do not publish	Registration	Wildlife Acoustics	SM2	1.5										Auto ID & Manual Verification	Kaleidoscope
The Mens	T2	50.996264	-0.538557	04/07/2019	2019/07/04 03:58:34	03:58:34	Barbastella barbastellus	1	Do not publish	Registration	Wildlife Acoustics	SM2	1.5										Auto ID & Manual Verification	Kaleidoscope
The Mens	T2	50.996264	-0.538557	02/07/2019	2019/07/02 03:59:25	03:59:25	Barbastella barbastellus	1	Do not publish	Registration	Wildlife Acoustics	SM2	1.5										Auto ID & Manual Verification	Kaleidoscope
The Mens	T2	50.996264	-0.538557	03/07/2019	2019/07/03 03:59:25	03:59:25	Barbastella barbastellus	1	Do not publish	Registration	Wildlife Acoustics	SM2	1.5										Auto ID & Manual Verification	Kaleidoscope
The Mens	T2	50.996264	-0.538557	03/07/2019	2019/07/03 03:59:31	03:59:31	Barbastella barbastellus	1	Do not publish	Registration	Wildlife Acoustics	SM2	1.5										Auto ID & Manual Verification	Kaleidoscope
The Mens	T2	50.996264	-0.538557	03/07/2019	2019/07/03 03:59:47	03:59:47	Barbastella barbastellus	1	Do not publish	Registration	Wildlife Acoustics	SM2	1.5										Auto ID & Manual Verification	Kaleidoscope
The Mens	T2	50.996264	-0.538557	03/07/2019	2019/07/03 03:59:57	03:59:57	Barbastella barbastellus	1	Do not publish	Registration	Wildlife Acoustics	SM2	1.5										Auto ID & Manual Verification	Kaleidoscope
The Mens	T2	50.996264	-0.538557	03/07/2019	2019/07/03 04:00:11	04:00:11	Barbastella barbastellus	1	Do not publish	Registration	Wildlife Acoustics	SM2	1.5										Auto ID & Manual Verification	Kaleidoscope
The Mens	T2	50.996264	-0.538557	03/07/2019	2019/07/03 04:00:34	04:00:34	Barbastella barbastellus	1	Do not publish	Registration	Wildlife Acoustics	SM2	1.5										Auto ID & Manual Verification	Kaleidoscope
The Mens	T2	50.996264	-0.538557	03/07/2019	2019/07/03 04:00:48	04:00:48	Barbastella barbastellus	1	Do not publish	Registration	Wildlife Acoustics	SM2	1.5										Auto ID & Manual Verification	Kaleidoscope
The Mens	T2	50.996264	-0.538557	03/07/2019	2019/07/03 04:00:54	04:00:54	Barbastella barbastellus	1	Do not publish	Registration	Wildlife Acoustics	SM2	1.5										Auto ID & Manual Verification	Kaleidoscope
The Mens	T2	50.996264	-0.538557	02/07/2019	2019/07/02 04:00:58	04:00:58	Barbastella barbastellus	1	Do not publish	Registration	Wildlife Acoustics	SM2	1.5										Auto ID & Manual Verification	Kaleidoscope
The Mens	T2	50.996264	-0.538557	03/07/2019	2019/07/03 04:01:13	04:01:13	Barbastella barbastellus	1	Do not publish	Registration	Wildlife Acoustics	SM2	1.5										Auto ID & Manual Verification	Kaleidoscope
The Mens	T2	50.996264	-0.538557	02/07/2019	2019/07/02 04:02:09	04:02:09	Barbastella barbastellus	1	Do not publish	Registration	Wildlife Acoustics	SM2	1.5										Auto ID & Manual Verification	Kaleidoscope
The Mens	T2	50.996264	-0.538557	02/07/2019	2019/07/02 04:02:31	04:02:31	Barbastella barbastellus	1	Do not publish	Registration	Wildlife Acoustics	SM2	1.5										Auto ID & Manual Verification	Kaleidoscope
The Mens	T2	50.996264	-0.538557	03/07/2019	2019/07/03 04:03:00	04:03:00	Barbastella barbastellus	1	Do not publish	Registration	Wildlife Acoustics	SM2	1.5										Auto ID & Manual Verification	Kaleidoscope
The Mens	T2	50.996264	-0.538557	03/07/2019	2019/07/03 04:03:10	04:03:10	Barbastella barbastellus	1	Do not publish	Registration	Wildlife Acoustics	SM2	1.5										Auto ID & Manual Verification	Kaleidoscope
The Mens	T2	50.996264	-0.538557	04/07/2019	2019/07/04 04:03:21	04:03:21	Barbastella barbastellus	1	Do not publish	Registration	Wildlife Acoustics	SM2	1.5										Auto ID & Manual Verification	Kaleidoscope
The Mens	T2	50.996264	-0.538557	02/07/2019	2019/07/02 04:03:25	04:03:25	Barbastella barbastellus	1	Do not publish	Registration	Wildlife Acoustics	SM2	1.5										Auto ID & Manual Verification	Kaleidoscope
The Mens	T2	50.996264	-0.538557	03/07/2019	2019/07/03 04:03:25	04:03:25	Barbastella barbastellus	1	Do not publish	Registration	Wildlife Acoustics	SM2	1.5										Auto ID & Manual Verification	Kaleidoscope
The Mens	T2	50.996264	-0.538557	03/07/2019	2019/07/03 04:03:35	04:03:35	Barbastella barbastellus	1	Do not publish	Registration	Wildlife Acoustics	SM2	1.5										Auto ID & Manual Verification	Kaleidoscope
The Mens	T2	50.996264	-0.538557	04/07/2019	2019/07/04 04:03:35	04:03:35	Barbastella barbastellus	1	Do not publish	Registration	Wildlife Acoustics	SM2	1.5										Auto ID & Manual Verification	Kaleidoscope
The Mens	T2	50.996264	-0.538557	04/07/2019	2019/07/04 04:03:46	04:03:46	Barbastella barbastellus	1	Do not publish	Registration	Wildlife Acoustics	SM2	1.5										Auto ID & Manual Verification	Kaleidoscope
The Mens	T2	50.996264	-0.538557	02/07/2019	2019/07/02 04:03:57	04:03:57	Barbastella barbastellus	1	Do not publish	Registration	Wildlife Acoustics	SM2	1.5										Auto ID & Manual Verification	Kaleidoscope
The Mens	T2	50.996264	-0.538557	02/07/2019	2019/07/02 04:04:02	04:04:02	Barbastella barbastellus	1	Do not publish	Registration	Wildlife Acoustics	SM2	1.5										Auto ID & Manual Verification	Kaleidoscope
The Mens	T2	50.996264	-0.538557	04/07/2019	2019/07/04 04:04:48	04:04:48	Barbastella barbastellus	1	Do not publish	Registration	Wildlife Acoustics	SM2	1.5										Auto ID & Manual Verification	Kaleidoscope
The Mens	T2	50.996264	-0.538557	02/07/2019	2019/07/02 04:04:50	04:04:50	Barbastella barbastellus	1	Do not publish	Registration	Wildlife Acoustics	SM2	1.5										Auto ID & Manual Verification	Kaleidoscope
The Mens	T2	50.996264	-0.538557	02/07/2019	2019/07/02 04:05:02	04:05:02	Barbastella barbastellus	1	Do not publish	Registration	Wildlife Acoustics	SM2	1.5										Auto ID & Manual Verification	Kaleidoscope
The Mens	T2	50.996264	-0.538557	02/07/2019	2019/07/02 04:05:45	04:05:45	Barbastella barbastellus	1	Do not publish	Registration	Wildlife Acoustics	SM2	1.5										Auto ID & Manual Verification	Kaleidoscope
The Mens	T2	50.996264	-0.538557	04/07/2019	2019/07/04 04:05:57	04:05:57	Barbastella barbastellus	1	Do not publish	Registration	Wildlife Acoustics	SM2	1.5										Auto ID & Manual Verification	Kaleidoscope
The Mens	T2	50.996264	-0.538557	04/07/2019	2019/07/04 04:06:18	04:06:18	Barbastella barbastellus	1	Do not publish	Registration	Wildlife Acoustics	SM2	1.5										Auto ID & Manual Verification	Kaleidoscope
The Mens	T2	50.996264	-0.538557	04/07/2019	2019/07/04 04:06:30	04:06:30	Barbastella barbastellus	1	Do not publish	Registration	Wildlife Acoustics	SM2	1.5										Auto ID & Manual Verification	Kaleidoscope
The Mens	T2	50.996264	-0.538557	02/07/2019	2019/07/02 04:06:38	04:06:38	Barbastella barbastellus	1	Do not publish	Registration	Wildlife Acoustics	SM2	1.5										Auto ID & Manual Verification	Kaleidoscope
The Mens	T2	50.996264	-0.538557	04/07/2019	2019/07/04 04:07:04	04:07:04	Barbastella barbastellus	1	Do not publish	Registration	Wildlife Acoustics	SM2	1.5										Auto ID & Manual Verification	Kaleidoscope
The Mens	T2	50.996264	-0.538557	02/07/2019	2019/07/02 04:07:10	04:07:10	Barbastella barbastellus	1	Do not publish	Registration	Wildlife Acoustics	SM2	1.5										Auto ID & Manual Verification	Kaleidoscope
The Mens	T2	50.996264	-0.538557	02/07/2019	2019/07/02 04:07:33	04:07:33	Barbastella barbastellus	1	Do not publish	Registration	Wildlife Acoustics	SM2	1.5										Auto ID & Manual Verification	Kaleidoscope
The Mens	T2	50.996264	-0.538557	03/07/2019	2019/07/03 04:07:35	04:07:35	Barbastella barbastellus	1	Do not publish	Registration	Wildlife Acoustics	SM2	1.5										Auto ID & Manual Verification	Kaleidoscope
The Mens	T2	50.996264	-0.538557	04/07/2019	2019/07/04 04:07:42	04:07:42	Barbastella barbastellus	1	Do not publish	Registration	Wildlife Acoustics	SM2	1.5										Auto ID & Manual Verification	Kaleidoscope
The Mens	T2	50.996264	-0.538557	02/07/2019	2019/07/02 04:07:48	04:07:48	Barbastella barbastellus	1	Do not publish	Registration	Wildlife Acoustics	SM2	1.5										Auto ID & Manual Verification	Kaleidoscope
The Mens	T2	50.996264	-0.538557	02/07/2019	2019/07/02 04:07:54	04:07:54	Barbastella barbastellus	1	Do not publish	Registration	Wildlife Acoustics	SM2	1.5										Auto ID & Manual Verification	Kaleidoscope
The Mens	T2	50.996264	-0.538557	04/07/2019	2019/07/04 04:09:47	04:09:47	Barbastella barbastellus	1	Do not publish	Registration	Wildlife Acoustics	SM2	1.5										Auto ID & Manual Verification	Kaleidoscope
The Mens	T2	50.996264	-0.538557	04/07/2019	2019/07/04 04:10:40	04:10:40	Barbastella barbastellus	1	Do not publish	Registration	Wildlife Acoustics	SM2	1.5										Auto ID & Manual Verification	Kaleidoscope
The Mens	T2	50.996264	-0.538557	03/07/2019	2019/07/03 04:13:40	04:13:40	Barbastella barbastellus	1	Do not publish	Registration	Wildlife Acoustics	SM2	1.5										Auto ID & Manual Verification	Kaleidoscope
The Mens	T2	50.996264	-0.538557	03/07/2019	2019/07/03 04:14:10	04:14:10	Barbastella barbastellus	1	Do not publish	Registration	Wildlife Acoustics	SM2	1.5										Auto ID & Manual Verification	Kaleidoscope
The Mens	T2	50.996264	-0.538557	03/07/2019	2019/07/03 04:14:29	04:14:29	Barbastella barbastellus	1	Do not publish	Registration	Wildlife Acoustics	SM2	1.5										Auto ID & Manual Verification	Kaleidoscope
The Mens	T2	50.996264	-0.538557	03/07/2019	2019/07/03 21:40:05	21:40:05	Barbastella barbastellus	1	Do not publish	Registration	Wildlife Acoustics	SM2	1.5										Auto ID & Manual Verification	Kaleidoscope
The Mens	T2	50.996264	-0.538557	03/07/2019	2019/07/03 21:40:34	21:40:34	Barbastella barbastellus	1	Do not publish	Registration	Wildlife Acoustics	SM2	1.5										Auto ID & Manual Verification	Kaleidoscope
The Mens	T2	50.996264	-0.538557	03/07/2019	2019/07/03 21:41:02	21:41:02	Barbastella barbastellus	1	Do not publish	Registration	Wildlife Acoustics	SM2	1.5										Auto ID & Manual Verification	Kaleidoscope
The Mens	T2	50.996264	-0.538557	03/07/2019	2019/07/03 21:42:26	21:42:26	Barbastella barbastellus	1	Do not publish	Registration	Wildlife Acoustics	SM2	1.5										Auto ID & Manual Verification	Kaleidoscope
The Mens	T2	50.996264	-0.538557	03/07/2019	2019/07/03 21:42:51	21:42:51	Barbastella barbastellus	1	Do not publish	Registration	Wildlife Acoustics	SM2	1.5										Auto ID & Manual Verification	Kaleidoscope
The Mens	T2	50.996264	-0.538557	03/07/2019	2019/07/03 21:43:06	21:43:06	Barbastella barbastellus	1	Do not publish	Registration	Wildlife Acoustics	SM2	1.5										Auto ID & Manual Verification	Kaleidoscope
The Mens	T2	50.996264	-0.538557	03/07/2019	2019/07/03 21:43:36	21:43:36	Barbastella barbastellus	1	Do not publish	Registration	Wildlife Acoustics	SM2	1.5										Auto ID & Manual Verification	Kaleidoscope
The Mens	T2	50.996264	-0.538557	03/07/2019	2019/07/03 21:44:00	21:44:00	Barbastella barbastellus	1	Do not publish	Registration	Wildlife Acoustics	SM2	1.5										Auto ID & Manual Verification	Kaleidoscope
The Mens	T2	50.996264	-0.538557	03/07/2019	2019/07/03 21:44:57	21:44:57	Barbastella barbastellus	1	Do not publish	Registration	Wildlife Acoustics	SM2	1.5										Auto ID & Manual Verification	Kaleidoscope
The Mens	T2	50.996264	-0.538557	03/07/2019	2019/07/03 21:45:04	21:45:04	Barbastella barbastellus	1	Do not publish	Registration	Wildlife Acoustics	SM2	1.5										Auto ID & Manual Verification	Kaleidoscope
The Mens	T2	50.996264	-0.538557	03/07/2019	2019/07/03 21:45:20	21:45:20	Barbastella barbastellus	1	Do not publish	Registration	Wildlife Acoustics	SM2	1.5										Auto ID & Manual Verification	Kaleidoscope
The Mens	T2	50.996264	-0.538557	03/07/2019	2019/07/03 21:45:44	21:45:44	Barbastella barbastellus	1	Do not publish	Registration	Wildlife Acoustics	SM2	1.5										Auto ID & Manual Verification	Kaleidoscope
The Mens	T2	50.996264	-0.538557	03/07/2019	2019/07/03 21:46:17	21:46:17	Barbastella barbastellus	1	Do not publish	Registration	Wildlife Acoustics	SM2	1.5										Auto ID & Manual Verification	Kaleidoscope
The Mens	T2	50.996264	-0.538557	02/07/2019	2019/07/02 21:46:54	21:46:54	Barbastella barbastellus	1	Do not publish	Registration	Wildlife Acoustics	SM2	1.5										Auto ID & Manual Verification	Kaleidoscope
The Mens	T2	50.996264	-0.538557	02/07/2019	2019/07/02 21:47:21	21:47:21	Barbastella barbastellus	1	Do not publish	Registration	Wildlife Acoustics	SM2	1.5										Auto ID & Manual Verification	Kaleidoscope
The Mens	T2	50.996264	-0.538557	03/07/2019	2019/07/03 21:48:27	21:48:27	Barbastella barbastellus	1	Do not publish	Registration	Wildlife Acoustics	SM2	1.5										Auto ID & Manual Verification	Kaleidoscope
The Mens	T2	50.996264	-0.538557	02/07/2019	2019/07/02 21:48:39	21:48:39	Barbastella barbastellus	1	Do not publish	Registration	Wildlife Acoustics	SM2	1.5										Auto ID & Manual Verification	Kaleidoscope
The Mens	T2	50.996264	-0.538557	03/07/2019	2019/07/03 21:48:47	21:48:47	Barbastella barbastellus	1	Do not publish	Registration	Wildlife Acoustics	SM2	1.5										Auto ID & Manual Verification	Kaleidoscope
The Mens	T2	50.996264	-0.538557	02/07/2019	2019/07/02 21:49:16	21:49:16	Barbastella barbastellus	1	Do not publish	Registration	Wildlife Acoustics	SM2	1.5										Auto ID & Manual Verification	Kaleidoscope
The Mens	T2	50.996264	-0.538557	02/07/2019	2019/07/02 21:50:08	21:50:08	Barbastella barbastellus	1	Do not publish	Registration	Wildlife Acoustics	SM2	1.5										Auto ID & Manual Verification	Kaleidoscope
The Mens	T2	50.996264	-0.538557	03/07/2019	2019/07/03 21:50:16	21:50:16	Barbastella barbastellus	1	Do not publish	Registration	Wildlife Acoustics	SM2	1.5										Auto ID & Manual Verification	Kaleidoscope
The Mens	T2	50.996264	-0.538557	02/07/2019	2019/07/02 21:50:36	21:50:36	Barbastella barbastellus	1	Do not publish	Registration	Wildlife Acoustics	SM2	1.5										Auto ID & Manual Verification	Kaleidoscope
The Mens	T2	50.996264	-0.538557	02/07/2019	2019/07/02 21:50:43	21:50:43	Barbastella barbastellus	1	Do not publish	Registration	Wildlife Acoustics	SM2	1.5										Auto ID & Manual Verification	Kaleidoscope
The Mens	T2	50.996264	-0.538557	03/07/2019	2019/07/03 21:50:58	21:50:58	Barbastella barbastellus	1	Do not publish	Registration	Wildlife Acoustics	SM2	1.5										Auto ID & Manual Verification	Kaleidoscope
The Mens	T2	50.996264	-0.538557	02/07/2019	2019/07/02 21:51:06	21:51:06	Barbastella barbastellus	1	Do not publish	Registration	Wildlife Acoustics	SM2	1.5										Auto ID & Manual Verification	Kaleidoscope
The Mens	T2	50.996264	-0.538557	03/07/2019	2019/07/03 21:51:10	21:51:10	Barbastella barbastellus	1	Do not publish	Registration	Wildlife Acoustics	SM2	1.5										Auto ID & Manual Verification	Kaleidoscope
The Mens	T2	50.996264	-0.538557	02/07/2019	2019/07/02 21:51:16	21:51:16	Barbastella barbastellus	1	Do not publish	Registration	Wildlife Acoustics	SM2	1.5										Auto ID & Manual Verification	Kaleidoscope
The Mens	T2	50.996264	-0.538557	03/07/2019	2019/07/03 21:51:21	21:51:21	Barbastella barbastellus	1	Do not publish	Registration	Wildlife Acoustics	SM2	1.5										Auto ID & Manual Verification	Kaleidoscope
The Mens	T2	50.996264	-0.538557	03/07/2019	2019/07/03 21:51:43	21:51:43	Barbastella barbastellus	1	Do not publish	Registration	Wildlife Acoustics	SM2	1.5										Auto ID & Manual Verification	Kaleidoscope
The Mens	T2	50.996264	-0.538557	03/07/2019	2019/07/03 21:52:15	21:52:15	Barbastella barbastellus	1	Do not publish	Registration	Wildlife Acoustics	SM2	1.5										Auto ID & Manual Verification	Kaleidoscope
The Mens	T2	50.996264	-0.538557	02/07/2019	2019/07/02 21:52:20	21:52:20	Barbastella barbastellus	1	Do not publish	Registration	Wildlife Acoustics	SM2	1.5										Auto ID & Manual Verification	Kaleidoscope
The Mens	T2	50.996264	-0.538557	03/07/2019	2019/07/03 21:53:05	21:53:05	Barbastella barbastellus	1	Do not publish	Registration	Wildlife Acoustics	SM2	1.5										Auto ID & Manual Verification	Kaleidoscope
The Mens	T2	50.996264	-0.538557	03/07/2019	2019/07/03 21:53:13	21:53:13	Barbastella barbastellus	1	Do not publish	Registration	Wildlife Acoustics	SM2	1.5										Auto ID & Manual Verification	Kaleidoscope
The Mens	T2	50.996264	-0.538557	03/07/2019	2019/07/03 21:53:57	21:53:57	Barbastella barbastellus	1	Do not publish	Registration	Wildlife Acoustics	SM2	1.5										Auto ID & Manual Verification	Kaleidoscope
The Mens	T2	50.996264	-0.538557	02/07/2019	2019/07/02 21:54:03	21:54:03	Barbastella barbastellus	1	Do not publish	Registration	Wildlife Acoustics	SM2	1.5										Auto ID & Manual Verification	Kaleidoscope
The Mens	T2	50.996264	-0.538557	02/07/2019	2019/07/02 21:54:12	21:54:12	Barbastella barbastellus	1	Do not publish	Registration	Wildlife Acoustics	SM2	1.5										Auto ID & Manual Verification	Kaleidoscope
The Mens	T2	50.996264	-0.538557	03/07/2019	2019/07/03 21:54:38	21:54:38	Barbastella barbastellus	1	Do not publish	Registration	Wildlife Acoustics	SM2	1.5										Auto ID & Manual Verification	Kaleidoscope
The Mens	T2	50.996264	-0.538557	03/07/2019	2019/07/03 21:55:14	21:55:14	Barbastella barbastellus	1	Do not publish	Registration	Wildlife Acoustics	SM2	1.5										Auto ID & Manual Verification	Kaleidoscope
The Mens	T2	50.996264	-0.538557	02/07/2019	2019/07/02 21:55:59	21:55:59	Barbastella barbastellus	1	Do not publish	Registration	Wildlife Acoustics	SM2	1.5										Auto ID & Manual Verification	Kaleidoscope
The Mens	T2	50.996264	-0.538557	02/07/2019	2019/07/02 21:56:13	21:56:13	Barbastella barbastellus	1	Do not publish	Registration	Wildlife Acoustics	SM2	1.5										Auto ID & Manual Verification	Kaleidoscope
The Mens	T2	50.996264	-0.538557	02/07/2019	2019/07/02 21:56:28	21:56:28	Barbastella barbastellus	1	Do not publish	Registration	Wildlife Acoustics	SM2	1.5										Auto ID & Manual Verification	Kaleidoscope
The Mens	T2	50.996264	-0.538557	02/07/2019	2019/07/02 21:56:37	21:56:37	Barbastella barbastellus	1	Do not publish	Registration	Wildlife Acoustics	SM2	1.5										Auto ID & Manual Verification	Kaleidoscope
The Mens	T2	50.996264	-0.538557	02/07/2019	2019/07/02 21:56:55	21:56:55	Barbastella barbastellus	1	Do not publish	Registration	Wildlife Acoustics	SM2	1.5										Auto ID & Manual Verification	Kaleidoscope
The Mens	T2	50.996264	-0.538557	02/07/2019	2019/07/02 21:57:15	21:57:15	Barbastella barbastellus	1	Do not publish	Registration	Wildlife Acoustics	SM2	1.5										Auto ID & Manual Verification	Kaleidoscope
The Mens	T2	50.996264	-0.538557	03/07/2019	2019/07/03 21:57:35	21:57:35	Barbastella barbastellus	1	Do not publish	Registration	Wildlife Acoustics	SM2	1.5										Auto ID & Manual Verification	Kaleidoscope
The Mens	T2	50.996264	-0.538557	02/07/2019	2019/07/02 21:57:37	21:57:37	Barbastella barbastellus	1	Do not publish	Registration	Wildlife Acoustics	SM2	1.5										Auto ID & Manual Verification	Kaleidoscope
The Mens	T2	50.996264	-0.538557	02/07/2019	2019/07/02 21:57:50	21:57:50	Barbastella barbastellus	1	Do not publish	Registration	Wildlife Acoustics	SM2	1.5										Auto ID & Manual Verification	Kaleidoscope
The Mens	T2	50.996264	-0.538557	02/07/2019	2019/07/02 21:58:00	21:58:00	Barbastella barbastellus	1	Do not publish	Registration	Wildlife Acoustics	SM2	1.5										Auto ID & Manual Verification	Kaleidoscope
The Mens	T2	50.996264	-0.538557	03/07/2019	2019/07/03 21:58:59	21:58:59	Barbastella barbastellus	1	Do not publish	Registration	Wildlife Acoustics	SM2	1.5										Auto ID & Manual Verification	Kaleidoscope
The Mens	T2	50.996264	-0.538557	03/07/2019	2019/07/03 21:59:34	21:59:34	Barbastella barbastellus	1	Do not publish	Registration	Wildlife Acoustics	SM2	1.5										Auto ID & Manual Verification	Kaleidoscope
The Mens	T2	50.996264	-0.538557	02/07/2019	2019/07/02 21:59:35	21:59:35	Barbastella barbastellus	1	Do not publish	Registration	Wildlife Acoustics	SM2	1.5										Auto ID & Manual Verification	Kaleidoscope
The Mens	T2	50.996264	-0.538557	03/07/2019	2019/07/03 21:59:40	21:59:40	Barbastella barbastellus	1	Do not publish	Registration	Wildlife Acoustics	SM2	1.5										Auto ID & Manual Verification	Kaleidoscope
The Mens	T2	50.996264	-0.538557	03/07/2019	2019/07/03 21:59:47	21:59:47	Barbastella barbastellus	1	Do not publish	Registration	Wildlife Acoustics	SM2	1.5										Auto ID & Manual Verification	Kaleidoscope
The Mens	T2	50.996264	-0.538557	03/07/2019	2019/07/03 21:59:53	21:59:53	Barbastella barbastellus	1	Do not publish	Registration	Wildlife Acoustics	SM2	1.5										Auto ID & Manual Verification	Kaleidoscope
The Mens	T2	50.996264	-0.538557	03/07/2019	2019/07/03 22:00:01	22:00:01	Barbastella barbastellus	1	Do not publish	Registration	Wildlife Acoustics	SM2	1.5										Auto ID & Manual Verification	Kaleidoscope
The Mens	T2	50.996264	-0.538557	03/07/2019	2019/07/03 22:00:21	22:00:21	Barbastella barbastellus	1	Do not publish	Registration	Wildlife Acoustics	SM2	1.5										Auto ID & Manual Verification	Kaleidoscope
The Mens	T2	50.996264	-0.538557	03/07/2019	2019/07/03 22:00:26	22:00:26	Barbastella barbastellus	1	Do not publish	Registration	Wildlife Acoustics	SM2	1.5										Auto ID & Manual Verification	Kaleidoscope
The Mens	T2	50.996264	-0.538557	02/07/2019	2019/07/02 22:00:58	22:00:58	Barbastella barbastellus	1	Do not publish	Registration	Wildlife Acoustics	SM2	1.5										Auto ID & Manual Verification	Kaleidoscope
The Mens	T2	50.996264	-0.538557	03/07/2019	2019/07/03 22:01:26	22:01:26	Barbastella barbastellus	1	Do not publish	Registration	Wildlife Acoustics	SM2	1.5										Auto ID & Manual Verification	Kaleidoscope
The Mens	T2	50.996264	-0.538557	03/07/2019	2019/07/03 22:01:53	22:01:53	Barbastella barbastellus	1	Do not publish	Registration	Wildlife Acoustics	SM2	1.5										Auto ID & Manual Verification	Kaleidoscope
The Mens	T2	50.996264	-0.538557	03/07/2019	2019/07/03 22:01:58	22:01:58	Barbastella barbastellus	1	Do not publish	Registration	Wildlife Acoustics	SM2	1.5										Auto ID & Manual Verification	Kaleidoscope
The Mens	T2	50.996264	-0.538557	03/07/2019	2019/07/03 22:02:11	22:02:11	Barbastella barbastellus	1	Do not publish	Registration	Wildlife Acoustics	SM2	1.5										Auto ID & Manual Verification	Kaleidoscope
The Mens	T2	50.996264	-0.538557	03/07/2019	2019/07/03 22:02:19	22:02:19	Barbastella barbastellus	1	Do not publish	Registration	Wildlife Acoustics	SM2	1.5										Auto ID & Manual Verification	Kaleidoscope
The Mens	T2	50.996264	-0.538557	03/07/2019	2019/07/03 22:02:27	22:02:27	Barbastella barbastellus	1	Do not publish	Registration	Wildlife Acoustics	SM2	1.5										Auto ID & Manual Verification	Kaleidoscope
The Mens	T2	50.996264	-0.538557	03/07/2019	2019/07/03 22:02:35	22:02:35	Barbastella barbastellus	1	Do not publish	Registration	Wildlife Acoustics	SM2	1.5										Auto ID & Manual Verification	Kaleidoscope
The Mens	T2	50.996264	-0.538557	03/07/2019	2019/07/03 22:02:43	22:02:43	Barbastella barbastellus	1	Do not publish	Registration	Wildlife Acoustics	SM2	1.5										Auto ID & Manual Verification	Kaleidoscope
The Mens	T2	50.996264	-0.538557	03/07/2019	2019/07/03 22:03:01	22:03:01	Barbastella barbastellus	1	Do not publish	Registration	Wildlife Acoustics	SM2	1.5										Auto ID & Manual Verification	Kaleidoscope
The Mens	T2	50.996264	-0.538557	02/07/2019	2019/07/02 22:03:13	22:03:13	Barbastella barbastellus	1	Do not publish	Registration	Wildlife Acoustics	SM2	1.5										Auto ID & Manual Verification	Kaleidoscope
The Mens	T2	50.996264	-0.538557	02/07/2019	2019/07/02 22:03:23	22:03:23	Barbastella barbastellus	1	Do not publish	Registration	Wildlife Acoustics	SM2	1.5										Auto ID & Manual Verification	Kaleidoscope
The Mens	T2	50.996264	-0.538557	02/07/2019	2019/07/02 22:03:31	22:03:31	Barbastella barbastellus	1	Do not publish	Registration	Wildlife Acoustics	SM2	1.5										Auto ID & Manual Verification	Kaleidoscope
The Mens	T2	50.996264	-0.538557	03/07/2019	2019/07/03 22:03:31	22:03:31	Barbastella barbastellus	1	Do not publish	Registration	Wildlife Acoustics	SM2	1.5										Auto ID & Manual Verification	Kaleidoscope
The Mens	T2	50.996264	-0.538557	02/07/2019	2019/07/02 22:03:39	22:03:39	Barbastella barbastellus	1	Do not publish	Registration	Wildlife Acoustics	SM2	1.5										Auto ID & Manual Verification	Kaleidoscope
The Mens	T2	50.996264	-0.538557	01/07/2019	2019/07/01 22:03:47	22:03:47	Barbastella barbastellus	1	Do not publish	Registration	Wildlife Acoustics	SM2	1.5										Auto ID & Manual Verification	Kaleidoscope
The Mens	T2	50.996264	-0.538557	03/07/2019	2019/07/03 22:04:00	22:04:00	Barbastella barbastellus	1	Do not publish	Registration	Wildlife Acoustics	SM2	1.5										Auto ID & Manual Verification	Kaleidoscope
The Mens	T2	50.996264	-0.538557	02/07/2019	2019/07/02 22:04:01	22:04:01	Barbastella barbastellus	1	Do not publish	Registration	Wildlife Acoustics	SM2	1.5										Auto ID & Manual Verification	Kaleidoscope
The Mens	T2	50.996264	-0.538557	01/07/2019	2019/07/01 22:04:10	22:04:10	Barbastella barbastellus	1	Do not publish	Registration	Wildlife Acoustics	SM2	1.5										Auto ID & Manual Verification	Kaleidoscope
The Mens	T2	50.996264	-0.538557	01/07/2019	2019/07/01 22:04:21	22:04:21	Barbastella barbastellus	1	Do not publish	Registration	Wildlife Acoustics	SM2	1.5										Auto ID & Manual Verification	Kaleidoscope
The Mens	T2	50.996264	-0.538557	01/07/2019	2019/07/01 22:04:37	22:04:37	Barbastella barbastellus	1	Do not publish	Registration	Wildlife Acoustics	SM2	1.5										Auto ID & Manual Verification	Kaleidoscope
The Mens	T2	50.996264	-0.538557	02/07/2019	2019/07/02 22:04:52	22:04:52	Barbastella barbastellus	1	Do not publish	Registration	Wildlife Acoustics	SM2	1.5										Auto ID & Manual Verification	Kaleidoscope
The Mens	T2	50.996264	-0.538557	03/07/2019	2019/07/03 22:05:00	22:05:00	Barbastella barbastellus	1	Do not publish	Registration	Wildlife Acoustics	SM2	1.5										Auto ID & Manual Verification	Kaleidoscope
The Mens	T2	50.996264	-0.538557	02/07/2019	2019/07/02 22:05:02	22:05:02	Barbastella barbastellus	1	Do not publish	Registration	Wildlife Acoustics	SM2	1.5										Auto ID & Manual Verification	Kaleidoscope
The Mens	T2	50.996264	-0.538557	03/07/2019	2019/07/03 22:05:06	22:05:06	Barbastella barbastellus	1	Do not publish	Registration	Wildlife Acoustics	SM2	1.5										Auto ID & Manual Verification	Kaleidoscope
The Mens	T2	50.996264	-0.538557	02/07/2019	2019/07/02 22:05:50	22:05:50	Barbastella barbastellus	1	Do not publish	Registration	Wildlife Acoustics	SM2	1.5										Auto ID & Manual Verification	Kaleidoscope
The Mens	T2	50.996264	-0.538557	03/07/2019	2019/07/03 22:05:56	22:05:56	Barbastella barbastellus	1	Do not publish	Registration	Wildlife Acoustics	SM2	1.5										Auto ID & Manual Verification	Kaleidoscope
The Mens	T2	50.996264	-0.538557	02/07/2019	2019/07/02 22:05:58	22:05:58	Barbastella barbastellus	1	Do not publish	Registration	Wildlife Acoustics	SM2	1.5										Auto ID & Manual Verification	Kaleidoscope
The Mens	T2	50.996264	-0.538557	03/07/2019	2019/07/03 22:06:02	22:06:02	Barbastella barbastellus	1	Do not publish	Registration	Wildlife Acoustics	SM2	1.5										Auto ID & Manual Verification	Kaleidoscope
The Mens	T2	50.996264	-0.538557	02/07/2019	2019/07/02 22:06:03	22:06:03	Barbastella barbastellus	1	Do not publish	Registration	Wildlife Acoustics	SM2	1.5										Auto ID & Manual Verification	Kaleidoscope
The Mens	T2	50.996264	-0.538557	03/07/2019	2019/07/03 22:06:09	22:06:09	Barbastella barbastellus	1	Do not publish	Registration	Wildlife Acoustics	SM2	1.5										Auto ID & Manual Verification	Kaleidoscope
The Mens	T2	50.996264	-0.538557	03/07/2019	2019/07/03 22:06:20	22:06:20	Barbastella barbastellus	1	Do not publish	Registration	Wildlife Acoustics	SM2	1.5										Auto ID & Manual Verification	Kaleidoscope
The Mens	T2	50.996264	-0.538557	03/07/2019	2019/07/03 22:06:27	22:06:27	Barbastella barbastellus	1	Do not publish	Registration	Wildlife Acoustics	SM2	1.5										Auto ID & Manual Verification	Kaleidoscope
The Mens	T2	50.996264	-0.538557	02/07/2019	2019/07/02 22:06:37	22:06:37	Barbastella barbastellus	1	Do not publish	Registration	Wildlife Acoustics	SM2	1.5										Auto ID & Manual Verification	Kaleidoscope
The Mens	T2	50.996264	-0.538557	03/07/2019	2019/07/03 22:06:38	22:06:38	Barbastella barbastellus	1	Do not publish	Registration	Wildlife Acoustics	SM2	1.5										Auto ID & Manual Verification	Kaleidoscope
The Mens	T2	50.996264	-0.538557	02/07/2019	2019/07/02 22:06:45	22:06:45	Barbastella barbastellus	1	Do not publish	Registration	Wildlife Acoustics	SM2	1.5										Auto ID & Manual Verification	Kaleidoscope
The Mens	T2	50.996264	-0.538557	03/07/2019	2019/07/03 22:06:45	22:06:45	Barbastella barbastellus	1	Do not publish	Registration	Wildlife Acoustics	SM2	1.5										Auto ID & Manual Verification	Kaleidoscope
The Mens	T2	50.996264	-0.538557	02/07/2019	2019/07/02 22:06:51	22:06:51	Barbastella barbastellus	1	Do not publish	Registration	Wildlife Acoustics	SM2	1.5										Auto ID & Manual Verification	Kaleidoscope
The Mens	T2	50.996264	-0.538557	01/07/2019	2019/07/01 22:07:41	22:07:41	Barbastella barbastellus	1	Do not publish	Registration	Wildlife Acoustics	SM2	1.5										Auto ID & Manual Verification	Kaleidoscope
The Mens	T2	50.996264	-0.538557	02/07/2019	2019/07/02 22:10:43	22:10:43	Barbastella barbastellus	1	Do not publish	Registration	Wildlife Acoustics	SM2	1.5										Auto ID & Manual Verification	Kaleidoscope
The Mens	T2	50.996264	-0.538557	03/07/2019	2019/07/03 22:10:55	22:10:55	Barbastella barbastellus	1	Do not publish	Registration	Wildlife Acoustics	SM2	1.5										Auto ID & Manual Verification	Kaleidoscope
The Mens	T2	50.996264	-0.538557	03/07/2019	2019/07/03 22:11:04	22:11:04	Barbastella barbastellus	1	Do not publish	Registration	Wildlife Acoustics	SM2	1.5										Auto ID & Manual Verification	Kaleidoscope
The Mens	T2	50.996264	-0.538557	01/07/2019	2019/07/01 22:11:18	22:11:18	Barbastella barbastellus	1	Do not publish	Registration	Wildlife Acoustics	SM2	1.5										Auto ID & Manual Verification	Kaleidoscope
The Mens	T2	50.996264	-0.538557	01/07/2019	2019/07/01 22:11:26	22:11:26	Barbastella barbastellus	1	Do not publish	Registration	Wildlife Acoustics	SM2	1.5										Auto ID & Manual Verification	Kaleidoscope
The Mens	T2	50.996264	-0.538557	03/07/2019	2019/07/03 22:11:32	22:11:32	Barbastella barbastellus	1	Do not publish	Registration	Wildlife Acoustics	SM2	1.5										Auto ID & Manual Verification	Kaleidoscope
The Mens	T2	50.996264	-0.538557	01/07/2019	2019/07/01 22:11:34	22:11:34	Barbastella barbastellus	1	Do not publish	Registration	Wildlife Acoustics	SM2	1.5										Auto ID & Manual Verification	Kaleidoscope
The Mens	T2	50.996264	-0.538557	01/07/2019	2019/07/01 22:11:42	22:11:42	Barbastella barbastellus	1	Do not publish	Registration	Wildlife Acoustics	SM2	1.5										Auto ID & Manual Verification	Kaleidoscope
The Mens	T2	50.996264	-0.538557	01/07/2019	2019/07/01 22:11:53	22:11:53	Barbastella barbastellus	1	Do not publish	Registration	Wildlife Acoustics	SM2	1.5										Auto ID & Manual Verification	Kaleidoscope
The Mens	T2	50.996264	-0.538557	02/07/2019	2019/07/02 22:12:10	22:12:10	Barbastella barbastellus	1	Do not publish	Registration	Wildlife Acoustics	SM2	1.5										Auto ID & Manual Verification	Kaleidoscope
The Mens	T2	50.996264	-0.538557	03/07/2019	2019/07/03 22:12:25	22:12:25	Barbastella barbastellus	1	Do not publish	Registration	Wildlife Acoustics	SM2	1.5										Auto ID & Manual Verification	Kaleidoscope
The Mens	T2	50.996264	-0.538557	02/07/2019	2019/07/02 22:12:34	22:12:34	Barbastella barbastellus	1	Do not publish	Registration	Wildlife Acoustics	SM2	1.5										Auto ID & Manual Verification	Kaleidoscope
The Mens	T2	50.996264	-0.538557	02/07/2019	2019/07/02 22:13:32	22:13:32	Barbastella barbastellus	1	Do not publish	Registration	Wildlife Acoustics	SM2	1.5										Auto ID & Manual Verification	Kaleidoscope
The Mens	T2	50.996264	-0.538557	01/07/2019	2019/07/01 22:13:49	22:13:49	Barbastella barbastellus	1	Do not publish	Registration	Wildlife Acoustics	SM2	1.5										Auto ID & Manual Verification	Kaleidoscope
The Mens	T2	50.996264	-0.538557	03/07/2019	2019/07/03 22:14:06	22:14:06	Barbastella barbastellus	1	Do not publish	Registration	Wildlife Acoustics	SM2	1.5										Auto ID & Manual Verification	Kaleidoscope
The Mens	T2	50.996264	-0.538557	03/07/2019	2019/07/03 22:14:13	22:14:13	Barbastella barbastellus	1	Do not publish	Registration	Wildlife Acoustics	SM2	1.5										Auto ID & Manual Verification	Kaleidoscope
The Mens	T2	50.996264	-0.538557	03/07/2019	2019/07/03 22:14:19	22:14:19	Barbastella barbastellus	1	Do not publish	Registration	Wildlife Acoustics	SM2	1.5										Auto ID & Manual Verification	Kaleidoscope
The Mens	T2	50.996264	-0.538557	03/07/2019	2019/07/03 22:14:24	22:14:24	Barbastella barbastellus	1	Do not publish	Registration	Wildlife Acoustics	SM2	1.5										Auto ID & Manual Verification	Kaleidoscope
The Mens	T2	50.996264	-0.538557	02/07/2019	2019/07/02 22:14:31	22:14:31	Barbastella barbastellus	1	Do not publish	Registration	Wildlife Acoustics	SM2	1.5										Auto ID & Manual Verification	Kaleidoscope
The Mens	T2	50.996264	-0.538557	02/07/2019	2019/07/02 22:14:56	22:14:56	Barbastella barbastellus	1	Do not publish	Registration	Wildlife Acoustics	SM2	1.5										Auto ID & Manual Verification	Kaleidoscope
The Mens	T2	50.996264	-0.538557	01/07/2019	2019/07/01 22:15:07	22:15:07	Barbastella barbastellus	1	Do not publish	Registration	Wildlife Acoustics	SM2	1.5										Auto ID & Manual Verification	Kaleidoscope
The Mens	T2	50.996264	-0.538557	02/07/2019	2019/07/02 22:15:28	22:15:28	Barbastella barbastellus	1	Do not publish	Registration	Wildlife Acoustics	SM2	1.5										Auto ID & Manual Verification	Kaleidoscope
The Mens	T2	50.996264	-0.538557	02/07/2019	2019/07/02 22:15:40	22:15:40	Barbastella barbastellus	1	Do not publish	Registration	Wildlife Acoustics	SM2	1.5										Auto ID & Manual Verification	Kaleidoscope
The Mens	T2	50.996264	-0.538557	01/07/2019	2019/07/01 22:16:02	22:16:02	Barbastella barbastellus	1	Do not publish	Registration	Wildlife Acoustics	SM2	1.5										Auto ID & Manual Verification	Kaleidoscope
The Mens	T2	50.996264	-0.538557	01/07/2019	2019/07/01 22:16:25	22:16:25	Barbastella barbastellus	1	Do not publish	Registration	Wildlife Acoustics	SM2	1.5										Auto ID & Manual Verification	Kaleidoscope
The Mens	T2	50.996264	-0.538557	02/07/2019	2019/07/02 22:19:41	22:19:41	Barbastella barbastellus	1	Do not publish	Registration	Wildlife Acoustics	SM2	1.5										Auto ID & Manual Verification	Kaleidoscope
The Mens	T2	50.996264	-0.538557	02/07/2019	2019/07/02 22:20:36	22:20:36	Barbastella barbastellus	1	Do not publish	Registration	Wildlife Acoustics	SM2	1.5										Auto ID & Manual Verification	Kaleidoscope
The Mens	T2	50.996264	-0.538557	03/07/2019	2019/07/03 22:21:05	22:21:05	Barbastella barbastellus	1	Do not publish	Registration	Wildlife Acoustics	SM2	1.5										Auto ID & Manual Verification	Kaleidoscope
The Mens	T2	50.996264	-0.538557	02/07/2019	2019/07/02 22:21:07	22:21:07	Barbastella barbastellus	1	Do not publish	Registration	Wildlife Acoustics	SM2	1.5										Auto ID & Manual Verification	Kaleidoscope
The Mens	T2	50.996264	-0.538557	03/07/2019	2019/07/03 22:21:15	22:21:15	Barbastella barbastellus	1	Do not publish	Registration	Wildlife Acoustics	SM2	1.5										Auto ID & Manual Verification	Kaleidoscope
The Mens	T2	50.996264	-0.538557	03/07/2019	2019/07/03 22:21:20	22:21:20	Barbastella barbastellus	1	Do not publish	Registration	Wildlife Acoustics	SM2	1.5										Auto ID & Manual Verification	Kaleidoscope
The Mens	T2	50.996264	-0.538557	02/07/2019	2019/07/02 22:21:23	22:21:23	Barbastella barbastellus	1	Do not publish	Registration	Wildlife Acoustics	SM2	1.5										Auto ID & Manual Verification	Kaleidoscope
The Mens	T2	50.996264	-0.538557	03/07/2019	2019/07/03 22:21:35	22:21:35	Barbastella barbastellus	1	Do not publish	Registration	Wildlife Acoustics	SM2	1.5										Auto ID & Manual Verification	Kaleidoscope
The Mens	T2	50.996264	-0.538557	03/07/2019	2019/07/03 22:21:45	22:21:45	Barbastella barbastellus	1	Do not publish	Registration	Wildlife Acoustics	SM2	1.5										Auto ID & Manual Verification	Kaleidoscope
The Mens	T2	50.996264	-0.538557	02/07/2019	2019/07/02 22:21:53	22:21:53	Barbastella barbastellus	1	Do not publish	Registration	Wildlife Acoustics	SM2	1.5										Auto ID & Manual Verification	Kaleidoscope
The Mens	T2	50.996264	-0.538557	02/07/2019	2019/07/02 22:22:01	22:22:01	Barbastella barbastellus	1	Do not publish	Registration	Wildlife Acoustics	SM2	1.5										Auto ID & Manual Verification	Kaleidoscope
The Mens	T2	50.996264	-0.538557	02/07/2019	2019/07/02 22:22:35	22:22:35	Barbastella barbastellus	1	Do not publish	Registration	Wildlife Acoustics	SM2	1.5										Auto ID & Manual Verification	Kaleidoscope
The Mens	T2	50.996264	-0.538557	03/07/2019	2019/07/03 22:23:15	22:23:15	Barbastella barbastellus	1	Do not publish	Registration	Wildlife Acoustics	SM2	1.5										Auto ID & Manual Verification	Kaleidoscope
The Mens	T2	50.996264	-0.538557	01/07/2019	2019/07/01 22:24:36	22:24:36	Barbastella barbastellus	1	Do not publish	Registration	Wildlife Acoustics	SM2	1.5										Auto ID & Manual Verification	Kaleidoscope
The Mens	T2	50.996264	-0.538557	02/07/2019	2019/07/02 22:25:11	22:25:11	Barbastella barbastellus	1	Do not publish	Registration	Wildlife Acoustics	SM2	1.5										Auto ID & Manual Verification	Kaleidoscope
The Mens	T2	50.996264	-0.538557	01/07/2019	2019/07/01 22:26:54	22:26:54	Barbastella barbastellus	1	Do not publish	Registration	Wildlife Acoustics	SM2	1.5										Auto ID & Manual Verification	Kaleidoscope
The Mens	T2	50.996264	-0.538557	01/07/2019	2019/07/01 22:27:02	22:27:02	Barbastella barbastellus	1	Do not publish	Registration	Wildlife Acoustics	SM2	1.5										Auto ID & Manual Verification	Kaleidoscope
The Mens	T2	50.996264	-0.538557	01/07/2019	2019/07/01 22:27:07	22:27:07	Barbastella barbastellus	1	Do not publish	Registration	Wildlife Acoustics	SM2	1.5										Auto ID & Manual Verification	Kaleidoscope
The Mens	T2	50.996264	-0.538557	01/07/2019	2019/07/01 22:27:16	22:27:16	Barbastella barbastellus	1	Do not publish	Registration	Wildlife Acoustics	SM2	1.5										Auto ID & Manual Verification	Kaleidoscope
The Mens	T2	50.996264	-0.538557	01/07/2019	2019/07/01 22:27:28	22:27:28	Barbastella barbastellus	1	Do not publish	Registration	Wildlife Acoustics	SM2	1.5										Auto ID & Manual Verification	Kaleidoscope
The Mens	T2	50.996264	-0.538557	01/07/2019	2019/07/01 22:27:34	22:27:34	Barbastella barbastellus	1	Do not publish	Registration	Wildlife Acoustics	SM2	1.5										Auto ID & Manual Verification	Kaleidoscope
The Mens	T2	50.996264	-0.538557	01/07/2019	2019/07/01 22:28:38	22:28:38	Barbastella barbastellus	1	Do not publish	Registration	Wildlife Acoustics	SM2	1.5										Auto ID & Manual Verification	Kaleidoscope
The Mens	T2	50.996264	-0.538557	01/07/2019	2019/07/01 22:28:48	22:28:48	Barbastella barbastellus	1	Do not publish	Registration	Wildlife Acoustics	SM2	1.5										Auto ID & Manual Verification	Kaleidoscope
The Mens	T2	50.996264	-0.538557	01/07/2019	2019/07/01 22:28:54	22:28:54	Barbastella barbastellus	1	Do not publish	Registration	Wildlife Acoustics	SM2	1.5										Auto ID & Manual Verification	Kaleidoscope
The Mens	T2	50.996264	-0.538557	01/07/2019	2019/07/01 22:29:04	22:29:04	Barbastella barbastellus	1	Do not publish	Registration	Wildlife Acoustics	SM2	1.5										Auto ID & Manual Verification	Kaleidoscope
The Mens	T2	50.996264	-0.538557	03/07/2019	2019/07/03 22:32:54	22:32:54	Barbastella barbastellus	1	Do not publish	Registration	Wildlife Acoustics	SM2	1.5										Auto ID & Manual Verification	Kaleidoscope
The Mens	T2	50.996264	-0.538557	01/07/2019	2019/07/01 22:39:29	22:39:29	Barbastella barbastellus	1	Do not publish	Registration	Wildlife Acoustics	SM2	1.5										Auto ID & Manual Verification	Kaleidoscope
The Mens	T2	50.996264	-0.538557	01/07/2019	2019/07/01 22:39:35	22:39:35	Barbastella barbastellus	1	Do not publish	Registration	Wildlife Acoustics	SM2	1.5										Auto ID & Manual Verification	Kaleidoscope
The Mens	T2	50.996264	-0.538557	02/07/2019	2019/07/02 22:44:15	22:44:15	Barbastella barbastellus	1	Do not publish	Registration	Wildlife Acoustics	SM2	1.5										Auto ID & Manual Verification	Kaleidoscope
The Mens	T2	50.996264	-0.538557	02/07/2019	2019/07/02 22:44:47	22:44:47	Barbastella barbastellus	1	Do not publish	Registration	Wildlife Acoustics	SM2	1.5										Auto ID & Manual Verification	Kaleidoscope
The Mens	T2	50.996264	-0.538557	03/07/2019	2019/07/03 22:48:48	22:48:48	Barbastella barbastellus	1	Do not publish	Registration	Wildlife Acoustics	SM2	1.5										Auto ID & Manual Verification	Kaleidoscope
The Mens	V1	50.994921	-0.540134	02/07/2019	2019/07/02 00:20:25	00:20:25	Barbastella barbastellus	1	Do not publish	Registration	Wildlife Acoustics	SM2	1.5										Auto ID & Manual Verification	Kaleidoscope
The Mens	V1	50.994921	-0.540134	04/07/2019	2019/07/04 01:08:31	01:08:31	Barbastella barbastellus	1	Do not publish	Registration	Wildlife Acoustics	SM2	1.5										Auto ID & Manual Verification	Kaleidoscope
The Mens	V1	50.994921	-0.540134	04/07/2019	2019/07/04 01:31:24	01:31:24	Barbastella barbastellus	1	Do not publish	Registration	Wildlife Acoustics	SM2	1.5										Auto ID & Manual Verification	Kaleidoscope
The Mens	V1	50.994921	-0.540134	03/07/2019	2019/07/03 01:55:38	01:55:38	Barbastella barbastellus	1	Do not publish	Registration	Wildlife Acoustics	SM2	1.5										Auto ID & Manual Verification	Kaleidoscope
The Mens	V1	50.994921	-0.540134	02/07/2019	2019/07/02 01:59:05	01:59:05	Barbastella barbastellus	1	Do not publish	Registration	Wildlife Acoustics	SM2	1.5										Auto ID & Manual Verification	Kaleidoscope
The Mens	V1	50.994921	-0.540134	04/07/2019	2019/07/04 02:21:55	02:21:55	Barbastella barbastellus	1	Do not publish	Registration	Wildlife Acoustics	SM2	1.5										Auto ID & Manual Verification	Kaleidoscope
The Mens	V1	50.994921	-0.540134	02/07/2019	2019/07/02 02:37:42	02:37:42	Barbastella barbastellus	1	Do not publish	Registration	Wildlife Acoustics	SM2	1.5										Auto ID & Manual Verification	Kaleidoscope
The Mens	V1	50.994921	-0.540134	04/07/2019	2019/07/04 02:52:04	02:52:04	Barbastella barbastellus	1	Do not publish	Registration	Wildlife Acoustics	SM2	1.5										Auto ID & Manual Verification	Kaleidoscope
The Mens	V1	50.994921	-0.540134	03/07/2019	2019/07/03 03:09:55	03:09:55	Barbastella barbastellus	1	Do not publish	Registration	Wildlife Acoustics	SM2	1.5										Auto ID & Manual Verification	Kaleidoscope
The Mens	V1	50.994921	-0.540134	04/07/2019	2019/07/04 03:18:51	03:18:51	Barbastella barbastellus	1	Do not publish	Registration	Wildlife Acoustics	SM2	1.5										Auto ID & Manual Verification	Kaleidoscope
The Mens	V1	50.994921	-0.540134	03/07/2019	2019/07/03 03:45:42	03:45:42	Barbastella barbastellus	1	Do not publish	Registration	Wildlife Acoustics	SM2	1.5										Auto ID & Manual Verification	Kaleidoscope
The Mens	V1	50.994921	-0.540134	03/07/2019	2019/07/03 21:55:01	21:55:01	Barbastella barbastellus	1	Do not publish	Registration	Wildlife Acoustics	SM2	1.5										Auto ID & Manual Verification	Kaleidoscope
The Mens	V1	50.994921	-0.540134	01/07/2019	2019/07/01 21:55:44	21:55:44	Barbastella barbastellus	1	Do not publish	Registration	Wildlife Acoustics	SM2	1.5										Auto ID & Manual Verification	Kaleidoscope
The Mens	V1	50.994921	-0.540134	03/07/2019	2019/07/03 21:59:58	21:59:58	Barbastella barbastellus	1	Do not publish	Registration	Wildlife Acoustics	SM2	1.5										Auto ID & Manual Verification	Kaleidoscope
The Mens	V1	50.994921	-0.540134	01/07/2019	2019/07/01 22:00:21	22:00:21	Barbastella barbastellus	1	Do not publish	Registration	Wildlife Acoustics	SM2	1.5										Auto ID & Manual Verification	Kaleidoscope
The Mens	V1	50.994921	-0.540134	03/07/2019	2019/07/03 22:01:12	22:01:12	Barbastella barbastellus	1	Do not publish	Registration	Wildlife Acoustics	SM2	1.5										Auto ID & Manual Verification	Kaleidoscope
The Mens	V1	50.994921	-0.540134	03/07/2019	2019/07/03 22:02:48	22:02:48	Barbastella barbastellus	1	Do not publish	Registration	Wildlife Acoustics	SM2	1.5										Auto ID & Manual Verification	Kaleidoscope
The Mens	V1	50.994921	-0.540134	01/07/2019	2019/07/01 22:02:56	22:02:56	Barbastella barbastellus	1	Do not publish	Registration	Wildlife Acoustics	SM2	1.5										Auto ID & Manual Verification	Kaleidoscope
The Mens	V1	50.994921	-0.540134	03/07/2019	2019/07/03 22:03:00	22:03:00	Barbastella barbastellus	1	Do not publish	Registration	Wildlife Acoustics	SM2	1.5										Auto ID & Manual Verification	Kaleidoscope
The Mens	V1	50.994921	-0.540134	01/07/2019	2019/07/01 22:03:47	22:03:47	Barbastella barbastellus	1	Do not publish	Registration	Wildlife Acoustics	SM2	1.5										Auto ID & Manual Verification	Kaleidoscope
The Mens	V1	50.994921	-0.540134	02/07/2019	2019/07/02 22:04:57	22:04:57	Barbastella barbastellus	1	Do not publish	Registration	Wildlife Acoustics	SM2	1.5										Auto ID & Manual Verification	Kaleidoscope
The Mens	V1	50.994921	-0.540134	02/07/2019	2019/07/02 22:05:03	22:05:03	Barbastella barbastellus	1	Do not publish	Registration	Wildlife Acoustics	SM2	1.5										Auto ID & Manual Verification	Kaleidoscope
The Mens	V1	50.994921	-0.540134	03/07/2019	2019/07/03 22:05:48	22:05:48	Barbastella barbastellus	1	Do not publish	Registration	Wildlife Acoustics	SM2	1.5										Auto ID & Manual Verification	Kaleidoscope
The Mens	V1	50.994921	-0.540134	02/07/2019	2019/07/02 22:06:24	22:06:24	Barbastella barbastellus	1	Do not publish	Registration	Wildlife Acoustics	SM2	1.5										Auto ID & Manual Verification	Kaleidoscope
The Mens	V1	50.994921	-0.540134	02/07/2019	2019/07/02 22:06:44	22:06:44	Barbastella barbastellus	1	Do not publish	Registration	Wildlife Acoustics	SM2	1.5										Auto ID & Manual Verification	Kaleidoscope
The Mens	V1	50.994921	-0.540134	01/07/2019	2019/07/01 22:08:24	22:08:24	Barbastella barbastellus	1	Do not publish	Registration	Wildlife Acoustics	SM2	1.5										Auto ID & Manual Verification	Kaleidoscope
The Mens	V1	50.994921	-0.540134	03/07/2019	2019/07/03 22:08:42	22:08:42	Barbastella barbastellus	1	Do not publish	Registration	Wildlife Acoustics	SM2	1.5										Auto ID & Manual Verification	Kaleidoscope
The Mens	V1	50.994921	-0.540134	01/07/2019	2019/07/01 22:09:04	22:09:04	Barbastella barbastellus	1	Do not publish	Registration	Wildlife Acoustics	SM2	1.5										Auto ID & Manual Verification	Kaleidoscope
The Mens	V1	50.994921	-0.540134	01/07/2019	2019/07/01 22:09:53	22:09:53	Barbastella barbastellus	1	Do not publish	Registration	Wildlife Acoustics	SM2	1.5										Auto ID & Manual Verification	Kaleidoscope
The Mens	V1	50.994921	-0.540134	01/07/2019	2019/07/01 22:10:40	22:10:40	Barbastella barbastellus	1	Do not publish	Registration	Wildlife Acoustics	SM2	1.5										Auto ID & Manual Verification	Kaleidoscope
The Mens	V1	50.994921	-0.540134	02/07/2019	2019/07/02 22:11:16	22:11:16	Barbastella barbastellus	1	Do not publish	Registration	Wildlife Acoustics	SM2	1.5										Auto ID & Manual Verification	Kaleidoscope
The Mens	V1	50.994921	-0.540134	02/07/2019	2019/07/02 22:11:58	22:11:58	Barbastella barbastellus	1	Do not publish	Registration	Wildlife Acoustics	SM2	1.5										Auto ID & Manual Verification	Kaleidoscope
The Mens	V1	50.994921	-0.540134	02/07/2019	2019/07/02 22:13:47	22:13:47	Barbastella barbastellus	1	Do not publish	Registration	Wildlife Acoustics	SM2	1.5										Auto ID & Manual Verification	Kaleidoscope
The Mens	V1	50.994921	-0.540134	03/07/2019	2019/07/03 22:14:23	22:14:23	Barbastella barbastellus	1	Do not publish	Registration	Wildlife Acoustics	SM2	1.5										Auto ID & Manual Verification	Kaleidoscope
The Mens	V1	50.994921	-0.540134	02/07/2019	2019/07/02 22:15:27	22:15:27	Barbastella barbastellus	1	Do not publish	Registration	Wildlife Acoustics	SM2	1.5										Auto ID & Manual Verification	Kaleidoscope
The Mens	V1	50.994921	-0.540134	03/07/2019	2019/07/03 22:17:22	22:17:22	Barbastella barbastellus	1	Do not publish	Registration	Wildlife Acoustics	SM2	1.5										Auto ID & Manual Verification	Kaleidoscope
The Mens	V1	50.994921	-0.540134	01/07/2019	2019/07/01 22:18:10	22:18:10	Barbastella barbastellus	1	Do not publish	Registration	Wildlife Acoustics	SM2	1.5										Auto ID & Manual Verification	Kaleidoscope
The Mens	V1	50.994921	-0.540134	02/07/2019	2019/07/02 22:18:13	22:18:13	Barbastella barbastellus	1	Do not publish	Registration	Wildlife Acoustics	SM2	1.5										Auto ID & Manual Verification	Kaleidoscope
The Mens	V1	50.994921	-0.540134	01/07/2019	2019/07/01 22:18:45	22:18:45	Barbastella barbastellus	1	Do not publish	Registration	Wildlife Acoustics	SM2	1.5										Auto ID & Manual Verification	Kaleidoscope
The Mens	V1	50.994921	-0.540134	02/07/2019	2019/07/02 22:20:22	22:20:22	Barbastella barbastellus	1	Do not publish	Registration	Wildlife Acoustics	SM2	1.5										Auto ID & Manual Verification	Kaleidoscope
The Mens	V1	50.994921	-0.540134	02/07/2019	2019/07/02 22:20:31	22:20:31	Barbastella barbastellus	1	Do not publish	Registration	Wildlife Acoustics	SM2	1.5										Auto ID & Manual Verification	Kaleidoscope
The Mens	V1	50.994921	-0.540134	03/07/2019	2019/07/03 22:20:44	22:20:44	Barbastella barbastellus	1	Do not publish	Registration	Wildlife Acoustics	SM2	1.5										Auto ID & Manual Verification	Kaleidoscope
The Mens	V1	50.994921	-0.540134	03/07/2019	2019/07/03 22:21:16	22:21:16	Barbastella barbastellus	1	Do not publish	Registration	Wildlife Acoustics	SM2	1.5										Auto ID & Manual Verification	Kaleidoscope
The Mens	V1	50.994921	-0.540134	01/07/2019	2019/07/01 22:23:29	22:23:29	Barbastella barbastellus	1	Do not publish	Registration	Wildlife Acoustics	SM2	1.5										Auto ID & Manual Verification	Kaleidoscope
The Mens	V1	50.994921	-0.540134	02/07/2019	2019/07/02 22:24:15	22:24:15	Barbastella barbastellus	1	Do not publish	Registration	Wildlife Acoustics	SM2	1.5										Auto ID & Manual Verification	Kaleidoscope
The Mens	V1	50.994921	-0.540134	03/07/2019	2019/07/03 22:27:34	22:27:34	Barbastella barbastellus	1	Do not publish	Registration	Wildlife Acoustics	SM2	1.5										Auto ID & Manual Verification	Kaleidoscope
The Mens	V1	50.994921	-0.540134	01/07/2019	2019/07/01 22:28:31	22:28:31	Barbastella barbastellus	1	Do not publish	Registration	Wildlife Acoustics	SM2	1.5										Auto ID & Manual Verification	Kaleidoscope
The Mens	V1	50.994921	-0.540134	03/07/2019	2019/07/03 22:29:18	22:29:18	Barbastella barbastellus	1	Do not publish	Registration	Wildlife Acoustics	SM2	1.5										Auto ID & Manual Verification	Kaleidoscope
The Mens	V1	50.994921	-0.540134	03/07/2019	2019/07/03 22:31:29	22:31:29	Barbastella barbastellus	1	Do not publish	Registration	Wildlife Acoustics	SM2	1.5										Auto ID & Manual Verification	Kaleidoscope
The Mens	V1	50.994921	-0.540134	01/07/2019	2019/07/01 22:33:25	22:33:25	Barbastella barbastellus	1	Do not publish	Registration	Wildlife Acoustics	SM2	1.5										Auto ID & Manual Verification	Kaleidoscope
The Mens	V1	50.994921	-0.540134	03/07/2019	2019/07/03 22:48:04	22:48:04	Barbastella barbastellus	1	Do not publish	Registration	Wildlife Acoustics	SM2	1.5										Auto ID & Manual Verification	Kaleidoscope
The Mens	V1	50.994921	-0.540134	03/07/2019	2019/07/03 23:34:07	23:34:07	Barbastella barbastellus	1	Do not publish	Registration	Wildlife Acoustics	SM2	1.5										Auto ID & Manual Verification	Kaleidoscope
