# Supplementary material for: An acoustic-based method for locating maternity colonies of rare woodland bats
Source: PeerJ. 2023 Oct 3;11:e15951. doi: 10.7717/peerj.15951 (PMC10557938; doi:10.7717/peerj.15951)
Supplement: Supplemental Information 8 — The original time recordings of barbastelle bats from the passive acoustic detectors. This data was used in statistical analysis, using the R script provided, to determine the optimal cut-off threshold for the identification of woodlands with colonies. [file peerj-11-15951-s008.zip › R script and datasets (cut-off threshold analysis)/Site4.csv]

Site name	Detector identity	Lat	Lon	Date start	Date time	Pass Time	Species / Taxa taxon list	Number of bats	Sensitivity	Pass Definition	Detector Make	Detector model	Detector height m	Roost within 25m	Activity elevated by roost	Linear feature adjacent	Linear feature 25m	Anthropogenic feature adjacent	Anthropogenic feature 25m	Temperature c	Rainfall	Wind speed mph	Method of classification	Analysis software used	Notes
Goodwood	B3	50.873157	-0.746508	19/06/2019	2019/06/19 00:08:43	00:08:43	Barbastella barbastellus	1	Do not publish	Registration	Wildlife Acoustics	SM2	1.5										Auto ID & Manual Verification	Kaleidoscope
Goodwood	B3	50.873157	-0.746508	20/06/2019	2019/06/20 00:13:33	00:13:33	Barbastella barbastellus	1	Do not publish	Registration	Wildlife Acoustics	SM2	1.5										Auto ID & Manual Verification	Kaleidoscope
Goodwood	B3	50.873157	-0.746508	19/06/2019	2019/06/19 00:46:53	00:46:53	Barbastella barbastellus	1	Do not publish	Registration	Wildlife Acoustics	SM2	1.5										Auto ID & Manual Verification	Kaleidoscope
Goodwood	B3	50.873157	-0.746508	19/06/2019	2019/06/19 00:47:57	00:47:57	Barbastella barbastellus	1	Do not publish	Registration	Wildlife Acoustics	SM2	1.5										Auto ID & Manual Verification	Kaleidoscope
Goodwood	B3	50.873157	-0.746508	20/06/2019	2019/06/20 01:51:52	01:51:52	Barbastella barbastellus	1	Do not publish	Registration	Wildlife Acoustics	SM2	1.5										Auto ID & Manual Verification	Kaleidoscope
Goodwood	B3	50.873157	-0.746508	19/06/2019	2019/06/19 02:41:54	02:41:54	Barbastella barbastellus	1	Do not publish	Registration	Wildlife Acoustics	SM2	1.5										Auto ID & Manual Verification	Kaleidoscope
Goodwood	B3	50.873157	-0.746508	18/06/2019	2019/06/18 02:51:52	02:51:52	Barbastella barbastellus	1	Do not publish	Registration	Wildlife Acoustics	SM2	1.5										Auto ID & Manual Verification	Kaleidoscope
Goodwood	B3	50.873157	-0.746508	18/06/2019	2019/06/18 03:34:38	03:34:38	Barbastella barbastellus	1	Do not publish	Registration	Wildlife Acoustics	SM2	1.5										Auto ID & Manual Verification	Kaleidoscope
Goodwood	B3	50.873157	-0.746508	20/06/2019	2019/06/20 03:52:23	03:52:23	Barbastella barbastellus	1	Do not publish	Registration	Wildlife Acoustics	SM2	1.5										Auto ID & Manual Verification	Kaleidoscope
Goodwood	B3	50.873157	-0.746508	18/06/2019	2019/06/18 04:11:54	04:11:54	Barbastella barbastellus	1	Do not publish	Registration	Wildlife Acoustics	SM2	1.5										Auto ID & Manual Verification	Kaleidoscope
Goodwood	B3	50.873157	-0.746508	19/06/2019	2019/06/19 21:37:02	21:37:02	Barbastella barbastellus	1	Do not publish	Registration	Wildlife Acoustics	SM2	1.5										Auto ID & Manual Verification	Kaleidoscope
Goodwood	B3	50.873157	-0.746508	19/06/2019	2019/06/19 21:37:18	21:37:18	Barbastella barbastellus	1	Do not publish	Registration	Wildlife Acoustics	SM2	1.5										Auto ID & Manual Verification	Kaleidoscope
Goodwood	B3	50.873157	-0.746508	19/06/2019	2019/06/19 21:39:12	21:39:12	Barbastella barbastellus	1	Do not publish	Registration	Wildlife Acoustics	SM2	1.5										Auto ID & Manual Verification	Kaleidoscope
Goodwood	B3	50.873157	-0.746508	19/06/2019	2019/06/19 21:39:22	21:39:22	Barbastella barbastellus	1	Do not publish	Registration	Wildlife Acoustics	SM2	1.5										Auto ID & Manual Verification	Kaleidoscope
Goodwood	B3	50.873157	-0.746508	19/06/2019	2019/06/19 21:39:27	21:39:27	Barbastella barbastellus	1	Do not publish	Registration	Wildlife Acoustics	SM2	1.5										Auto ID & Manual Verification	Kaleidoscope
Goodwood	B3	50.873157	-0.746508	19/06/2019	2019/06/19 21:39:39	21:39:39	Barbastella barbastellus	1	Do not publish	Registration	Wildlife Acoustics	SM2	1.5										Auto ID & Manual Verification	Kaleidoscope
Goodwood	B3	50.873157	-0.746508	19/06/2019	2019/06/19 21:43:05	21:43:05	Barbastella barbastellus	1	Do not publish	Registration	Wildlife Acoustics	SM2	1.5										Auto ID & Manual Verification	Kaleidoscope
Goodwood	B3	50.873157	-0.746508	17/06/2019	2019/06/17 21:46:40	21:46:40	Barbastella barbastellus	1	Do not publish	Registration	Wildlife Acoustics	SM2	1.5										Auto ID & Manual Verification	Kaleidoscope
Goodwood	B3	50.873157	-0.746508	19/06/2019	2019/06/19 21:49:14	21:49:14	Barbastella barbastellus	1	Do not publish	Registration	Wildlife Acoustics	SM2	1.5										Auto ID & Manual Verification	Kaleidoscope
Goodwood	B3	50.873157	-0.746508	18/06/2019	2019/06/18 21:53:05	21:53:05	Barbastella barbastellus	1	Do not publish	Registration	Wildlife Acoustics	SM2	1.5										Auto ID & Manual Verification	Kaleidoscope
Goodwood	B3	50.873157	-0.746508	17/06/2019	2019/06/17 21:55:01	21:55:01	Barbastella barbastellus	1	Do not publish	Registration	Wildlife Acoustics	SM2	1.5										Auto ID & Manual Verification	Kaleidoscope
Goodwood	B3	50.873157	-0.746508	17/06/2019	2019/06/17 21:55:14	21:55:14	Barbastella barbastellus	1	Do not publish	Registration	Wildlife Acoustics	SM2	1.5										Auto ID & Manual Verification	Kaleidoscope
Goodwood	B3	50.873157	-0.746508	17/06/2019	2019/06/17 22:00:41	22:00:41	Barbastella barbastellus	1	Do not publish	Registration	Wildlife Acoustics	SM2	1.5										Auto ID & Manual Verification	Kaleidoscope
Goodwood	B3	50.873157	-0.746508	17/06/2019	2019/06/17 22:01:18	22:01:18	Barbastella barbastellus	1	Do not publish	Registration	Wildlife Acoustics	SM2	1.5										Auto ID & Manual Verification	Kaleidoscope
Goodwood	B3	50.873157	-0.746508	17/06/2019	2019/06/17 22:06:08	22:06:08	Barbastella barbastellus	1	Do not publish	Registration	Wildlife Acoustics	SM2	1.5										Auto ID & Manual Verification	Kaleidoscope
Goodwood	B3	50.873157	-0.746508	19/06/2019	2019/06/19 23:34:17	23:34:17	Barbastella barbastellus	1	Do not publish	Registration	Wildlife Acoustics	SM2	1.5										Auto ID & Manual Verification	Kaleidoscope
Goodwood	E3	50.872735	-0.755981	18/06/2019	2019/06/18 00:01:51	00:01:51	Barbastella barbastellus	1	Do not publish	Registration	Wildlife Acoustics	SM2	1.5										Auto ID & Manual Verification	Kaleidoscope
Goodwood	E3	50.872735	-0.755981	19/06/2019	2019/06/19 01:20:01	01:20:01	Barbastella barbastellus	1	Do not publish	Registration	Wildlife Acoustics	SM2	1.5										Auto ID & Manual Verification	Kaleidoscope
Goodwood	E3	50.872735	-0.755981	19/06/2019	2019/06/19 01:36:42	01:36:42	Barbastella barbastellus	1	Do not publish	Registration	Wildlife Acoustics	SM2	1.5										Auto ID & Manual Verification	Kaleidoscope
Goodwood	E3	50.872735	-0.755981	19/06/2019	2019/06/19 02:07:05	02:07:05	Barbastella barbastellus	1	Do not publish	Registration	Wildlife Acoustics	SM2	1.5										Auto ID & Manual Verification	Kaleidoscope
Goodwood	E3	50.872735	-0.755981	20/06/2019	2019/06/20 03:00:42	03:00:42	Barbastella barbastellus	1	Do not publish	Registration	Wildlife Acoustics	SM2	1.5										Auto ID & Manual Verification	Kaleidoscope
Goodwood	E3	50.872735	-0.755981	18/06/2019	2019/06/18 03:02:49	03:02:49	Barbastella barbastellus	1	Do not publish	Registration	Wildlife Acoustics	SM2	1.5										Auto ID & Manual Verification	Kaleidoscope
Goodwood	E3	50.872735	-0.755981	18/06/2019	2019/06/18 03:19:23	03:19:23	Barbastella barbastellus	1	Do not publish	Registration	Wildlife Acoustics	SM2	1.5										Auto ID & Manual Verification	Kaleidoscope
Goodwood	E3	50.872735	-0.755981	18/06/2019	2019/06/18 03:20:04	03:20:04	Barbastella barbastellus	1	Do not publish	Registration	Wildlife Acoustics	SM2	1.5										Auto ID & Manual Verification	Kaleidoscope
Goodwood	E3	50.872735	-0.755981	18/06/2019	2019/06/18 03:21:01	03:21:01	Barbastella barbastellus	1	Do not publish	Registration	Wildlife Acoustics	SM2	1.5										Auto ID & Manual Verification	Kaleidoscope
Goodwood	E3	50.872735	-0.755981	19/06/2019	2019/06/19 03:23:04	03:23:04	Barbastella barbastellus	1	Do not publish	Registration	Wildlife Acoustics	SM2	1.5										Auto ID & Manual Verification	Kaleidoscope
Goodwood	E3	50.872735	-0.755981	18/06/2019	2019/06/18 03:46:23	03:46:23	Barbastella barbastellus	1	Do not publish	Registration	Wildlife Acoustics	SM2	1.5										Auto ID & Manual Verification	Kaleidoscope
Goodwood	E3	50.872735	-0.755981	19/06/2019	2019/06/19 04:00:31	04:00:31	Barbastella barbastellus	1	Do not publish	Registration	Wildlife Acoustics	SM2	1.5										Auto ID & Manual Verification	Kaleidoscope
Goodwood	E3	50.872735	-0.755981	20/06/2019	2019/06/20 04:02:17	04:02:17	Barbastella barbastellus	1	Do not publish	Registration	Wildlife Acoustics	SM2	1.5										Auto ID & Manual Verification	Kaleidoscope
Goodwood	E3	50.872735	-0.755981	19/06/2019	2019/06/19 04:02:28	04:02:28	Barbastella barbastellus	1	Do not publish	Registration	Wildlife Acoustics	SM2	1.5										Auto ID & Manual Verification	Kaleidoscope
Goodwood	E3	50.872735	-0.755981	19/06/2019	2019/06/19 04:03:20	04:03:20	Barbastella barbastellus	1	Do not publish	Registration	Wildlife Acoustics	SM2	1.5										Auto ID & Manual Verification	Kaleidoscope
Goodwood	E3	50.872735	-0.755981	19/06/2019	2019/06/19 21:47:51	21:47:51	Barbastella barbastellus	1	Do not publish	Registration	Wildlife Acoustics	SM2	1.5										Auto ID & Manual Verification	Kaleidoscope
Goodwood	E3	50.872735	-0.755981	19/06/2019	2019/06/19 21:48:19	21:48:19	Barbastella barbastellus	1	Do not publish	Registration	Wildlife Acoustics	SM2	1.5										Auto ID & Manual Verification	Kaleidoscope
Goodwood	E3	50.872735	-0.755981	19/06/2019	2019/06/19 21:49:36	21:49:36	Barbastella barbastellus	1	Do not publish	Registration	Wildlife Acoustics	SM2	1.5										Auto ID & Manual Verification	Kaleidoscope
Goodwood	E3	50.872735	-0.755981	19/06/2019	2019/06/19 21:51:30	21:51:30	Barbastella barbastellus	1	Do not publish	Registration	Wildlife Acoustics	SM2	1.5										Auto ID & Manual Verification	Kaleidoscope
Goodwood	E3	50.872735	-0.755981	19/06/2019	2019/06/19 21:52:29	21:52:29	Barbastella barbastellus	1	Do not publish	Registration	Wildlife Acoustics	SM2	1.5										Auto ID & Manual Verification	Kaleidoscope
Goodwood	E3	50.872735	-0.755981	18/06/2019	2019/06/18 21:53:19	21:53:19	Barbastella barbastellus	1	Do not publish	Registration	Wildlife Acoustics	SM2	1.5										Auto ID & Manual Verification	Kaleidoscope
Goodwood	E3	50.872735	-0.755981	18/06/2019	2019/06/18 21:54:40	21:54:40	Barbastella barbastellus	1	Do not publish	Registration	Wildlife Acoustics	SM2	1.5										Auto ID & Manual Verification	Kaleidoscope
Goodwood	E3	50.872735	-0.755981	18/06/2019	2019/06/18 21:55:00	21:55:00	Barbastella barbastellus	1	Do not publish	Registration	Wildlife Acoustics	SM2	1.5										Auto ID & Manual Verification	Kaleidoscope
Goodwood	E3	50.872735	-0.755981	18/06/2019	2019/06/18 21:56:31	21:56:31	Barbastella barbastellus	1	Do not publish	Registration	Wildlife Acoustics	SM2	1.5										Auto ID & Manual Verification	Kaleidoscope
Goodwood	E3	50.872735	-0.755981	19/06/2019	2019/06/19 21:57:25	21:57:25	Barbastella barbastellus	1	Do not publish	Registration	Wildlife Acoustics	SM2	1.5										Auto ID & Manual Verification	Kaleidoscope
Goodwood	E3	50.872735	-0.755981	17/06/2019	2019/06/17 21:58:01	21:58:01	Barbastella barbastellus	1	Do not publish	Registration	Wildlife Acoustics	SM2	1.5										Auto ID & Manual Verification	Kaleidoscope
Goodwood	E3	50.872735	-0.755981	17/06/2019	2019/06/17 21:58:36	21:58:36	Barbastella barbastellus	1	Do not publish	Registration	Wildlife Acoustics	SM2	1.5										Auto ID & Manual Verification	Kaleidoscope
Goodwood	E3	50.872735	-0.755981	17/06/2019	2019/06/17 22:00:40	22:00:40	Barbastella barbastellus	1	Do not publish	Registration	Wildlife Acoustics	SM2	1.5										Auto ID & Manual Verification	Kaleidoscope
Goodwood	E3	50.872735	-0.755981	17/06/2019	2019/06/17 22:01:36	22:01:36	Barbastella barbastellus	1	Do not publish	Registration	Wildlife Acoustics	SM2	1.5										Auto ID & Manual Verification	Kaleidoscope
Goodwood	E3	50.872735	-0.755981	17/06/2019	2019/06/17 22:02:24	22:02:24	Barbastella barbastellus	1	Do not publish	Registration	Wildlife Acoustics	SM2	1.5										Auto ID & Manual Verification	Kaleidoscope
Goodwood	E3	50.872735	-0.755981	17/06/2019	2019/06/17 22:02:29	22:02:29	Barbastella barbastellus	1	Do not publish	Registration	Wildlife Acoustics	SM2	1.5										Auto ID & Manual Verification	Kaleidoscope
Goodwood	E3	50.872735	-0.755981	17/06/2019	2019/06/17 22:02:53	22:02:53	Barbastella barbastellus	1	Do not publish	Registration	Wildlife Acoustics	SM2	1.5										Auto ID & Manual Verification	Kaleidoscope
Goodwood	E3	50.872735	-0.755981	17/06/2019	2019/06/17 22:05:05	22:05:05	Barbastella barbastellus	1	Do not publish	Registration	Wildlife Acoustics	SM2	1.5										Auto ID & Manual Verification	Kaleidoscope
Goodwood	E3	50.872735	-0.755981	17/06/2019	2019/06/17 22:05:20	22:05:20	Barbastella barbastellus	1	Do not publish	Registration	Wildlife Acoustics	SM2	1.5										Auto ID & Manual Verification	Kaleidoscope
Goodwood	E3	50.872735	-0.755981	17/06/2019	2019/06/17 22:06:36	22:06:36	Barbastella barbastellus	1	Do not publish	Registration	Wildlife Acoustics	SM2	1.5										Auto ID & Manual Verification	Kaleidoscope
Goodwood	E3	50.872735	-0.755981	17/06/2019	2019/06/17 22:07:09	22:07:09	Barbastella barbastellus	1	Do not publish	Registration	Wildlife Acoustics	SM2	1.5										Auto ID & Manual Verification	Kaleidoscope
Goodwood	E3	50.872735	-0.755981	19/06/2019	2019/06/19 22:10:58	22:10:58	Barbastella barbastellus	1	Do not publish	Registration	Wildlife Acoustics	SM2	1.5										Auto ID & Manual Verification	Kaleidoscope
Goodwood	E3	50.872735	-0.755981	17/06/2019	2019/06/17 22:11:21	22:11:21	Barbastella barbastellus	1	Do not publish	Registration	Wildlife Acoustics	SM2	1.5										Auto ID & Manual Verification	Kaleidoscope
Goodwood	E3	50.872735	-0.755981	17/06/2019	2019/06/17 22:15:21	22:15:21	Barbastella barbastellus	1	Do not publish	Registration	Wildlife Acoustics	SM2	1.5										Auto ID & Manual Verification	Kaleidoscope
Goodwood	E3	50.872735	-0.755981	17/06/2019	2019/06/17 23:56:12	23:56:12	Barbastella barbastellus	1	Do not publish	Registration	Wildlife Acoustics	SM2	1.5										Auto ID & Manual Verification	Kaleidoscope
Goodwood	E3 (open)	50.87071	-0.744945	20/06/2019	2019/06/20 00:20:45	00:20:45	Barbastella barbastellus	1	Do not publish	Registration	Wildlife Acoustics	SM2	1.5										Auto ID & Manual Verification	Kaleidoscope
Goodwood	E3 (open)	50.87071	-0.744945	20/06/2019	2019/06/20 00:44:18	00:44:18	Barbastella barbastellus	1	Do not publish	Registration	Wildlife Acoustics	SM2	1.5										Auto ID & Manual Verification	Kaleidoscope
Goodwood	E3 (open)	50.87071	-0.744945	19/06/2019	2019/06/19 02:15:57	02:15:57	Barbastella barbastellus	1	Do not publish	Registration	Wildlife Acoustics	SM2	1.5										Auto ID & Manual Verification	Kaleidoscope
Goodwood	E3 (open)	50.87071	-0.744945	20/06/2019	2019/06/20 02:30:58	02:30:58	Barbastella barbastellus	1	Do not publish	Registration	Wildlife Acoustics	SM2	1.5										Auto ID & Manual Verification	Kaleidoscope
Goodwood	E3 (open)	50.87071	-0.744945	18/06/2019	2019/06/18 03:33:16	03:33:16	Barbastella barbastellus	1	Do not publish	Registration	Wildlife Acoustics	SM2	1.5										Auto ID & Manual Verification	Kaleidoscope
Goodwood	E3 (open)	50.87071	-0.744945	18/06/2019	2019/06/18 03:39:05	03:39:05	Barbastella barbastellus	1	Do not publish	Registration	Wildlife Acoustics	SM2	1.5										Auto ID & Manual Verification	Kaleidoscope
Goodwood	E3 (open)	50.87071	-0.744945	20/06/2019	2019/06/20 03:42:17	03:42:17	Barbastella barbastellus	1	Do not publish	Registration	Wildlife Acoustics	SM2	1.5										Auto ID & Manual Verification	Kaleidoscope
Goodwood	E3 (open)	50.87071	-0.744945	20/06/2019	2019/06/20 03:47:27	03:47:27	Barbastella barbastellus	1	Do not publish	Registration	Wildlife Acoustics	SM2	1.5										Auto ID & Manual Verification	Kaleidoscope
Goodwood	E3 (open)	50.87071	-0.744945	20/06/2019	2019/06/20 04:00:27	04:00:27	Barbastella barbastellus	1	Do not publish	Registration	Wildlife Acoustics	SM2	1.5										Auto ID & Manual Verification	Kaleidoscope
Goodwood	E3 (open)	50.87071	-0.744945	18/06/2019	2019/06/18 21:40:27	21:40:27	Barbastella barbastellus	1	Do not publish	Registration	Wildlife Acoustics	SM2	1.5										Auto ID & Manual Verification	Kaleidoscope
Goodwood	E3 (open)	50.87071	-0.744945	19/06/2019	2019/06/19 21:44:03	21:44:03	Barbastella barbastellus	1	Do not publish	Registration	Wildlife Acoustics	SM2	1.5										Auto ID & Manual Verification	Kaleidoscope
Goodwood	E3 (open)	50.87071	-0.744945	17/06/2019	2019/06/17 21:44:14	21:44:14	Barbastella barbastellus	1	Do not publish	Registration	Wildlife Acoustics	SM2	1.5										Auto ID & Manual Verification	Kaleidoscope
Goodwood	E3 (open)	50.87071	-0.744945	19/06/2019	2019/06/19 21:49:30	21:49:30	Barbastella barbastellus	1	Do not publish	Registration	Wildlife Acoustics	SM2	1.5										Auto ID & Manual Verification	Kaleidoscope
Goodwood	E3 (open)	50.87071	-0.744945	18/06/2019	2019/06/18 21:50:26	21:50:26	Barbastella barbastellus	1	Do not publish	Registration	Wildlife Acoustics	SM2	1.5										Auto ID & Manual Verification	Kaleidoscope
Goodwood	E3 (open)	50.87071	-0.744945	19/06/2019	2019/06/19 21:50:41	21:50:41	Barbastella barbastellus	1	Do not publish	Registration	Wildlife Acoustics	SM2	1.5										Auto ID & Manual Verification	Kaleidoscope
Goodwood	E3 (open)	50.87071	-0.744945	19/06/2019	2019/06/19 21:51:06	21:51:06	Barbastella barbastellus	1	Do not publish	Registration	Wildlife Acoustics	SM2	1.5										Auto ID & Manual Verification	Kaleidoscope
Goodwood	E3 (open)	50.87071	-0.744945	19/06/2019	2019/06/19 21:52:00	21:52:00	Barbastella barbastellus	1	Do not publish	Registration	Wildlife Acoustics	SM2	1.5										Auto ID & Manual Verification	Kaleidoscope
Goodwood	E3 (open)	50.87071	-0.744945	19/06/2019	2019/06/19 21:52:12	21:52:12	Barbastella barbastellus	1	Do not publish	Registration	Wildlife Acoustics	SM2	1.5										Auto ID & Manual Verification	Kaleidoscope
Goodwood	E3 (open)	50.87071	-0.744945	19/06/2019	2019/06/19 21:52:24	21:52:24	Barbastella barbastellus	1	Do not publish	Registration	Wildlife Acoustics	SM2	1.5										Auto ID & Manual Verification	Kaleidoscope
Goodwood	E3 (open)	50.87071	-0.744945	19/06/2019	2019/06/19 21:52:31	21:52:31	Barbastella barbastellus	1	Do not publish	Registration	Wildlife Acoustics	SM2	1.5										Auto ID & Manual Verification	Kaleidoscope
Goodwood	E3 (open)	50.87071	-0.744945	19/06/2019	2019/06/19 21:52:49	21:52:49	Barbastella barbastellus	1	Do not publish	Registration	Wildlife Acoustics	SM2	1.5										Auto ID & Manual Verification	Kaleidoscope
Goodwood	E3 (open)	50.87071	-0.744945	18/06/2019	2019/06/18 21:52:53	21:52:53	Barbastella barbastellus	1	Do not publish	Registration	Wildlife Acoustics	SM2	1.5										Auto ID & Manual Verification	Kaleidoscope
Goodwood	E3 (open)	50.87071	-0.744945	17/06/2019	2019/06/17 21:54:12	21:54:12	Barbastella barbastellus	1	Do not publish	Registration	Wildlife Acoustics	SM2	1.5										Auto ID & Manual Verification	Kaleidoscope
Goodwood	E3 (open)	50.87071	-0.744945	19/06/2019	2019/06/19 21:54:19	21:54:19	Barbastella barbastellus	1	Do not publish	Registration	Wildlife Acoustics	SM2	1.5										Auto ID & Manual Verification	Kaleidoscope
Goodwood	E3 (open)	50.87071	-0.744945	19/06/2019	2019/06/19 21:54:44	21:54:44	Barbastella barbastellus	1	Do not publish	Registration	Wildlife Acoustics	SM2	1.5										Auto ID & Manual Verification	Kaleidoscope
Goodwood	E3 (open)	50.87071	-0.744945	17/06/2019	2019/06/17 21:55:22	21:55:22	Barbastella barbastellus	1	Do not publish	Registration	Wildlife Acoustics	SM2	1.5										Auto ID & Manual Verification	Kaleidoscope
Goodwood	E3 (open)	50.87071	-0.744945	17/06/2019	2019/06/17 21:58:12	21:58:12	Barbastella barbastellus	1	Do not publish	Registration	Wildlife Acoustics	SM2	1.5										Auto ID & Manual Verification	Kaleidoscope
Goodwood	E3 (open)	50.87071	-0.744945	17/06/2019	2019/06/17 21:58:31	21:58:31	Barbastella barbastellus	1	Do not publish	Registration	Wildlife Acoustics	SM2	1.5										Auto ID & Manual Verification	Kaleidoscope
Goodwood	E3 (open)	50.87071	-0.744945	17/06/2019	2019/06/17 22:00:15	22:00:15	Barbastella barbastellus	1	Do not publish	Registration	Wildlife Acoustics	SM2	1.5										Auto ID & Manual Verification	Kaleidoscope
Goodwood	E3 (open)	50.87071	-0.744945	18/06/2019	2019/06/18 22:01:27	22:01:27	Barbastella barbastellus	1	Do not publish	Registration	Wildlife Acoustics	SM2	1.5										Auto ID & Manual Verification	Kaleidoscope
Goodwood	E3 (open)	50.87071	-0.744945	17/06/2019	2019/06/17 22:05:24	22:05:24	Barbastella barbastellus	1	Do not publish	Registration	Wildlife Acoustics	SM2	1.5										Auto ID & Manual Verification	Kaleidoscope
Goodwood	E3 (open)	50.87071	-0.744945	19/06/2019	2019/06/19 22:06:16	22:06:16	Barbastella barbastellus	1	Do not publish	Registration	Wildlife Acoustics	SM2	1.5										Auto ID & Manual Verification	Kaleidoscope
Goodwood	E3 (open)	50.87071	-0.744945	17/06/2019	2019/06/17 22:07:44	22:07:44	Barbastella barbastellus	1	Do not publish	Registration	Wildlife Acoustics	SM2	1.5										Auto ID & Manual Verification	Kaleidoscope
Goodwood	E3 (open)	50.87071	-0.744945	17/06/2019	2019/06/17 22:09:04	22:09:04	Barbastella barbastellus	1	Do not publish	Registration	Wildlife Acoustics	SM2	1.5										Auto ID & Manual Verification	Kaleidoscope
Goodwood	E3 (open)	50.87071	-0.744945	19/06/2019	2019/06/19 23:29:12	23:29:12	Barbastella barbastellus	1	Do not publish	Registration	Wildlife Acoustics	SM2	1.5										Auto ID & Manual Verification	Kaleidoscope
Goodwood	F3	50.874245	-0.758278	20/06/2019	2019/06/20 01:58:59	01:58:59	Barbastella barbastellus	1	Do not publish	Registration	Wildlife Acoustics	SM2	1.5										Auto ID & Manual Verification	Kaleidoscope
Goodwood	F3	50.874245	-0.758278	20/06/2019	2019/06/20 03:08:48	03:08:48	Barbastella barbastellus	1	Do not publish	Registration	Wildlife Acoustics	SM2	1.5										Auto ID & Manual Verification	Kaleidoscope
Goodwood	F3	50.874245	-0.758278	20/06/2019	2019/06/20 03:28:14	03:28:14	Barbastella barbastellus	1	Do not publish	Registration	Wildlife Acoustics	SM2	1.5										Auto ID & Manual Verification	Kaleidoscope
Goodwood	F3	50.874245	-0.758278	20/06/2019	2019/06/20 03:38:59	03:38:59	Barbastella barbastellus	1	Do not publish	Registration	Wildlife Acoustics	SM2	1.5										Auto ID & Manual Verification	Kaleidoscope
Goodwood	F3	50.874245	-0.758278	18/06/2019	2019/06/18 03:50:50	03:50:50	Barbastella barbastellus	1	Do not publish	Registration	Wildlife Acoustics	SM2	1.5										Auto ID & Manual Verification	Kaleidoscope
Goodwood	F3	50.874245	-0.758278	18/06/2019	2019/06/18 03:57:17	03:57:17	Barbastella barbastellus	1	Do not publish	Registration	Wildlife Acoustics	SM2	1.5										Auto ID & Manual Verification	Kaleidoscope
Goodwood	F3	50.874245	-0.758278	19/06/2019	2019/06/19 03:59:12	03:59:12	Barbastella barbastellus	1	Do not publish	Registration	Wildlife Acoustics	SM2	1.5										Auto ID & Manual Verification	Kaleidoscope
Goodwood	F3	50.874245	-0.758278	18/06/2019	2019/06/18 04:02:56	04:02:56	Barbastella barbastellus	1	Do not publish	Registration	Wildlife Acoustics	SM2	1.5										Auto ID & Manual Verification	Kaleidoscope
Goodwood	F3	50.874245	-0.758278	19/06/2019	2019/06/19 04:05:28	04:05:28	Barbastella barbastellus	1	Do not publish	Registration	Wildlife Acoustics	SM2	1.5										Auto ID & Manual Verification	Kaleidoscope
Goodwood	F3	50.874245	-0.758278	19/06/2019	2019/06/19 04:06:01	04:06:01	Barbastella barbastellus	1	Do not publish	Registration	Wildlife Acoustics	SM2	1.5										Auto ID & Manual Verification	Kaleidoscope
Goodwood	F3	50.874245	-0.758278	19/06/2019	2019/06/19 21:50:41	21:50:41	Barbastella barbastellus	1	Do not publish	Registration	Wildlife Acoustics	SM2	1.5										Auto ID & Manual Verification	Kaleidoscope
Goodwood	F3	50.874245	-0.758278	18/06/2019	2019/06/18 21:53:14	21:53:14	Barbastella barbastellus	1	Do not publish	Registration	Wildlife Acoustics	SM2	1.5										Auto ID & Manual Verification	Kaleidoscope
Goodwood	F3	50.874245	-0.758278	18/06/2019	2019/06/18 21:54:02	21:54:02	Barbastella barbastellus	1	Do not publish	Registration	Wildlife Acoustics	SM2	1.5										Auto ID & Manual Verification	Kaleidoscope
Goodwood	F3	50.874245	-0.758278	18/06/2019	2019/06/18 21:56:58	21:56:58	Barbastella barbastellus	1	Do not publish	Registration	Wildlife Acoustics	SM2	1.5										Auto ID & Manual Verification	Kaleidoscope
Goodwood	F3	50.874245	-0.758278	17/06/2019	2019/06/17 22:02:53	22:02:53	Barbastella barbastellus	1	Do not publish	Registration	Wildlife Acoustics	SM2	1.5										Auto ID & Manual Verification	Kaleidoscope
Goodwood	F3	50.874245	-0.758278	17/06/2019	2019/06/17 22:03:14	22:03:14	Barbastella barbastellus	1	Do not publish	Registration	Wildlife Acoustics	SM2	1.5										Auto ID & Manual Verification	Kaleidoscope
Goodwood	F3	50.874245	-0.758278	17/06/2019	2019/06/17 22:03:33	22:03:33	Barbastella barbastellus	1	Do not publish	Registration	Wildlife Acoustics	SM2	1.5										Auto ID & Manual Verification	Kaleidoscope
Goodwood	F3	50.874245	-0.758278	17/06/2019	2019/06/17 22:23:17	22:23:17	Barbastella barbastellus	1	Do not publish	Registration	Wildlife Acoustics	SM2	1.5										Auto ID & Manual Verification	Kaleidoscope
Goodwood	H3	50.872609	-0.745845	20/06/2019	2019/06/20 00:25:48	00:25:48	Barbastella barbastellus	1	Do not publish	Registration	Wildlife Acoustics	SM2	1.5										Auto ID & Manual Verification	Kaleidoscope
Goodwood	H3	50.872609	-0.745845	20/06/2019	2019/06/20 00:32:06	00:32:06	Barbastella barbastellus	1	Do not publish	Registration	Wildlife Acoustics	SM2	1.5										Auto ID & Manual Verification	Kaleidoscope
Goodwood	H3	50.872609	-0.745845	20/06/2019	2019/06/20 00:50:13	00:50:13	Barbastella barbastellus	1	Do not publish	Registration	Wildlife Acoustics	SM2	1.5										Auto ID & Manual Verification	Kaleidoscope
Goodwood	H3	50.872609	-0.745845	19/06/2019	2019/06/19 01:21:08	01:21:08	Barbastella barbastellus	1	Do not publish	Registration	Wildlife Acoustics	SM2	1.5										Auto ID & Manual Verification	Kaleidoscope
Goodwood	H3	50.872609	-0.745845	20/06/2019	2019/06/20 02:13:21	02:13:21	Barbastella barbastellus	1	Do not publish	Registration	Wildlife Acoustics	SM2	1.5										Auto ID & Manual Verification	Kaleidoscope
Goodwood	H3	50.872609	-0.745845	20/06/2019	2019/06/20 02:13:28	02:13:28	Barbastella barbastellus	1	Do not publish	Registration	Wildlife Acoustics	SM2	1.5										Auto ID & Manual Verification	Kaleidoscope
Goodwood	H3	50.872609	-0.745845	20/06/2019	2019/06/20 02:20:26	02:20:26	Barbastella barbastellus	1	Do not publish	Registration	Wildlife Acoustics	SM2	1.5										Auto ID & Manual Verification	Kaleidoscope
Goodwood	H3	50.872609	-0.745845	18/06/2019	2019/06/18 02:26:01	02:26:01	Barbastella barbastellus	1	Do not publish	Registration	Wildlife Acoustics	SM2	1.5										Auto ID & Manual Verification	Kaleidoscope
Goodwood	H3	50.872609	-0.745845	18/06/2019	2019/06/18 02:26:37	02:26:37	Barbastella barbastellus	1	Do not publish	Registration	Wildlife Acoustics	SM2	1.5										Auto ID & Manual Verification	Kaleidoscope
Goodwood	H3	50.872609	-0.745845	18/06/2019	2019/06/18 03:21:31	03:21:31	Barbastella barbastellus	1	Do not publish	Registration	Wildlife Acoustics	SM2	1.5										Auto ID & Manual Verification	Kaleidoscope
Goodwood	H3	50.872609	-0.745845	18/06/2019	2019/06/18 03:21:46	03:21:46	Barbastella barbastellus	1	Do not publish	Registration	Wildlife Acoustics	SM2	1.5										Auto ID & Manual Verification	Kaleidoscope
Goodwood	H3	50.872609	-0.745845	20/06/2019	2019/06/20 03:32:51	03:32:51	Barbastella barbastellus	1	Do not publish	Registration	Wildlife Acoustics	SM2	1.5										Auto ID & Manual Verification	Kaleidoscope
Goodwood	H3	50.872609	-0.745845	18/06/2019	2019/06/18 03:39:34	03:39:34	Barbastella barbastellus	1	Do not publish	Registration	Wildlife Acoustics	SM2	1.5										Auto ID & Manual Verification	Kaleidoscope
Goodwood	H3	50.872609	-0.745845	20/06/2019	2019/06/20 03:43:39	03:43:39	Barbastella barbastellus	1	Do not publish	Registration	Wildlife Acoustics	SM2	1.5										Auto ID & Manual Verification	Kaleidoscope
Goodwood	H3	50.872609	-0.745845	20/06/2019	2019/06/20 03:45:13	03:45:13	Barbastella barbastellus	1	Do not publish	Registration	Wildlife Acoustics	SM2	1.5										Auto ID & Manual Verification	Kaleidoscope
Goodwood	H3	50.872609	-0.745845	20/06/2019	2019/06/20 03:47:35	03:47:35	Barbastella barbastellus	1	Do not publish	Registration	Wildlife Acoustics	SM2	1.5										Auto ID & Manual Verification	Kaleidoscope
Goodwood	H3	50.872609	-0.745845	20/06/2019	2019/06/20 03:48:01	03:48:01	Barbastella barbastellus	1	Do not publish	Registration	Wildlife Acoustics	SM2	1.5										Auto ID & Manual Verification	Kaleidoscope
Goodwood	H3	50.872609	-0.745845	20/06/2019	2019/06/20 03:48:09	03:48:09	Barbastella barbastellus	1	Do not publish	Registration	Wildlife Acoustics	SM2	1.5										Auto ID & Manual Verification	Kaleidoscope
Goodwood	H3	50.872609	-0.745845	20/06/2019	2019/06/20 03:48:18	03:48:18	Barbastella barbastellus	1	Do not publish	Registration	Wildlife Acoustics	SM2	1.5										Auto ID & Manual Verification	Kaleidoscope
Goodwood	H3	50.872609	-0.745845	20/06/2019	2019/06/20 03:51:15	03:51:15	Barbastella barbastellus	1	Do not publish	Registration	Wildlife Acoustics	SM2	1.5										Auto ID & Manual Verification	Kaleidoscope
Goodwood	H3	50.872609	-0.745845	19/06/2019	2019/06/19 03:51:52	03:51:52	Barbastella barbastellus	1	Do not publish	Registration	Wildlife Acoustics	SM2	1.5										Auto ID & Manual Verification	Kaleidoscope
Goodwood	H3	50.872609	-0.745845	20/06/2019	2019/06/20 03:52:07	03:52:07	Barbastella barbastellus	1	Do not publish	Registration	Wildlife Acoustics	SM2	1.5										Auto ID & Manual Verification	Kaleidoscope
Goodwood	H3	50.872609	-0.745845	18/06/2019	2019/06/18 03:54:09	03:54:09	Barbastella barbastellus	1	Do not publish	Registration	Wildlife Acoustics	SM2	1.5										Auto ID & Manual Verification	Kaleidoscope
Goodwood	H3	50.872609	-0.745845	19/06/2019	2019/06/19 03:54:17	03:54:17	Barbastella barbastellus	1	Do not publish	Registration	Wildlife Acoustics	SM2	1.5										Auto ID & Manual Verification	Kaleidoscope
Goodwood	H3	50.872609	-0.745845	18/06/2019	2019/06/18 03:59:04	03:59:04	Barbastella barbastellus	1	Do not publish	Registration	Wildlife Acoustics	SM2	1.5										Auto ID & Manual Verification	Kaleidoscope
Goodwood	H3	50.872609	-0.745845	19/06/2019	2019/06/19 04:00:39	04:00:39	Barbastella barbastellus	1	Do not publish	Registration	Wildlife Acoustics	SM2	1.5										Auto ID & Manual Verification	Kaleidoscope
Goodwood	H3	50.872609	-0.745845	20/06/2019	2019/06/20 04:00:45	04:00:45	Barbastella barbastellus	1	Do not publish	Registration	Wildlife Acoustics	SM2	1.5										Auto ID & Manual Verification	Kaleidoscope
Goodwood	H3	50.872609	-0.745845	19/06/2019	2019/06/19 04:00:58	04:00:58	Barbastella barbastellus	1	Do not publish	Registration	Wildlife Acoustics	SM2	1.5										Auto ID & Manual Verification	Kaleidoscope
Goodwood	H3	50.872609	-0.745845	19/06/2019	2019/06/19 04:02:10	04:02:10	Barbastella barbastellus	1	Do not publish	Registration	Wildlife Acoustics	SM2	1.5										Auto ID & Manual Verification	Kaleidoscope
Goodwood	H3	50.872609	-0.745845	19/06/2019	2019/06/19 04:02:29	04:02:29	Barbastella barbastellus	1	Do not publish	Registration	Wildlife Acoustics	SM2	1.5										Auto ID & Manual Verification	Kaleidoscope
Goodwood	H3	50.872609	-0.745845	19/06/2019	2019/06/19 04:03:02	04:03:02	Barbastella barbastellus	1	Do not publish	Registration	Wildlife Acoustics	SM2	1.5										Auto ID & Manual Verification	Kaleidoscope
Goodwood	H3	50.872609	-0.745845	19/06/2019	2019/06/19 04:03:50	04:03:50	Barbastella barbastellus	1	Do not publish	Registration	Wildlife Acoustics	SM2	1.5										Auto ID & Manual Verification	Kaleidoscope
Goodwood	H3	50.872609	-0.745845	19/06/2019	2019/06/19 04:04:35	04:04:35	Barbastella barbastellus	1	Do not publish	Registration	Wildlife Acoustics	SM2	1.5										Auto ID & Manual Verification	Kaleidoscope
Goodwood	H3	50.872609	-0.745845	18/06/2019	2019/06/18 04:05:25	04:05:25	Barbastella barbastellus	1	Do not publish	Registration	Wildlife Acoustics	SM2	1.5										Auto ID & Manual Verification	Kaleidoscope
Goodwood	H3	50.872609	-0.745845	19/06/2019	2019/06/19 04:15:21	04:15:21	Barbastella barbastellus	1	Do not publish	Registration	Wildlife Acoustics	SM2	1.5										Auto ID & Manual Verification	Kaleidoscope
Goodwood	H3	50.872609	-0.745845	19/06/2019	2019/06/19 04:15:25	04:15:25	Barbastella barbastellus	1	Do not publish	Registration	Wildlife Acoustics	SM2	1.5										Auto ID & Manual Verification	Kaleidoscope
Goodwood	H3	50.872609	-0.745845	19/06/2019	2019/06/19 21:34:14	21:34:14	Barbastella barbastellus	1	Do not publish	Registration	Wildlife Acoustics	SM2	1.5										Auto ID & Manual Verification	Kaleidoscope
Goodwood	H3	50.872609	-0.745845	19/06/2019	2019/06/19 21:42:10	21:42:10	Barbastella barbastellus	1	Do not publish	Registration	Wildlife Acoustics	SM2	1.5										Auto ID & Manual Verification	Kaleidoscope
Goodwood	H3	50.872609	-0.745845	19/06/2019	2019/06/19 21:43:16	21:43:16	Barbastella barbastellus	1	Do not publish	Registration	Wildlife Acoustics	SM2	1.5										Auto ID & Manual Verification	Kaleidoscope
Goodwood	H3	50.872609	-0.745845	19/06/2019	2019/06/19 21:43:33	21:43:33	Barbastella barbastellus	1	Do not publish	Registration	Wildlife Acoustics	SM2	1.5										Auto ID & Manual Verification	Kaleidoscope
Goodwood	H3	50.872609	-0.745845	19/06/2019	2019/06/19 21:43:45	21:43:45	Barbastella barbastellus	1	Do not publish	Registration	Wildlife Acoustics	SM2	1.5										Auto ID & Manual Verification	Kaleidoscope
Goodwood	H3	50.872609	-0.745845	19/06/2019	2019/06/19 21:48:12	21:48:12	Barbastella barbastellus	1	Do not publish	Registration	Wildlife Acoustics	SM2	1.5										Auto ID & Manual Verification	Kaleidoscope
Goodwood	H3	50.872609	-0.745845	19/06/2019	2019/06/19 21:49:45	21:49:45	Barbastella barbastellus	1	Do not publish	Registration	Wildlife Acoustics	SM2	1.5										Auto ID & Manual Verification	Kaleidoscope
Goodwood	H3	50.872609	-0.745845	19/06/2019	2019/06/19 21:51:42	21:51:42	Barbastella barbastellus	1	Do not publish	Registration	Wildlife Acoustics	SM2	1.5										Auto ID & Manual Verification	Kaleidoscope
Goodwood	H3	50.872609	-0.745845	18/06/2019	2019/06/18 21:52:02	21:52:02	Barbastella barbastellus	1	Do not publish	Registration	Wildlife Acoustics	SM2	1.5										Auto ID & Manual Verification	Kaleidoscope
Goodwood	H3	50.872609	-0.745845	17/06/2019	2019/06/17 21:54:33	21:54:33	Barbastella barbastellus	1	Do not publish	Registration	Wildlife Acoustics	SM2	1.5										Auto ID & Manual Verification	Kaleidoscope
Goodwood	H3	50.872609	-0.745845	18/06/2019	2019/06/18 21:55:02	21:55:02	Barbastella barbastellus	1	Do not publish	Registration	Wildlife Acoustics	SM2	1.5										Auto ID & Manual Verification	Kaleidoscope
Goodwood	H3	50.872609	-0.745845	17/06/2019	2019/06/17 21:58:31	21:58:31	Barbastella barbastellus	1	Do not publish	Registration	Wildlife Acoustics	SM2	1.5										Auto ID & Manual Verification	Kaleidoscope
Goodwood	H3	50.872609	-0.745845	18/06/2019	2019/06/18 21:59:33	21:59:33	Barbastella barbastellus	1	Do not publish	Registration	Wildlife Acoustics	SM2	1.5										Auto ID & Manual Verification	Kaleidoscope
Goodwood	H3	50.872609	-0.745845	18/06/2019	2019/06/18 22:00:09	22:00:09	Barbastella barbastellus	1	Do not publish	Registration	Wildlife Acoustics	SM2	1.5										Auto ID & Manual Verification	Kaleidoscope
Goodwood	H3	50.872609	-0.745845	17/06/2019	2019/06/17 22:09:18	22:09:18	Barbastella barbastellus	1	Do not publish	Registration	Wildlife Acoustics	SM2	1.5										Auto ID & Manual Verification	Kaleidoscope
Goodwood	H3	50.872609	-0.745845	17/06/2019	2019/06/17 22:10:47	22:10:47	Barbastella barbastellus	1	Do not publish	Registration	Wildlife Acoustics	SM2	1.5										Auto ID & Manual Verification	Kaleidoscope
Goodwood	I3	50.87546	-0.751176	17/06/2019	2019/06/17 21:54:45	21:54:45	Barbastella barbastellus	1	Do not publish	Registration	Wildlife Acoustics	SM2	1.5										Auto ID & Manual Verification	Kaleidoscope
Goodwood	I3	50.87546	-0.751176	17/06/2019	2019/06/17 21:57:46	21:57:46	Barbastella barbastellus	1	Do not publish	Registration	Wildlife Acoustics	SM2	1.5										Auto ID & Manual Verification	Kaleidoscope
Goodwood	I3	50.87546	-0.751176	17/06/2019	2019/06/17 21:58:14	21:58:14	Barbastella barbastellus	1	Do not publish	Registration	Wildlife Acoustics	SM2	1.5										Auto ID & Manual Verification	Kaleidoscope
Goodwood	I3	50.87546	-0.751176	17/06/2019	2019/06/17 21:59:10	21:59:10	Barbastella barbastellus	1	Do not publish	Registration	Wildlife Acoustics	SM2	1.5										Auto ID & Manual Verification	Kaleidoscope
Goodwood	I3	50.87546	-0.751176	17/06/2019	2019/06/17 22:00:13	22:00:13	Barbastella barbastellus	1	Do not publish	Registration	Wildlife Acoustics	SM2	1.5										Auto ID & Manual Verification	Kaleidoscope
Goodwood	I3	50.87546	-0.751176	17/06/2019	2019/06/17 22:00:55	22:00:55	Barbastella barbastellus	1	Do not publish	Registration	Wildlife Acoustics	SM2	1.5										Auto ID & Manual Verification	Kaleidoscope
Goodwood	I3	50.87546	-0.751176	17/06/2019	2019/06/17 22:01:11	22:01:11	Barbastella barbastellus	1	Do not publish	Registration	Wildlife Acoustics	SM2	1.5										Auto ID & Manual Verification	Kaleidoscope
Goodwood	I3	50.87546	-0.751176	17/06/2019	2019/06/17 22:01:23	22:01:23	Barbastella barbastellus	1	Do not publish	Registration	Wildlife Acoustics	SM2	1.5										Auto ID & Manual Verification	Kaleidoscope
Goodwood	I3	50.87546	-0.751176	17/06/2019	2019/06/17 22:06:30	22:06:30	Barbastella barbastellus	1	Do not publish	Registration	Wildlife Acoustics	SM2	1.5										Auto ID & Manual Verification	Kaleidoscope
Goodwood	I3	50.87546	-0.751176	17/06/2019	2019/06/17 22:07:57	22:07:57	Barbastella barbastellus	1	Do not publish	Registration	Wildlife Acoustics	SM2	1.5										Auto ID & Manual Verification	Kaleidoscope
Goodwood	I3	50.87546	-0.751176	17/06/2019	2019/06/17 22:14:36	22:14:36	Barbastella barbastellus	1	Do not publish	Registration	Wildlife Acoustics	SM2	1.5										Auto ID & Manual Verification	Kaleidoscope
Goodwood	I3	50.87546	-0.751176	17/06/2019	2019/06/17 22:14:55	22:14:55	Barbastella barbastellus	1	Do not publish	Registration	Wildlife Acoustics	SM2	1.5										Auto ID & Manual Verification	Kaleidoscope
Goodwood	I3	50.87546	-0.751176	17/06/2019	2019/06/17 22:16:46	22:16:46	Barbastella barbastellus	1	Do not publish	Registration	Wildlife Acoustics	SM2	1.5										Auto ID & Manual Verification	Kaleidoscope
Goodwood	I3	50.87546	-0.751176	17/06/2019	2019/06/17 22:16:57	22:16:57	Barbastella barbastellus	1	Do not publish	Registration	Wildlife Acoustics	SM2	1.5										Auto ID & Manual Verification	Kaleidoscope
Goodwood	I3	50.87546	-0.751176	17/06/2019	2019/06/17 22:18:42	22:18:42	Barbastella barbastellus	1	Do not publish	Registration	Wildlife Acoustics	SM2	1.5										Auto ID & Manual Verification	Kaleidoscope
Goodwood	I3	50.87546	-0.751176	17/06/2019	2019/06/17 22:19:03	22:19:03	Barbastella barbastellus	1	Do not publish	Registration	Wildlife Acoustics	SM2	1.5										Auto ID & Manual Verification	Kaleidoscope
Goodwood	I3	50.87546	-0.751176	17/06/2019	2019/06/17 22:19:44	22:19:44	Barbastella barbastellus	1	Do not publish	Registration	Wildlife Acoustics	SM2	1.5										Auto ID & Manual Verification	Kaleidoscope
Goodwood	I3	50.87546	-0.751176	17/06/2019	2019/06/17 22:20:10	22:20:10	Barbastella barbastellus	1	Do not publish	Registration	Wildlife Acoustics	SM2	1.5										Auto ID & Manual Verification	Kaleidoscope
Goodwood	I3	50.87546	-0.751176	17/06/2019	2019/06/17 22:20:24	22:20:24	Barbastella barbastellus	1	Do not publish	Registration	Wildlife Acoustics	SM2	1.5										Auto ID & Manual Verification	Kaleidoscope
Goodwood	I3	50.87546	-0.751176	17/06/2019	2019/06/17 22:24:41	22:24:41	Barbastella barbastellus	1	Do not publish	Registration	Wildlife Acoustics	SM2	1.5										Auto ID & Manual Verification	Kaleidoscope
Goodwood	I3	50.87546	-0.751176	17/06/2019	2019/06/17 22:32:27	22:32:27	Barbastella barbastellus	1	Do not publish	Registration	Wildlife Acoustics	SM2	1.5										Auto ID & Manual Verification	Kaleidoscope
Goodwood	I3	50.87546	-0.751176	17/06/2019	2019/06/17 22:33:27	22:33:27	Barbastella barbastellus	1	Do not publish	Registration	Wildlife Acoustics	SM2	1.5										Auto ID & Manual Verification	Kaleidoscope
Goodwood	I3	50.87546	-0.751176	17/06/2019	2019/06/17 22:34:59	22:34:59	Barbastella barbastellus	1	Do not publish	Registration	Wildlife Acoustics	SM2	1.5										Auto ID & Manual Verification	Kaleidoscope
Goodwood	N1	50.87176	-0.745263	18/06/2019	2019/06/18 03:36:26	03:36:26	Barbastella barbastellus	1	Do not publish	Registration	Wildlife Acoustics	SM2	1.5										Auto ID & Manual Verification	Kaleidoscope
Goodwood	N1	50.87176	-0.745263	18/06/2019	2019/06/18 03:52:31	03:52:31	Barbastella barbastellus	1	Do not publish	Registration	Wildlife Acoustics	SM2	1.5										Auto ID & Manual Verification	Kaleidoscope
Goodwood	N1	50.87176	-0.745263	18/06/2019	2019/06/18 04:08:12	04:08:12	Barbastella barbastellus	1	Do not publish	Registration	Wildlife Acoustics	SM2	1.5										Auto ID & Manual Verification	Kaleidoscope
Goodwood	N2	50.871198	-0.753577	18/06/2019	2019/06/18 00:04:35	00:04:35	Barbastella barbastellus	1	Do not publish	Registration	Wildlife Acoustics	SM2	1.5										Auto ID & Manual Verification	Kaleidoscope
Goodwood	N2	50.871198	-0.753577	19/06/2019	2019/06/19 00:48:00	00:48:00	Barbastella barbastellus	1	Do not publish	Registration	Wildlife Acoustics	SM2	1.5										Auto ID & Manual Verification	Kaleidoscope
Goodwood	N2	50.871198	-0.753577	19/06/2019	2019/06/19 01:00:19	01:00:19	Barbastella barbastellus	1	Do not publish	Registration	Wildlife Acoustics	SM2	1.5										Auto ID & Manual Verification	Kaleidoscope
Goodwood	N2	50.871198	-0.753577	19/06/2019	2019/06/19 01:52:43	01:52:43	Barbastella barbastellus	1	Do not publish	Registration	Wildlife Acoustics	SM2	1.5										Auto ID & Manual Verification	Kaleidoscope
Goodwood	N2	50.871198	-0.753577	18/06/2019	2019/06/18 02:35:20	02:35:20	Barbastella barbastellus	1	Do not publish	Registration	Wildlife Acoustics	SM2	1.5										Auto ID & Manual Verification	Kaleidoscope
Goodwood	N2	50.871198	-0.753577	18/06/2019	2019/06/18 02:38:52	02:38:52	Barbastella barbastellus	1	Do not publish	Registration	Wildlife Acoustics	SM2	1.5										Auto ID & Manual Verification	Kaleidoscope
Goodwood	N2	50.871198	-0.753577	18/06/2019	2019/06/18 02:59:21	02:59:21	Barbastella barbastellus	1	Do not publish	Registration	Wildlife Acoustics	SM2	1.5										Auto ID & Manual Verification	Kaleidoscope
Goodwood	N2	50.871198	-0.753577	20/06/2019	2019/06/20 03:16:24	03:16:24	Barbastella barbastellus	1	Do not publish	Registration	Wildlife Acoustics	SM2	1.5										Auto ID & Manual Verification	Kaleidoscope
Goodwood	N2	50.871198	-0.753577	18/06/2019	2019/06/18 03:38:02	03:38:02	Barbastella barbastellus	1	Do not publish	Registration	Wildlife Acoustics	SM2	1.5										Auto ID & Manual Verification	Kaleidoscope
Goodwood	N2	50.871198	-0.753577	19/06/2019	2019/06/19 03:59:59	03:59:59	Barbastella barbastellus	1	Do not publish	Registration	Wildlife Acoustics	SM2	1.5										Auto ID & Manual Verification	Kaleidoscope
Goodwood	N2	50.871198	-0.753577	19/06/2019	2019/06/19 21:39:42	21:39:42	Barbastella barbastellus	1	Do not publish	Registration	Wildlife Acoustics	SM2	1.5										Auto ID & Manual Verification	Kaleidoscope
Goodwood	N2	50.871198	-0.753577	19/06/2019	2019/06/19 21:42:03	21:42:03	Barbastella barbastellus	1	Do not publish	Registration	Wildlife Acoustics	SM2	1.5										Auto ID & Manual Verification	Kaleidoscope
Goodwood	N2	50.871198	-0.753577	19/06/2019	2019/06/19 21:50:46	21:50:46	Barbastella barbastellus	1	Do not publish	Registration	Wildlife Acoustics	SM2	1.5										Auto ID & Manual Verification	Kaleidoscope
Goodwood	N2	50.871198	-0.753577	19/06/2019	2019/06/19 21:51:01	21:51:01	Barbastella barbastellus	1	Do not publish	Registration	Wildlife Acoustics	SM2	1.5										Auto ID & Manual Verification	Kaleidoscope
Goodwood	N2	50.871198	-0.753577	18/06/2019	2019/06/18 21:51:16	21:51:16	Barbastella barbastellus	1	Do not publish	Registration	Wildlife Acoustics	SM2	1.5										Auto ID & Manual Verification	Kaleidoscope
Goodwood	N2	50.871198	-0.753577	19/06/2019	2019/06/19 21:51:47	21:51:47	Barbastella barbastellus	1	Do not publish	Registration	Wildlife Acoustics	SM2	1.5										Auto ID & Manual Verification	Kaleidoscope
Goodwood	N2	50.871198	-0.753577	18/06/2019	2019/06/18 21:54:57	21:54:57	Barbastella barbastellus	1	Do not publish	Registration	Wildlife Acoustics	SM2	1.5										Auto ID & Manual Verification	Kaleidoscope
Goodwood	N2	50.871198	-0.753577	18/06/2019	2019/06/18 21:55:39	21:55:39	Barbastella barbastellus	1	Do not publish	Registration	Wildlife Acoustics	SM2	1.5										Auto ID & Manual Verification	Kaleidoscope
Goodwood	N2	50.871198	-0.753577	18/06/2019	2019/06/18 21:55:54	21:55:54	Barbastella barbastellus	1	Do not publish	Registration	Wildlife Acoustics	SM2	1.5										Auto ID & Manual Verification	Kaleidoscope
Goodwood	N2	50.871198	-0.753577	19/06/2019	2019/06/19 21:56:04	21:56:04	Barbastella barbastellus	1	Do not publish	Registration	Wildlife Acoustics	SM2	1.5										Auto ID & Manual Verification	Kaleidoscope
Goodwood	N2	50.871198	-0.753577	19/06/2019	2019/06/19 21:57:57	21:57:57	Barbastella barbastellus	1	Do not publish	Registration	Wildlife Acoustics	SM2	1.5										Auto ID & Manual Verification	Kaleidoscope
Goodwood	N2	50.871198	-0.753577	19/06/2019	2019/06/19 21:58:03	21:58:03	Barbastella barbastellus	1	Do not publish	Registration	Wildlife Acoustics	SM2	1.5										Auto ID & Manual Verification	Kaleidoscope
Goodwood	N2	50.871198	-0.753577	17/06/2019	2019/06/17 21:58:47	21:58:47	Barbastella barbastellus	1	Do not publish	Registration	Wildlife Acoustics	SM2	1.5										Auto ID & Manual Verification	Kaleidoscope
Goodwood	N2	50.871198	-0.753577	17/06/2019	2019/06/17 22:01:09	22:01:09	Barbastella barbastellus	1	Do not publish	Registration	Wildlife Acoustics	SM2	1.5										Auto ID & Manual Verification	Kaleidoscope
Goodwood	N2	50.871198	-0.753577	17/06/2019	2019/06/17 22:01:36	22:01:36	Barbastella barbastellus	1	Do not publish	Registration	Wildlife Acoustics	SM2	1.5										Auto ID & Manual Verification	Kaleidoscope
Goodwood	N2	50.871198	-0.753577	17/06/2019	2019/06/17 22:01:41	22:01:41	Barbastella barbastellus	1	Do not publish	Registration	Wildlife Acoustics	SM2	1.5										Auto ID & Manual Verification	Kaleidoscope
Goodwood	N2	50.871198	-0.753577	17/06/2019	2019/06/17 22:01:51	22:01:51	Barbastella barbastellus	1	Do not publish	Registration	Wildlife Acoustics	SM2	1.5										Auto ID & Manual Verification	Kaleidoscope
Goodwood	N2	50.871198	-0.753577	17/06/2019	2019/06/17 22:02:03	22:02:03	Barbastella barbastellus	1	Do not publish	Registration	Wildlife Acoustics	SM2	1.5										Auto ID & Manual Verification	Kaleidoscope
Goodwood	N2	50.871198	-0.753577	19/06/2019	2019/06/19 22:02:21	22:02:21	Barbastella barbastellus	1	Do not publish	Registration	Wildlife Acoustics	SM2	1.5										Auto ID & Manual Verification	Kaleidoscope
Goodwood	N2	50.871198	-0.753577	19/06/2019	2019/06/19 22:02:34	22:02:34	Barbastella barbastellus	1	Do not publish	Registration	Wildlife Acoustics	SM2	1.5										Auto ID & Manual Verification	Kaleidoscope
Goodwood	N2	50.871198	-0.753577	19/06/2019	2019/06/19 22:04:38	22:04:38	Barbastella barbastellus	1	Do not publish	Registration	Wildlife Acoustics	SM2	1.5										Auto ID & Manual Verification	Kaleidoscope
Goodwood	N2	50.871198	-0.753577	17/06/2019	2019/06/17 22:06:54	22:06:54	Barbastella barbastellus	1	Do not publish	Registration	Wildlife Acoustics	SM2	1.5										Auto ID & Manual Verification	Kaleidoscope
Goodwood	N2	50.871198	-0.753577	17/06/2019	2019/06/17 22:08:11	22:08:11	Barbastella barbastellus	1	Do not publish	Registration	Wildlife Acoustics	SM2	1.5										Auto ID & Manual Verification	Kaleidoscope
Goodwood	N2	50.871198	-0.753577	17/06/2019	2019/06/17 22:08:46	22:08:46	Barbastella barbastellus	1	Do not publish	Registration	Wildlife Acoustics	SM2	1.5										Auto ID & Manual Verification	Kaleidoscope
Goodwood	N2	50.871198	-0.753577	19/06/2019	2019/06/19 22:09:01	22:09:01	Barbastella barbastellus	1	Do not publish	Registration	Wildlife Acoustics	SM2	1.5										Auto ID & Manual Verification	Kaleidoscope
Goodwood	N2	50.871198	-0.753577	17/06/2019	2019/06/17 22:10:31	22:10:31	Barbastella barbastellus	1	Do not publish	Registration	Wildlife Acoustics	SM2	1.5										Auto ID & Manual Verification	Kaleidoscope
Goodwood	N2	50.871198	-0.753577	17/06/2019	2019/06/17 22:11:10	22:11:10	Barbastella barbastellus	1	Do not publish	Registration	Wildlife Acoustics	SM2	1.5										Auto ID & Manual Verification	Kaleidoscope
Goodwood	N2	50.871198	-0.753577	17/06/2019	2019/06/17 22:12:19	22:12:19	Barbastella barbastellus	1	Do not publish	Registration	Wildlife Acoustics	SM2	1.5										Auto ID & Manual Verification	Kaleidoscope
Goodwood	N2	50.871198	-0.753577	17/06/2019	2019/06/17 22:14:12	22:14:12	Barbastella barbastellus	1	Do not publish	Registration	Wildlife Acoustics	SM2	1.5										Auto ID & Manual Verification	Kaleidoscope
Goodwood	N2	50.871198	-0.753577	17/06/2019	2019/06/17 22:14:37	22:14:37	Barbastella barbastellus	1	Do not publish	Registration	Wildlife Acoustics	SM2	1.5										Auto ID & Manual Verification	Kaleidoscope
Goodwood	N2	50.871198	-0.753577	17/06/2019	2019/06/17 22:15:42	22:15:42	Barbastella barbastellus	1	Do not publish	Registration	Wildlife Acoustics	SM2	1.5										Auto ID & Manual Verification	Kaleidoscope
Goodwood	N2	50.871198	-0.753577	17/06/2019	2019/06/17 22:17:27	22:17:27	Barbastella barbastellus	1	Do not publish	Registration	Wildlife Acoustics	SM2	1.5										Auto ID & Manual Verification	Kaleidoscope
Goodwood	N2	50.871198	-0.753577	18/06/2019	2019/06/18 22:18:06	22:18:06	Barbastella barbastellus	1	Do not publish	Registration	Wildlife Acoustics	SM2	1.5										Auto ID & Manual Verification	Kaleidoscope
Goodwood	N2	50.871198	-0.753577	17/06/2019	2019/06/17 22:18:26	22:18:26	Barbastella barbastellus	1	Do not publish	Registration	Wildlife Acoustics	SM2	1.5										Auto ID & Manual Verification	Kaleidoscope
Goodwood	N2	50.871198	-0.753577	18/06/2019	2019/06/18 22:18:26	22:18:26	Barbastella barbastellus	1	Do not publish	Registration	Wildlife Acoustics	SM2	1.5										Auto ID & Manual Verification	Kaleidoscope
Goodwood	N2	50.871198	-0.753577	17/06/2019	2019/06/17 22:18:39	22:18:39	Barbastella barbastellus	1	Do not publish	Registration	Wildlife Acoustics	SM2	1.5										Auto ID & Manual Verification	Kaleidoscope
Goodwood	N2	50.871198	-0.753577	17/06/2019	2019/06/17 22:18:50	22:18:50	Barbastella barbastellus	1	Do not publish	Registration	Wildlife Acoustics	SM2	1.5										Auto ID & Manual Verification	Kaleidoscope
Goodwood	N2	50.871198	-0.753577	18/06/2019	2019/06/18 22:19:05	22:19:05	Barbastella barbastellus	1	Do not publish	Registration	Wildlife Acoustics	SM2	1.5										Auto ID & Manual Verification	Kaleidoscope
Goodwood	N2	50.871198	-0.753577	17/06/2019	2019/06/17 22:19:14	22:19:14	Barbastella barbastellus	1	Do not publish	Registration	Wildlife Acoustics	SM2	1.5										Auto ID & Manual Verification	Kaleidoscope
Goodwood	N2	50.871198	-0.753577	19/06/2019	2019/06/19 22:23:42	22:23:42	Barbastella barbastellus	1	Do not publish	Registration	Wildlife Acoustics	SM2	1.5										Auto ID & Manual Verification	Kaleidoscope
Goodwood	N2	50.871198	-0.753577	17/06/2019	2019/06/17 22:25:02	22:25:02	Barbastella barbastellus	1	Do not publish	Registration	Wildlife Acoustics	SM2	1.5										Auto ID & Manual Verification	Kaleidoscope
Goodwood	N2	50.871198	-0.753577	17/06/2019	2019/06/17 22:25:12	22:25:12	Barbastella barbastellus	1	Do not publish	Registration	Wildlife Acoustics	SM2	1.5										Auto ID & Manual Verification	Kaleidoscope
Goodwood	N2	50.871198	-0.753577	17/06/2019	2019/06/17 22:42:06	22:42:06	Barbastella barbastellus	1	Do not publish	Registration	Wildlife Acoustics	SM2	1.5										Auto ID & Manual Verification	Kaleidoscope
Goodwood	N2	50.871198	-0.753577	17/06/2019	2019/06/17 22:47:41	22:47:41	Barbastella barbastellus	1	Do not publish	Registration	Wildlife Acoustics	SM2	1.5										Auto ID & Manual Verification	Kaleidoscope
Goodwood	N2	50.871198	-0.753577	18/06/2019	2019/06/18 23:12:12	23:12:12	Barbastella barbastellus	1	Do not publish	Registration	Wildlife Acoustics	SM2	1.5										Auto ID & Manual Verification	Kaleidoscope
Goodwood	N2	50.871198	-0.753577	17/06/2019	2019/06/17 23:13:49	23:13:49	Barbastella barbastellus	1	Do not publish	Registration	Wildlife Acoustics	SM2	1.5										Auto ID & Manual Verification	Kaleidoscope
Goodwood	N2	50.871198	-0.753577	19/06/2019	2019/06/19 23:22:38	23:22:38	Barbastella barbastellus	1	Do not publish	Registration	Wildlife Acoustics	SM2	1.5										Auto ID & Manual Verification	Kaleidoscope
Goodwood	N2	50.871198	-0.753577	17/06/2019	2019/06/17 23:30:53	23:30:53	Barbastella barbastellus	1	Do not publish	Registration	Wildlife Acoustics	SM2	1.5										Auto ID & Manual Verification	Kaleidoscope
Goodwood	N2	50.871198	-0.753577	17/06/2019	2019/06/17 23:51:23	23:51:23	Barbastella barbastellus	1	Do not publish	Registration	Wildlife Acoustics	SM2	1.5										Auto ID & Manual Verification	Kaleidoscope
Goodwood	T1	50.874121	-0.75027	18/06/2019	2019/06/18 01:37:49	01:37:49	Barbastella barbastellus	1	Do not publish	Registration	Wildlife Acoustics	SM2	1.5										Auto ID & Manual Verification	Kaleidoscope
Goodwood	T1	50.874121	-0.75027	18/06/2019	2019/06/18 01:56:37	01:56:37	Barbastella barbastellus	1	Do not publish	Registration	Wildlife Acoustics	SM2	1.5										Auto ID & Manual Verification	Kaleidoscope
Goodwood	T1	50.874121	-0.75027	18/06/2019	2019/06/18 02:28:53	02:28:53	Barbastella barbastellus	1	Do not publish	Registration	Wildlife Acoustics	SM2	1.5										Auto ID & Manual Verification	Kaleidoscope
Goodwood	T1	50.874121	-0.75027	18/06/2019	2019/06/18 02:29:06	02:29:06	Barbastella barbastellus	1	Do not publish	Registration	Wildlife Acoustics	SM2	1.5										Auto ID & Manual Verification	Kaleidoscope
Goodwood	T1	50.874121	-0.75027	18/06/2019	2019/06/18 03:06:51	03:06:51	Barbastella barbastellus	1	Do not publish	Registration	Wildlife Acoustics	SM2	1.5										Auto ID & Manual Verification	Kaleidoscope
Goodwood	T1	50.874121	-0.75027	18/06/2019	2019/06/18 03:07:20	03:07:20	Barbastella barbastellus	1	Do not publish	Registration	Wildlife Acoustics	SM2	1.5										Auto ID & Manual Verification	Kaleidoscope
Goodwood	T1	50.874121	-0.75027	18/06/2019	2019/06/18 03:15:13	03:15:13	Barbastella barbastellus	1	Do not publish	Registration	Wildlife Acoustics	SM2	1.5										Auto ID & Manual Verification	Kaleidoscope
Goodwood	T1	50.874121	-0.75027	18/06/2019	2019/06/18 03:15:37	03:15:37	Barbastella barbastellus	1	Do not publish	Registration	Wildlife Acoustics	SM2	1.5										Auto ID & Manual Verification	Kaleidoscope
Goodwood	T1	50.874121	-0.75027	18/06/2019	2019/06/18 03:23:07	03:23:07	Barbastella barbastellus	1	Do not publish	Registration	Wildlife Acoustics	SM2	1.5										Auto ID & Manual Verification	Kaleidoscope
Goodwood	T1	50.874121	-0.75027	18/06/2019	2019/06/18 03:27:15	03:27:15	Barbastella barbastellus	1	Do not publish	Registration	Wildlife Acoustics	SM2	1.5										Auto ID & Manual Verification	Kaleidoscope
Goodwood	T1	50.874121	-0.75027	18/06/2019	2019/06/18 03:27:19	03:27:19	Barbastella barbastellus	1	Do not publish	Registration	Wildlife Acoustics	SM2	1.5										Auto ID & Manual Verification	Kaleidoscope
Goodwood	T1	50.874121	-0.75027	18/06/2019	2019/06/18 03:30:18	03:30:18	Barbastella barbastellus	1	Do not publish	Registration	Wildlife Acoustics	SM2	1.5										Auto ID & Manual Verification	Kaleidoscope
Goodwood	T1	50.874121	-0.75027	18/06/2019	2019/06/18 03:40:21	03:40:21	Barbastella barbastellus	1	Do not publish	Registration	Wildlife Acoustics	SM2	1.5										Auto ID & Manual Verification	Kaleidoscope
Goodwood	T1	50.874121	-0.75027	18/06/2019	2019/06/18 03:40:29	03:40:29	Barbastella barbastellus	1	Do not publish	Registration	Wildlife Acoustics	SM2	1.5										Auto ID & Manual Verification	Kaleidoscope
Goodwood	T1	50.874121	-0.75027	18/06/2019	2019/06/18 03:54:08	03:54:08	Barbastella barbastellus	1	Do not publish	Registration	Wildlife Acoustics	SM2	1.5										Auto ID & Manual Verification	Kaleidoscope
Goodwood	T1	50.874121	-0.75027	19/06/2019	2019/06/19 03:55:27	03:55:27	Barbastella barbastellus	1	Do not publish	Registration	Wildlife Acoustics	SM2	1.5										Auto ID & Manual Verification	Kaleidoscope
Goodwood	T1	50.874121	-0.75027	19/06/2019	2019/06/19 21:40:17	21:40:17	Barbastella barbastellus	1	Do not publish	Registration	Wildlife Acoustics	SM2	1.5										Auto ID & Manual Verification	Kaleidoscope
Goodwood	T1	50.874121	-0.75027	19/06/2019	2019/06/19 21:40:23	21:40:23	Barbastella barbastellus	1	Do not publish	Registration	Wildlife Acoustics	SM2	1.5										Auto ID & Manual Verification	Kaleidoscope
Goodwood	T1	50.874121	-0.75027	19/06/2019	2019/06/19 21:40:29	21:40:29	Barbastella barbastellus	1	Do not publish	Registration	Wildlife Acoustics	SM2	1.5										Auto ID & Manual Verification	Kaleidoscope
Goodwood	T1	50.874121	-0.75027	19/06/2019	2019/06/19 21:44:10	21:44:10	Barbastella barbastellus	1	Do not publish	Registration	Wildlife Acoustics	SM2	1.5										Auto ID & Manual Verification	Kaleidoscope
Goodwood	T1	50.874121	-0.75027	19/06/2019	2019/06/19 21:44:49	21:44:49	Barbastella barbastellus	1	Do not publish	Registration	Wildlife Acoustics	SM2	1.5										Auto ID & Manual Verification	Kaleidoscope
Goodwood	T1	50.874121	-0.75027	19/06/2019	2019/06/19 21:45:12	21:45:12	Barbastella barbastellus	1	Do not publish	Registration	Wildlife Acoustics	SM2	1.5										Auto ID & Manual Verification	Kaleidoscope
Goodwood	T1	50.874121	-0.75027	19/06/2019	2019/06/19 21:45:44	21:45:44	Barbastella barbastellus	1	Do not publish	Registration	Wildlife Acoustics	SM2	1.5										Auto ID & Manual Verification	Kaleidoscope
Goodwood	T1	50.874121	-0.75027	19/06/2019	2019/06/19 21:45:51	21:45:51	Barbastella barbastellus	1	Do not publish	Registration	Wildlife Acoustics	SM2	1.5										Auto ID & Manual Verification	Kaleidoscope
Goodwood	T1	50.874121	-0.75027	19/06/2019	2019/06/19 21:52:39	21:52:39	Barbastella barbastellus	1	Do not publish	Registration	Wildlife Acoustics	SM2	1.5										Auto ID & Manual Verification	Kaleidoscope
Goodwood	T1	50.874121	-0.75027	18/06/2019	2019/06/18 21:53:52	21:53:52	Barbastella barbastellus	1	Do not publish	Registration	Wildlife Acoustics	SM2	1.5										Auto ID & Manual Verification	Kaleidoscope
Goodwood	T1	50.874121	-0.75027	18/06/2019	2019/06/18 21:54:42	21:54:42	Barbastella barbastellus	1	Do not publish	Registration	Wildlife Acoustics	SM2	1.5										Auto ID & Manual Verification	Kaleidoscope
Goodwood	T1	50.874121	-0.75027	19/06/2019	2019/06/19 21:54:56	21:54:56	Barbastella barbastellus	1	Do not publish	Registration	Wildlife Acoustics	SM2	1.5										Auto ID & Manual Verification	Kaleidoscope
Goodwood	T1	50.874121	-0.75027	19/06/2019	2019/06/19 21:55:06	21:55:06	Barbastella barbastellus	1	Do not publish	Registration	Wildlife Acoustics	SM2	1.5										Auto ID & Manual Verification	Kaleidoscope
Goodwood	T1	50.874121	-0.75027	17/06/2019	2019/06/17 21:55:39	21:55:39	Barbastella barbastellus	1	Do not publish	Registration	Wildlife Acoustics	SM2	1.5										Auto ID & Manual Verification	Kaleidoscope
Goodwood	T1	50.874121	-0.75027	17/06/2019	2019/06/17 21:56:22	21:56:22	Barbastella barbastellus	1	Do not publish	Registration	Wildlife Acoustics	SM2	1.5										Auto ID & Manual Verification	Kaleidoscope
Goodwood	T1	50.874121	-0.75027	17/06/2019	2019/06/17 21:56:50	21:56:50	Barbastella barbastellus	1	Do not publish	Registration	Wildlife Acoustics	SM2	1.5										Auto ID & Manual Verification	Kaleidoscope
Goodwood	T1	50.874121	-0.75027	17/06/2019	2019/06/17 21:59:02	21:59:02	Barbastella barbastellus	1	Do not publish	Registration	Wildlife Acoustics	SM2	1.5										Auto ID & Manual Verification	Kaleidoscope
Goodwood	T1	50.874121	-0.75027	17/06/2019	2019/06/17 22:01:39	22:01:39	Barbastella barbastellus	1	Do not publish	Registration	Wildlife Acoustics	SM2	1.5										Auto ID & Manual Verification	Kaleidoscope
Goodwood	T1	50.874121	-0.75027	17/06/2019	2019/06/17 22:01:45	22:01:45	Barbastella barbastellus	1	Do not publish	Registration	Wildlife Acoustics	SM2	1.5										Auto ID & Manual Verification	Kaleidoscope
Goodwood	T1	50.874121	-0.75027	19/06/2019	2019/06/19 22:02:55	22:02:55	Barbastella barbastellus	1	Do not publish	Registration	Wildlife Acoustics	SM2	1.5										Auto ID & Manual Verification	Kaleidoscope
Goodwood	T1	50.874121	-0.75027	17/06/2019	2019/06/17 22:13:29	22:13:29	Barbastella barbastellus	1	Do not publish	Registration	Wildlife Acoustics	SM2	1.5										Auto ID & Manual Verification	Kaleidoscope
Goodwood	T1	50.874121	-0.75027	18/06/2019	2019/06/18 23:11:33	23:11:33	Barbastella barbastellus	1	Do not publish	Registration	Wildlife Acoustics	SM2	1.5										Auto ID & Manual Verification	Kaleidoscope
Goodwood	U1	50.870853	-0.749512	20/06/2019	2019/06/20 00:08:13	00:08:13	Barbastella barbastellus	1	Do not publish	Registration	Wildlife Acoustics	SM2	1.5										Auto ID & Manual Verification	Kaleidoscope
Goodwood	U1	50.870853	-0.749512	18/06/2019	2019/06/18 00:13:15	00:13:15	Barbastella barbastellus	1	Do not publish	Registration	Wildlife Acoustics	SM2	1.5										Auto ID & Manual Verification	Kaleidoscope
Goodwood	U1	50.870853	-0.749512	18/06/2019	2019/06/18 00:13:23	00:13:23	Barbastella barbastellus	1	Do not publish	Registration	Wildlife Acoustics	SM2	1.5										Auto ID & Manual Verification	Kaleidoscope
Goodwood	U1	50.870853	-0.749512	18/06/2019	2019/06/18 00:23:12	00:23:12	Barbastella barbastellus	1	Do not publish	Registration	Wildlife Acoustics	SM2	1.5										Auto ID & Manual Verification	Kaleidoscope
Goodwood	U1	50.870853	-0.749512	19/06/2019	2019/06/19 00:46:07	00:46:07	Barbastella barbastellus	1	Do not publish	Registration	Wildlife Acoustics	SM2	1.5										Auto ID & Manual Verification	Kaleidoscope
Goodwood	U1	50.870853	-0.749512	20/06/2019	2019/06/20 01:25:21	01:25:21	Barbastella barbastellus	1	Do not publish	Registration	Wildlife Acoustics	SM2	1.5										Auto ID & Manual Verification	Kaleidoscope
Goodwood	U1	50.870853	-0.749512	18/06/2019	2019/06/18 01:28:46	01:28:46	Barbastella barbastellus	1	Do not publish	Registration	Wildlife Acoustics	SM2	1.5										Auto ID & Manual Verification	Kaleidoscope
Goodwood	U1	50.870853	-0.749512	18/06/2019	2019/06/18 01:28:50	01:28:50	Barbastella barbastellus	1	Do not publish	Registration	Wildlife Acoustics	SM2	1.5										Auto ID & Manual Verification	Kaleidoscope
Goodwood	U1	50.870853	-0.749512	20/06/2019	2019/06/20 01:29:42	01:29:42	Barbastella barbastellus	1	Do not publish	Registration	Wildlife Acoustics	SM2	1.5										Auto ID & Manual Verification	Kaleidoscope
Goodwood	U1	50.870853	-0.749512	20/06/2019	2019/06/20 01:29:48	01:29:48	Barbastella barbastellus	1	Do not publish	Registration	Wildlife Acoustics	SM2	1.5										Auto ID & Manual Verification	Kaleidoscope
Goodwood	U1	50.870853	-0.749512	20/06/2019	2019/06/20 01:29:56	01:29:56	Barbastella barbastellus	1	Do not publish	Registration	Wildlife Acoustics	SM2	1.5										Auto ID & Manual Verification	Kaleidoscope
Goodwood	U1	50.870853	-0.749512	20/06/2019	2019/06/20 01:30:04	01:30:04	Barbastella barbastellus	1	Do not publish	Registration	Wildlife Acoustics	SM2	1.5										Auto ID & Manual Verification	Kaleidoscope
Goodwood	U1	50.870853	-0.749512	20/06/2019	2019/06/20 01:45:22	01:45:22	Barbastella barbastellus	1	Do not publish	Registration	Wildlife Acoustics	SM2	1.5										Auto ID & Manual Verification	Kaleidoscope
Goodwood	U1	50.870853	-0.749512	20/06/2019	2019/06/20 02:04:52	02:04:52	Barbastella barbastellus	1	Do not publish	Registration	Wildlife Acoustics	SM2	1.5										Auto ID & Manual Verification	Kaleidoscope
Goodwood	U1	50.870853	-0.749512	18/06/2019	2019/06/18 02:40:43	02:40:43	Barbastella barbastellus	1	Do not publish	Registration	Wildlife Acoustics	SM2	1.5										Auto ID & Manual Verification	Kaleidoscope
Goodwood	U1	50.870853	-0.749512	19/06/2019	2019/06/19 02:53:10	02:53:10	Barbastella barbastellus	1	Do not publish	Registration	Wildlife Acoustics	SM2	1.5										Auto ID & Manual Verification	Kaleidoscope
Goodwood	U1	50.870853	-0.749512	19/06/2019	2019/06/19 02:53:18	02:53:18	Barbastella barbastellus	1	Do not publish	Registration	Wildlife Acoustics	SM2	1.5										Auto ID & Manual Verification	Kaleidoscope
Goodwood	U1	50.870853	-0.749512	19/06/2019	2019/06/19 03:10:31	03:10:31	Barbastella barbastellus	1	Do not publish	Registration	Wildlife Acoustics	SM2	1.5										Auto ID & Manual Verification	Kaleidoscope
Goodwood	U1	50.870853	-0.749512	19/06/2019	2019/06/19 03:13:02	03:13:02	Barbastella barbastellus	1	Do not publish	Registration	Wildlife Acoustics	SM2	1.5										Auto ID & Manual Verification	Kaleidoscope
Goodwood	U1	50.870853	-0.749512	18/06/2019	2019/06/18 03:16:18	03:16:18	Barbastella barbastellus	1	Do not publish	Registration	Wildlife Acoustics	SM2	1.5										Auto ID & Manual Verification	Kaleidoscope
Goodwood	U1	50.870853	-0.749512	20/06/2019	2019/06/20 03:39:21	03:39:21	Barbastella barbastellus	1	Do not publish	Registration	Wildlife Acoustics	SM2	1.5										Auto ID & Manual Verification	Kaleidoscope
Goodwood	U1	50.870853	-0.749512	18/06/2019	2019/06/18 03:40:36	03:40:36	Barbastella barbastellus	1	Do not publish	Registration	Wildlife Acoustics	SM2	1.5										Auto ID & Manual Verification	Kaleidoscope
Goodwood	U1	50.870853	-0.749512	18/06/2019	2019/06/18 03:40:53	03:40:53	Barbastella barbastellus	1	Do not publish	Registration	Wildlife Acoustics	SM2	1.5										Auto ID & Manual Verification	Kaleidoscope
Goodwood	U1	50.870853	-0.749512	18/06/2019	2019/06/18 03:41:06	03:41:06	Barbastella barbastellus	1	Do not publish	Registration	Wildlife Acoustics	SM2	1.5										Auto ID & Manual Verification	Kaleidoscope
Goodwood	U1	50.870853	-0.749512	18/06/2019	2019/06/18 03:41:38	03:41:38	Barbastella barbastellus	1	Do not publish	Registration	Wildlife Acoustics	SM2	1.5										Auto ID & Manual Verification	Kaleidoscope
Goodwood	U1	50.870853	-0.749512	20/06/2019	2019/06/20 03:44:45	03:44:45	Barbastella barbastellus	1	Do not publish	Registration	Wildlife Acoustics	SM2	1.5										Auto ID & Manual Verification	Kaleidoscope
Goodwood	U1	50.870853	-0.749512	20/06/2019	2019/06/20 03:44:53	03:44:53	Barbastella barbastellus	1	Do not publish	Registration	Wildlife Acoustics	SM2	1.5										Auto ID & Manual Verification	Kaleidoscope
Goodwood	U1	50.870853	-0.749512	20/06/2019	2019/06/20 03:45:04	03:45:04	Barbastella barbastellus	1	Do not publish	Registration	Wildlife Acoustics	SM2	1.5										Auto ID & Manual Verification	Kaleidoscope
Goodwood	U1	50.870853	-0.749512	19/06/2019	2019/06/19 03:47:18	03:47:18	Barbastella barbastellus	1	Do not publish	Registration	Wildlife Acoustics	SM2	1.5										Auto ID & Manual Verification	Kaleidoscope
Goodwood	U1	50.870853	-0.749512	19/06/2019	2019/06/19 03:47:22	03:47:22	Barbastella barbastellus	1	Do not publish	Registration	Wildlife Acoustics	SM2	1.5										Auto ID & Manual Verification	Kaleidoscope
Goodwood	U1	50.870853	-0.749512	19/06/2019	2019/06/19 03:53:53	03:53:53	Barbastella barbastellus	1	Do not publish	Registration	Wildlife Acoustics	SM2	1.5										Auto ID & Manual Verification	Kaleidoscope
Goodwood	U1	50.870853	-0.749512	18/06/2019	2019/06/18 03:56:04	03:56:04	Barbastella barbastellus	1	Do not publish	Registration	Wildlife Acoustics	SM2	1.5										Auto ID & Manual Verification	Kaleidoscope
Goodwood	U1	50.870853	-0.749512	18/06/2019	2019/06/18 04:03:45	04:03:45	Barbastella barbastellus	1	Do not publish	Registration	Wildlife Acoustics	SM2	1.5										Auto ID & Manual Verification	Kaleidoscope
Goodwood	U1	50.870853	-0.749512	18/06/2019	2019/06/18 04:04:18	04:04:18	Barbastella barbastellus	1	Do not publish	Registration	Wildlife Acoustics	SM2	1.5										Auto ID & Manual Verification	Kaleidoscope
Goodwood	U1	50.870853	-0.749512	18/06/2019	2019/06/18 04:05:02	04:05:02	Barbastella barbastellus	1	Do not publish	Registration	Wildlife Acoustics	SM2	1.5										Auto ID & Manual Verification	Kaleidoscope
Goodwood	U1	50.870853	-0.749512	18/06/2019	2019/06/18 04:05:06	04:05:06	Barbastella barbastellus	1	Do not publish	Registration	Wildlife Acoustics	SM2	1.5										Auto ID & Manual Verification	Kaleidoscope
Goodwood	U1	50.870853	-0.749512	19/06/2019	2019/06/19 21:44:20	21:44:20	Barbastella barbastellus	1	Do not publish	Registration	Wildlife Acoustics	SM2	1.5										Auto ID & Manual Verification	Kaleidoscope
Goodwood	U1	50.870853	-0.749512	19/06/2019	2019/06/19 21:44:46	21:44:46	Barbastella barbastellus	1	Do not publish	Registration	Wildlife Acoustics	SM2	1.5										Auto ID & Manual Verification	Kaleidoscope
Goodwood	U1	50.870853	-0.749512	19/06/2019	2019/06/19 21:44:52	21:44:52	Barbastella barbastellus	1	Do not publish	Registration	Wildlife Acoustics	SM2	1.5										Auto ID & Manual Verification	Kaleidoscope
Goodwood	U1	50.870853	-0.749512	19/06/2019	2019/06/19 21:45:34	21:45:34	Barbastella barbastellus	1	Do not publish	Registration	Wildlife Acoustics	SM2	1.5										Auto ID & Manual Verification	Kaleidoscope
Goodwood	U1	50.870853	-0.749512	19/06/2019	2019/06/19 21:52:41	21:52:41	Barbastella barbastellus	1	Do not publish	Registration	Wildlife Acoustics	SM2	1.5										Auto ID & Manual Verification	Kaleidoscope
Goodwood	U1	50.870853	-0.749512	19/06/2019	2019/06/19 21:52:48	21:52:48	Barbastella barbastellus	1	Do not publish	Registration	Wildlife Acoustics	SM2	1.5										Auto ID & Manual Verification	Kaleidoscope
Goodwood	U1	50.870853	-0.749512	19/06/2019	2019/06/19 21:52:56	21:52:56	Barbastella barbastellus	1	Do not publish	Registration	Wildlife Acoustics	SM2	1.5										Auto ID & Manual Verification	Kaleidoscope
Goodwood	U1	50.870853	-0.749512	19/06/2019	2019/06/19 21:53:12	21:53:12	Barbastella barbastellus	1	Do not publish	Registration	Wildlife Acoustics	SM2	1.5										Auto ID & Manual Verification	Kaleidoscope
Goodwood	U1	50.870853	-0.749512	19/06/2019	2019/06/19 21:53:28	21:53:28	Barbastella barbastellus	1	Do not publish	Registration	Wildlife Acoustics	SM2	1.5										Auto ID & Manual Verification	Kaleidoscope
Goodwood	U1	50.870853	-0.749512	19/06/2019	2019/06/19 21:53:46	21:53:46	Barbastella barbastellus	1	Do not publish	Registration	Wildlife Acoustics	SM2	1.5										Auto ID & Manual Verification	Kaleidoscope
Goodwood	U1	50.870853	-0.749512	19/06/2019	2019/06/19 21:53:54	21:53:54	Barbastella barbastellus	1	Do not publish	Registration	Wildlife Acoustics	SM2	1.5										Auto ID & Manual Verification	Kaleidoscope
Goodwood	U1	50.870853	-0.749512	19/06/2019	2019/06/19 21:54:01	21:54:01	Barbastella barbastellus	1	Do not publish	Registration	Wildlife Acoustics	SM2	1.5										Auto ID & Manual Verification	Kaleidoscope
Goodwood	U1	50.870853	-0.749512	19/06/2019	2019/06/19 21:54:10	21:54:10	Barbastella barbastellus	1	Do not publish	Registration	Wildlife Acoustics	SM2	1.5										Auto ID & Manual Verification	Kaleidoscope
Goodwood	U1	50.870853	-0.749512	19/06/2019	2019/06/19 21:54:33	21:54:33	Barbastella barbastellus	1	Do not publish	Registration	Wildlife Acoustics	SM2	1.5										Auto ID & Manual Verification	Kaleidoscope
Goodwood	U1	50.870853	-0.749512	18/06/2019	2019/06/18 21:54:45	21:54:45	Barbastella barbastellus	1	Do not publish	Registration	Wildlife Acoustics	SM2	1.5										Auto ID & Manual Verification	Kaleidoscope
Goodwood	U1	50.870853	-0.749512	19/06/2019	2019/06/19 21:55:06	21:55:06	Barbastella barbastellus	1	Do not publish	Registration	Wildlife Acoustics	SM2	1.5										Auto ID & Manual Verification	Kaleidoscope
Goodwood	U1	50.870853	-0.749512	19/06/2019	2019/06/19 21:55:41	21:55:41	Barbastella barbastellus	1	Do not publish	Registration	Wildlife Acoustics	SM2	1.5										Auto ID & Manual Verification	Kaleidoscope
Goodwood	U1	50.870853	-0.749512	19/06/2019	2019/06/19 21:55:57	21:55:57	Barbastella barbastellus	1	Do not publish	Registration	Wildlife Acoustics	SM2	1.5										Auto ID & Manual Verification	Kaleidoscope
Goodwood	U1	50.870853	-0.749512	19/06/2019	2019/06/19 21:56:04	21:56:04	Barbastella barbastellus	1	Do not publish	Registration	Wildlife Acoustics	SM2	1.5										Auto ID & Manual Verification	Kaleidoscope
Goodwood	U1	50.870853	-0.749512	19/06/2019	2019/06/19 21:56:16	21:56:16	Barbastella barbastellus	1	Do not publish	Registration	Wildlife Acoustics	SM2	1.5										Auto ID & Manual Verification	Kaleidoscope
Goodwood	U1	50.870853	-0.749512	19/06/2019	2019/06/19 21:56:23	21:56:23	Barbastella barbastellus	1	Do not publish	Registration	Wildlife Acoustics	SM2	1.5										Auto ID & Manual Verification	Kaleidoscope
Goodwood	U1	50.870853	-0.749512	19/06/2019	2019/06/19 21:56:31	21:56:31	Barbastella barbastellus	1	Do not publish	Registration	Wildlife Acoustics	SM2	1.5										Auto ID & Manual Verification	Kaleidoscope
Goodwood	U1	50.870853	-0.749512	19/06/2019	2019/06/19 21:56:54	21:56:54	Barbastella barbastellus	1	Do not publish	Registration	Wildlife Acoustics	SM2	1.5										Auto ID & Manual Verification	Kaleidoscope
Goodwood	U1	50.870853	-0.749512	19/06/2019	2019/06/19 21:56:58	21:56:58	Barbastella barbastellus	1	Do not publish	Registration	Wildlife Acoustics	SM2	1.5										Auto ID & Manual Verification	Kaleidoscope
Goodwood	U1	50.870853	-0.749512	19/06/2019	2019/06/19 21:57:06	21:57:06	Barbastella barbastellus	1	Do not publish	Registration	Wildlife Acoustics	SM2	1.5										Auto ID & Manual Verification	Kaleidoscope
Goodwood	U1	50.870853	-0.749512	19/06/2019	2019/06/19 21:57:51	21:57:51	Barbastella barbastellus	1	Do not publish	Registration	Wildlife Acoustics	SM2	1.5										Auto ID & Manual Verification	Kaleidoscope
Goodwood	U1	50.870853	-0.749512	19/06/2019	2019/06/19 21:58:11	21:58:11	Barbastella barbastellus	1	Do not publish	Registration	Wildlife Acoustics	SM2	1.5										Auto ID & Manual Verification	Kaleidoscope
Goodwood	U1	50.870853	-0.749512	19/06/2019	2019/06/19 21:58:30	21:58:30	Barbastella barbastellus	1	Do not publish	Registration	Wildlife Acoustics	SM2	1.5										Auto ID & Manual Verification	Kaleidoscope
Goodwood	U1	50.870853	-0.749512	19/06/2019	2019/06/19 21:58:42	21:58:42	Barbastella barbastellus	1	Do not publish	Registration	Wildlife Acoustics	SM2	1.5										Auto ID & Manual Verification	Kaleidoscope
Goodwood	U1	50.870853	-0.749512	17/06/2019	2019/06/17 21:58:43	21:58:43	Barbastella barbastellus	1	Do not publish	Registration	Wildlife Acoustics	SM2	1.5										Auto ID & Manual Verification	Kaleidoscope
Goodwood	U1	50.870853	-0.749512	19/06/2019	2019/06/19 21:58:46	21:58:46	Barbastella barbastellus	1	Do not publish	Registration	Wildlife Acoustics	SM2	1.5										Auto ID & Manual Verification	Kaleidoscope
Goodwood	U1	50.870853	-0.749512	17/06/2019	2019/06/17 21:58:50	21:58:50	Barbastella barbastellus	1	Do not publish	Registration	Wildlife Acoustics	SM2	1.5										Auto ID & Manual Verification	Kaleidoscope
Goodwood	U1	50.870853	-0.749512	19/06/2019	2019/06/19 21:58:53	21:58:53	Barbastella barbastellus	1	Do not publish	Registration	Wildlife Acoustics	SM2	1.5										Auto ID & Manual Verification	Kaleidoscope
Goodwood	U1	50.870853	-0.749512	17/06/2019	2019/06/17 21:59:03	21:59:03	Barbastella barbastellus	1	Do not publish	Registration	Wildlife Acoustics	SM2	1.5										Auto ID & Manual Verification	Kaleidoscope
Goodwood	U1	50.870853	-0.749512	17/06/2019	2019/06/17 21:59:14	21:59:14	Barbastella barbastellus	1	Do not publish	Registration	Wildlife Acoustics	SM2	1.5										Auto ID & Manual Verification	Kaleidoscope
Goodwood	U1	50.870853	-0.749512	17/06/2019	2019/06/17 21:59:22	21:59:22	Barbastella barbastellus	1	Do not publish	Registration	Wildlife Acoustics	SM2	1.5										Auto ID & Manual Verification	Kaleidoscope
Goodwood	U1	50.870853	-0.749512	17/06/2019	2019/06/17 21:59:29	21:59:29	Barbastella barbastellus	1	Do not publish	Registration	Wildlife Acoustics	SM2	1.5										Auto ID & Manual Verification	Kaleidoscope
Goodwood	U1	50.870853	-0.749512	17/06/2019	2019/06/17 21:59:36	21:59:36	Barbastella barbastellus	1	Do not publish	Registration	Wildlife Acoustics	SM2	1.5										Auto ID & Manual Verification	Kaleidoscope
Goodwood	U1	50.870853	-0.749512	17/06/2019	2019/06/17 22:00:02	22:00:02	Barbastella barbastellus	1	Do not publish	Registration	Wildlife Acoustics	SM2	1.5										Auto ID & Manual Verification	Kaleidoscope
Goodwood	U1	50.870853	-0.749512	19/06/2019	2019/06/19 22:00:31	22:00:31	Barbastella barbastellus	1	Do not publish	Registration	Wildlife Acoustics	SM2	1.5										Auto ID & Manual Verification	Kaleidoscope
Goodwood	U1	50.870853	-0.749512	19/06/2019	2019/06/19 22:01:00	22:01:00	Barbastella barbastellus	1	Do not publish	Registration	Wildlife Acoustics	SM2	1.5										Auto ID & Manual Verification	Kaleidoscope
Goodwood	U1	50.870853	-0.749512	19/06/2019	2019/06/19 22:02:13	22:02:13	Barbastella barbastellus	1	Do not publish	Registration	Wildlife Acoustics	SM2	1.5										Auto ID & Manual Verification	Kaleidoscope
Goodwood	U1	50.870853	-0.749512	19/06/2019	2019/06/19 22:02:19	22:02:19	Barbastella barbastellus	1	Do not publish	Registration	Wildlife Acoustics	SM2	1.5										Auto ID & Manual Verification	Kaleidoscope
Goodwood	U1	50.870853	-0.749512	19/06/2019	2019/06/19 22:02:40	22:02:40	Barbastella barbastellus	1	Do not publish	Registration	Wildlife Acoustics	SM2	1.5										Auto ID & Manual Verification	Kaleidoscope
Goodwood	U1	50.870853	-0.749512	19/06/2019	2019/06/19 22:03:16	22:03:16	Barbastella barbastellus	1	Do not publish	Registration	Wildlife Acoustics	SM2	1.5										Auto ID & Manual Verification	Kaleidoscope
Goodwood	U1	50.870853	-0.749512	17/06/2019	2019/06/17 22:04:48	22:04:48	Barbastella barbastellus	1	Do not publish	Registration	Wildlife Acoustics	SM2	1.5										Auto ID & Manual Verification	Kaleidoscope
Goodwood	U1	50.870853	-0.749512	19/06/2019	2019/06/19 22:05:16	22:05:16	Barbastella barbastellus	1	Do not publish	Registration	Wildlife Acoustics	SM2	1.5										Auto ID & Manual Verification	Kaleidoscope
Goodwood	U1	50.870853	-0.749512	19/06/2019	2019/06/19 22:05:22	22:05:22	Barbastella barbastellus	1	Do not publish	Registration	Wildlife Acoustics	SM2	1.5										Auto ID & Manual Verification	Kaleidoscope
Goodwood	U1	50.870853	-0.749512	19/06/2019	2019/06/19 22:07:03	22:07:03	Barbastella barbastellus	1	Do not publish	Registration	Wildlife Acoustics	SM2	1.5										Auto ID & Manual Verification	Kaleidoscope
Goodwood	U1	50.870853	-0.749512	19/06/2019	2019/06/19 22:07:11	22:07:11	Barbastella barbastellus	1	Do not publish	Registration	Wildlife Acoustics	SM2	1.5										Auto ID & Manual Verification	Kaleidoscope
Goodwood	U1	50.870853	-0.749512	19/06/2019	2019/06/19 22:07:16	22:07:16	Barbastella barbastellus	1	Do not publish	Registration	Wildlife Acoustics	SM2	1.5										Auto ID & Manual Verification	Kaleidoscope
Goodwood	U1	50.870853	-0.749512	19/06/2019	2019/06/19 22:08:06	22:08:06	Barbastella barbastellus	1	Do not publish	Registration	Wildlife Acoustics	SM2	1.5										Auto ID & Manual Verification	Kaleidoscope
Goodwood	U1	50.870853	-0.749512	17/06/2019	2019/06/17 22:12:21	22:12:21	Barbastella barbastellus	1	Do not publish	Registration	Wildlife Acoustics	SM2	1.5										Auto ID & Manual Verification	Kaleidoscope
Goodwood	U1	50.870853	-0.749512	18/06/2019	2019/06/18 22:19:44	22:19:44	Barbastella barbastellus	1	Do not publish	Registration	Wildlife Acoustics	SM2	1.5										Auto ID & Manual Verification	Kaleidoscope
Goodwood	U1	50.870853	-0.749512	18/06/2019	2019/06/18 22:19:59	22:19:59	Barbastella barbastellus	1	Do not publish	Registration	Wildlife Acoustics	SM2	1.5										Auto ID & Manual Verification	Kaleidoscope
Goodwood	U1	50.870853	-0.749512	18/06/2019	2019/06/18 22:20:08	22:20:08	Barbastella barbastellus	1	Do not publish	Registration	Wildlife Acoustics	SM2	1.5										Auto ID & Manual Verification	Kaleidoscope
Goodwood	U1	50.870853	-0.749512	18/06/2019	2019/06/18 22:20:14	22:20:14	Barbastella barbastellus	1	Do not publish	Registration	Wildlife Acoustics	SM2	1.5										Auto ID & Manual Verification	Kaleidoscope
Goodwood	U1	50.870853	-0.749512	18/06/2019	2019/06/18 22:20:20	22:20:20	Barbastella barbastellus	1	Do not publish	Registration	Wildlife Acoustics	SM2	1.5										Auto ID & Manual Verification	Kaleidoscope
Goodwood	U1	50.870853	-0.749512	19/06/2019	2019/06/19 22:22:53	22:22:53	Barbastella barbastellus	1	Do not publish	Registration	Wildlife Acoustics	SM2	1.5										Auto ID & Manual Verification	Kaleidoscope
Goodwood	U1	50.870853	-0.749512	19/06/2019	2019/06/19 22:23:26	22:23:26	Barbastella barbastellus	1	Do not publish	Registration	Wildlife Acoustics	SM2	1.5										Auto ID & Manual Verification	Kaleidoscope
Goodwood	U1	50.870853	-0.749512	19/06/2019	2019/06/19 22:23:41	22:23:41	Barbastella barbastellus	1	Do not publish	Registration	Wildlife Acoustics	SM2	1.5										Auto ID & Manual Verification	Kaleidoscope
Goodwood	U1	50.870853	-0.749512	17/06/2019	2019/06/17 22:28:19	22:28:19	Barbastella barbastellus	1	Do not publish	Registration	Wildlife Acoustics	SM2	1.5										Auto ID & Manual Verification	Kaleidoscope
Goodwood	U1	50.870853	-0.749512	17/06/2019	2019/06/17 22:28:27	22:28:27	Barbastella barbastellus	1	Do not publish	Registration	Wildlife Acoustics	SM2	1.5										Auto ID & Manual Verification	Kaleidoscope
Goodwood	U1	50.870853	-0.749512	17/06/2019	2019/06/17 22:28:43	22:28:43	Barbastella barbastellus	1	Do not publish	Registration	Wildlife Acoustics	SM2	1.5										Auto ID & Manual Verification	Kaleidoscope
Goodwood	U1	50.870853	-0.749512	17/06/2019	2019/06/17 22:49:43	22:49:43	Barbastella barbastellus	1	Do not publish	Registration	Wildlife Acoustics	SM2	1.5										Auto ID & Manual Verification	Kaleidoscope
Goodwood	U1	50.870853	-0.749512	19/06/2019	2019/06/19 23:06:08	23:06:08	Barbastella barbastellus	1	Do not publish	Registration	Wildlife Acoustics	SM2	1.5										Auto ID & Manual Verification	Kaleidoscope
Goodwood	U1	50.870853	-0.749512	19/06/2019	2019/06/19 23:06:17	23:06:17	Barbastella barbastellus	1	Do not publish	Registration	Wildlife Acoustics	SM2	1.5										Auto ID & Manual Verification	Kaleidoscope
Goodwood	U1	50.870853	-0.749512	19/06/2019	2019/06/19 23:06:35	23:06:35	Barbastella barbastellus	1	Do not publish	Registration	Wildlife Acoustics	SM2	1.5										Auto ID & Manual Verification	Kaleidoscope
Goodwood	U1	50.870853	-0.749512	19/06/2019	2019/06/19 23:06:35	23:06:35	Barbastella barbastellus	1	Do not publish	Registration	Wildlife Acoustics	SM2	1.5										Auto ID & Manual Verification	Kaleidoscope
Goodwood	U1	50.870853	-0.749512	18/06/2019	2019/06/18 23:20:13	23:20:13	Barbastella barbastellus	1	Do not publish	Registration	Wildlife Acoustics	SM2	1.5										Auto ID & Manual Verification	Kaleidoscope
Goodwood	U1	50.870853	-0.749512	18/06/2019	2019/06/18 23:20:17	23:20:17	Barbastella barbastellus	1	Do not publish	Registration	Wildlife Acoustics	SM2	1.5										Auto ID & Manual Verification	Kaleidoscope
Goodwood	U1	50.870853	-0.749512	19/06/2019	2019/06/19 23:24:25	23:24:25	Barbastella barbastellus	1	Do not publish	Registration	Wildlife Acoustics	SM2	1.5										Auto ID & Manual Verification	Kaleidoscope
Goodwood	U1	50.870853	-0.749512	17/06/2019	2019/06/17 23:33:20	23:33:20	Barbastella barbastellus	1	Do not publish	Registration	Wildlife Acoustics	SM2	1.5										Auto ID & Manual Verification	Kaleidoscope
Goodwood	U1	50.870853	-0.749512	17/06/2019	2019/06/17 23:33:25	23:33:25	Barbastella barbastellus	1	Do not publish	Registration	Wildlife Acoustics	SM2	1.5										Auto ID & Manual Verification	Kaleidoscope
Goodwood	V1	50.870956	-0.748391	18/06/2019	2019/06/18 00:00:12	00:00:12	Barbastella barbastellus	1	Do not publish	Registration	Wildlife Acoustics	SM2	1.5										Auto ID & Manual Verification	Kaleidoscope
Goodwood	V1	50.870956	-0.748391	20/06/2019	2019/06/20 00:06:46	00:06:46	Barbastella barbastellus	1	Do not publish	Registration	Wildlife Acoustics	SM2	1.5										Auto ID & Manual Verification	Kaleidoscope
Goodwood	V1	50.870956	-0.748391	20/06/2019	2019/06/20 00:07:47	00:07:47	Barbastella barbastellus	1	Do not publish	Registration	Wildlife Acoustics	SM2	1.5										Auto ID & Manual Verification	Kaleidoscope
Goodwood	V1	50.870956	-0.748391	19/06/2019	2019/06/19 00:10:05	00:10:05	Barbastella barbastellus	1	Do not publish	Registration	Wildlife Acoustics	SM2	1.5										Auto ID & Manual Verification	Kaleidoscope
Goodwood	V1	50.870956	-0.748391	20/06/2019	2019/06/20 00:18:16	00:18:16	Barbastella barbastellus	1	Do not publish	Registration	Wildlife Acoustics	SM2	1.5										Auto ID & Manual Verification	Kaleidoscope
Goodwood	V1	50.870956	-0.748391	20/06/2019	2019/06/20 00:19:59	00:19:59	Barbastella barbastellus	1	Do not publish	Registration	Wildlife Acoustics	SM2	1.5										Auto ID & Manual Verification	Kaleidoscope
Goodwood	V1	50.870956	-0.748391	20/06/2019	2019/06/20 00:20:28	00:20:28	Barbastella barbastellus	1	Do not publish	Registration	Wildlife Acoustics	SM2	1.5										Auto ID & Manual Verification	Kaleidoscope
Goodwood	V1	50.870956	-0.748391	19/06/2019	2019/06/19 00:26:54	00:26:54	Barbastella barbastellus	1	Do not publish	Registration	Wildlife Acoustics	SM2	1.5										Auto ID & Manual Verification	Kaleidoscope
Goodwood	V1	50.870956	-0.748391	20/06/2019	2019/06/20 00:43:15	00:43:15	Barbastella barbastellus	1	Do not publish	Registration	Wildlife Acoustics	SM2	1.5										Auto ID & Manual Verification	Kaleidoscope
Goodwood	V1	50.870956	-0.748391	20/06/2019	2019/06/20 00:43:27	00:43:27	Barbastella barbastellus	1	Do not publish	Registration	Wildlife Acoustics	SM2	1.5										Auto ID & Manual Verification	Kaleidoscope
Goodwood	V1	50.870956	-0.748391	19/06/2019	2019/06/19 00:47:37	00:47:37	Barbastella barbastellus	1	Do not publish	Registration	Wildlife Acoustics	SM2	1.5										Auto ID & Manual Verification	Kaleidoscope
Goodwood	V1	50.870956	-0.748391	18/06/2019	2019/06/18 01:20:24	01:20:24	Barbastella barbastellus	1	Do not publish	Registration	Wildlife Acoustics	SM2	1.5										Auto ID & Manual Verification	Kaleidoscope
Goodwood	V1	50.870956	-0.748391	18/06/2019	2019/06/18 01:21:12	01:21:12	Barbastella barbastellus	1	Do not publish	Registration	Wildlife Acoustics	SM2	1.5										Auto ID & Manual Verification	Kaleidoscope
Goodwood	V1	50.870956	-0.748391	18/06/2019	2019/06/18 01:21:24	01:21:24	Barbastella barbastellus	1	Do not publish	Registration	Wildlife Acoustics	SM2	1.5										Auto ID & Manual Verification	Kaleidoscope
Goodwood	V1	50.870956	-0.748391	18/06/2019	2019/06/18 01:28:43	01:28:43	Barbastella barbastellus	1	Do not publish	Registration	Wildlife Acoustics	SM2	1.5										Auto ID & Manual Verification	Kaleidoscope
Goodwood	V1	50.870956	-0.748391	20/06/2019	2019/06/20 01:31:41	01:31:41	Barbastella barbastellus	1	Do not publish	Registration	Wildlife Acoustics	SM2	1.5										Auto ID & Manual Verification	Kaleidoscope
Goodwood	V1	50.870956	-0.748391	20/06/2019	2019/06/20 01:33:31	01:33:31	Barbastella barbastellus	1	Do not publish	Registration	Wildlife Acoustics	SM2	1.5										Auto ID & Manual Verification	Kaleidoscope
Goodwood	V1	50.870956	-0.748391	20/06/2019	2019/06/20 01:44:36	01:44:36	Barbastella barbastellus	1	Do not publish	Registration	Wildlife Acoustics	SM2	1.5										Auto ID & Manual Verification	Kaleidoscope
Goodwood	V1	50.870956	-0.748391	18/06/2019	2019/06/18 02:37:28	02:37:28	Barbastella barbastellus	1	Do not publish	Registration	Wildlife Acoustics	SM2	1.5										Auto ID & Manual Verification	Kaleidoscope
Goodwood	V1	50.870956	-0.748391	18/06/2019	2019/06/18 02:37:42	02:37:42	Barbastella barbastellus	1	Do not publish	Registration	Wildlife Acoustics	SM2	1.5										Auto ID & Manual Verification	Kaleidoscope
Goodwood	V1	50.870956	-0.748391	18/06/2019	2019/06/18 02:38:06	02:38:06	Barbastella barbastellus	1	Do not publish	Registration	Wildlife Acoustics	SM2	1.5										Auto ID & Manual Verification	Kaleidoscope
Goodwood	V1	50.870956	-0.748391	18/06/2019	2019/06/18 02:38:26	02:38:26	Barbastella barbastellus	1	Do not publish	Registration	Wildlife Acoustics	SM2	1.5										Auto ID & Manual Verification	Kaleidoscope
Goodwood	V1	50.870956	-0.748391	19/06/2019	2019/06/19 02:40:57	02:40:57	Barbastella barbastellus	1	Do not publish	Registration	Wildlife Acoustics	SM2	1.5										Auto ID & Manual Verification	Kaleidoscope
Goodwood	V1	50.870956	-0.748391	20/06/2019	2019/06/20 02:46:59	02:46:59	Barbastella barbastellus	1	Do not publish	Registration	Wildlife Acoustics	SM2	1.5										Auto ID & Manual Verification	Kaleidoscope
Goodwood	V1	50.870956	-0.748391	18/06/2019	2019/06/18 02:53:04	02:53:04	Barbastella barbastellus	1	Do not publish	Registration	Wildlife Acoustics	SM2	1.5										Auto ID & Manual Verification	Kaleidoscope
Goodwood	V1	50.870956	-0.748391	18/06/2019	2019/06/18 02:54:39	02:54:39	Barbastella barbastellus	1	Do not publish	Registration	Wildlife Acoustics	SM2	1.5										Auto ID & Manual Verification	Kaleidoscope
Goodwood	V1	50.870956	-0.748391	19/06/2019	2019/06/19 02:57:29	02:57:29	Barbastella barbastellus	1	Do not publish	Registration	Wildlife Acoustics	SM2	1.5										Auto ID & Manual Verification	Kaleidoscope
Goodwood	V1	50.870956	-0.748391	18/06/2019	2019/06/18 03:00:22	03:00:22	Barbastella barbastellus	1	Do not publish	Registration	Wildlife Acoustics	SM2	1.5										Auto ID & Manual Verification	Kaleidoscope
Goodwood	V1	50.870956	-0.748391	19/06/2019	2019/06/19 03:11:25	03:11:25	Barbastella barbastellus	1	Do not publish	Registration	Wildlife Acoustics	SM2	1.5										Auto ID & Manual Verification	Kaleidoscope
Goodwood	V1	50.870956	-0.748391	20/06/2019	2019/06/20 03:18:23	03:18:23	Barbastella barbastellus	1	Do not publish	Registration	Wildlife Acoustics	SM2	1.5										Auto ID & Manual Verification	Kaleidoscope
Goodwood	V1	50.870956	-0.748391	20/06/2019	2019/06/20 03:35:20	03:35:20	Barbastella barbastellus	1	Do not publish	Registration	Wildlife Acoustics	SM2	1.5										Auto ID & Manual Verification	Kaleidoscope
Goodwood	V1	50.870956	-0.748391	20/06/2019	2019/06/20 03:36:07	03:36:07	Barbastella barbastellus	1	Do not publish	Registration	Wildlife Acoustics	SM2	1.5										Auto ID & Manual Verification	Kaleidoscope
Goodwood	V1	50.870956	-0.748391	20/06/2019	2019/06/20 03:37:44	03:37:44	Barbastella barbastellus	1	Do not publish	Registration	Wildlife Acoustics	SM2	1.5										Auto ID & Manual Verification	Kaleidoscope
Goodwood	V1	50.870956	-0.748391	20/06/2019	2019/06/20 03:38:04	03:38:04	Barbastella barbastellus	1	Do not publish	Registration	Wildlife Acoustics	SM2	1.5										Auto ID & Manual Verification	Kaleidoscope
Goodwood	V1	50.870956	-0.748391	20/06/2019	2019/06/20 03:40:15	03:40:15	Barbastella barbastellus	1	Do not publish	Registration	Wildlife Acoustics	SM2	1.5										Auto ID & Manual Verification	Kaleidoscope
Goodwood	V1	50.870956	-0.748391	20/06/2019	2019/06/20 03:41:22	03:41:22	Barbastella barbastellus	1	Do not publish	Registration	Wildlife Acoustics	SM2	1.5										Auto ID & Manual Verification	Kaleidoscope
Goodwood	V1	50.870956	-0.748391	20/06/2019	2019/06/20 03:45:09	03:45:09	Barbastella barbastellus	1	Do not publish	Registration	Wildlife Acoustics	SM2	1.5										Auto ID & Manual Verification	Kaleidoscope
Goodwood	V1	50.870956	-0.748391	18/06/2019	2019/06/18 03:45:54	03:45:54	Barbastella barbastellus	1	Do not publish	Registration	Wildlife Acoustics	SM2	1.5										Auto ID & Manual Verification	Kaleidoscope
Goodwood	V1	50.870956	-0.748391	20/06/2019	2019/06/20 03:47:15	03:47:15	Barbastella barbastellus	1	Do not publish	Registration	Wildlife Acoustics	SM2	1.5										Auto ID & Manual Verification	Kaleidoscope
Goodwood	V1	50.870956	-0.748391	20/06/2019	2019/06/20 03:48:49	03:48:49	Barbastella barbastellus	1	Do not publish	Registration	Wildlife Acoustics	SM2	1.5										Auto ID & Manual Verification	Kaleidoscope
Goodwood	V1	50.870956	-0.748391	18/06/2019	2019/06/18 03:49:12	03:49:12	Barbastella barbastellus	1	Do not publish	Registration	Wildlife Acoustics	SM2	1.5										Auto ID & Manual Verification	Kaleidoscope
Goodwood	V1	50.870956	-0.748391	20/06/2019	2019/06/20 03:49:48	03:49:48	Barbastella barbastellus	1	Do not publish	Registration	Wildlife Acoustics	SM2	1.5										Auto ID & Manual Verification	Kaleidoscope
Goodwood	V1	50.870956	-0.748391	20/06/2019	2019/06/20 03:50:06	03:50:06	Barbastella barbastellus	1	Do not publish	Registration	Wildlife Acoustics	SM2	1.5										Auto ID & Manual Verification	Kaleidoscope
Goodwood	V1	50.870956	-0.748391	20/06/2019	2019/06/20 03:51:23	03:51:23	Barbastella barbastellus	1	Do not publish	Registration	Wildlife Acoustics	SM2	1.5										Auto ID & Manual Verification	Kaleidoscope
Goodwood	V1	50.870956	-0.748391	19/06/2019	2019/06/19 03:51:50	03:51:50	Barbastella barbastellus	1	Do not publish	Registration	Wildlife Acoustics	SM2	1.5										Auto ID & Manual Verification	Kaleidoscope
Goodwood	V1	50.870956	-0.748391	19/06/2019	2019/06/19 03:52:37	03:52:37	Barbastella barbastellus	1	Do not publish	Registration	Wildlife Acoustics	SM2	1.5										Auto ID & Manual Verification	Kaleidoscope
Goodwood	V1	50.870956	-0.748391	18/06/2019	2019/06/18 03:54:18	03:54:18	Barbastella barbastellus	1	Do not publish	Registration	Wildlife Acoustics	SM2	1.5										Auto ID & Manual Verification	Kaleidoscope
Goodwood	V1	50.870956	-0.748391	19/06/2019	2019/06/19 03:54:39	03:54:39	Barbastella barbastellus	1	Do not publish	Registration	Wildlife Acoustics	SM2	1.5										Auto ID & Manual Verification	Kaleidoscope
Goodwood	V1	50.870956	-0.748391	19/06/2019	2019/06/19 03:56:04	03:56:04	Barbastella barbastellus	1	Do not publish	Registration	Wildlife Acoustics	SM2	1.5										Auto ID & Manual Verification	Kaleidoscope
Goodwood	V1	50.870956	-0.748391	19/06/2019	2019/06/19 03:56:21	03:56:21	Barbastella barbastellus	1	Do not publish	Registration	Wildlife Acoustics	SM2	1.5										Auto ID & Manual Verification	Kaleidoscope
Goodwood	V1	50.870956	-0.748391	18/06/2019	2019/06/18 03:57:22	03:57:22	Barbastella barbastellus	1	Do not publish	Registration	Wildlife Acoustics	SM2	1.5										Auto ID & Manual Verification	Kaleidoscope
Goodwood	V1	50.870956	-0.748391	18/06/2019	2019/06/18 03:57:46	03:57:46	Barbastella barbastellus	1	Do not publish	Registration	Wildlife Acoustics	SM2	1.5										Auto ID & Manual Verification	Kaleidoscope
Goodwood	V1	50.870956	-0.748391	20/06/2019	2019/06/20 03:58:24	03:58:24	Barbastella barbastellus	1	Do not publish	Registration	Wildlife Acoustics	SM2	1.5										Auto ID & Manual Verification	Kaleidoscope
Goodwood	V1	50.870956	-0.748391	19/06/2019	2019/06/19 03:59:43	03:59:43	Barbastella barbastellus	1	Do not publish	Registration	Wildlife Acoustics	SM2	1.5										Auto ID & Manual Verification	Kaleidoscope
Goodwood	V1	50.870956	-0.748391	18/06/2019	2019/06/18 04:04:19	04:04:19	Barbastella barbastellus	1	Do not publish	Registration	Wildlife Acoustics	SM2	1.5										Auto ID & Manual Verification	Kaleidoscope
Goodwood	V1	50.870956	-0.748391	18/06/2019	2019/06/18 04:11:11	04:11:11	Barbastella barbastellus	1	Do not publish	Registration	Wildlife Acoustics	SM2	1.5										Auto ID & Manual Verification	Kaleidoscope
Goodwood	V1	50.870956	-0.748391	19/06/2019	2019/06/19 21:37:27	21:37:27	Barbastella barbastellus	1	Do not publish	Registration	Wildlife Acoustics	SM2	1.5										Auto ID & Manual Verification	Kaleidoscope
Goodwood	V1	50.870956	-0.748391	19/06/2019	2019/06/19 21:38:36	21:38:36	Barbastella barbastellus	1	Do not publish	Registration	Wildlife Acoustics	SM2	1.5										Auto ID & Manual Verification	Kaleidoscope
Goodwood	V1	50.870956	-0.748391	19/06/2019	2019/06/19 21:39:09	21:39:09	Barbastella barbastellus	1	Do not publish	Registration	Wildlife Acoustics	SM2	1.5										Auto ID & Manual Verification	Kaleidoscope
Goodwood	V1	50.870956	-0.748391	19/06/2019	2019/06/19 21:40:11	21:40:11	Barbastella barbastellus	1	Do not publish	Registration	Wildlife Acoustics	SM2	1.5										Auto ID & Manual Verification	Kaleidoscope
Goodwood	V1	50.870956	-0.748391	19/06/2019	2019/06/19 21:40:19	21:40:19	Barbastella barbastellus	1	Do not publish	Registration	Wildlife Acoustics	SM2	1.5										Auto ID & Manual Verification	Kaleidoscope
Goodwood	V1	50.870956	-0.748391	19/06/2019	2019/06/19 21:41:02	21:41:02	Barbastella barbastellus	1	Do not publish	Registration	Wildlife Acoustics	SM2	1.5										Auto ID & Manual Verification	Kaleidoscope
Goodwood	V1	50.870956	-0.748391	19/06/2019	2019/06/19 21:42:09	21:42:09	Barbastella barbastellus	1	Do not publish	Registration	Wildlife Acoustics	SM2	1.5										Auto ID & Manual Verification	Kaleidoscope
Goodwood	V1	50.870956	-0.748391	19/06/2019	2019/06/19 21:44:52	21:44:52	Barbastella barbastellus	1	Do not publish	Registration	Wildlife Acoustics	SM2	1.5										Auto ID & Manual Verification	Kaleidoscope
Goodwood	V1	50.870956	-0.748391	19/06/2019	2019/06/19 21:44:59	21:44:59	Barbastella barbastellus	1	Do not publish	Registration	Wildlife Acoustics	SM2	1.5										Auto ID & Manual Verification	Kaleidoscope
Goodwood	V1	50.870956	-0.748391	19/06/2019	2019/06/19 21:51:23	21:51:23	Barbastella barbastellus	1	Do not publish	Registration	Wildlife Acoustics	SM2	1.5										Auto ID & Manual Verification	Kaleidoscope
Goodwood	V1	50.870956	-0.748391	19/06/2019	2019/06/19 21:52:07	21:52:07	Barbastella barbastellus	1	Do not publish	Registration	Wildlife Acoustics	SM2	1.5										Auto ID & Manual Verification	Kaleidoscope
Goodwood	V1	50.870956	-0.748391	18/06/2019	2019/06/18 21:54:06	21:54:06	Barbastella barbastellus	1	Do not publish	Registration	Wildlife Acoustics	SM2	1.5										Auto ID & Manual Verification	Kaleidoscope
Goodwood	V1	50.870956	-0.748391	17/06/2019	2019/06/17 21:56:10	21:56:10	Barbastella barbastellus	1	Do not publish	Registration	Wildlife Acoustics	SM2	1.5										Auto ID & Manual Verification	Kaleidoscope
Goodwood	V1	50.870956	-0.748391	17/06/2019	2019/06/17 21:56:51	21:56:51	Barbastella barbastellus	1	Do not publish	Registration	Wildlife Acoustics	SM2	1.5										Auto ID & Manual Verification	Kaleidoscope
Goodwood	V1	50.870956	-0.748391	19/06/2019	2019/06/19 21:58:12	21:58:12	Barbastella barbastellus	1	Do not publish	Registration	Wildlife Acoustics	SM2	1.5										Auto ID & Manual Verification	Kaleidoscope
Goodwood	V1	50.870956	-0.748391	19/06/2019	2019/06/19 21:59:04	21:59:04	Barbastella barbastellus	1	Do not publish	Registration	Wildlife Acoustics	SM2	1.5										Auto ID & Manual Verification	Kaleidoscope
Goodwood	V1	50.870956	-0.748391	19/06/2019	2019/06/19 21:59:18	21:59:18	Barbastella barbastellus	1	Do not publish	Registration	Wildlife Acoustics	SM2	1.5										Auto ID & Manual Verification	Kaleidoscope
Goodwood	V1	50.870956	-0.748391	17/06/2019	2019/06/17 21:59:59	21:59:59	Barbastella barbastellus	1	Do not publish	Registration	Wildlife Acoustics	SM2	1.5										Auto ID & Manual Verification	Kaleidoscope
Goodwood	V1	50.870956	-0.748391	19/06/2019	2019/06/19 22:01:23	22:01:23	Barbastella barbastellus	1	Do not publish	Registration	Wildlife Acoustics	SM2	1.5										Auto ID & Manual Verification	Kaleidoscope
Goodwood	V1	50.870956	-0.748391	17/06/2019	2019/06/17 22:01:51	22:01:51	Barbastella barbastellus	1	Do not publish	Registration	Wildlife Acoustics	SM2	1.5										Auto ID & Manual Verification	Kaleidoscope
Goodwood	V1	50.870956	-0.748391	17/06/2019	2019/06/17 22:10:06	22:10:06	Barbastella barbastellus	1	Do not publish	Registration	Wildlife Acoustics	SM2	1.5										Auto ID & Manual Verification	Kaleidoscope
Goodwood	V1	50.870956	-0.748391	17/06/2019	2019/06/17 22:16:50	22:16:50	Barbastella barbastellus	1	Do not publish	Registration	Wildlife Acoustics	SM2	1.5										Auto ID & Manual Verification	Kaleidoscope
Goodwood	V1	50.870956	-0.748391	19/06/2019	2019/06/19 22:22:14	22:22:14	Barbastella barbastellus	1	Do not publish	Registration	Wildlife Acoustics	SM2	1.5										Auto ID & Manual Verification	Kaleidoscope
Goodwood	V1	50.870956	-0.748391	18/06/2019	2019/06/18 22:31:24	22:31:24	Barbastella barbastellus	1	Do not publish	Registration	Wildlife Acoustics	SM2	1.5										Auto ID & Manual Verification	Kaleidoscope
Goodwood	V1	50.870956	-0.748391	17/06/2019	2019/06/17 22:32:06	22:32:06	Barbastella barbastellus	1	Do not publish	Registration	Wildlife Acoustics	SM2	1.5										Auto ID & Manual Verification	Kaleidoscope
Goodwood	V1	50.870956	-0.748391	17/06/2019	2019/06/17 22:49:44	22:49:44	Barbastella barbastellus	1	Do not publish	Registration	Wildlife Acoustics	SM2	1.5										Auto ID & Manual Verification	Kaleidoscope
Goodwood	V1	50.870956	-0.748391	19/06/2019	2019/06/19 23:05:10	23:05:10	Barbastella barbastellus	1	Do not publish	Registration	Wildlife Acoustics	SM2	1.5										Auto ID & Manual Verification	Kaleidoscope
Goodwood	V1	50.870956	-0.748391	19/06/2019	2019/06/19 23:07:18	23:07:18	Barbastella barbastellus	1	Do not publish	Registration	Wildlife Acoustics	SM2	1.5										Auto ID & Manual Verification	Kaleidoscope
Goodwood	V1	50.870956	-0.748391	19/06/2019	2019/06/19 23:13:29	23:13:29	Barbastella barbastellus	1	Do not publish	Registration	Wildlife Acoustics	SM2	1.5										Auto ID & Manual Verification	Kaleidoscope
Goodwood	V1	50.870956	-0.748391	19/06/2019	2019/06/19 23:27:37	23:27:37	Barbastella barbastellus	1	Do not publish	Registration	Wildlife Acoustics	SM2	1.5										Auto ID & Manual Verification	Kaleidoscope
Goodwood	V1	50.870956	-0.748391	19/06/2019	2019/06/19 23:28:43	23:28:43	Barbastella barbastellus	1	Do not publish	Registration	Wildlife Acoustics	SM2	1.5										Auto ID & Manual Verification	Kaleidoscope
Goodwood	V1	50.870956	-0.748391	19/06/2019	2019/06/19 23:28:52	23:28:52	Barbastella barbastellus	1	Do not publish	Registration	Wildlife Acoustics	SM2	1.5										Auto ID & Manual Verification	Kaleidoscope
Goodwood	V1	50.870956	-0.748391	18/06/2019	2019/06/18 23:29:23	23:29:23	Barbastella barbastellus	1	Do not publish	Registration	Wildlife Acoustics	SM2	1.5										Auto ID & Manual Verification	Kaleidoscope
Goodwood	V1	50.870956	-0.748391	18/06/2019	2019/06/18 23:29:33	23:29:33	Barbastella barbastellus	1	Do not publish	Registration	Wildlife Acoustics	SM2	1.5										Auto ID & Manual Verification	Kaleidoscope
Goodwood	V1	50.870956	-0.748391	17/06/2019	2019/06/17 23:33:24	23:33:24	Barbastella barbastellus	1	Do not publish	Registration	Wildlife Acoustics	SM2	1.5										Auto ID & Manual Verification	Kaleidoscope
Goodwood	V1	50.870956	-0.748391	18/06/2019	2019/06/18 23:40:10	23:40:10	Barbastella barbastellus	1	Do not publish	Registration	Wildlife Acoustics	SM2	1.5										Auto ID & Manual Verification	Kaleidoscope
Goodwood	V1	50.870956	-0.748391	18/06/2019	2019/06/18 23:40:19	23:40:19	Barbastella barbastellus	1	Do not publish	Registration	Wildlife Acoustics	SM2	1.5										Auto ID & Manual Verification	Kaleidoscope
Goodwood	V1	50.870956	-0.748391	18/06/2019	2019/06/18 23:41:05	23:41:05	Barbastella barbastellus	1	Do not publish	Registration	Wildlife Acoustics	SM2	1.5										Auto ID & Manual Verification	Kaleidoscope
Goodwood	V1	50.870956	-0.748391	19/06/2019	2019/06/19 23:42:03	23:42:03	Barbastella barbastellus	1	Do not publish	Registration	Wildlife Acoustics	SM2	1.5										Auto ID & Manual Verification	Kaleidoscope
Goodwood	V1	50.870956	-0.748391	19/06/2019	2019/06/19 23:42:17	23:42:17	Barbastella barbastellus	1	Do not publish	Registration	Wildlife Acoustics	SM2	1.5										Auto ID & Manual Verification	Kaleidoscope
Goodwood	V1	50.870956	-0.748391	18/06/2019	2019/06/18 23:42:31	23:42:31	Barbastella barbastellus	1	Do not publish	Registration	Wildlife Acoustics	SM2	1.5										Auto ID & Manual Verification	Kaleidoscope
Goodwood	V1	50.870956	-0.748391	17/06/2019	2019/06/17 23:44:11	23:44:11	Barbastella barbastellus	1	Do not publish	Registration	Wildlife Acoustics	SM2	1.5										Auto ID & Manual Verification	Kaleidoscope
Goodwood	V1	50.870956	-0.748391	17/06/2019	2019/06/17 23:44:17	23:44:17	Barbastella barbastellus	1	Do not publish	Registration	Wildlife Acoustics	SM2	1.5										Auto ID & Manual Verification	Kaleidoscope
Goodwood	V1	50.870956	-0.748391	17/06/2019	2019/06/17 23:44:41	23:44:41	Barbastella barbastellus	1	Do not publish	Registration	Wildlife Acoustics	SM2	1.5										Auto ID & Manual Verification	Kaleidoscope
Goodwood	V1	50.870956	-0.748391	17/06/2019	2019/06/17 23:45:15	23:45:15	Barbastella barbastellus	1	Do not publish	Registration	Wildlife Acoustics	SM2	1.5										Auto ID & Manual Verification	Kaleidoscope
Goodwood	V1	50.870956	-0.748391	17/06/2019	2019/06/17 23:45:54	23:45:54	Barbastella barbastellus	1	Do not publish	Registration	Wildlife Acoustics	SM2	1.5										Auto ID & Manual Verification	Kaleidoscope
Goodwood	V1	50.870956	-0.748391	18/06/2019	2019/06/18 23:49:24	23:49:24	Barbastella barbastellus	1	Do not publish	Registration	Wildlife Acoustics	SM2	1.5										Auto ID & Manual Verification	Kaleidoscope
Goodwood	V1	50.870956	-0.748391	18/06/2019	2019/06/18 23:51:26	23:51:26	Barbastella barbastellus	1	Do not publish	Registration	Wildlife Acoustics	SM2	1.5										Auto ID & Manual Verification	Kaleidoscope
Goodwood	V1	50.870956	-0.748391	18/06/2019	2019/06/18 23:51:55	23:51:55	Barbastella barbastellus	1	Do not publish	Registration	Wildlife Acoustics	SM2	1.5										Auto ID & Manual Verification	Kaleidoscope
Goodwood	V1	50.870956	-0.748391	19/06/2019	2019/06/19 23:56:22	23:56:22	Barbastella barbastellus	1	Do not publish	Registration	Wildlife Acoustics	SM2	1.5										Auto ID & Manual Verification	Kaleidoscope
Goodwood	W2	50.87251	-0.751057	20/06/2019	2019/06/20 01:31:18	01:31:18	Barbastella barbastellus	1	Do not publish	Registration	Wildlife Acoustics	SM2	1.5										Auto ID & Manual Verification	Kaleidoscope
Goodwood	W2	50.87251	-0.751057	20/06/2019	2019/06/20 01:50:01	01:50:01	Barbastella barbastellus	1	Do not publish	Registration	Wildlife Acoustics	SM2	1.5										Auto ID & Manual Verification	Kaleidoscope
Goodwood	W2	50.87251	-0.751057	20/06/2019	2019/06/20 02:51:38	02:51:38	Barbastella barbastellus	1	Do not publish	Registration	Wildlife Acoustics	SM2	1.5										Auto ID & Manual Verification	Kaleidoscope
Goodwood	W2	50.87251	-0.751057	20/06/2019	2019/06/20 03:35:58	03:35:58	Barbastella barbastellus	1	Do not publish	Registration	Wildlife Acoustics	SM2	1.5										Auto ID & Manual Verification	Kaleidoscope
Goodwood	W2	50.87251	-0.751057	18/06/2019	2019/06/18 21:45:42	21:45:42	Barbastella barbastellus	1	Do not publish	Registration	Wildlife Acoustics	SM2	1.5										Auto ID & Manual Verification	Kaleidoscope
Goodwood	W2	50.87251	-0.751057	19/06/2019	2019/06/19 21:46:06	21:46:06	Barbastella barbastellus	1	Do not publish	Registration	Wildlife Acoustics	SM2	1.5										Auto ID & Manual Verification	Kaleidoscope
Goodwood	W2	50.87251	-0.751057	19/06/2019	2019/06/19 21:50:46	21:50:46	Barbastella barbastellus	1	Do not publish	Registration	Wildlife Acoustics	SM2	1.5										Auto ID & Manual Verification	Kaleidoscope
Goodwood	W2	50.87251	-0.751057	19/06/2019	2019/06/19 22:02:25	22:02:25	Barbastella barbastellus	1	Do not publish	Registration	Wildlife Acoustics	SM2	1.5										Auto ID & Manual Verification	Kaleidoscope
Goodwood	W2	50.87251	-0.751057	19/06/2019	2019/06/19 22:08:37	22:08:37	Barbastella barbastellus	1	Do not publish	Registration	Wildlife Acoustics	SM2	1.5										Auto ID & Manual Verification	Kaleidoscope
Goodwood	W2	50.87251	-0.751057	19/06/2019	2019/06/19 22:09:30	22:09:30	Barbastella barbastellus	1	Do not publish	Registration	Wildlife Acoustics	SM2	1.5										Auto ID & Manual Verification	Kaleidoscope
Goodwood	W2	50.87251	-0.751057	19/06/2019	2019/06/19 23:07:20	23:07:20	Barbastella barbastellus	1	Do not publish	Registration	Wildlife Acoustics	SM2	1.5										Auto ID & Manual Verification	Kaleidoscope
Goodwood	W2	50.87251	-0.751057	19/06/2019	2019/06/19 23:23:57	23:23:57	Barbastella barbastellus	1	Do not publish	Registration	Wildlife Acoustics	SM2	1.5										Auto ID & Manual Verification	Kaleidoscope
Goodwood	W2	50.87251	-0.751057	19/06/2019	2019/06/19 23:51:04	23:51:04	Barbastella barbastellus	1	Do not publish	Registration	Wildlife Acoustics	SM2	1.5										Auto ID & Manual Verification	Kaleidoscope
