# Supplementary material for: An acoustic-based method for locating maternity colonies of rare woodland bats
Source: PeerJ. 2023 Oct 3;11:e15951. doi: 10.7717/peerj.15951 (PMC10557938; doi:10.7717/peerj.15951)
Supplement: Supplemental Information 8 — The original time recordings of barbastelle bats from the passive acoustic detectors. This data was used in statistical analysis, using the R script provided, to determine the optimal cut-off threshold for the identification of woodlands with colonies. [file peerj-11-15951-s008.zip › R script and datasets (cut-off threshold analysis)/Site5.csv]

Site name	Detector identity	Lat	Lon	Date start	Date time	Pass Time	Species / Taxa taxon list	Number of bats	Sensitivity	Pass Definition	Detector Make	Detector model	Detector height m	Roost within 25m	Activity elevated by roost	Linear feature adjacent	Linear feature 25m	Anthropogenic feature adjacent	Anthropogenic feature 25m	Temperature c	Rainfall	Wind speed mph	Method of classification	Analysis software used	Notes
Park Wood	X1	50.85995	-0.646267	23/05/2019	2019/05/23 21:23:43	21:23:43	Barbastella barbastellus	1	Do not publish	Registration	Wildlife Acoustics	SM2	1.5										Auto ID & Manual Verification	Kaleidoscope
Park Wood	U2	50.8608	-0.648117	23/05/2019	2019/05/23 21:24:22	21:24:22	Barbastella barbastellus	1	Do not publish	Registration	Wildlife Acoustics	SM2	1.5										Auto ID & Manual Verification	Kaleidoscope
Park Wood	C3	50.863883	-0.647967	23/05/2019	2019/05/23 21:25:18	21:25:18	Barbastella barbastellus	1	Do not publish	Registration	Wildlife Acoustics	SM2	1.5										Auto ID & Manual Verification	Kaleidoscope
Park Wood	U2	50.8608	-0.648117	23/05/2019	2019/05/23 21:30:46	21:30:46	Barbastella barbastellus	1	Do not publish	Registration	Wildlife Acoustics	SM2	1.5										Auto ID & Manual Verification	Kaleidoscope
Park Wood	U2	50.8608	-0.648117	23/05/2019	2019/05/23 21:31:10	21:31:10	Barbastella barbastellus	1	Do not publish	Registration	Wildlife Acoustics	SM2	1.5										Auto ID & Manual Verification	Kaleidoscope
Park Wood	C3	50.863883	-0.647967	23/05/2019	2019/05/23 21:31:46	21:31:46	Barbastella barbastellus	1	Do not publish	Registration	Wildlife Acoustics	SM2	1.5										Auto ID & Manual Verification	Kaleidoscope
Park Wood	H3	50.867367	-0.649467	23/05/2019	2019/05/23 21:32:47	21:32:47	Barbastella barbastellus	1	Do not publish	Registration	Wildlife Acoustics	SM2	1.5										Auto ID & Manual Verification	Kaleidoscope
Park Wood	E3	50.864667	-0.646767	23/05/2019	2019/05/23 21:36:49	21:36:49	Barbastella barbastellus	1	Do not publish	Registration	Wildlife Acoustics	SM2	1.5										Auto ID & Manual Verification	Kaleidoscope
Park Wood	S1	50.8583	-0.649633	23/05/2019	2019/05/23 21:36:56	21:36:56	Barbastella barbastellus	1	Do not publish	Registration	Wildlife Acoustics	SM2	1.5										Auto ID & Manual Verification	Kaleidoscope
Park Wood	C3	50.863883	-0.647967	23/05/2019	2019/05/23 21:38:48	21:38:48	Barbastella barbastellus	1	Do not publish	Registration	Wildlife Acoustics	SM2	1.5										Auto ID & Manual Verification	Kaleidoscope
Park Wood	U2	50.8608	-0.648117	23/05/2019	2019/05/23 21:41:57	21:41:57	Barbastella barbastellus	1	Do not publish	Registration	Wildlife Acoustics	SM2	1.5										Auto ID & Manual Verification	Kaleidoscope
Park Wood	S1	50.8583	-0.649633	23/05/2019	2019/05/23 21:43:57	21:43:57	Barbastella barbastellus	1	Do not publish	Registration	Wildlife Acoustics	SM2	1.5										Auto ID & Manual Verification	Kaleidoscope
Park Wood	S1	50.8583	-0.649633	23/05/2019	2019/05/23 21:56:41	21:56:41	Barbastella barbastellus	1	Do not publish	Registration	Wildlife Acoustics	SM2	1.5										Auto ID & Manual Verification	Kaleidoscope
Park Wood	X1	50.85995	-0.646267	23/05/2019	2019/05/23 21:57:12	21:57:12	Barbastella barbastellus	1	Do not publish	Registration	Wildlife Acoustics	SM2	1.5										Auto ID & Manual Verification	Kaleidoscope
Park Wood	S1	50.8583	-0.649633	23/05/2019	2019/05/23 21:57:15	21:57:15	Barbastella barbastellus	1	Do not publish	Registration	Wildlife Acoustics	SM2	1.5										Auto ID & Manual Verification	Kaleidoscope
Park Wood	S1	50.8583	-0.649633	23/05/2019	2019/05/23 21:57:20	21:57:20	Barbastella barbastellus	1	Do not publish	Registration	Wildlife Acoustics	SM2	1.5										Auto ID & Manual Verification	Kaleidoscope
Park Wood	S1	50.8583	-0.649633	23/05/2019	2019/05/23 21:57:36	21:57:36	Barbastella barbastellus	1	Do not publish	Registration	Wildlife Acoustics	SM2	1.5										Auto ID & Manual Verification	Kaleidoscope
Park Wood	H3	50.867367	-0.649467	23/05/2019	2019/05/23 22:04:31	22:04:31	Barbastella barbastellus	1	Do not publish	Registration	Wildlife Acoustics	SM2	1.5										Auto ID & Manual Verification	Kaleidoscope
Park Wood	W2	50.8692	-0.651317	23/05/2019	2019/05/23 22:05:39	22:05:39	Barbastella barbastellus	1	Do not publish	Registration	Wildlife Acoustics	SM2	1.5										Auto ID & Manual Verification	Kaleidoscope
Park Wood	X1	50.85995	-0.646267	23/05/2019	2019/05/23 22:12:43	22:12:43	Barbastella barbastellus	1	Do not publish	Registration	Wildlife Acoustics	SM2	1.5										Auto ID & Manual Verification	Kaleidoscope
Park Wood	S1	50.8583	-0.649633	23/05/2019	2019/05/23 22:14:28	22:14:28	Barbastella barbastellus	1	Do not publish	Registration	Wildlife Acoustics	SM2	1.5										Auto ID & Manual Verification	Kaleidoscope
Park Wood	W2	50.8692	-0.651317	24/05/2019	2019/05/24 00:05:24	00:05:24	Barbastella barbastellus	1	Do not publish	Registration	Wildlife Acoustics	SM2	1.5										Auto ID & Manual Verification	Kaleidoscope
Park Wood	E3	50.864667	-0.646767	24/05/2019	2019/05/24 01:17:59	01:17:59	Barbastella barbastellus	1	Do not publish	Registration	Wildlife Acoustics	SM2	1.5										Auto ID & Manual Verification	Kaleidoscope
Park Wood	X1	50.85995	-0.646267	24/05/2019	2019/05/24 01:37:15	01:37:15	Barbastella barbastellus	1	Do not publish	Registration	Wildlife Acoustics	SM2	1.5										Auto ID & Manual Verification	Kaleidoscope
Park Wood	T2	50.866533	-0.645867	24/05/2019	2019/05/24 01:38:23	01:38:23	Barbastella barbastellus	1	Do not publish	Registration	Wildlife Acoustics	SM2	1.5										Auto ID & Manual Verification	Kaleidoscope
Park Wood	E3	50.864667	-0.646767	24/05/2019	2019/05/24 02:10:22	02:10:22	Barbastella barbastellus	1	Do not publish	Registration	Wildlife Acoustics	SM2	1.5										Auto ID & Manual Verification	Kaleidoscope
Park Wood	T2	50.866533	-0.645867	24/05/2019	2019/05/24 02:14:14	02:14:14	Barbastella barbastellus	1	Do not publish	Registration	Wildlife Acoustics	SM2	1.5										Auto ID & Manual Verification	Kaleidoscope
Park Wood	W2	50.8692	-0.651317	24/05/2019	2019/05/24 02:39:58	02:39:58	Barbastella barbastellus	1	Do not publish	Registration	Wildlife Acoustics	SM2	1.5										Auto ID & Manual Verification	Kaleidoscope
Park Wood	C3	50.863883	-0.647967	24/05/2019	2019/05/24 02:43:16	02:43:16	Barbastella barbastellus	1	Do not publish	Registration	Wildlife Acoustics	SM2	1.5										Auto ID & Manual Verification	Kaleidoscope
Park Wood	E3	50.864667	-0.646767	24/05/2019	2019/05/24 02:43:49	02:43:49	Barbastella barbastellus	1	Do not publish	Registration	Wildlife Acoustics	SM2	1.5										Auto ID & Manual Verification	Kaleidoscope
Park Wood	X1	50.85995	-0.646267	24/05/2019	2019/05/24 02:46:14	02:46:14	Barbastella barbastellus	1	Do not publish	Registration	Wildlife Acoustics	SM2	1.5										Auto ID & Manual Verification	Kaleidoscope
Park Wood	T2	50.866533	-0.645867	24/05/2019	2019/05/24 02:50:35	02:50:35	Barbastella barbastellus	1	Do not publish	Registration	Wildlife Acoustics	SM2	1.5										Auto ID & Manual Verification	Kaleidoscope
Park Wood	C3	50.863883	-0.647967	24/05/2019	2019/05/24 02:52:53	02:52:53	Barbastella barbastellus	1	Do not publish	Registration	Wildlife Acoustics	SM2	1.5										Auto ID & Manual Verification	Kaleidoscope
Park Wood	E3	50.864667	-0.646767	24/05/2019	2019/05/24 03:00:26	03:00:26	Barbastella barbastellus	1	Do not publish	Registration	Wildlife Acoustics	SM2	1.5										Auto ID & Manual Verification	Kaleidoscope
Park Wood	H3	50.867367	-0.649467	24/05/2019	2019/05/24 03:41:20	03:41:20	Barbastella barbastellus	1	Do not publish	Registration	Wildlife Acoustics	SM2	1.5										Auto ID & Manual Verification	Kaleidoscope
Park Wood	H3	50.867367	-0.649467	24/05/2019	2019/05/24 03:45:34	03:45:34	Barbastella barbastellus	1	Do not publish	Registration	Wildlife Acoustics	SM2	1.5										Auto ID & Manual Verification	Kaleidoscope
Park Wood	H3	50.867367	-0.649467	24/05/2019	2019/05/24 03:47:30	03:47:30	Barbastella barbastellus	1	Do not publish	Registration	Wildlife Acoustics	SM2	1.5										Auto ID & Manual Verification	Kaleidoscope
Park Wood	T2	50.866533	-0.645867	24/05/2019	2019/05/24 03:48:04	03:48:04	Barbastella barbastellus	1	Do not publish	Registration	Wildlife Acoustics	SM2	1.5										Auto ID & Manual Verification	Kaleidoscope
Park Wood	C3	50.863883	-0.647967	24/05/2019	2019/05/24 03:48:21	03:48:21	Barbastella barbastellus	1	Do not publish	Registration	Wildlife Acoustics	SM2	1.5										Auto ID & Manual Verification	Kaleidoscope
Park Wood	H3	50.867367	-0.649467	24/05/2019	2019/05/24 03:53:19	03:53:19	Barbastella barbastellus	1	Do not publish	Registration	Wildlife Acoustics	SM2	1.5										Auto ID & Manual Verification	Kaleidoscope
Park Wood	H3	50.867367	-0.649467	24/05/2019	2019/05/24 03:56:01	03:56:01	Barbastella barbastellus	1	Do not publish	Registration	Wildlife Acoustics	SM2	1.5										Auto ID & Manual Verification	Kaleidoscope
Park Wood	X1	50.85995	-0.646267	24/05/2019	2019/05/24 03:57:54	03:57:54	Barbastella barbastellus	1	Do not publish	Registration	Wildlife Acoustics	SM2	1.5										Auto ID & Manual Verification	Kaleidoscope
Park Wood	H3	50.867367	-0.649467	24/05/2019	2019/05/24 03:57:59	03:57:59	Barbastella barbastellus	1	Do not publish	Registration	Wildlife Acoustics	SM2	1.5										Auto ID & Manual Verification	Kaleidoscope
Park Wood	C3	50.863883	-0.647967	24/05/2019	2019/05/24 03:58:41	03:58:41	Barbastella barbastellus	1	Do not publish	Registration	Wildlife Acoustics	SM2	1.5										Auto ID & Manual Verification	Kaleidoscope
Park Wood	C3	50.863883	-0.647967	24/05/2019	2019/05/24 03:59:48	03:59:48	Barbastella barbastellus	1	Do not publish	Registration	Wildlife Acoustics	SM2	1.5										Auto ID & Manual Verification	Kaleidoscope
Park Wood	H3	50.867367	-0.649467	24/05/2019	2019/05/24 04:03:43	04:03:43	Barbastella barbastellus	1	Do not publish	Registration	Wildlife Acoustics	SM2	1.5										Auto ID & Manual Verification	Kaleidoscope
Park Wood	X1	50.85995	-0.646267	24/05/2019	2019/05/24 04:18:45	04:18:45	Barbastella barbastellus	1	Do not publish	Registration	Wildlife Acoustics	SM2	1.5										Auto ID & Manual Verification	Kaleidoscope
Park Wood	H3	50.867367	-0.649467	24/05/2019	2019/05/24 04:21:05	04:21:05	Barbastella barbastellus	1	Do not publish	Registration	Wildlife Acoustics	SM2	1.5										Auto ID & Manual Verification	Kaleidoscope
Park Wood	U2	50.8608	-0.648117	24/05/2019	2019/05/24 04:26:59	04:26:59	Barbastella barbastellus	1	Do not publish	Registration	Wildlife Acoustics	SM2	1.5										Auto ID & Manual Verification	Kaleidoscope
Park Wood	H3	50.867367	-0.649467	24/05/2019	2019/05/24 04:34:41	04:34:41	Barbastella barbastellus	1	Do not publish	Registration	Wildlife Acoustics	SM2	1.5										Auto ID & Manual Verification	Kaleidoscope
Park Wood	X1	50.85995	-0.646267	24/05/2019	2019/05/24 21:17:10	21:17:10	Barbastella barbastellus	1	Do not publish	Registration	Wildlife Acoustics	SM2	1.5										Auto ID & Manual Verification	Kaleidoscope
Park Wood	U2	50.8608	-0.648117	24/05/2019	2019/05/24 21:24:31	21:24:31	Barbastella barbastellus	1	Do not publish	Registration	Wildlife Acoustics	SM2	1.5										Auto ID & Manual Verification	Kaleidoscope
Park Wood	C3	50.863883	-0.647967	24/05/2019	2019/05/24 21:27:04	21:27:04	Barbastella barbastellus	1	Do not publish	Registration	Wildlife Acoustics	SM2	1.5										Auto ID & Manual Verification	Kaleidoscope
Park Wood	U2	50.8608	-0.648117	24/05/2019	2019/05/24 21:28:00	21:28:00	Barbastella barbastellus	1	Do not publish	Registration	Wildlife Acoustics	SM2	1.5										Auto ID & Manual Verification	Kaleidoscope
Park Wood	X1	50.85995	-0.646267	24/05/2019	2019/05/24 21:28:18	21:28:18	Barbastella barbastellus	1	Do not publish	Registration	Wildlife Acoustics	SM2	1.5										Auto ID & Manual Verification	Kaleidoscope
Park Wood	C3	50.863883	-0.647967	24/05/2019	2019/05/24 21:29:01	21:29:01	Barbastella barbastellus	1	Do not publish	Registration	Wildlife Acoustics	SM2	1.5										Auto ID & Manual Verification	Kaleidoscope
Park Wood	U2	50.8608	-0.648117	24/05/2019	2019/05/24 21:30:37	21:30:37	Barbastella barbastellus	1	Do not publish	Registration	Wildlife Acoustics	SM2	1.5										Auto ID & Manual Verification	Kaleidoscope
Park Wood	T2	50.866533	-0.645867	24/05/2019	2019/05/24 21:31:06	21:31:06	Barbastella barbastellus	1	Do not publish	Registration	Wildlife Acoustics	SM2	1.5										Auto ID & Manual Verification	Kaleidoscope
Park Wood	H3	50.867367	-0.649467	24/05/2019	2019/05/24 21:31:31	21:31:31	Barbastella barbastellus	1	Do not publish	Registration	Wildlife Acoustics	SM2	1.5										Auto ID & Manual Verification	Kaleidoscope
Park Wood	H3	50.867367	-0.649467	24/05/2019	2019/05/24 21:31:58	21:31:58	Barbastella barbastellus	1	Do not publish	Registration	Wildlife Acoustics	SM2	1.5										Auto ID & Manual Verification	Kaleidoscope
Park Wood	E3	50.864667	-0.646767	24/05/2019	2019/05/24 21:32:17	21:32:17	Barbastella barbastellus	1	Do not publish	Registration	Wildlife Acoustics	SM2	1.5										Auto ID & Manual Verification	Kaleidoscope
Park Wood	W2	50.8692	-0.651317	24/05/2019	2019/05/24 21:32:25	21:32:25	Barbastella barbastellus	1	Do not publish	Registration	Wildlife Acoustics	SM2	1.5										Auto ID & Manual Verification	Kaleidoscope
Park Wood	W2	50.8692	-0.651317	24/05/2019	2019/05/24 21:32:34	21:32:34	Barbastella barbastellus	1	Do not publish	Registration	Wildlife Acoustics	SM2	1.5										Auto ID & Manual Verification	Kaleidoscope
Park Wood	C3	50.863883	-0.647967	24/05/2019	2019/05/24 21:32:43	21:32:43	Barbastella barbastellus	1	Do not publish	Registration	Wildlife Acoustics	SM2	1.5										Auto ID & Manual Verification	Kaleidoscope
Park Wood	S1	50.8583	-0.649633	24/05/2019	2019/05/24 21:33:48	21:33:48	Barbastella barbastellus	1	Do not publish	Registration	Wildlife Acoustics	SM2	1.5										Auto ID & Manual Verification	Kaleidoscope
Park Wood	F3	50.85995	-0.648967	24/05/2019	2019/05/24 21:35:14	21:35:14	Barbastella barbastellus	1	Do not publish	Registration	Wildlife Acoustics	SM2	1.5										Auto ID & Manual Verification	Kaleidoscope
Park Wood	C3	50.863883	-0.647967	24/05/2019	2019/05/24 21:37:46	21:37:46	Barbastella barbastellus	1	Do not publish	Registration	Wildlife Acoustics	SM2	1.5										Auto ID & Manual Verification	Kaleidoscope
Park Wood	C3	50.863883	-0.647967	24/05/2019	2019/05/24 21:39:19	21:39:19	Barbastella barbastellus	1	Do not publish	Registration	Wildlife Acoustics	SM2	1.5										Auto ID & Manual Verification	Kaleidoscope
Park Wood	C3	50.863883	-0.647967	24/05/2019	2019/05/24 21:39:34	21:39:34	Barbastella barbastellus	1	Do not publish	Registration	Wildlife Acoustics	SM2	1.5										Auto ID & Manual Verification	Kaleidoscope
Park Wood	C3	50.863883	-0.647967	24/05/2019	2019/05/24 21:40:17	21:40:17	Barbastella barbastellus	1	Do not publish	Registration	Wildlife Acoustics	SM2	1.5										Auto ID & Manual Verification	Kaleidoscope
Park Wood	C3	50.863883	-0.647967	24/05/2019	2019/05/24 22:14:58	22:14:58	Barbastella barbastellus	1	Do not publish	Registration	Wildlife Acoustics	SM2	1.5										Auto ID & Manual Verification	Kaleidoscope
Park Wood	C3	50.863883	-0.647967	24/05/2019	2019/05/24 22:17:11	22:17:11	Barbastella barbastellus	1	Do not publish	Registration	Wildlife Acoustics	SM2	1.5										Auto ID & Manual Verification	Kaleidoscope
Park Wood	E3	50.864667	-0.646767	24/05/2019	2019/05/24 22:25:44	22:25:44	Barbastella barbastellus	1	Do not publish	Registration	Wildlife Acoustics	SM2	1.5										Auto ID & Manual Verification	Kaleidoscope
Park Wood	H3	50.867367	-0.649467	24/05/2019	2019/05/24 22:50:27	22:50:27	Barbastella barbastellus	1	Do not publish	Registration	Wildlife Acoustics	SM2	1.5										Auto ID & Manual Verification	Kaleidoscope
Park Wood	W2	50.8692	-0.651317	24/05/2019	2019/05/24 23:15:09	23:15:09	Barbastella barbastellus	1	Do not publish	Registration	Wildlife Acoustics	SM2	1.5										Auto ID & Manual Verification	Kaleidoscope
Park Wood	T2	50.866533	-0.645867	24/05/2019	2019/05/24 23:37:00	23:37:00	Barbastella barbastellus	1	Do not publish	Registration	Wildlife Acoustics	SM2	1.5										Auto ID & Manual Verification	Kaleidoscope
Park Wood	W2	50.8692	-0.651317	25/05/2019	2019/05/25 03:45:16	03:45:16	Barbastella barbastellus	1	Do not publish	Registration	Wildlife Acoustics	SM2	1.5										Auto ID & Manual Verification	Kaleidoscope
Park Wood	H3	50.867367	-0.649467	25/05/2019	2019/05/25 03:50:10	03:50:10	Barbastella barbastellus	1	Do not publish	Registration	Wildlife Acoustics	SM2	1.5										Auto ID & Manual Verification	Kaleidoscope
Park Wood	H3	50.867367	-0.649467	25/05/2019	2019/05/25 03:50:56	03:50:56	Barbastella barbastellus	1	Do not publish	Registration	Wildlife Acoustics	SM2	1.5										Auto ID & Manual Verification	Kaleidoscope
Park Wood	H3	50.867367	-0.649467	25/05/2019	2019/05/25 03:54:18	03:54:18	Barbastella barbastellus	1	Do not publish	Registration	Wildlife Acoustics	SM2	1.5										Auto ID & Manual Verification	Kaleidoscope
Park Wood	H3	50.867367	-0.649467	25/05/2019	2019/05/25 03:54:43	03:54:43	Barbastella barbastellus	1	Do not publish	Registration	Wildlife Acoustics	SM2	1.5										Auto ID & Manual Verification	Kaleidoscope
Park Wood	H3	50.867367	-0.649467	25/05/2019	2019/05/25 03:57:00	03:57:00	Barbastella barbastellus	1	Do not publish	Registration	Wildlife Acoustics	SM2	1.5										Auto ID & Manual Verification	Kaleidoscope
Park Wood	T2	50.866533	-0.645867	25/05/2019	2019/05/25 03:59:57	03:59:57	Barbastella barbastellus	1	Do not publish	Registration	Wildlife Acoustics	SM2	1.5										Auto ID & Manual Verification	Kaleidoscope
Park Wood	H3	50.867367	-0.649467	25/05/2019	2019/05/25 04:03:07	04:03:07	Barbastella barbastellus	1	Do not publish	Registration	Wildlife Acoustics	SM2	1.5										Auto ID & Manual Verification	Kaleidoscope
Park Wood	C3	50.863883	-0.647967	25/05/2019	2019/05/25 04:05:54	04:05:54	Barbastella barbastellus	1	Do not publish	Registration	Wildlife Acoustics	SM2	1.5										Auto ID & Manual Verification	Kaleidoscope
Park Wood	H3	50.867367	-0.649467	25/05/2019	2019/05/25 04:05:59	04:05:59	Barbastella barbastellus	1	Do not publish	Registration	Wildlife Acoustics	SM2	1.5										Auto ID & Manual Verification	Kaleidoscope
Park Wood	C3	50.863883	-0.647967	25/05/2019	2019/05/25 04:06:06	04:06:06	Barbastella barbastellus	1	Do not publish	Registration	Wildlife Acoustics	SM2	1.5										Auto ID & Manual Verification	Kaleidoscope
Park Wood	E3	50.864667	-0.646767	25/05/2019	2019/05/25 04:06:51	04:06:51	Barbastella barbastellus	1	Do not publish	Registration	Wildlife Acoustics	SM2	1.5										Auto ID & Manual Verification	Kaleidoscope
Park Wood	C3	50.863883	-0.647967	25/05/2019	2019/05/25 04:10:04	04:10:04	Barbastella barbastellus	1	Do not publish	Registration	Wildlife Acoustics	SM2	1.5										Auto ID & Manual Verification	Kaleidoscope
Park Wood	H3	50.867367	-0.649467	25/05/2019	2019/05/25 04:10:44	04:10:44	Barbastella barbastellus	1	Do not publish	Registration	Wildlife Acoustics	SM2	1.5										Auto ID & Manual Verification	Kaleidoscope
Park Wood	E3	50.864667	-0.646767	25/05/2019	2019/05/25 04:12:26	04:12:26	Barbastella barbastellus	1	Do not publish	Registration	Wildlife Acoustics	SM2	1.5										Auto ID & Manual Verification	Kaleidoscope
Park Wood	H3	50.867367	-0.649467	25/05/2019	2019/05/25 04:20:37	04:20:37	Barbastella barbastellus	1	Do not publish	Registration	Wildlife Acoustics	SM2	1.5										Auto ID & Manual Verification	Kaleidoscope
Park Wood	H3	50.867367	-0.649467	25/05/2019	2019/05/25 04:31:38	04:31:38	Barbastella barbastellus	1	Do not publish	Registration	Wildlife Acoustics	SM2	1.5										Auto ID & Manual Verification	Kaleidoscope
Park Wood	C3	50.863883	-0.647967	25/05/2019	2019/05/25 21:29:32	21:29:32	Barbastella barbastellus	1	Do not publish	Registration	Wildlife Acoustics	SM2	1.5										Auto ID & Manual Verification	Kaleidoscope
Park Wood	T2	50.866533	-0.645867	25/05/2019	2019/05/25 21:30:07	21:30:07	Barbastella barbastellus	1	Do not publish	Registration	Wildlife Acoustics	SM2	1.5										Auto ID & Manual Verification	Kaleidoscope
Park Wood	W2	50.8692	-0.651317	25/05/2019	2019/05/25 21:30:49	21:30:49	Barbastella barbastellus	1	Do not publish	Registration	Wildlife Acoustics	SM2	1.5										Auto ID & Manual Verification	Kaleidoscope
Park Wood	E3	50.864667	-0.646767	25/05/2019	2019/05/25 21:33:48	21:33:48	Barbastella barbastellus	1	Do not publish	Registration	Wildlife Acoustics	SM2	1.5										Auto ID & Manual Verification	Kaleidoscope
Park Wood	C3	50.863883	-0.647967	25/05/2019	2019/05/25 21:34:18	21:34:18	Barbastella barbastellus	1	Do not publish	Registration	Wildlife Acoustics	SM2	1.5										Auto ID & Manual Verification	Kaleidoscope
Park Wood	H3	50.867367	-0.649467	25/05/2019	2019/05/25 21:34:29	21:34:29	Barbastella barbastellus	1	Do not publish	Registration	Wildlife Acoustics	SM2	1.5										Auto ID & Manual Verification	Kaleidoscope
Park Wood	E3	50.864667	-0.646767	25/05/2019	2019/05/25 21:35:18	21:35:18	Barbastella barbastellus	1	Do not publish	Registration	Wildlife Acoustics	SM2	1.5										Auto ID & Manual Verification	Kaleidoscope
Park Wood	U2	50.8608	-0.648117	25/05/2019	2019/05/25 21:36:33	21:36:33	Barbastella barbastellus	1	Do not publish	Registration	Wildlife Acoustics	SM2	1.5										Auto ID & Manual Verification	Kaleidoscope
Park Wood	U2	50.8608	-0.648117	25/05/2019	2019/05/25 21:37:00	21:37:00	Barbastella barbastellus	1	Do not publish	Registration	Wildlife Acoustics	SM2	1.5										Auto ID & Manual Verification	Kaleidoscope
Park Wood	U2	50.8608	-0.648117	25/05/2019	2019/05/25 21:37:17	21:37:17	Barbastella barbastellus	1	Do not publish	Registration	Wildlife Acoustics	SM2	1.5										Auto ID & Manual Verification	Kaleidoscope
Park Wood	U2	50.8608	-0.648117	25/05/2019	2019/05/25 21:37:25	21:37:25	Barbastella barbastellus	1	Do not publish	Registration	Wildlife Acoustics	SM2	1.5										Auto ID & Manual Verification	Kaleidoscope
Park Wood	U2	50.8608	-0.648117	25/05/2019	2019/05/25 21:37:30	21:37:30	Barbastella barbastellus	1	Do not publish	Registration	Wildlife Acoustics	SM2	1.5										Auto ID & Manual Verification	Kaleidoscope
Park Wood	U2	50.8608	-0.648117	25/05/2019	2019/05/25 21:38:06	21:38:06	Barbastella barbastellus	1	Do not publish	Registration	Wildlife Acoustics	SM2	1.5										Auto ID & Manual Verification	Kaleidoscope
Park Wood	C3	50.863883	-0.647967	25/05/2019	2019/05/25 21:39:08	21:39:08	Barbastella barbastellus	1	Do not publish	Registration	Wildlife Acoustics	SM2	1.5										Auto ID & Manual Verification	Kaleidoscope
Park Wood	E3	50.864667	-0.646767	25/05/2019	2019/05/25 21:41:53	21:41:53	Barbastella barbastellus	1	Do not publish	Registration	Wildlife Acoustics	SM2	1.5										Auto ID & Manual Verification	Kaleidoscope
Park Wood	E3	50.864667	-0.646767	25/05/2019	2019/05/25 21:42:03	21:42:03	Barbastella barbastellus	1	Do not publish	Registration	Wildlife Acoustics	SM2	1.5										Auto ID & Manual Verification	Kaleidoscope
Park Wood	C3	50.863883	-0.647967	25/05/2019	2019/05/25 21:43:00	21:43:00	Barbastella barbastellus	1	Do not publish	Registration	Wildlife Acoustics	SM2	1.5										Auto ID & Manual Verification	Kaleidoscope
Park Wood	C3	50.863883	-0.647967	25/05/2019	2019/05/25 21:44:51	21:44:51	Barbastella barbastellus	1	Do not publish	Registration	Wildlife Acoustics	SM2	1.5										Auto ID & Manual Verification	Kaleidoscope
Park Wood	C3	50.863883	-0.647967	25/05/2019	2019/05/25 21:54:12	21:54:12	Barbastella barbastellus	1	Do not publish	Registration	Wildlife Acoustics	SM2	1.5										Auto ID & Manual Verification	Kaleidoscope
Park Wood	C3	50.863883	-0.647967	25/05/2019	2019/05/25 22:32:30	22:32:30	Barbastella barbastellus	1	Do not publish	Registration	Wildlife Acoustics	SM2	1.5										Auto ID & Manual Verification	Kaleidoscope
Park Wood	E3	50.864667	-0.646767	25/05/2019	2019/05/25 23:11:29	23:11:29	Barbastella barbastellus	1	Do not publish	Registration	Wildlife Acoustics	SM2	1.5										Auto ID & Manual Verification	Kaleidoscope
Park Wood	E3	50.864667	-0.646767	25/05/2019	2019/05/25 23:11:40	23:11:40	Barbastella barbastellus	1	Do not publish	Registration	Wildlife Acoustics	SM2	1.5										Auto ID & Manual Verification	Kaleidoscope
Park Wood	W2	50.8692	-0.651317	26/05/2019	2019/05/26 02:11:11	02:11:11	Barbastella barbastellus	1	Do not publish	Registration	Wildlife Acoustics	SM2	1.5										Auto ID & Manual Verification	Kaleidoscope
Park Wood	X1	50.85995	-0.646267	26/05/2019	2019/05/26 03:06:56	03:06:56	Barbastella barbastellus	1	Do not publish	Registration	Wildlife Acoustics	SM2	1.5										Auto ID & Manual Verification	Kaleidoscope
Park Wood	X1	50.85995	-0.646267	26/05/2019	2019/05/26 03:08:18	03:08:18	Barbastella barbastellus	1	Do not publish	Registration	Wildlife Acoustics	SM2	1.5										Auto ID & Manual Verification	Kaleidoscope
Park Wood	E3	50.864667	-0.646767	26/05/2019	2019/05/26 03:14:05	03:14:05	Barbastella barbastellus	1	Do not publish	Registration	Wildlife Acoustics	SM2	1.5										Auto ID & Manual Verification	Kaleidoscope
Park Wood	U2	50.8608	-0.648117	26/05/2019	2019/05/26 03:14:23	03:14:23	Barbastella barbastellus	1	Do not publish	Registration	Wildlife Acoustics	SM2	1.5										Auto ID & Manual Verification	Kaleidoscope
Park Wood	U2	50.8608	-0.648117	26/05/2019	2019/05/26 03:15:43	03:15:43	Barbastella barbastellus	1	Do not publish	Registration	Wildlife Acoustics	SM2	1.5										Auto ID & Manual Verification	Kaleidoscope
Park Wood	C3	50.863883	-0.647967	26/05/2019	2019/05/26 03:17:35	03:17:35	Barbastella barbastellus	1	Do not publish	Registration	Wildlife Acoustics	SM2	1.5										Auto ID & Manual Verification	Kaleidoscope
Park Wood	F3	50.85995	-0.648967	26/05/2019	2019/05/26 03:17:44	03:17:44	Barbastella barbastellus	1	Do not publish	Registration	Wildlife Acoustics	SM2	1.5										Auto ID & Manual Verification	Kaleidoscope
Park Wood	T2	50.866533	-0.645867	26/05/2019	2019/05/26 03:18:46	03:18:46	Barbastella barbastellus	1	Do not publish	Registration	Wildlife Acoustics	SM2	1.5										Auto ID & Manual Verification	Kaleidoscope
Park Wood	C3	50.863883	-0.647967	26/05/2019	2019/05/26 03:18:49	03:18:49	Barbastella barbastellus	1	Do not publish	Registration	Wildlife Acoustics	SM2	1.5										Auto ID & Manual Verification	Kaleidoscope
Park Wood	C3	50.863883	-0.647967	26/05/2019	2019/05/26 03:20:58	03:20:58	Barbastella barbastellus	1	Do not publish	Registration	Wildlife Acoustics	SM2	1.5										Auto ID & Manual Verification	Kaleidoscope
Park Wood	T2	50.866533	-0.645867	26/05/2019	2019/05/26 03:24:53	03:24:53	Barbastella barbastellus	1	Do not publish	Registration	Wildlife Acoustics	SM2	1.5										Auto ID & Manual Verification	Kaleidoscope
Park Wood	E3	50.864667	-0.646767	26/05/2019	2019/05/26 03:41:14	03:41:14	Barbastella barbastellus	1	Do not publish	Registration	Wildlife Acoustics	SM2	1.5										Auto ID & Manual Verification	Kaleidoscope
Park Wood	H3	50.867367	-0.649467	26/05/2019	2019/05/26 03:53:13	03:53:13	Barbastella barbastellus	1	Do not publish	Registration	Wildlife Acoustics	SM2	1.5										Auto ID & Manual Verification	Kaleidoscope
Park Wood	C3	50.863883	-0.647967	26/05/2019	2019/05/26 03:56:04	03:56:04	Barbastella barbastellus	1	Do not publish	Registration	Wildlife Acoustics	SM2	1.5										Auto ID & Manual Verification	Kaleidoscope
Park Wood	C3	50.863883	-0.647967	26/05/2019	2019/05/26 03:56:16	03:56:16	Barbastella barbastellus	1	Do not publish	Registration	Wildlife Acoustics	SM2	1.5										Auto ID & Manual Verification	Kaleidoscope
Park Wood	H3	50.867367	-0.649467	26/05/2019	2019/05/26 04:07:39	04:07:39	Barbastella barbastellus	1	Do not publish	Registration	Wildlife Acoustics	SM2	1.5										Auto ID & Manual Verification	Kaleidoscope
Park Wood	H3	50.867367	-0.649467	26/05/2019	2019/05/26 04:10:11	04:10:11	Barbastella barbastellus	1	Do not publish	Registration	Wildlife Acoustics	SM2	1.5										Auto ID & Manual Verification	Kaleidoscope
Park Wood	F3	50.85995	-0.648967	26/05/2019	2019/05/26 21:21:03	21:21:03	Barbastella barbastellus	1	Do not publish	Registration	Wildlife Acoustics	SM2	1.5										Auto ID & Manual Verification	Kaleidoscope
Park Wood	C3	50.863883	-0.647967	26/05/2019	2019/05/26 21:24:24	21:24:24	Barbastella barbastellus	1	Do not publish	Registration	Wildlife Acoustics	SM2	1.5										Auto ID & Manual Verification	Kaleidoscope
Park Wood	F3	50.85995	-0.648967	26/05/2019	2019/05/26 21:27:39	21:27:39	Barbastella barbastellus	1	Do not publish	Registration	Wildlife Acoustics	SM2	1.5										Auto ID & Manual Verification	Kaleidoscope
Park Wood	F3	50.85995	-0.648967	26/05/2019	2019/05/26 21:30:21	21:30:21	Barbastella barbastellus	1	Do not publish	Registration	Wildlife Acoustics	SM2	1.5										Auto ID & Manual Verification	Kaleidoscope
Park Wood	F3	50.85995	-0.648967	26/05/2019	2019/05/26 21:30:42	21:30:42	Barbastella barbastellus	1	Do not publish	Registration	Wildlife Acoustics	SM2	1.5										Auto ID & Manual Verification	Kaleidoscope
Park Wood	C3	50.863883	-0.647967	26/05/2019	2019/05/26 21:31:47	21:31:47	Barbastella barbastellus	1	Do not publish	Registration	Wildlife Acoustics	SM2	1.5										Auto ID & Manual Verification	Kaleidoscope
Park Wood	H3	50.867367	-0.649467	26/05/2019	2019/05/26 22:13:17	22:13:17	Barbastella barbastellus	1	Do not publish	Registration	Wildlife Acoustics	SM2	1.5										Auto ID & Manual Verification	Kaleidoscope
Park Wood	H3	50.867367	-0.649467	26/05/2019	2019/05/26 22:13:30	22:13:30	Barbastella barbastellus	1	Do not publish	Registration	Wildlife Acoustics	SM2	1.5										Auto ID & Manual Verification	Kaleidoscope
Park Wood	H3	50.867367	-0.649467	26/05/2019	2019/05/26 22:13:46	22:13:46	Barbastella barbastellus	1	Do not publish	Registration	Wildlife Acoustics	SM2	1.5										Auto ID & Manual Verification	Kaleidoscope
Park Wood	W2	50.8692	-0.651317	26/05/2019	2019/05/26 22:56:38	22:56:38	Barbastella barbastellus	1	Do not publish	Registration	Wildlife Acoustics	SM2	1.5										Auto ID & Manual Verification	Kaleidoscope
Park Wood	W2	50.8692	-0.651317	26/05/2019	2019/05/26 23:03:25	23:03:25	Barbastella barbastellus	1	Do not publish	Registration	Wildlife Acoustics	SM2	1.5										Auto ID & Manual Verification	Kaleidoscope
Park Wood	H3	50.867367	-0.649467	27/05/2019	2019/05/27 02:37:46	02:37:46	Barbastella barbastellus	1	Do not publish	Registration	Wildlife Acoustics	SM2	1.5										Auto ID & Manual Verification	Kaleidoscope
Park Wood	H3	50.867367	-0.649467	27/05/2019	2019/05/27 02:48:09	02:48:09	Barbastella barbastellus	1	Do not publish	Registration	Wildlife Acoustics	SM2	1.5										Auto ID & Manual Verification	Kaleidoscope
Park Wood	H3	50.867367	-0.649467	27/05/2019	2019/05/27 03:25:46	03:25:46	Barbastella barbastellus	1	Do not publish	Registration	Wildlife Acoustics	SM2	1.5										Auto ID & Manual Verification	Kaleidoscope
Park Wood	X1	50.85995	-0.646267	27/05/2019	2019/05/27 03:29:03	03:29:03	Barbastella barbastellus	1	Do not publish	Registration	Wildlife Acoustics	SM2	1.5										Auto ID & Manual Verification	Kaleidoscope
Park Wood	T2	50.866533	-0.645867	27/05/2019	2019/05/27 03:34:31	03:34:31	Barbastella barbastellus	1	Do not publish	Registration	Wildlife Acoustics	SM2	1.5										Auto ID & Manual Verification	Kaleidoscope
Park Wood	C3	50.863883	-0.647967	27/05/2019	2019/05/27 03:35:42	03:35:42	Barbastella barbastellus	1	Do not publish	Registration	Wildlife Acoustics	SM2	1.5										Auto ID & Manual Verification	Kaleidoscope
Park Wood	W2	50.8692	-0.651317	27/05/2019	2019/05/27 03:36:08	03:36:08	Barbastella barbastellus	1	Do not publish	Registration	Wildlife Acoustics	SM2	1.5										Auto ID & Manual Verification	Kaleidoscope
Park Wood	W2	50.8692	-0.651317	27/05/2019	2019/05/27 03:38:53	03:38:53	Barbastella barbastellus	1	Do not publish	Registration	Wildlife Acoustics	SM2	1.5										Auto ID & Manual Verification	Kaleidoscope
Park Wood	C3	50.863883	-0.647967	27/05/2019	2019/05/27 04:00:18	04:00:18	Barbastella barbastellus	1	Do not publish	Registration	Wildlife Acoustics	SM2	1.5										Auto ID & Manual Verification	Kaleidoscope
Park Wood	C3	50.863883	-0.647967	27/05/2019	2019/05/27 04:05:10	04:05:10	Barbastella barbastellus	1	Do not publish	Registration	Wildlife Acoustics	SM2	1.5										Auto ID & Manual Verification	Kaleidoscope
Park Wood	H3	50.867367	-0.649467	27/05/2019	2019/05/27 04:27:18	04:27:18	Barbastella barbastellus	1	Do not publish	Registration	Wildlife Acoustics	SM2	1.5										Auto ID & Manual Verification	Kaleidoscope
Park Wood	H3	50.867367	-0.649467	27/05/2019	2019/05/27 04:34:09	04:34:09	Barbastella barbastellus	1	Do not publish	Registration	Wildlife Acoustics	SM2	1.5										Auto ID & Manual Verification	Kaleidoscope
Park Wood	C3	50.863883	-0.647967	27/05/2019	2019/05/27 04:37:15	04:37:15	Barbastella barbastellus	1	Do not publish	Registration	Wildlife Acoustics	SM2	1.5										Auto ID & Manual Verification	Kaleidoscope
Park Wood	X1	50.85995	-0.646267	27/05/2019	2019/05/27 21:23:17	21:23:17	Barbastella barbastellus	1	Do not publish	Registration	Wildlife Acoustics	SM2	1.5										Auto ID & Manual Verification	Kaleidoscope
Park Wood	T2	50.866533	-0.645867	27/05/2019	2019/05/27 21:31:11	21:31:11	Barbastella barbastellus	1	Do not publish	Registration	Wildlife Acoustics	SM2	1.5										Auto ID & Manual Verification	Kaleidoscope
Park Wood	H3	50.867367	-0.649467	27/05/2019	2019/05/27 21:33:52	21:33:52	Barbastella barbastellus	1	Do not publish	Registration	Wildlife Acoustics	SM2	1.5										Auto ID & Manual Verification	Kaleidoscope
Park Wood	U2	50.8608	-0.648117	27/05/2019	2019/05/27 21:39:26	21:39:26	Barbastella barbastellus	1	Do not publish	Registration	Wildlife Acoustics	SM2	1.5										Auto ID & Manual Verification	Kaleidoscope
Park Wood	T2	50.866533	-0.645867	27/05/2019	2019/05/27 21:40:57	21:40:57	Barbastella barbastellus	1	Do not publish	Registration	Wildlife Acoustics	SM2	1.5										Auto ID & Manual Verification	Kaleidoscope
Park Wood	H3	50.867367	-0.649467	27/05/2019	2019/05/27 21:42:11	21:42:11	Barbastella barbastellus	1	Do not publish	Registration	Wildlife Acoustics	SM2	1.5										Auto ID & Manual Verification	Kaleidoscope
Park Wood	H3	50.867367	-0.649467	27/05/2019	2019/05/27 21:45:11	21:45:11	Barbastella barbastellus	1	Do not publish	Registration	Wildlife Acoustics	SM2	1.5										Auto ID & Manual Verification	Kaleidoscope
Park Wood	H3	50.867367	-0.649467	27/05/2019	2019/05/27 21:51:23	21:51:23	Barbastella barbastellus	1	Do not publish	Registration	Wildlife Acoustics	SM2	1.5										Auto ID & Manual Verification	Kaleidoscope
Park Wood	W2	50.8692	-0.651317	27/05/2019	2019/05/27 22:02:39	22:02:39	Barbastella barbastellus	1	Do not publish	Registration	Wildlife Acoustics	SM2	1.5										Auto ID & Manual Verification	Kaleidoscope
Park Wood	W2	50.8692	-0.651317	27/05/2019	2019/05/27 22:07:08	22:07:08	Barbastella barbastellus	1	Do not publish	Registration	Wildlife Acoustics	SM2	1.5										Auto ID & Manual Verification	Kaleidoscope
Park Wood	W2	50.8692	-0.651317	27/05/2019	2019/05/27 22:25:46	22:25:46	Barbastella barbastellus	1	Do not publish	Registration	Wildlife Acoustics	SM2	1.5										Auto ID & Manual Verification	Kaleidoscope
Park Wood	H3	50.867367	-0.649467	28/05/2019	2019/05/28 00:01:00	00:01:00	Barbastella barbastellus	1	Do not publish	Registration	Wildlife Acoustics	SM2	1.5										Auto ID & Manual Verification	Kaleidoscope
Park Wood	H3	50.867367	-0.649467	28/05/2019	2019/05/28 02:01:41	02:01:41	Barbastella barbastellus	1	Do not publish	Registration	Wildlife Acoustics	SM2	1.5										Auto ID & Manual Verification	Kaleidoscope
Park Wood	W2	50.8692	-0.651317	28/05/2019	2019/05/28 02:46:10	02:46:10	Barbastella barbastellus	1	Do not publish	Registration	Wildlife Acoustics	SM2	1.5										Auto ID & Manual Verification	Kaleidoscope
Park Wood	H3	50.867367	-0.649467	28/05/2019	2019/05/28 02:50:22	02:50:22	Barbastella barbastellus	1	Do not publish	Registration	Wildlife Acoustics	SM2	1.5										Auto ID & Manual Verification	Kaleidoscope
Park Wood	W2	50.8692	-0.651317	28/05/2019	2019/05/28 03:40:52	03:40:52	Barbastella barbastellus	1	Do not publish	Registration	Wildlife Acoustics	SM2	1.5										Auto ID & Manual Verification	Kaleidoscope
Park Wood	T2	50.866533	-0.645867	28/05/2019	2019/05/28 03:44:10	03:44:10	Barbastella barbastellus	1	Do not publish	Registration	Wildlife Acoustics	SM2	1.5										Auto ID & Manual Verification	Kaleidoscope
Park Wood	T2	50.866533	-0.645867	28/05/2019	2019/05/28 03:47:41	03:47:41	Barbastella barbastellus	1	Do not publish	Registration	Wildlife Acoustics	SM2	1.5										Auto ID & Manual Verification	Kaleidoscope
Park Wood	H3	50.867367	-0.649467	28/05/2019	2019/05/28 03:59:38	03:59:38	Barbastella barbastellus	1	Do not publish	Registration	Wildlife Acoustics	SM2	1.5										Auto ID & Manual Verification	Kaleidoscope
Park Wood	T2	50.866533	-0.645867	28/05/2019	2019/05/28 04:03:50	04:03:50	Barbastella barbastellus	1	Do not publish	Registration	Wildlife Acoustics	SM2	1.5										Auto ID & Manual Verification	Kaleidoscope
