# Supplementary material for: An acoustic-based method for locating maternity colonies of rare woodland bats
Source: PeerJ. 2023 Oct 3;11:e15951. doi: 10.7717/peerj.15951 (PMC10557938; doi:10.7717/peerj.15951)
Supplement: Supplemental Information 8 — The original time recordings of barbastelle bats from the passive acoustic detectors. This data was used in statistical analysis, using the R script provided, to determine the optimal cut-off threshold for the identification of woodlands with colonies. [file peerj-11-15951-s008.zip › R script and datasets (cut-off threshold analysis)/Site6.csv]

Site name	Detector identity	Lat	Lon	Date start	Date time	Pass Time	Species / Taxa taxon list	Number of bats	Sensitivity	Pass Definition	Detector Make	Detector model	Detector height m	Roost within 25m	Activity elevated by roost	Linear feature adjacent	Linear feature 25m	Anthropogenic feature adjacent	Anthropogenic feature 25m	Temperature c	Rainfall	Wind speed mph	Method of classification	Analysis software used	Notes
Moccas	B3	52.076468	-2.964738	29/08/2019	2019/08/29 20:20:15	20:20:15	Barbastella barbastellus	1	Do not publish	Registration	Wildlife Acoustics	SM2	1.5										Auto ID & Manual Verification	Kaleidoscope
Moccas	B3	52.076468	-2.964738	29/08/2019	2019/08/29 20:21:14	20:21:14	Barbastella barbastellus	1	Do not publish	Registration	Wildlife Acoustics	SM2	1.5										Auto ID & Manual Verification	Kaleidoscope
Moccas	B3	52.076468	-2.964738	30/08/2019	2019/08/30 04:33:48	04:33:48	Barbastella barbastellus	1	Do not publish	Registration	Wildlife Acoustics	SM2	1.5										Auto ID & Manual Verification	Kaleidoscope
Moccas	B3	52.076468	-2.964738	30/08/2019	2019/08/30 04:52:07	04:52:07	Barbastella barbastellus	1	Do not publish	Registration	Wildlife Acoustics	SM2	1.5										Auto ID & Manual Verification	Kaleidoscope
Moccas	B3	52.076468	-2.964738	30/08/2019	2019/08/30 04:52:42	04:52:42	Barbastella barbastellus	1	Do not publish	Registration	Wildlife Acoustics	SM2	1.5										Auto ID & Manual Verification	Kaleidoscope
Moccas	B3	52.076468	-2.964738	30/08/2019	2019/08/30 05:14:01	05:14:01	Barbastella barbastellus	1	Do not publish	Registration	Wildlife Acoustics	SM2	1.5										Auto ID & Manual Verification	Kaleidoscope
Moccas	B3	52.076468	-2.964738	30/08/2019	2019/08/30 05:14:13	05:14:13	Barbastella barbastellus	1	Do not publish	Registration	Wildlife Acoustics	SM2	1.5										Auto ID & Manual Verification	Kaleidoscope
Moccas	B3	52.076468	-2.964738	30/08/2019	2019/08/30 05:14:35	05:14:35	Barbastella barbastellus	1	Do not publish	Registration	Wildlife Acoustics	SM2	1.5										Auto ID & Manual Verification	Kaleidoscope
Moccas	B3	52.076468	-2.964738	30/08/2019	2019/08/30 05:14:46	05:14:46	Barbastella barbastellus	1	Do not publish	Registration	Wildlife Acoustics	SM2	1.5										Auto ID & Manual Verification	Kaleidoscope
Moccas	B3	52.076468	-2.964738	30/08/2019	2019/08/30 05:15:15	05:15:15	Barbastella barbastellus	1	Do not publish	Registration	Wildlife Acoustics	SM2	1.5										Auto ID & Manual Verification	Kaleidoscope
Moccas	B3	52.076468	-2.964738	30/08/2019	2019/08/30 05:15:26	05:15:26	Barbastella barbastellus	1	Do not publish	Registration	Wildlife Acoustics	SM2	1.5										Auto ID & Manual Verification	Kaleidoscope
Moccas	B3	52.076468	-2.964738	30/08/2019	2019/08/30 05:16:00	05:16:00	Barbastella barbastellus	1	Do not publish	Registration	Wildlife Acoustics	SM2	1.5										Auto ID & Manual Verification	Kaleidoscope
Moccas	B3	52.076468	-2.964738	30/08/2019	2019/08/30 05:16:08	05:16:08	Barbastella barbastellus	1	Do not publish	Registration	Wildlife Acoustics	SM2	1.5										Auto ID & Manual Verification	Kaleidoscope
Moccas	B3	52.076468	-2.964738	30/08/2019	2019/08/30 05:16:37	05:16:37	Barbastella barbastellus	1	Do not publish	Registration	Wildlife Acoustics	SM2	1.5										Auto ID & Manual Verification	Kaleidoscope
Moccas	B3	52.076468	-2.964738	30/08/2019	2019/08/30 05:23:56	05:23:56	Barbastella barbastellus	1	Do not publish	Registration	Wildlife Acoustics	SM2	1.5										Auto ID & Manual Verification	Kaleidoscope
Moccas	B3	52.076468	-2.964738	30/08/2019	2019/08/30 05:27:25	05:27:25	Barbastella barbastellus	1	Do not publish	Registration	Wildlife Acoustics	SM2	1.5										Auto ID & Manual Verification	Kaleidoscope
Moccas	B3	52.076468	-2.964738	30/08/2019	2019/08/30 05:27:57	05:27:57	Barbastella barbastellus	1	Do not publish	Registration	Wildlife Acoustics	SM2	1.5										Auto ID & Manual Verification	Kaleidoscope
Moccas	B3	52.076468	-2.964738	30/08/2019	2019/08/30 05:33:25	05:33:25	Barbastella barbastellus	1	Do not publish	Registration	Wildlife Acoustics	SM2	1.5										Auto ID & Manual Verification	Kaleidoscope
Moccas	B3	52.076468	-2.964738	30/08/2019	2019/08/30 05:37:08	05:37:08	Barbastella barbastellus	1	Do not publish	Registration	Wildlife Acoustics	SM2	1.5										Auto ID & Manual Verification	Kaleidoscope
Moccas	B3	52.076468	-2.964738	30/08/2019	2019/08/30 23:52:02	23:52:02	Barbastella barbastellus	1	Do not publish	Registration	Wildlife Acoustics	SM2	1.5										Auto ID & Manual Verification	Kaleidoscope
Moccas	B3	52.076468	-2.964738	31/08/2019	2019/08/31 05:00:52	05:00:52	Barbastella barbastellus	1	Do not publish	Registration	Wildlife Acoustics	SM2	1.5										Auto ID & Manual Verification	Kaleidoscope
Moccas	B3	52.076468	-2.964738	31/08/2019	2019/08/31 05:17:09	05:17:09	Barbastella barbastellus	1	Do not publish	Registration	Wildlife Acoustics	SM2	1.5										Auto ID & Manual Verification	Kaleidoscope
Moccas	B3	52.076468	-2.964738	31/08/2019	2019/08/31 05:20:51	05:20:51	Barbastella barbastellus	1	Do not publish	Registration	Wildlife Acoustics	SM2	1.5										Auto ID & Manual Verification	Kaleidoscope
Moccas	B3	52.076468	-2.964738	31/08/2019	2019/08/31 05:21:29	05:21:29	Barbastella barbastellus	1	Do not publish	Registration	Wildlife Acoustics	SM2	1.5										Auto ID & Manual Verification	Kaleidoscope
Moccas	B3	52.076468	-2.964738	31/08/2019	2019/08/31 05:22:08	05:22:08	Barbastella barbastellus	1	Do not publish	Registration	Wildlife Acoustics	SM2	1.5										Auto ID & Manual Verification	Kaleidoscope
Moccas	B3	52.076468	-2.964738	31/08/2019	2019/08/31 05:22:53	05:22:53	Barbastella barbastellus	1	Do not publish	Registration	Wildlife Acoustics	SM2	1.5										Auto ID & Manual Verification	Kaleidoscope
Moccas	B3	52.076468	-2.964738	31/08/2019	2019/08/31 05:23:14	05:23:14	Barbastella barbastellus	1	Do not publish	Registration	Wildlife Acoustics	SM2	1.5										Auto ID & Manual Verification	Kaleidoscope
Moccas	B3	52.076468	-2.964738	31/08/2019	2019/08/31 05:26:31	05:26:31	Barbastella barbastellus	1	Do not publish	Registration	Wildlife Acoustics	SM2	1.5										Auto ID & Manual Verification	Kaleidoscope
Moccas	B3	52.076468	-2.964738	31/08/2019	2019/08/31 05:28:50	05:28:50	Barbastella barbastellus	1	Do not publish	Registration	Wildlife Acoustics	SM2	1.5										Auto ID & Manual Verification	Kaleidoscope
Moccas	B3	52.076468	-2.964738	31/08/2019	2019/08/31 05:30:22	05:30:22	Barbastella barbastellus	1	Do not publish	Registration	Wildlife Acoustics	SM2	1.5										Auto ID & Manual Verification	Kaleidoscope
Moccas	B3	52.076468	-2.964738	31/08/2019	2019/08/31 05:38:07	05:38:07	Barbastella barbastellus	1	Do not publish	Registration	Wildlife Acoustics	SM2	1.5										Auto ID & Manual Verification	Kaleidoscope
Moccas	B3	52.076468	-2.964738	31/08/2019	2019/08/31 20:25:15	20:25:15	Barbastella barbastellus	1	Do not publish	Registration	Wildlife Acoustics	SM2	1.5										Auto ID & Manual Verification	Kaleidoscope
Moccas	B3	52.076468	-2.964738	01/09/2019	2019/09/01 01:11:31	01:11:31	Barbastella barbastellus	1	Do not publish	Registration	Wildlife Acoustics	SM2	1.5										Auto ID & Manual Verification	Kaleidoscope
Moccas	B3	52.076468	-2.964738	01/09/2019	2019/09/01 04:55:31	04:55:31	Barbastella barbastellus	1	Do not publish	Registration	Wildlife Acoustics	SM2	1.5										Auto ID & Manual Verification	Kaleidoscope
Moccas	B3	52.076468	-2.964738	01/09/2019	2019/09/01 05:15:19	05:15:19	Barbastella barbastellus	1	Do not publish	Registration	Wildlife Acoustics	SM2	1.5										Auto ID & Manual Verification	Kaleidoscope
Moccas	B3	52.076468	-2.964738	01/09/2019	2019/09/01 05:24:48	05:24:48	Barbastella barbastellus	1	Do not publish	Registration	Wildlife Acoustics	SM2	1.5										Auto ID & Manual Verification	Kaleidoscope
Moccas	BL	52.079109	-2.955225	29/08/2019	2019/08/29 21:15:12	21:15:12	Barbastella barbastellus	1	Do not publish	Registration	Wildlife Acoustics	SM2	1.5										Auto ID & Manual Verification	Kaleidoscope
Moccas	BL	52.079109	-2.955225	29/08/2019	2019/08/29 21:15:22	21:15:22	Barbastella barbastellus	1	Do not publish	Registration	Wildlife Acoustics	SM2	1.5										Auto ID & Manual Verification	Kaleidoscope
Moccas	BL	52.079109	-2.955225	29/08/2019	2019/08/29 21:45:04	21:45:04	Barbastella barbastellus	1	Do not publish	Registration	Wildlife Acoustics	SM2	1.5										Auto ID & Manual Verification	Kaleidoscope
Moccas	BL	52.079109	-2.955225	29/08/2019	2019/08/29 21:45:08	21:45:08	Barbastella barbastellus	1	Do not publish	Registration	Wildlife Acoustics	SM2	1.5										Auto ID & Manual Verification	Kaleidoscope
Moccas	BL	52.079109	-2.955225	29/08/2019	2019/08/29 21:55:56	21:55:56	Barbastella barbastellus	1	Do not publish	Registration	Wildlife Acoustics	SM2	1.5										Auto ID & Manual Verification	Kaleidoscope
Moccas	BL	52.079109	-2.955225	29/08/2019	2019/08/29 22:18:47	22:18:47	Barbastella barbastellus	1	Do not publish	Registration	Wildlife Acoustics	SM2	1.5										Auto ID & Manual Verification	Kaleidoscope
Moccas	BL	52.079109	-2.955225	29/08/2019	2019/08/29 22:37:48	22:37:48	Barbastella barbastellus	1	Do not publish	Registration	Wildlife Acoustics	SM2	1.5										Auto ID & Manual Verification	Kaleidoscope
Moccas	BL	52.079109	-2.955225	29/08/2019	2019/08/29 22:42:53	22:42:53	Barbastella barbastellus	1	Do not publish	Registration	Wildlife Acoustics	SM2	1.5										Auto ID & Manual Verification	Kaleidoscope
Moccas	BL	52.079109	-2.955225	29/08/2019	2019/08/29 22:45:39	22:45:39	Barbastella barbastellus	1	Do not publish	Registration	Wildlife Acoustics	SM2	1.5										Auto ID & Manual Verification	Kaleidoscope
Moccas	BL	52.079109	-2.955225	29/08/2019	2019/08/29 22:49:45	22:49:45	Barbastella barbastellus	1	Do not publish	Registration	Wildlife Acoustics	SM2	1.5										Auto ID & Manual Verification	Kaleidoscope
Moccas	BL	52.079109	-2.955225	29/08/2019	2019/08/29 22:56:19	22:56:19	Barbastella barbastellus	1	Do not publish	Registration	Wildlife Acoustics	SM2	1.5										Auto ID & Manual Verification	Kaleidoscope
Moccas	BL	52.079109	-2.955225	29/08/2019	2019/08/29 22:56:43	22:56:43	Barbastella barbastellus	1	Do not publish	Registration	Wildlife Acoustics	SM2	1.5										Auto ID & Manual Verification	Kaleidoscope
Moccas	BL	52.079109	-2.955225	29/08/2019	2019/08/29 22:58:34	22:58:34	Barbastella barbastellus	1	Do not publish	Registration	Wildlife Acoustics	SM2	1.5										Auto ID & Manual Verification	Kaleidoscope
Moccas	BL	52.079109	-2.955225	29/08/2019	2019/08/29 22:58:41	22:58:41	Barbastella barbastellus	1	Do not publish	Registration	Wildlife Acoustics	SM2	1.5										Auto ID & Manual Verification	Kaleidoscope
Moccas	BL	52.079109	-2.955225	29/08/2019	2019/08/29 23:02:32	23:02:32	Barbastella barbastellus	1	Do not publish	Registration	Wildlife Acoustics	SM2	1.5										Auto ID & Manual Verification	Kaleidoscope
Moccas	BL	52.079109	-2.955225	29/08/2019	2019/08/29 23:02:40	23:02:40	Barbastella barbastellus	1	Do not publish	Registration	Wildlife Acoustics	SM2	1.5										Auto ID & Manual Verification	Kaleidoscope
Moccas	BL	52.079109	-2.955225	29/08/2019	2019/08/29 23:08:08	23:08:08	Barbastella barbastellus	1	Do not publish	Registration	Wildlife Acoustics	SM2	1.5										Auto ID & Manual Verification	Kaleidoscope
Moccas	BL	52.079109	-2.955225	29/08/2019	2019/08/29 23:09:08	23:09:08	Barbastella barbastellus	1	Do not publish	Registration	Wildlife Acoustics	SM2	1.5										Auto ID & Manual Verification	Kaleidoscope
Moccas	BL	52.079109	-2.955225	29/08/2019	2019/08/29 23:09:12	23:09:12	Barbastella barbastellus	1	Do not publish	Registration	Wildlife Acoustics	SM2	1.5										Auto ID & Manual Verification	Kaleidoscope
Moccas	BL	52.079109	-2.955225	29/08/2019	2019/08/29 23:11:39	23:11:39	Barbastella barbastellus	1	Do not publish	Registration	Wildlife Acoustics	SM2	1.5										Auto ID & Manual Verification	Kaleidoscope
Moccas	BL	52.079109	-2.955225	29/08/2019	2019/08/29 23:11:43	23:11:43	Barbastella barbastellus	1	Do not publish	Registration	Wildlife Acoustics	SM2	1.5										Auto ID & Manual Verification	Kaleidoscope
Moccas	BL	52.079109	-2.955225	29/08/2019	2019/08/29 23:11:51	23:11:51	Barbastella barbastellus	1	Do not publish	Registration	Wildlife Acoustics	SM2	1.5										Auto ID & Manual Verification	Kaleidoscope
Moccas	BL	52.079109	-2.955225	29/08/2019	2019/08/29 23:12:15	23:12:15	Barbastella barbastellus	1	Do not publish	Registration	Wildlife Acoustics	SM2	1.5										Auto ID & Manual Verification	Kaleidoscope
Moccas	BL	52.079109	-2.955225	29/08/2019	2019/08/29 23:20:23	23:20:23	Barbastella barbastellus	1	Do not publish	Registration	Wildlife Acoustics	SM2	1.5										Auto ID & Manual Verification	Kaleidoscope
Moccas	BL	52.079109	-2.955225	29/08/2019	2019/08/29 23:20:54	23:20:54	Barbastella barbastellus	1	Do not publish	Registration	Wildlife Acoustics	SM2	1.5										Auto ID & Manual Verification	Kaleidoscope
Moccas	BL	52.079109	-2.955225	29/08/2019	2019/08/29 23:23:29	23:23:29	Barbastella barbastellus	1	Do not publish	Registration	Wildlife Acoustics	SM2	1.5										Auto ID & Manual Verification	Kaleidoscope
Moccas	BL	52.079109	-2.955225	29/08/2019	2019/08/29 23:24:23	23:24:23	Barbastella barbastellus	1	Do not publish	Registration	Wildlife Acoustics	SM2	1.5										Auto ID & Manual Verification	Kaleidoscope
Moccas	BL	52.079109	-2.955225	29/08/2019	2019/08/29 23:25:22	23:25:22	Barbastella barbastellus	1	Do not publish	Registration	Wildlife Acoustics	SM2	1.5										Auto ID & Manual Verification	Kaleidoscope
Moccas	BL	52.079109	-2.955225	29/08/2019	2019/08/29 23:26:45	23:26:45	Barbastella barbastellus	1	Do not publish	Registration	Wildlife Acoustics	SM2	1.5										Auto ID & Manual Verification	Kaleidoscope
Moccas	BL	52.079109	-2.955225	29/08/2019	2019/08/29 23:29:55	23:29:55	Barbastella barbastellus	1	Do not publish	Registration	Wildlife Acoustics	SM2	1.5										Auto ID & Manual Verification	Kaleidoscope
Moccas	BL	52.079109	-2.955225	29/08/2019	2019/08/29 23:32:38	23:32:38	Barbastella barbastellus	1	Do not publish	Registration	Wildlife Acoustics	SM2	1.5										Auto ID & Manual Verification	Kaleidoscope
Moccas	BL	52.079109	-2.955225	29/08/2019	2019/08/29 23:40:05	23:40:05	Barbastella barbastellus	1	Do not publish	Registration	Wildlife Acoustics	SM2	1.5										Auto ID & Manual Verification	Kaleidoscope
Moccas	BL	52.079109	-2.955225	29/08/2019	2019/08/29 23:40:30	23:40:30	Barbastella barbastellus	1	Do not publish	Registration	Wildlife Acoustics	SM2	1.5										Auto ID & Manual Verification	Kaleidoscope
Moccas	BL	52.079109	-2.955225	29/08/2019	2019/08/29 23:43:05	23:43:05	Barbastella barbastellus	1	Do not publish	Registration	Wildlife Acoustics	SM2	1.5										Auto ID & Manual Verification	Kaleidoscope
Moccas	BL	52.079109	-2.955225	29/08/2019	2019/08/29 23:44:30	23:44:30	Barbastella barbastellus	1	Do not publish	Registration	Wildlife Acoustics	SM2	1.5										Auto ID & Manual Verification	Kaleidoscope
Moccas	BL	52.079109	-2.955225	29/08/2019	2019/08/29 23:45:11	23:45:11	Barbastella barbastellus	1	Do not publish	Registration	Wildlife Acoustics	SM2	1.5										Auto ID & Manual Verification	Kaleidoscope
Moccas	BL	52.079109	-2.955225	29/08/2019	2019/08/29 23:45:15	23:45:15	Barbastella barbastellus	1	Do not publish	Registration	Wildlife Acoustics	SM2	1.5										Auto ID & Manual Verification	Kaleidoscope
Moccas	BL	52.079109	-2.955225	29/08/2019	2019/08/29 23:45:33	23:45:33	Barbastella barbastellus	1	Do not publish	Registration	Wildlife Acoustics	SM2	1.5										Auto ID & Manual Verification	Kaleidoscope
Moccas	BL	52.079109	-2.955225	30/08/2019	2019/08/30 00:17:29	00:17:29	Barbastella barbastellus	1	Do not publish	Registration	Wildlife Acoustics	SM2	1.5										Auto ID & Manual Verification	Kaleidoscope
Moccas	BL	52.079109	-2.955225	30/08/2019	2019/08/30 00:26:43	00:26:43	Barbastella barbastellus	1	Do not publish	Registration	Wildlife Acoustics	SM2	1.5										Auto ID & Manual Verification	Kaleidoscope
Moccas	BL	52.079109	-2.955225	30/08/2019	2019/08/30 01:30:31	01:30:31	Barbastella barbastellus	1	Do not publish	Registration	Wildlife Acoustics	SM2	1.5										Auto ID & Manual Verification	Kaleidoscope
Moccas	BL	52.079109	-2.955225	30/08/2019	2019/08/30 01:31:50	01:31:50	Barbastella barbastellus	1	Do not publish	Registration	Wildlife Acoustics	SM2	1.5										Auto ID & Manual Verification	Kaleidoscope
Moccas	BL	52.079109	-2.955225	30/08/2019	2019/08/30 03:42:43	03:42:43	Barbastella barbastellus	1	Do not publish	Registration	Wildlife Acoustics	SM2	1.5										Auto ID & Manual Verification	Kaleidoscope
Moccas	BL	52.079109	-2.955225	30/08/2019	2019/08/30 04:53:42	04:53:42	Barbastella barbastellus	1	Do not publish	Registration	Wildlife Acoustics	SM2	1.5										Auto ID & Manual Verification	Kaleidoscope
Moccas	BL	52.079109	-2.955225	30/08/2019	2019/08/30 05:23:00	05:23:00	Barbastella barbastellus	1	Do not publish	Registration	Wildlife Acoustics	SM2	1.5										Auto ID & Manual Verification	Kaleidoscope
Moccas	BL	52.079109	-2.955225	30/08/2019	2019/08/30 20:49:29	20:49:29	Barbastella barbastellus	1	Do not publish	Registration	Wildlife Acoustics	SM2	1.5										Auto ID & Manual Verification	Kaleidoscope
Moccas	BL	52.079109	-2.955225	30/08/2019	2019/08/30 21:31:57	21:31:57	Barbastella barbastellus	1	Do not publish	Registration	Wildlife Acoustics	SM2	1.5										Auto ID & Manual Verification	Kaleidoscope
Moccas	BL	52.079109	-2.955225	30/08/2019	2019/08/30 21:53:45	21:53:45	Barbastella barbastellus	1	Do not publish	Registration	Wildlife Acoustics	SM2	1.5										Auto ID & Manual Verification	Kaleidoscope
Moccas	BL	52.079109	-2.955225	30/08/2019	2019/08/30 22:15:01	22:15:01	Barbastella barbastellus	1	Do not publish	Registration	Wildlife Acoustics	SM2	1.5										Auto ID & Manual Verification	Kaleidoscope
Moccas	BL	52.079109	-2.955225	30/08/2019	2019/08/30 22:16:40	22:16:40	Barbastella barbastellus	1	Do not publish	Registration	Wildlife Acoustics	SM2	1.5										Auto ID & Manual Verification	Kaleidoscope
Moccas	BL	52.079109	-2.955225	30/08/2019	2019/08/30 22:16:46	22:16:46	Barbastella barbastellus	1	Do not publish	Registration	Wildlife Acoustics	SM2	1.5										Auto ID & Manual Verification	Kaleidoscope
Moccas	BL	52.079109	-2.955225	30/08/2019	2019/08/30 22:23:31	22:23:31	Barbastella barbastellus	1	Do not publish	Registration	Wildlife Acoustics	SM2	1.5										Auto ID & Manual Verification	Kaleidoscope
Moccas	BL	52.079109	-2.955225	30/08/2019	2019/08/30 23:06:48	23:06:48	Barbastella barbastellus	1	Do not publish	Registration	Wildlife Acoustics	SM2	1.5										Auto ID & Manual Verification	Kaleidoscope
Moccas	BL	52.079109	-2.955225	30/08/2019	2019/08/30 23:16:47	23:16:47	Barbastella barbastellus	1	Do not publish	Registration	Wildlife Acoustics	SM2	1.5										Auto ID & Manual Verification	Kaleidoscope
Moccas	BL	52.079109	-2.955225	30/08/2019	2019/08/30 23:18:39	23:18:39	Barbastella barbastellus	1	Do not publish	Registration	Wildlife Acoustics	SM2	1.5										Auto ID & Manual Verification	Kaleidoscope
Moccas	BL	52.079109	-2.955225	30/08/2019	2019/08/30 23:18:45	23:18:45	Barbastella barbastellus	1	Do not publish	Registration	Wildlife Acoustics	SM2	1.5										Auto ID & Manual Verification	Kaleidoscope
Moccas	BL	52.079109	-2.955225	30/08/2019	2019/08/30 23:26:10	23:26:10	Barbastella barbastellus	1	Do not publish	Registration	Wildlife Acoustics	SM2	1.5										Auto ID & Manual Verification	Kaleidoscope
Moccas	BL	52.079109	-2.955225	30/08/2019	2019/08/30 23:47:55	23:47:55	Barbastella barbastellus	1	Do not publish	Registration	Wildlife Acoustics	SM2	1.5										Auto ID & Manual Verification	Kaleidoscope
Moccas	BL	52.079109	-2.955225	31/08/2019	2019/08/31 00:11:58	00:11:58	Barbastella barbastellus	1	Do not publish	Registration	Wildlife Acoustics	SM2	1.5										Auto ID & Manual Verification	Kaleidoscope
Moccas	BL	52.079109	-2.955225	31/08/2019	2019/08/31 00:12:53	00:12:53	Barbastella barbastellus	1	Do not publish	Registration	Wildlife Acoustics	SM2	1.5										Auto ID & Manual Verification	Kaleidoscope
Moccas	BL	52.079109	-2.955225	31/08/2019	2019/08/31 00:23:06	00:23:06	Barbastella barbastellus	1	Do not publish	Registration	Wildlife Acoustics	SM2	1.5										Auto ID & Manual Verification	Kaleidoscope
Moccas	BL	52.079109	-2.955225	31/08/2019	2019/08/31 01:05:07	01:05:07	Barbastella barbastellus	1	Do not publish	Registration	Wildlife Acoustics	SM2	1.5										Auto ID & Manual Verification	Kaleidoscope
Moccas	BL	52.079109	-2.955225	31/08/2019	2019/08/31 01:05:36	01:05:36	Barbastella barbastellus	1	Do not publish	Registration	Wildlife Acoustics	SM2	1.5										Auto ID & Manual Verification	Kaleidoscope
Moccas	BL	52.079109	-2.955225	31/08/2019	2019/08/31 01:05:47	01:05:47	Barbastella barbastellus	1	Do not publish	Registration	Wildlife Acoustics	SM2	1.5										Auto ID & Manual Verification	Kaleidoscope
Moccas	BL	52.079109	-2.955225	31/08/2019	2019/08/31 01:06:29	01:06:29	Barbastella barbastellus	1	Do not publish	Registration	Wildlife Acoustics	SM2	1.5										Auto ID & Manual Verification	Kaleidoscope
Moccas	BL	52.079109	-2.955225	31/08/2019	2019/08/31 01:07:10	01:07:10	Barbastella barbastellus	1	Do not publish	Registration	Wildlife Acoustics	SM2	1.5										Auto ID & Manual Verification	Kaleidoscope
Moccas	BL	52.079109	-2.955225	31/08/2019	2019/08/31 01:34:59	01:34:59	Barbastella barbastellus	1	Do not publish	Registration	Wildlife Acoustics	SM2	1.5										Auto ID & Manual Verification	Kaleidoscope
Moccas	BL	52.079109	-2.955225	31/08/2019	2019/08/31 01:35:07	01:35:07	Barbastella barbastellus	1	Do not publish	Registration	Wildlife Acoustics	SM2	1.5										Auto ID & Manual Verification	Kaleidoscope
Moccas	BL	52.079109	-2.955225	31/08/2019	2019/08/31 03:17:13	03:17:13	Barbastella barbastellus	1	Do not publish	Registration	Wildlife Acoustics	SM2	1.5										Auto ID & Manual Verification	Kaleidoscope
Moccas	BL	52.079109	-2.955225	31/08/2019	2019/08/31 03:59:27	03:59:27	Barbastella barbastellus	1	Do not publish	Registration	Wildlife Acoustics	SM2	1.5										Auto ID & Manual Verification	Kaleidoscope
Moccas	BL	52.079109	-2.955225	31/08/2019	2019/08/31 04:31:45	04:31:45	Barbastella barbastellus	1	Do not publish	Registration	Wildlife Acoustics	SM2	1.5										Auto ID & Manual Verification	Kaleidoscope
Moccas	BL	52.079109	-2.955225	31/08/2019	2019/08/31 04:45:31	04:45:31	Barbastella barbastellus	1	Do not publish	Registration	Wildlife Acoustics	SM2	1.5										Auto ID & Manual Verification	Kaleidoscope
Moccas	BL	52.079109	-2.955225	31/08/2019	2019/08/31 04:46:56	04:46:56	Barbastella barbastellus	1	Do not publish	Registration	Wildlife Acoustics	SM2	1.5										Auto ID & Manual Verification	Kaleidoscope
Moccas	BL	52.079109	-2.955225	31/08/2019	2019/08/31 05:09:12	05:09:12	Barbastella barbastellus	1	Do not publish	Registration	Wildlife Acoustics	SM2	1.5										Auto ID & Manual Verification	Kaleidoscope
Moccas	BL	52.079109	-2.955225	31/08/2019	2019/08/31 05:11:47	05:11:47	Barbastella barbastellus	1	Do not publish	Registration	Wildlife Acoustics	SM2	1.5										Auto ID & Manual Verification	Kaleidoscope
Moccas	BL	52.079109	-2.955225	31/08/2019	2019/08/31 05:12:30	05:12:30	Barbastella barbastellus	1	Do not publish	Registration	Wildlife Acoustics	SM2	1.5										Auto ID & Manual Verification	Kaleidoscope
Moccas	BL	52.079109	-2.955225	31/08/2019	2019/08/31 05:14:10	05:14:10	Barbastella barbastellus	1	Do not publish	Registration	Wildlife Acoustics	SM2	1.5										Auto ID & Manual Verification	Kaleidoscope
Moccas	BL	52.079109	-2.955225	31/08/2019	2019/08/31 05:16:39	05:16:39	Barbastella barbastellus	1	Do not publish	Registration	Wildlife Acoustics	SM2	1.5										Auto ID & Manual Verification	Kaleidoscope
Moccas	BL	52.079109	-2.955225	31/08/2019	2019/08/31 05:18:32	05:18:32	Barbastella barbastellus	1	Do not publish	Registration	Wildlife Acoustics	SM2	1.5										Auto ID & Manual Verification	Kaleidoscope
Moccas	BL	52.079109	-2.955225	31/08/2019	2019/08/31 05:24:32	05:24:32	Barbastella barbastellus	1	Do not publish	Registration	Wildlife Acoustics	SM2	1.5										Auto ID & Manual Verification	Kaleidoscope
Moccas	BL	52.079109	-2.955225	31/08/2019	2019/08/31 05:36:38	05:36:38	Barbastella barbastellus	1	Do not publish	Registration	Wildlife Acoustics	SM2	1.5										Auto ID & Manual Verification	Kaleidoscope
Moccas	BL	52.079109	-2.955225	31/08/2019	2019/08/31 21:23:22	21:23:22	Barbastella barbastellus	1	Do not publish	Registration	Wildlife Acoustics	SM2	1.5										Auto ID & Manual Verification	Kaleidoscope
Moccas	BL	52.079109	-2.955225	31/08/2019	2019/08/31 22:01:28	22:01:28	Barbastella barbastellus	1	Do not publish	Registration	Wildlife Acoustics	SM2	1.5										Auto ID & Manual Verification	Kaleidoscope
Moccas	BL	52.079109	-2.955225	31/08/2019	2019/08/31 22:36:27	22:36:27	Barbastella barbastellus	1	Do not publish	Registration	Wildlife Acoustics	SM2	1.5										Auto ID & Manual Verification	Kaleidoscope
Moccas	F3	52.078304	-2.962352	29/08/2019	2019/08/29 20:32:20	20:32:20	Barbastella barbastellus	1	Do not publish	Registration	Wildlife Acoustics	SM2	1.5										Auto ID & Manual Verification	Kaleidoscope
Moccas	F3	52.078304	-2.962352	29/08/2019	2019/08/29 20:34:52	20:34:52	Barbastella barbastellus	1	Do not publish	Registration	Wildlife Acoustics	SM2	1.5										Auto ID & Manual Verification	Kaleidoscope
Moccas	F3	52.078304	-2.962352	29/08/2019	2019/08/29 20:37:05	20:37:05	Barbastella barbastellus	1	Do not publish	Registration	Wildlife Acoustics	SM2	1.5										Auto ID & Manual Verification	Kaleidoscope
Moccas	F3	52.078304	-2.962352	29/08/2019	2019/08/29 20:39:21	20:39:21	Barbastella barbastellus	1	Do not publish	Registration	Wildlife Acoustics	SM2	1.5										Auto ID & Manual Verification	Kaleidoscope
Moccas	F3	52.078304	-2.962352	29/08/2019	2019/08/29 20:54:11	20:54:11	Barbastella barbastellus	1	Do not publish	Registration	Wildlife Acoustics	SM2	1.5										Auto ID & Manual Verification	Kaleidoscope
Moccas	F3	52.078304	-2.962352	29/08/2019	2019/08/29 22:00:46	22:00:46	Barbastella barbastellus	1	Do not publish	Registration	Wildlife Acoustics	SM2	1.5										Auto ID & Manual Verification	Kaleidoscope
Moccas	F3	52.078304	-2.962352	29/08/2019	2019/08/29 22:26:35	22:26:35	Barbastella barbastellus	1	Do not publish	Registration	Wildlife Acoustics	SM2	1.5										Auto ID & Manual Verification	Kaleidoscope
Moccas	F3	52.078304	-2.962352	29/08/2019	2019/08/29 22:45:25	22:45:25	Barbastella barbastellus	1	Do not publish	Registration	Wildlife Acoustics	SM2	1.5										Auto ID & Manual Verification	Kaleidoscope
Moccas	F3	52.078304	-2.962352	29/08/2019	2019/08/29 22:56:00	22:56:00	Barbastella barbastellus	1	Do not publish	Registration	Wildlife Acoustics	SM2	1.5										Auto ID & Manual Verification	Kaleidoscope
Moccas	F3	52.078304	-2.962352	29/08/2019	2019/08/29 23:39:02	23:39:02	Barbastella barbastellus	1	Do not publish	Registration	Wildlife Acoustics	SM2	1.5										Auto ID & Manual Verification	Kaleidoscope
Moccas	F3	52.078304	-2.962352	29/08/2019	2019/08/29 23:44:19	23:44:19	Barbastella barbastellus	1	Do not publish	Registration	Wildlife Acoustics	SM2	1.5										Auto ID & Manual Verification	Kaleidoscope
Moccas	F3	52.078304	-2.962352	30/08/2019	2019/08/30 00:25:26	00:25:26	Barbastella barbastellus	1	Do not publish	Registration	Wildlife Acoustics	SM2	1.5										Auto ID & Manual Verification	Kaleidoscope
Moccas	F3	52.078304	-2.962352	30/08/2019	2019/08/30 00:26:14	00:26:14	Barbastella barbastellus	1	Do not publish	Registration	Wildlife Acoustics	SM2	1.5										Auto ID & Manual Verification	Kaleidoscope
Moccas	F3	52.078304	-2.962352	30/08/2019	2019/08/30 01:25:39	01:25:39	Barbastella barbastellus	1	Do not publish	Registration	Wildlife Acoustics	SM2	1.5										Auto ID & Manual Verification	Kaleidoscope
Moccas	F3	52.078304	-2.962352	30/08/2019	2019/08/30 01:53:28	01:53:28	Barbastella barbastellus	1	Do not publish	Registration	Wildlife Acoustics	SM2	1.5										Auto ID & Manual Verification	Kaleidoscope
Moccas	F3	52.078304	-2.962352	30/08/2019	2019/08/30 03:32:20	03:32:20	Barbastella barbastellus	1	Do not publish	Registration	Wildlife Acoustics	SM2	1.5										Auto ID & Manual Verification	Kaleidoscope
Moccas	F3	52.078304	-2.962352	30/08/2019	2019/08/30 03:51:53	03:51:53	Barbastella barbastellus	1	Do not publish	Registration	Wildlife Acoustics	SM2	1.5										Auto ID & Manual Verification	Kaleidoscope
Moccas	F3	52.078304	-2.962352	30/08/2019	2019/08/30 03:57:52	03:57:52	Barbastella barbastellus	1	Do not publish	Registration	Wildlife Acoustics	SM2	1.5										Auto ID & Manual Verification	Kaleidoscope
Moccas	F3	52.078304	-2.962352	30/08/2019	2019/08/30 04:08:14	04:08:14	Barbastella barbastellus	1	Do not publish	Registration	Wildlife Acoustics	SM2	1.5										Auto ID & Manual Verification	Kaleidoscope
Moccas	F3	52.078304	-2.962352	30/08/2019	2019/08/30 04:08:21	04:08:21	Barbastella barbastellus	1	Do not publish	Registration	Wildlife Acoustics	SM2	1.5										Auto ID & Manual Verification	Kaleidoscope
Moccas	F3	52.078304	-2.962352	30/08/2019	2019/08/30 04:08:48	04:08:48	Barbastella barbastellus	1	Do not publish	Registration	Wildlife Acoustics	SM2	1.5										Auto ID & Manual Verification	Kaleidoscope
Moccas	F3	52.078304	-2.962352	30/08/2019	2019/08/30 04:09:25	04:09:25	Barbastella barbastellus	1	Do not publish	Registration	Wildlife Acoustics	SM2	1.5										Auto ID & Manual Verification	Kaleidoscope
Moccas	F3	52.078304	-2.962352	30/08/2019	2019/08/30 04:35:08	04:35:08	Barbastella barbastellus	1	Do not publish	Registration	Wildlife Acoustics	SM2	1.5										Auto ID & Manual Verification	Kaleidoscope
Moccas	F3	52.078304	-2.962352	30/08/2019	2019/08/30 04:35:24	04:35:24	Barbastella barbastellus	1	Do not publish	Registration	Wildlife Acoustics	SM2	1.5										Auto ID & Manual Verification	Kaleidoscope
Moccas	F3	52.078304	-2.962352	30/08/2019	2019/08/30 04:35:32	04:35:32	Barbastella barbastellus	1	Do not publish	Registration	Wildlife Acoustics	SM2	1.5										Auto ID & Manual Verification	Kaleidoscope
Moccas	F3	52.078304	-2.962352	30/08/2019	2019/08/30 04:43:46	04:43:46	Barbastella barbastellus	1	Do not publish	Registration	Wildlife Acoustics	SM2	1.5										Auto ID & Manual Verification	Kaleidoscope
Moccas	F3	52.078304	-2.962352	30/08/2019	2019/08/30 04:44:34	04:44:34	Barbastella barbastellus	1	Do not publish	Registration	Wildlife Acoustics	SM2	1.5										Auto ID & Manual Verification	Kaleidoscope
Moccas	F3	52.078304	-2.962352	30/08/2019	2019/08/30 04:45:55	04:45:55	Barbastella barbastellus	1	Do not publish	Registration	Wildlife Acoustics	SM2	1.5										Auto ID & Manual Verification	Kaleidoscope
Moccas	F3	52.078304	-2.962352	30/08/2019	2019/08/30 04:51:38	04:51:38	Barbastella barbastellus	1	Do not publish	Registration	Wildlife Acoustics	SM2	1.5										Auto ID & Manual Verification	Kaleidoscope
Moccas	F3	52.078304	-2.962352	30/08/2019	2019/08/30 04:59:02	04:59:02	Barbastella barbastellus	1	Do not publish	Registration	Wildlife Acoustics	SM2	1.5										Auto ID & Manual Verification	Kaleidoscope
Moccas	F3	52.078304	-2.962352	30/08/2019	2019/08/30 05:04:30	05:04:30	Barbastella barbastellus	1	Do not publish	Registration	Wildlife Acoustics	SM2	1.5										Auto ID & Manual Verification	Kaleidoscope
Moccas	F3	52.078304	-2.962352	30/08/2019	2019/08/30 05:05:05	05:05:05	Barbastella barbastellus	1	Do not publish	Registration	Wildlife Acoustics	SM2	1.5										Auto ID & Manual Verification	Kaleidoscope
Moccas	F3	52.078304	-2.962352	30/08/2019	2019/08/30 05:05:12	05:05:12	Barbastella barbastellus	1	Do not publish	Registration	Wildlife Acoustics	SM2	1.5										Auto ID & Manual Verification	Kaleidoscope
Moccas	F3	52.078304	-2.962352	30/08/2019	2019/08/30 05:06:54	05:06:54	Barbastella barbastellus	1	Do not publish	Registration	Wildlife Acoustics	SM2	1.5										Auto ID & Manual Verification	Kaleidoscope
Moccas	F3	52.078304	-2.962352	30/08/2019	2019/08/30 05:07:00	05:07:00	Barbastella barbastellus	1	Do not publish	Registration	Wildlife Acoustics	SM2	1.5										Auto ID & Manual Verification	Kaleidoscope
Moccas	F3	52.078304	-2.962352	30/08/2019	2019/08/30 05:10:41	05:10:41	Barbastella barbastellus	1	Do not publish	Registration	Wildlife Acoustics	SM2	1.5										Auto ID & Manual Verification	Kaleidoscope
Moccas	F3	52.078304	-2.962352	30/08/2019	2019/08/30 05:28:42	05:28:42	Barbastella barbastellus	1	Do not publish	Registration	Wildlife Acoustics	SM2	1.5										Auto ID & Manual Verification	Kaleidoscope
Moccas	F3	52.078304	-2.962352	30/08/2019	2019/08/30 05:34:13	05:34:13	Barbastella barbastellus	1	Do not publish	Registration	Wildlife Acoustics	SM2	1.5										Auto ID & Manual Verification	Kaleidoscope
Moccas	F3	52.078304	-2.962352	30/08/2019	2019/08/30 05:38:25	05:38:25	Barbastella barbastellus	1	Do not publish	Registration	Wildlife Acoustics	SM2	1.5										Auto ID & Manual Verification	Kaleidoscope
Moccas	F3	52.078304	-2.962352	30/08/2019	2019/08/30 05:47:28	05:47:28	Barbastella barbastellus	1	Do not publish	Registration	Wildlife Acoustics	SM2	1.5										Auto ID & Manual Verification	Kaleidoscope
Moccas	F3	52.078304	-2.962352	30/08/2019	2019/08/30 05:48:42	05:48:42	Barbastella barbastellus	1	Do not publish	Registration	Wildlife Acoustics	SM2	1.5										Auto ID & Manual Verification	Kaleidoscope
Moccas	F3	52.078304	-2.962352	30/08/2019	2019/08/30 20:33:41	20:33:41	Barbastella barbastellus	1	Do not publish	Registration	Wildlife Acoustics	SM2	1.5										Auto ID & Manual Verification	Kaleidoscope
Moccas	F3	52.078304	-2.962352	30/08/2019	2019/08/30 20:39:11	20:39:11	Barbastella barbastellus	1	Do not publish	Registration	Wildlife Acoustics	SM2	1.5										Auto ID & Manual Verification	Kaleidoscope
Moccas	F3	52.078304	-2.962352	30/08/2019	2019/08/30 20:39:35	20:39:35	Barbastella barbastellus	1	Do not publish	Registration	Wildlife Acoustics	SM2	1.5										Auto ID & Manual Verification	Kaleidoscope
Moccas	F3	52.078304	-2.962352	30/08/2019	2019/08/30 22:30:42	22:30:42	Barbastella barbastellus	1	Do not publish	Registration	Wildlife Acoustics	SM2	1.5										Auto ID & Manual Verification	Kaleidoscope
Moccas	F3	52.078304	-2.962352	30/08/2019	2019/08/30 22:33:13	22:33:13	Barbastella barbastellus	1	Do not publish	Registration	Wildlife Acoustics	SM2	1.5										Auto ID & Manual Verification	Kaleidoscope
Moccas	F3	52.078304	-2.962352	30/08/2019	2019/08/30 23:07:29	23:07:29	Barbastella barbastellus	1	Do not publish	Registration	Wildlife Acoustics	SM2	1.5										Auto ID & Manual Verification	Kaleidoscope
Moccas	F3	52.078304	-2.962352	30/08/2019	2019/08/30 23:09:01	23:09:01	Barbastella barbastellus	1	Do not publish	Registration	Wildlife Acoustics	SM2	1.5										Auto ID & Manual Verification	Kaleidoscope
Moccas	F3	52.078304	-2.962352	30/08/2019	2019/08/30 23:18:52	23:18:52	Barbastella barbastellus	1	Do not publish	Registration	Wildlife Acoustics	SM2	1.5										Auto ID & Manual Verification	Kaleidoscope
Moccas	F3	52.078304	-2.962352	30/08/2019	2019/08/30 23:32:04	23:32:04	Barbastella barbastellus	1	Do not publish	Registration	Wildlife Acoustics	SM2	1.5										Auto ID & Manual Verification	Kaleidoscope
Moccas	F3	52.078304	-2.962352	30/08/2019	2019/08/30 23:58:40	23:58:40	Barbastella barbastellus	1	Do not publish	Registration	Wildlife Acoustics	SM2	1.5										Auto ID & Manual Verification	Kaleidoscope
Moccas	F3	52.078304	-2.962352	31/08/2019	2019/08/31 01:34:19	01:34:19	Barbastella barbastellus	1	Do not publish	Registration	Wildlife Acoustics	SM2	1.5										Auto ID & Manual Verification	Kaleidoscope
Moccas	F3	52.078304	-2.962352	31/08/2019	2019/08/31 01:34:24	01:34:24	Barbastella barbastellus	1	Do not publish	Registration	Wildlife Acoustics	SM2	1.5										Auto ID & Manual Verification	Kaleidoscope
Moccas	F3	52.078304	-2.962352	31/08/2019	2019/08/31 01:34:29	01:34:29	Barbastella barbastellus	1	Do not publish	Registration	Wildlife Acoustics	SM2	1.5										Auto ID & Manual Verification	Kaleidoscope
Moccas	F3	52.078304	-2.962352	31/08/2019	2019/08/31 03:43:05	03:43:05	Barbastella barbastellus	1	Do not publish	Registration	Wildlife Acoustics	SM2	1.5										Auto ID & Manual Verification	Kaleidoscope
Moccas	F3	52.078304	-2.962352	31/08/2019	2019/08/31 03:55:02	03:55:02	Barbastella barbastellus	1	Do not publish	Registration	Wildlife Acoustics	SM2	1.5										Auto ID & Manual Verification	Kaleidoscope
Moccas	F3	52.078304	-2.962352	31/08/2019	2019/08/31 04:03:53	04:03:53	Barbastella barbastellus	1	Do not publish	Registration	Wildlife Acoustics	SM2	1.5										Auto ID & Manual Verification	Kaleidoscope
Moccas	F3	52.078304	-2.962352	31/08/2019	2019/08/31 04:07:10	04:07:10	Barbastella barbastellus	1	Do not publish	Registration	Wildlife Acoustics	SM2	1.5										Auto ID & Manual Verification	Kaleidoscope
Moccas	F3	52.078304	-2.962352	31/08/2019	2019/08/31 04:35:29	04:35:29	Barbastella barbastellus	1	Do not publish	Registration	Wildlife Acoustics	SM2	1.5										Auto ID & Manual Verification	Kaleidoscope
Moccas	F3	52.078304	-2.962352	31/08/2019	2019/08/31 04:36:06	04:36:06	Barbastella barbastellus	1	Do not publish	Registration	Wildlife Acoustics	SM2	1.5										Auto ID & Manual Verification	Kaleidoscope
Moccas	F3	52.078304	-2.962352	31/08/2019	2019/08/31 04:36:18	04:36:18	Barbastella barbastellus	1	Do not publish	Registration	Wildlife Acoustics	SM2	1.5										Auto ID & Manual Verification	Kaleidoscope
Moccas	F3	52.078304	-2.962352	31/08/2019	2019/08/31 04:41:05	04:41:05	Barbastella barbastellus	1	Do not publish	Registration	Wildlife Acoustics	SM2	1.5										Auto ID & Manual Verification	Kaleidoscope
Moccas	F3	52.078304	-2.962352	31/08/2019	2019/08/31 04:42:26	04:42:26	Barbastella barbastellus	1	Do not publish	Registration	Wildlife Acoustics	SM2	1.5										Auto ID & Manual Verification	Kaleidoscope
Moccas	F3	52.078304	-2.962352	31/08/2019	2019/08/31 04:56:45	04:56:45	Barbastella barbastellus	1	Do not publish	Registration	Wildlife Acoustics	SM2	1.5										Auto ID & Manual Verification	Kaleidoscope
Moccas	F3	52.078304	-2.962352	31/08/2019	2019/08/31 05:00:21	05:00:21	Barbastella barbastellus	1	Do not publish	Registration	Wildlife Acoustics	SM2	1.5										Auto ID & Manual Verification	Kaleidoscope
Moccas	F3	52.078304	-2.962352	31/08/2019	2019/08/31 05:10:34	05:10:34	Barbastella barbastellus	1	Do not publish	Registration	Wildlife Acoustics	SM2	1.5										Auto ID & Manual Verification	Kaleidoscope
Moccas	F3	52.078304	-2.962352	31/08/2019	2019/08/31 05:11:42	05:11:42	Barbastella barbastellus	1	Do not publish	Registration	Wildlife Acoustics	SM2	1.5										Auto ID & Manual Verification	Kaleidoscope
Moccas	F3	52.078304	-2.962352	31/08/2019	2019/08/31 05:12:05	05:12:05	Barbastella barbastellus	1	Do not publish	Registration	Wildlife Acoustics	SM2	1.5										Auto ID & Manual Verification	Kaleidoscope
Moccas	F3	52.078304	-2.962352	31/08/2019	2019/08/31 05:15:01	05:15:01	Barbastella barbastellus	1	Do not publish	Registration	Wildlife Acoustics	SM2	1.5										Auto ID & Manual Verification	Kaleidoscope
Moccas	F3	52.078304	-2.962352	31/08/2019	2019/08/31 05:16:20	05:16:20	Barbastella barbastellus	1	Do not publish	Registration	Wildlife Acoustics	SM2	1.5										Auto ID & Manual Verification	Kaleidoscope
Moccas	F3	52.078304	-2.962352	31/08/2019	2019/08/31 05:16:48	05:16:48	Barbastella barbastellus	1	Do not publish	Registration	Wildlife Acoustics	SM2	1.5										Auto ID & Manual Verification	Kaleidoscope
Moccas	F3	52.078304	-2.962352	31/08/2019	2019/08/31 05:18:34	05:18:34	Barbastella barbastellus	1	Do not publish	Registration	Wildlife Acoustics	SM2	1.5										Auto ID & Manual Verification	Kaleidoscope
Moccas	F3	52.078304	-2.962352	31/08/2019	2019/08/31 05:21:03	05:21:03	Barbastella barbastellus	1	Do not publish	Registration	Wildlife Acoustics	SM2	1.5										Auto ID & Manual Verification	Kaleidoscope
Moccas	F3	52.078304	-2.962352	31/08/2019	2019/08/31 05:21:23	05:21:23	Barbastella barbastellus	1	Do not publish	Registration	Wildlife Acoustics	SM2	1.5										Auto ID & Manual Verification	Kaleidoscope
Moccas	F3	52.078304	-2.962352	31/08/2019	2019/08/31 05:21:39	05:21:39	Barbastella barbastellus	1	Do not publish	Registration	Wildlife Acoustics	SM2	1.5										Auto ID & Manual Verification	Kaleidoscope
Moccas	F3	52.078304	-2.962352	31/08/2019	2019/08/31 05:21:59	05:21:59	Barbastella barbastellus	1	Do not publish	Registration	Wildlife Acoustics	SM2	1.5										Auto ID & Manual Verification	Kaleidoscope
Moccas	F3	52.078304	-2.962352	31/08/2019	2019/08/31 05:22:25	05:22:25	Barbastella barbastellus	1	Do not publish	Registration	Wildlife Acoustics	SM2	1.5										Auto ID & Manual Verification	Kaleidoscope
Moccas	F3	52.078304	-2.962352	31/08/2019	2019/08/31 05:23:01	05:23:01	Barbastella barbastellus	1	Do not publish	Registration	Wildlife Acoustics	SM2	1.5										Auto ID & Manual Verification	Kaleidoscope
Moccas	F3	52.078304	-2.962352	31/08/2019	2019/08/31 05:24:54	05:24:54	Barbastella barbastellus	1	Do not publish	Registration	Wildlife Acoustics	SM2	1.5										Auto ID & Manual Verification	Kaleidoscope
Moccas	F3	52.078304	-2.962352	31/08/2019	2019/08/31 05:27:20	05:27:20	Barbastella barbastellus	1	Do not publish	Registration	Wildlife Acoustics	SM2	1.5										Auto ID & Manual Verification	Kaleidoscope
Moccas	F3	52.078304	-2.962352	31/08/2019	2019/08/31 05:27:28	05:27:28	Barbastella barbastellus	1	Do not publish	Registration	Wildlife Acoustics	SM2	1.5										Auto ID & Manual Verification	Kaleidoscope
Moccas	F3	52.078304	-2.962352	31/08/2019	2019/08/31 05:29:15	05:29:15	Barbastella barbastellus	1	Do not publish	Registration	Wildlife Acoustics	SM2	1.5										Auto ID & Manual Verification	Kaleidoscope
Moccas	F3	52.078304	-2.962352	31/08/2019	2019/08/31 05:29:40	05:29:40	Barbastella barbastellus	1	Do not publish	Registration	Wildlife Acoustics	SM2	1.5										Auto ID & Manual Verification	Kaleidoscope
Moccas	F3	52.078304	-2.962352	31/08/2019	2019/08/31 05:30:57	05:30:57	Barbastella barbastellus	1	Do not publish	Registration	Wildlife Acoustics	SM2	1.5										Auto ID & Manual Verification	Kaleidoscope
Moccas	F3	52.078304	-2.962352	31/08/2019	2019/08/31 05:31:40	05:31:40	Barbastella barbastellus	1	Do not publish	Registration	Wildlife Acoustics	SM2	1.5										Auto ID & Manual Verification	Kaleidoscope
Moccas	F3	52.078304	-2.962352	31/08/2019	2019/08/31 05:34:12	05:34:12	Barbastella barbastellus	1	Do not publish	Registration	Wildlife Acoustics	SM2	1.5										Auto ID & Manual Verification	Kaleidoscope
Moccas	F3	52.078304	-2.962352	31/08/2019	2019/08/31 05:36:55	05:36:55	Barbastella barbastellus	1	Do not publish	Registration	Wildlife Acoustics	SM2	1.5										Auto ID & Manual Verification	Kaleidoscope
Moccas	F3	52.078304	-2.962352	31/08/2019	2019/08/31 05:37:16	05:37:16	Barbastella barbastellus	1	Do not publish	Registration	Wildlife Acoustics	SM2	1.5										Auto ID & Manual Verification	Kaleidoscope
Moccas	F3	52.078304	-2.962352	31/08/2019	2019/08/31 05:37:28	05:37:28	Barbastella barbastellus	1	Do not publish	Registration	Wildlife Acoustics	SM2	1.5										Auto ID & Manual Verification	Kaleidoscope
Moccas	F3	52.078304	-2.962352	31/08/2019	2019/08/31 05:42:15	05:42:15	Barbastella barbastellus	1	Do not publish	Registration	Wildlife Acoustics	SM2	1.5										Auto ID & Manual Verification	Kaleidoscope
Moccas	F3	52.078304	-2.962352	31/08/2019	2019/08/31 05:51:40	05:51:40	Barbastella barbastellus	1	Do not publish	Registration	Wildlife Acoustics	SM2	1.5										Auto ID & Manual Verification	Kaleidoscope
Moccas	F3	52.078304	-2.962352	31/08/2019	2019/08/31 20:30:59	20:30:59	Barbastella barbastellus	1	Do not publish	Registration	Wildlife Acoustics	SM2	1.5										Auto ID & Manual Verification	Kaleidoscope
Moccas	F3	52.078304	-2.962352	31/08/2019	2019/08/31 20:31:32	20:31:32	Barbastella barbastellus	1	Do not publish	Registration	Wildlife Acoustics	SM2	1.5										Auto ID & Manual Verification	Kaleidoscope
Moccas	F3	52.078304	-2.962352	31/08/2019	2019/08/31 20:33:38	20:33:38	Barbastella barbastellus	1	Do not publish	Registration	Wildlife Acoustics	SM2	1.5										Auto ID & Manual Verification	Kaleidoscope
Moccas	F3	52.078304	-2.962352	31/08/2019	2019/08/31 20:34:05	20:34:05	Barbastella barbastellus	1	Do not publish	Registration	Wildlife Acoustics	SM2	1.5										Auto ID & Manual Verification	Kaleidoscope
Moccas	F3	52.078304	-2.962352	31/08/2019	2019/08/31 20:49:41	20:49:41	Barbastella barbastellus	1	Do not publish	Registration	Wildlife Acoustics	SM2	1.5										Auto ID & Manual Verification	Kaleidoscope
Moccas	F3	52.078304	-2.962352	31/08/2019	2019/08/31 22:11:09	22:11:09	Barbastella barbastellus	1	Do not publish	Registration	Wildlife Acoustics	SM2	1.5										Auto ID & Manual Verification	Kaleidoscope
Moccas	F3	52.078304	-2.962352	31/08/2019	2019/08/31 23:18:17	23:18:17	Barbastella barbastellus	1	Do not publish	Registration	Wildlife Acoustics	SM2	1.5										Auto ID & Manual Verification	Kaleidoscope
Moccas	F3	52.078304	-2.962352	31/08/2019	2019/08/31 23:24:33	23:24:33	Barbastella barbastellus	1	Do not publish	Registration	Wildlife Acoustics	SM2	1.5										Auto ID & Manual Verification	Kaleidoscope
Moccas	F3	52.078304	-2.962352	01/09/2019	2019/09/01 00:21:41	00:21:41	Barbastella barbastellus	1	Do not publish	Registration	Wildlife Acoustics	SM2	1.5										Auto ID & Manual Verification	Kaleidoscope
Moccas	F3	52.078304	-2.962352	01/09/2019	2019/09/01 02:29:24	02:29:24	Barbastella barbastellus	1	Do not publish	Registration	Wildlife Acoustics	SM2	1.5										Auto ID & Manual Verification	Kaleidoscope
Moccas	F3	52.078304	-2.962352	01/09/2019	2019/09/01 02:52:50	02:52:50	Barbastella barbastellus	1	Do not publish	Registration	Wildlife Acoustics	SM2	1.5										Auto ID & Manual Verification	Kaleidoscope
Moccas	F3	52.078304	-2.962352	01/09/2019	2019/09/01 03:10:05	03:10:05	Barbastella barbastellus	1	Do not publish	Registration	Wildlife Acoustics	SM2	1.5										Auto ID & Manual Verification	Kaleidoscope
Moccas	F3	52.078304	-2.962352	01/09/2019	2019/09/01 04:27:17	04:27:17	Barbastella barbastellus	1	Do not publish	Registration	Wildlife Acoustics	SM2	1.5										Auto ID & Manual Verification	Kaleidoscope
Moccas	F3	52.078304	-2.962352	01/09/2019	2019/09/01 04:38:29	04:38:29	Barbastella barbastellus	1	Do not publish	Registration	Wildlife Acoustics	SM2	1.5										Auto ID & Manual Verification	Kaleidoscope
Moccas	F3	52.078304	-2.962352	01/09/2019	2019/09/01 04:42:06	04:42:06	Barbastella barbastellus	1	Do not publish	Registration	Wildlife Acoustics	SM2	1.5										Auto ID & Manual Verification	Kaleidoscope
Moccas	F3	52.078304	-2.962352	01/09/2019	2019/09/01 04:42:37	04:42:37	Barbastella barbastellus	1	Do not publish	Registration	Wildlife Acoustics	SM2	1.5										Auto ID & Manual Verification	Kaleidoscope
Moccas	F3	52.078304	-2.962352	01/09/2019	2019/09/01 04:43:53	04:43:53	Barbastella barbastellus	1	Do not publish	Registration	Wildlife Acoustics	SM2	1.5										Auto ID & Manual Verification	Kaleidoscope
Moccas	F3	52.078304	-2.962352	01/09/2019	2019/09/01 04:54:12	04:54:12	Barbastella barbastellus	1	Do not publish	Registration	Wildlife Acoustics	SM2	1.5										Auto ID & Manual Verification	Kaleidoscope
Moccas	F3	52.078304	-2.962352	01/09/2019	2019/09/01 04:54:29	04:54:29	Barbastella barbastellus	1	Do not publish	Registration	Wildlife Acoustics	SM2	1.5										Auto ID & Manual Verification	Kaleidoscope
Moccas	F3	52.078304	-2.962352	01/09/2019	2019/09/01 04:56:30	04:56:30	Barbastella barbastellus	1	Do not publish	Registration	Wildlife Acoustics	SM2	1.5										Auto ID & Manual Verification	Kaleidoscope
Moccas	F3	52.078304	-2.962352	01/09/2019	2019/09/01 05:00:39	05:00:39	Barbastella barbastellus	1	Do not publish	Registration	Wildlife Acoustics	SM2	1.5										Auto ID & Manual Verification	Kaleidoscope
Moccas	F3	52.078304	-2.962352	01/09/2019	2019/09/01 05:03:26	05:03:26	Barbastella barbastellus	1	Do not publish	Registration	Wildlife Acoustics	SM2	1.5										Auto ID & Manual Verification	Kaleidoscope
Moccas	F3	52.078304	-2.962352	01/09/2019	2019/09/01 05:06:27	05:06:27	Barbastella barbastellus	1	Do not publish	Registration	Wildlife Acoustics	SM2	1.5										Auto ID & Manual Verification	Kaleidoscope
Moccas	F3	52.078304	-2.962352	01/09/2019	2019/09/01 05:06:59	05:06:59	Barbastella barbastellus	1	Do not publish	Registration	Wildlife Acoustics	SM2	1.5										Auto ID & Manual Verification	Kaleidoscope
Moccas	F3	52.078304	-2.962352	01/09/2019	2019/09/01 05:07:18	05:07:18	Barbastella barbastellus	1	Do not publish	Registration	Wildlife Acoustics	SM2	1.5										Auto ID & Manual Verification	Kaleidoscope
Moccas	F3	52.078304	-2.962352	01/09/2019	2019/09/01 05:09:26	05:09:26	Barbastella barbastellus	1	Do not publish	Registration	Wildlife Acoustics	SM2	1.5										Auto ID & Manual Verification	Kaleidoscope
Moccas	F3	52.078304	-2.962352	01/09/2019	2019/09/01 05:12:55	05:12:55	Barbastella barbastellus	1	Do not publish	Registration	Wildlife Acoustics	SM2	1.5										Auto ID & Manual Verification	Kaleidoscope
Moccas	F3	52.078304	-2.962352	01/09/2019	2019/09/01 05:19:31	05:19:31	Barbastella barbastellus	1	Do not publish	Registration	Wildlife Acoustics	SM2	1.5										Auto ID & Manual Verification	Kaleidoscope
Moccas	F3	52.078304	-2.962352	01/09/2019	2019/09/01 05:21:16	05:21:16	Barbastella barbastellus	1	Do not publish	Registration	Wildlife Acoustics	SM2	1.5										Auto ID & Manual Verification	Kaleidoscope
Moccas	F3	52.078304	-2.962352	01/09/2019	2019/09/01 05:22:30	05:22:30	Barbastella barbastellus	1	Do not publish	Registration	Wildlife Acoustics	SM2	1.5										Auto ID & Manual Verification	Kaleidoscope
Moccas	F3	52.078304	-2.962352	01/09/2019	2019/09/01 05:23:30	05:23:30	Barbastella barbastellus	1	Do not publish	Registration	Wildlife Acoustics	SM2	1.5										Auto ID & Manual Verification	Kaleidoscope
Moccas	F3	52.078304	-2.962352	01/09/2019	2019/09/01 05:25:26	05:25:26	Barbastella barbastellus	1	Do not publish	Registration	Wildlife Acoustics	SM2	1.5										Auto ID & Manual Verification	Kaleidoscope
Moccas	F3	52.078304	-2.962352	01/09/2019	2019/09/01 05:26:45	05:26:45	Barbastella barbastellus	1	Do not publish	Registration	Wildlife Acoustics	SM2	1.5										Auto ID & Manual Verification	Kaleidoscope
Moccas	H3	52.074169	-2.959302	29/08/2019	2019/08/29 20:21:39	20:21:39	Barbastella barbastellus	1	Do not publish	Registration	Wildlife Acoustics	SM2	1.5										Auto ID & Manual Verification	Kaleidoscope
Moccas	H3	52.074169	-2.959302	29/08/2019	2019/08/29 20:21:45	20:21:45	Barbastella barbastellus	1	Do not publish	Registration	Wildlife Acoustics	SM2	1.5										Auto ID & Manual Verification	Kaleidoscope
Moccas	H3	52.074169	-2.959302	29/08/2019	2019/08/29 20:22:16	20:22:16	Barbastella barbastellus	1	Do not publish	Registration	Wildlife Acoustics	SM2	1.5										Auto ID & Manual Verification	Kaleidoscope
Moccas	H3	52.074169	-2.959302	29/08/2019	2019/08/29 20:23:01	20:23:01	Barbastella barbastellus	1	Do not publish	Registration	Wildlife Acoustics	SM2	1.5										Auto ID & Manual Verification	Kaleidoscope
Moccas	H3	52.074169	-2.959302	29/08/2019	2019/08/29 20:23:23	20:23:23	Barbastella barbastellus	1	Do not publish	Registration	Wildlife Acoustics	SM2	1.5										Auto ID & Manual Verification	Kaleidoscope
Moccas	H3	52.074169	-2.959302	29/08/2019	2019/08/29 20:23:37	20:23:37	Barbastella barbastellus	1	Do not publish	Registration	Wildlife Acoustics	SM2	1.5										Auto ID & Manual Verification	Kaleidoscope
Moccas	H3	52.074169	-2.959302	29/08/2019	2019/08/29 20:27:32	20:27:32	Barbastella barbastellus	1	Do not publish	Registration	Wildlife Acoustics	SM2	1.5										Auto ID & Manual Verification	Kaleidoscope
Moccas	H3	52.074169	-2.959302	29/08/2019	2019/08/29 20:28:36	20:28:36	Barbastella barbastellus	1	Do not publish	Registration	Wildlife Acoustics	SM2	1.5										Auto ID & Manual Verification	Kaleidoscope
Moccas	H3	52.074169	-2.959302	29/08/2019	2019/08/29 20:29:22	20:29:22	Barbastella barbastellus	1	Do not publish	Registration	Wildlife Acoustics	SM2	1.5										Auto ID & Manual Verification	Kaleidoscope
Moccas	H3	52.074169	-2.959302	29/08/2019	2019/08/29 20:30:28	20:30:28	Barbastella barbastellus	1	Do not publish	Registration	Wildlife Acoustics	SM2	1.5										Auto ID & Manual Verification	Kaleidoscope
Moccas	H3	52.074169	-2.959302	29/08/2019	2019/08/29 20:30:36	20:30:36	Barbastella barbastellus	1	Do not publish	Registration	Wildlife Acoustics	SM2	1.5										Auto ID & Manual Verification	Kaleidoscope
Moccas	H3	52.074169	-2.959302	29/08/2019	2019/08/29 20:30:43	20:30:43	Barbastella barbastellus	1	Do not publish	Registration	Wildlife Acoustics	SM2	1.5										Auto ID & Manual Verification	Kaleidoscope
Moccas	H3	52.074169	-2.959302	29/08/2019	2019/08/29 20:32:30	20:32:30	Barbastella barbastellus	1	Do not publish	Registration	Wildlife Acoustics	SM2	1.5										Auto ID & Manual Verification	Kaleidoscope
Moccas	H3	52.074169	-2.959302	29/08/2019	2019/08/29 20:40:54	20:40:54	Barbastella barbastellus	1	Do not publish	Registration	Wildlife Acoustics	SM2	1.5										Auto ID & Manual Verification	Kaleidoscope
Moccas	H3	52.074169	-2.959302	29/08/2019	2019/08/29 20:43:48	20:43:48	Barbastella barbastellus	1	Do not publish	Registration	Wildlife Acoustics	SM2	1.5										Auto ID & Manual Verification	Kaleidoscope
Moccas	H3	52.074169	-2.959302	29/08/2019	2019/08/29 22:27:59	22:27:59	Barbastella barbastellus	1	Do not publish	Registration	Wildlife Acoustics	SM2	1.5										Auto ID & Manual Verification	Kaleidoscope
Moccas	H3	52.074169	-2.959302	29/08/2019	2019/08/29 22:31:06	22:31:06	Barbastella barbastellus	1	Do not publish	Registration	Wildlife Acoustics	SM2	1.5										Auto ID & Manual Verification	Kaleidoscope
Moccas	H3	52.074169	-2.959302	29/08/2019	2019/08/29 23:08:49	23:08:49	Barbastella barbastellus	1	Do not publish	Registration	Wildlife Acoustics	SM2	1.5										Auto ID & Manual Verification	Kaleidoscope
Moccas	H3	52.074169	-2.959302	29/08/2019	2019/08/29 23:09:33	23:09:33	Barbastella barbastellus	1	Do not publish	Registration	Wildlife Acoustics	SM2	1.5										Auto ID & Manual Verification	Kaleidoscope
Moccas	H3	52.074169	-2.959302	29/08/2019	2019/08/29 23:35:21	23:35:21	Barbastella barbastellus	1	Do not publish	Registration	Wildlife Acoustics	SM2	1.5										Auto ID & Manual Verification	Kaleidoscope
Moccas	H3	52.074169	-2.959302	29/08/2019	2019/08/29 23:51:22	23:51:22	Barbastella barbastellus	1	Do not publish	Registration	Wildlife Acoustics	SM2	1.5										Auto ID & Manual Verification	Kaleidoscope
Moccas	H3	52.074169	-2.959302	30/08/2019	2019/08/30 00:04:31	00:04:31	Barbastella barbastellus	1	Do not publish	Registration	Wildlife Acoustics	SM2	1.5										Auto ID & Manual Verification	Kaleidoscope
Moccas	H3	52.074169	-2.959302	30/08/2019	2019/08/30 00:34:12	00:34:12	Barbastella barbastellus	1	Do not publish	Registration	Wildlife Acoustics	SM2	1.5										Auto ID & Manual Verification	Kaleidoscope
Moccas	H3	52.074169	-2.959302	30/08/2019	2019/08/30 01:34:39	01:34:39	Barbastella barbastellus	1	Do not publish	Registration	Wildlife Acoustics	SM2	1.5										Auto ID & Manual Verification	Kaleidoscope
Moccas	H3	52.074169	-2.959302	30/08/2019	2019/08/30 02:21:22	02:21:22	Barbastella barbastellus	1	Do not publish	Registration	Wildlife Acoustics	SM2	1.5										Auto ID & Manual Verification	Kaleidoscope
Moccas	H3	52.074169	-2.959302	30/08/2019	2019/08/30 03:05:22	03:05:22	Barbastella barbastellus	1	Do not publish	Registration	Wildlife Acoustics	SM2	1.5										Auto ID & Manual Verification	Kaleidoscope
Moccas	H3	52.074169	-2.959302	30/08/2019	2019/08/30 03:17:25	03:17:25	Barbastella barbastellus	1	Do not publish	Registration	Wildlife Acoustics	SM2	1.5										Auto ID & Manual Verification	Kaleidoscope
Moccas	H3	52.074169	-2.959302	30/08/2019	2019/08/30 03:17:37	03:17:37	Barbastella barbastellus	1	Do not publish	Registration	Wildlife Acoustics	SM2	1.5										Auto ID & Manual Verification	Kaleidoscope
Moccas	H3	52.074169	-2.959302	30/08/2019	2019/08/30 03:18:24	03:18:24	Barbastella barbastellus	1	Do not publish	Registration	Wildlife Acoustics	SM2	1.5										Auto ID & Manual Verification	Kaleidoscope
Moccas	H3	52.074169	-2.959302	30/08/2019	2019/08/30 03:26:17	03:26:17	Barbastella barbastellus	1	Do not publish	Registration	Wildlife Acoustics	SM2	1.5										Auto ID & Manual Verification	Kaleidoscope
Moccas	H3	52.074169	-2.959302	30/08/2019	2019/08/30 03:27:39	03:27:39	Barbastella barbastellus	1	Do not publish	Registration	Wildlife Acoustics	SM2	1.5										Auto ID & Manual Verification	Kaleidoscope
Moccas	H3	52.074169	-2.959302	30/08/2019	2019/08/30 03:34:43	03:34:43	Barbastella barbastellus	1	Do not publish	Registration	Wildlife Acoustics	SM2	1.5										Auto ID & Manual Verification	Kaleidoscope
Moccas	H3	52.074169	-2.959302	30/08/2019	2019/08/30 03:36:18	03:36:18	Barbastella barbastellus	1	Do not publish	Registration	Wildlife Acoustics	SM2	1.5										Auto ID & Manual Verification	Kaleidoscope
Moccas	H3	52.074169	-2.959302	30/08/2019	2019/08/30 03:40:27	03:40:27	Barbastella barbastellus	1	Do not publish	Registration	Wildlife Acoustics	SM2	1.5										Auto ID & Manual Verification	Kaleidoscope
Moccas	H3	52.074169	-2.959302	30/08/2019	2019/08/30 03:50:43	03:50:43	Barbastella barbastellus	1	Do not publish	Registration	Wildlife Acoustics	SM2	1.5										Auto ID & Manual Verification	Kaleidoscope
Moccas	H3	52.074169	-2.959302	30/08/2019	2019/08/30 04:03:58	04:03:58	Barbastella barbastellus	1	Do not publish	Registration	Wildlife Acoustics	SM2	1.5										Auto ID & Manual Verification	Kaleidoscope
Moccas	H3	52.074169	-2.959302	30/08/2019	2019/08/30 04:18:57	04:18:57	Barbastella barbastellus	1	Do not publish	Registration	Wildlife Acoustics	SM2	1.5										Auto ID & Manual Verification	Kaleidoscope
Moccas	H3	52.074169	-2.959302	30/08/2019	2019/08/30 04:24:53	04:24:53	Barbastella barbastellus	1	Do not publish	Registration	Wildlife Acoustics	SM2	1.5										Auto ID & Manual Verification	Kaleidoscope
Moccas	H3	52.074169	-2.959302	30/08/2019	2019/08/30 04:26:31	04:26:31	Barbastella barbastellus	1	Do not publish	Registration	Wildlife Acoustics	SM2	1.5										Auto ID & Manual Verification	Kaleidoscope
Moccas	H3	52.074169	-2.959302	30/08/2019	2019/08/30 04:31:55	04:31:55	Barbastella barbastellus	1	Do not publish	Registration	Wildlife Acoustics	SM2	1.5										Auto ID & Manual Verification	Kaleidoscope
Moccas	H3	52.074169	-2.959302	30/08/2019	2019/08/30 04:35:08	04:35:08	Barbastella barbastellus	1	Do not publish	Registration	Wildlife Acoustics	SM2	1.5										Auto ID & Manual Verification	Kaleidoscope
Moccas	H3	52.074169	-2.959302	30/08/2019	2019/08/30 04:35:26	04:35:26	Barbastella barbastellus	1	Do not publish	Registration	Wildlife Acoustics	SM2	1.5										Auto ID & Manual Verification	Kaleidoscope
Moccas	H3	52.074169	-2.959302	30/08/2019	2019/08/30 04:41:54	04:41:54	Barbastella barbastellus	1	Do not publish	Registration	Wildlife Acoustics	SM2	1.5										Auto ID & Manual Verification	Kaleidoscope
Moccas	H3	52.074169	-2.959302	30/08/2019	2019/08/30 04:44:30	04:44:30	Barbastella barbastellus	1	Do not publish	Registration	Wildlife Acoustics	SM2	1.5										Auto ID & Manual Verification	Kaleidoscope
Moccas	H3	52.074169	-2.959302	30/08/2019	2019/08/30 04:51:11	04:51:11	Barbastella barbastellus	1	Do not publish	Registration	Wildlife Acoustics	SM2	1.5										Auto ID & Manual Verification	Kaleidoscope
Moccas	H3	52.074169	-2.959302	30/08/2019	2019/08/30 04:55:20	04:55:20	Barbastella barbastellus	1	Do not publish	Registration	Wildlife Acoustics	SM2	1.5										Auto ID & Manual Verification	Kaleidoscope
Moccas	H3	52.074169	-2.959302	30/08/2019	2019/08/30 04:55:52	04:55:52	Barbastella barbastellus	1	Do not publish	Registration	Wildlife Acoustics	SM2	1.5										Auto ID & Manual Verification	Kaleidoscope
Moccas	H3	52.074169	-2.959302	30/08/2019	2019/08/30 05:05:39	05:05:39	Barbastella barbastellus	1	Do not publish	Registration	Wildlife Acoustics	SM2	1.5										Auto ID & Manual Verification	Kaleidoscope
Moccas	H3	52.074169	-2.959302	30/08/2019	2019/08/30 05:11:22	05:11:22	Barbastella barbastellus	1	Do not publish	Registration	Wildlife Acoustics	SM2	1.5										Auto ID & Manual Verification	Kaleidoscope
Moccas	H3	52.074169	-2.959302	30/08/2019	2019/08/30 05:11:55	05:11:55	Barbastella barbastellus	1	Do not publish	Registration	Wildlife Acoustics	SM2	1.5										Auto ID & Manual Verification	Kaleidoscope
Moccas	H3	52.074169	-2.959302	30/08/2019	2019/08/30 05:12:19	05:12:19	Barbastella barbastellus	1	Do not publish	Registration	Wildlife Acoustics	SM2	1.5										Auto ID & Manual Verification	Kaleidoscope
Moccas	H3	52.074169	-2.959302	30/08/2019	2019/08/30 05:15:48	05:15:48	Barbastella barbastellus	1	Do not publish	Registration	Wildlife Acoustics	SM2	1.5										Auto ID & Manual Verification	Kaleidoscope
Moccas	H3	52.074169	-2.959302	30/08/2019	2019/08/30 05:16:47	05:16:47	Barbastella barbastellus	1	Do not publish	Registration	Wildlife Acoustics	SM2	1.5										Auto ID & Manual Verification	Kaleidoscope
Moccas	H3	52.074169	-2.959302	30/08/2019	2019/08/30 05:18:43	05:18:43	Barbastella barbastellus	1	Do not publish	Registration	Wildlife Acoustics	SM2	1.5										Auto ID & Manual Verification	Kaleidoscope
Moccas	H3	52.074169	-2.959302	30/08/2019	2019/08/30 05:19:12	05:19:12	Barbastella barbastellus	1	Do not publish	Registration	Wildlife Acoustics	SM2	1.5										Auto ID & Manual Verification	Kaleidoscope
Moccas	H3	52.074169	-2.959302	30/08/2019	2019/08/30 05:21:54	05:21:54	Barbastella barbastellus	1	Do not publish	Registration	Wildlife Acoustics	SM2	1.5										Auto ID & Manual Verification	Kaleidoscope
Moccas	H3	52.074169	-2.959302	30/08/2019	2019/08/30 05:22:15	05:22:15	Barbastella barbastellus	1	Do not publish	Registration	Wildlife Acoustics	SM2	1.5										Auto ID & Manual Verification	Kaleidoscope
Moccas	H3	52.074169	-2.959302	30/08/2019	2019/08/30 05:23:48	05:23:48	Barbastella barbastellus	1	Do not publish	Registration	Wildlife Acoustics	SM2	1.5										Auto ID & Manual Verification	Kaleidoscope
Moccas	H3	52.074169	-2.959302	30/08/2019	2019/08/30 05:25:39	05:25:39	Barbastella barbastellus	1	Do not publish	Registration	Wildlife Acoustics	SM2	1.5										Auto ID & Manual Verification	Kaleidoscope
Moccas	H3	52.074169	-2.959302	30/08/2019	2019/08/30 05:26:14	05:26:14	Barbastella barbastellus	1	Do not publish	Registration	Wildlife Acoustics	SM2	1.5										Auto ID & Manual Verification	Kaleidoscope
Moccas	H3	52.074169	-2.959302	30/08/2019	2019/08/30 05:27:27	05:27:27	Barbastella barbastellus	1	Do not publish	Registration	Wildlife Acoustics	SM2	1.5										Auto ID & Manual Verification	Kaleidoscope
Moccas	H3	52.074169	-2.959302	30/08/2019	2019/08/30 05:29:34	05:29:34	Barbastella barbastellus	1	Do not publish	Registration	Wildlife Acoustics	SM2	1.5										Auto ID & Manual Verification	Kaleidoscope
Moccas	H3	52.074169	-2.959302	30/08/2019	2019/08/30 05:30:23	05:30:23	Barbastella barbastellus	1	Do not publish	Registration	Wildlife Acoustics	SM2	1.5										Auto ID & Manual Verification	Kaleidoscope
Moccas	H3	52.074169	-2.959302	30/08/2019	2019/08/30 05:30:33	05:30:33	Barbastella barbastellus	1	Do not publish	Registration	Wildlife Acoustics	SM2	1.5										Auto ID & Manual Verification	Kaleidoscope
Moccas	H3	52.074169	-2.959302	30/08/2019	2019/08/30 05:31:43	05:31:43	Barbastella barbastellus	1	Do not publish	Registration	Wildlife Acoustics	SM2	1.5										Auto ID & Manual Verification	Kaleidoscope
Moccas	H3	52.074169	-2.959302	30/08/2019	2019/08/30 05:33:44	05:33:44	Barbastella barbastellus	1	Do not publish	Registration	Wildlife Acoustics	SM2	1.5										Auto ID & Manual Verification	Kaleidoscope
Moccas	H3	52.074169	-2.959302	30/08/2019	2019/08/30 05:33:54	05:33:54	Barbastella barbastellus	1	Do not publish	Registration	Wildlife Acoustics	SM2	1.5										Auto ID & Manual Verification	Kaleidoscope
Moccas	H3	52.074169	-2.959302	30/08/2019	2019/08/30 05:34:04	05:34:04	Barbastella barbastellus	1	Do not publish	Registration	Wildlife Acoustics	SM2	1.5										Auto ID & Manual Verification	Kaleidoscope
Moccas	H3	52.074169	-2.959302	30/08/2019	2019/08/30 05:35:30	05:35:30	Barbastella barbastellus	1	Do not publish	Registration	Wildlife Acoustics	SM2	1.5										Auto ID & Manual Verification	Kaleidoscope
Moccas	H3	52.074169	-2.959302	30/08/2019	2019/08/30 05:37:02	05:37:02	Barbastella barbastellus	1	Do not publish	Registration	Wildlife Acoustics	SM2	1.5										Auto ID & Manual Verification	Kaleidoscope
Moccas	H3	52.074169	-2.959302	30/08/2019	2019/08/30 05:37:12	05:37:12	Barbastella barbastellus	1	Do not publish	Registration	Wildlife Acoustics	SM2	1.5										Auto ID & Manual Verification	Kaleidoscope
Moccas	H3	52.074169	-2.959302	30/08/2019	2019/08/30 05:37:58	05:37:58	Barbastella barbastellus	1	Do not publish	Registration	Wildlife Acoustics	SM2	1.5										Auto ID & Manual Verification	Kaleidoscope
Moccas	H3	52.074169	-2.959302	30/08/2019	2019/08/30 05:38:15	05:38:15	Barbastella barbastellus	1	Do not publish	Registration	Wildlife Acoustics	SM2	1.5										Auto ID & Manual Verification	Kaleidoscope
Moccas	H3	52.074169	-2.959302	30/08/2019	2019/08/30 05:39:32	05:39:32	Barbastella barbastellus	1	Do not publish	Registration	Wildlife Acoustics	SM2	1.5										Auto ID & Manual Verification	Kaleidoscope
Moccas	H3	52.074169	-2.959302	30/08/2019	2019/08/30 05:40:32	05:40:32	Barbastella barbastellus	1	Do not publish	Registration	Wildlife Acoustics	SM2	1.5										Auto ID & Manual Verification	Kaleidoscope
Moccas	H3	52.074169	-2.959302	30/08/2019	2019/08/30 05:42:13	05:42:13	Barbastella barbastellus	1	Do not publish	Registration	Wildlife Acoustics	SM2	1.5										Auto ID & Manual Verification	Kaleidoscope
Moccas	H3	52.074169	-2.959302	30/08/2019	2019/08/30 05:44:11	05:44:11	Barbastella barbastellus	1	Do not publish	Registration	Wildlife Acoustics	SM2	1.5										Auto ID & Manual Verification	Kaleidoscope
Moccas	H3	52.074169	-2.959302	30/08/2019	2019/08/30 05:48:06	05:48:06	Barbastella barbastellus	1	Do not publish	Registration	Wildlife Acoustics	SM2	1.5										Auto ID & Manual Verification	Kaleidoscope
Moccas	H3	52.074169	-2.959302	30/08/2019	2019/08/30 20:22:53	20:22:53	Barbastella barbastellus	1	Do not publish	Registration	Wildlife Acoustics	SM2	1.5										Auto ID & Manual Verification	Kaleidoscope
Moccas	H3	52.074169	-2.959302	30/08/2019	2019/08/30 20:25:44	20:25:44	Barbastella barbastellus	1	Do not publish	Registration	Wildlife Acoustics	SM2	1.5										Auto ID & Manual Verification	Kaleidoscope
Moccas	H3	52.074169	-2.959302	30/08/2019	2019/08/30 20:28:51	20:28:51	Barbastella barbastellus	1	Do not publish	Registration	Wildlife Acoustics	SM2	1.5										Auto ID & Manual Verification	Kaleidoscope
Moccas	H3	52.074169	-2.959302	30/08/2019	2019/08/30 20:31:27	20:31:27	Barbastella barbastellus	1	Do not publish	Registration	Wildlife Acoustics	SM2	1.5										Auto ID & Manual Verification	Kaleidoscope
Moccas	H3	52.074169	-2.959302	30/08/2019	2019/08/30 20:34:08	20:34:08	Barbastella barbastellus	1	Do not publish	Registration	Wildlife Acoustics	SM2	1.5										Auto ID & Manual Verification	Kaleidoscope
Moccas	H3	52.074169	-2.959302	30/08/2019	2019/08/30 20:34:52	20:34:52	Barbastella barbastellus	1	Do not publish	Registration	Wildlife Acoustics	SM2	1.5										Auto ID & Manual Verification	Kaleidoscope
Moccas	H3	52.074169	-2.959302	30/08/2019	2019/08/30 20:34:57	20:34:57	Barbastella barbastellus	1	Do not publish	Registration	Wildlife Acoustics	SM2	1.5										Auto ID & Manual Verification	Kaleidoscope
Moccas	H3	52.074169	-2.959302	30/08/2019	2019/08/30 20:36:46	20:36:46	Barbastella barbastellus	1	Do not publish	Registration	Wildlife Acoustics	SM2	1.5										Auto ID & Manual Verification	Kaleidoscope
Moccas	H3	52.074169	-2.959302	30/08/2019	2019/08/30 20:37:10	20:37:10	Barbastella barbastellus	1	Do not publish	Registration	Wildlife Acoustics	SM2	1.5										Auto ID & Manual Verification	Kaleidoscope
Moccas	H3	52.074169	-2.959302	30/08/2019	2019/08/30 20:37:22	20:37:22	Barbastella barbastellus	1	Do not publish	Registration	Wildlife Acoustics	SM2	1.5										Auto ID & Manual Verification	Kaleidoscope
Moccas	H3	52.074169	-2.959302	30/08/2019	2019/08/30 20:37:44	20:37:44	Barbastella barbastellus	1	Do not publish	Registration	Wildlife Acoustics	SM2	1.5										Auto ID & Manual Verification	Kaleidoscope
Moccas	H3	52.074169	-2.959302	30/08/2019	2019/08/30 20:37:59	20:37:59	Barbastella barbastellus	1	Do not publish	Registration	Wildlife Acoustics	SM2	1.5										Auto ID & Manual Verification	Kaleidoscope
Moccas	H3	52.074169	-2.959302	30/08/2019	2019/08/30 20:38:11	20:38:11	Barbastella barbastellus	1	Do not publish	Registration	Wildlife Acoustics	SM2	1.5										Auto ID & Manual Verification	Kaleidoscope
Moccas	H3	52.074169	-2.959302	30/08/2019	2019/08/30 20:38:18	20:38:18	Barbastella barbastellus	1	Do not publish	Registration	Wildlife Acoustics	SM2	1.5										Auto ID & Manual Verification	Kaleidoscope
Moccas	H3	52.074169	-2.959302	30/08/2019	2019/08/30 20:38:53	20:38:53	Barbastella barbastellus	1	Do not publish	Registration	Wildlife Acoustics	SM2	1.5										Auto ID & Manual Verification	Kaleidoscope
Moccas	H3	52.074169	-2.959302	30/08/2019	2019/08/30 20:40:48	20:40:48	Barbastella barbastellus	1	Do not publish	Registration	Wildlife Acoustics	SM2	1.5										Auto ID & Manual Verification	Kaleidoscope
Moccas	H3	52.074169	-2.959302	30/08/2019	2019/08/30 20:42:06	20:42:06	Barbastella barbastellus	1	Do not publish	Registration	Wildlife Acoustics	SM2	1.5										Auto ID & Manual Verification	Kaleidoscope
Moccas	H3	52.074169	-2.959302	30/08/2019	2019/08/30 20:43:01	20:43:01	Barbastella barbastellus	1	Do not publish	Registration	Wildlife Acoustics	SM2	1.5										Auto ID & Manual Verification	Kaleidoscope
Moccas	H3	52.074169	-2.959302	30/08/2019	2019/08/30 20:43:07	20:43:07	Barbastella barbastellus	1	Do not publish	Registration	Wildlife Acoustics	SM2	1.5										Auto ID & Manual Verification	Kaleidoscope
Moccas	H3	52.074169	-2.959302	30/08/2019	2019/08/30 20:44:11	20:44:11	Barbastella barbastellus	1	Do not publish	Registration	Wildlife Acoustics	SM2	1.5										Auto ID & Manual Verification	Kaleidoscope
Moccas	H3	52.074169	-2.959302	30/08/2019	2019/08/30 20:44:26	20:44:26	Barbastella barbastellus	1	Do not publish	Registration	Wildlife Acoustics	SM2	1.5										Auto ID & Manual Verification	Kaleidoscope
Moccas	H3	52.074169	-2.959302	30/08/2019	2019/08/30 20:44:47	20:44:47	Barbastella barbastellus	1	Do not publish	Registration	Wildlife Acoustics	SM2	1.5										Auto ID & Manual Verification	Kaleidoscope
Moccas	H3	52.074169	-2.959302	30/08/2019	2019/08/30 20:44:55	20:44:55	Barbastella barbastellus	1	Do not publish	Registration	Wildlife Acoustics	SM2	1.5										Auto ID & Manual Verification	Kaleidoscope
Moccas	H3	52.074169	-2.959302	30/08/2019	2019/08/30 20:45:05	20:45:05	Barbastella barbastellus	1	Do not publish	Registration	Wildlife Acoustics	SM2	1.5										Auto ID & Manual Verification	Kaleidoscope
Moccas	H3	52.074169	-2.959302	30/08/2019	2019/08/30 20:47:10	20:47:10	Barbastella barbastellus	1	Do not publish	Registration	Wildlife Acoustics	SM2	1.5										Auto ID & Manual Verification	Kaleidoscope
Moccas	H3	52.074169	-2.959302	30/08/2019	2019/08/30 20:47:28	20:47:28	Barbastella barbastellus	1	Do not publish	Registration	Wildlife Acoustics	SM2	1.5										Auto ID & Manual Verification	Kaleidoscope
Moccas	H3	52.074169	-2.959302	30/08/2019	2019/08/30 20:48:42	20:48:42	Barbastella barbastellus	1	Do not publish	Registration	Wildlife Acoustics	SM2	1.5										Auto ID & Manual Verification	Kaleidoscope
Moccas	H3	52.074169	-2.959302	30/08/2019	2019/08/30 20:50:22	20:50:22	Barbastella barbastellus	1	Do not publish	Registration	Wildlife Acoustics	SM2	1.5										Auto ID & Manual Verification	Kaleidoscope
Moccas	H3	52.074169	-2.959302	30/08/2019	2019/08/30 20:50:44	20:50:44	Barbastella barbastellus	1	Do not publish	Registration	Wildlife Acoustics	SM2	1.5										Auto ID & Manual Verification	Kaleidoscope
Moccas	H3	52.074169	-2.959302	30/08/2019	2019/08/30 20:50:53	20:50:53	Barbastella barbastellus	1	Do not publish	Registration	Wildlife Acoustics	SM2	1.5										Auto ID & Manual Verification	Kaleidoscope
Moccas	H3	52.074169	-2.959302	30/08/2019	2019/08/30 20:51:31	20:51:31	Barbastella barbastellus	1	Do not publish	Registration	Wildlife Acoustics	SM2	1.5										Auto ID & Manual Verification	Kaleidoscope
Moccas	H3	52.074169	-2.959302	30/08/2019	2019/08/30 20:51:39	20:51:39	Barbastella barbastellus	1	Do not publish	Registration	Wildlife Acoustics	SM2	1.5										Auto ID & Manual Verification	Kaleidoscope
Moccas	H3	52.074169	-2.959302	30/08/2019	2019/08/30 20:51:50	20:51:50	Barbastella barbastellus	1	Do not publish	Registration	Wildlife Acoustics	SM2	1.5										Auto ID & Manual Verification	Kaleidoscope
Moccas	H3	52.074169	-2.959302	30/08/2019	2019/08/30 20:53:52	20:53:52	Barbastella barbastellus	1	Do not publish	Registration	Wildlife Acoustics	SM2	1.5										Auto ID & Manual Verification	Kaleidoscope
Moccas	H3	52.074169	-2.959302	30/08/2019	2019/08/30 20:55:07	20:55:07	Barbastella barbastellus	1	Do not publish	Registration	Wildlife Acoustics	SM2	1.5										Auto ID & Manual Verification	Kaleidoscope
Moccas	H3	52.074169	-2.959302	30/08/2019	2019/08/30 21:45:57	21:45:57	Barbastella barbastellus	1	Do not publish	Registration	Wildlife Acoustics	SM2	1.5										Auto ID & Manual Verification	Kaleidoscope
Moccas	H3	52.074169	-2.959302	30/08/2019	2019/08/30 22:16:42	22:16:42	Barbastella barbastellus	1	Do not publish	Registration	Wildlife Acoustics	SM2	1.5										Auto ID & Manual Verification	Kaleidoscope
Moccas	H3	52.074169	-2.959302	30/08/2019	2019/08/30 22:16:50	22:16:50	Barbastella barbastellus	1	Do not publish	Registration	Wildlife Acoustics	SM2	1.5										Auto ID & Manual Verification	Kaleidoscope
Moccas	H3	52.074169	-2.959302	30/08/2019	2019/08/30 22:26:07	22:26:07	Barbastella barbastellus	1	Do not publish	Registration	Wildlife Acoustics	SM2	1.5										Auto ID & Manual Verification	Kaleidoscope
Moccas	H3	52.074169	-2.959302	30/08/2019	2019/08/30 22:26:51	22:26:51	Barbastella barbastellus	1	Do not publish	Registration	Wildlife Acoustics	SM2	1.5										Auto ID & Manual Verification	Kaleidoscope
Moccas	H3	52.074169	-2.959302	30/08/2019	2019/08/30 22:27:29	22:27:29	Barbastella barbastellus	1	Do not publish	Registration	Wildlife Acoustics	SM2	1.5										Auto ID & Manual Verification	Kaleidoscope
Moccas	H3	52.074169	-2.959302	30/08/2019	2019/08/30 22:34:13	22:34:13	Barbastella barbastellus	1	Do not publish	Registration	Wildlife Acoustics	SM2	1.5										Auto ID & Manual Verification	Kaleidoscope
Moccas	H3	52.074169	-2.959302	30/08/2019	2019/08/30 23:05:55	23:05:55	Barbastella barbastellus	1	Do not publish	Registration	Wildlife Acoustics	SM2	1.5										Auto ID & Manual Verification	Kaleidoscope
Moccas	H3	52.074169	-2.959302	30/08/2019	2019/08/30 23:16:48	23:16:48	Barbastella barbastellus	1	Do not publish	Registration	Wildlife Acoustics	SM2	1.5										Auto ID & Manual Verification	Kaleidoscope
Moccas	H3	52.074169	-2.959302	30/08/2019	2019/08/30 23:16:54	23:16:54	Barbastella barbastellus	1	Do not publish	Registration	Wildlife Acoustics	SM2	1.5										Auto ID & Manual Verification	Kaleidoscope
Moccas	H3	52.074169	-2.959302	30/08/2019	2019/08/30 23:22:10	23:22:10	Barbastella barbastellus	1	Do not publish	Registration	Wildlife Acoustics	SM2	1.5										Auto ID & Manual Verification	Kaleidoscope
Moccas	H3	52.074169	-2.959302	30/08/2019	2019/08/30 23:31:26	23:31:26	Barbastella barbastellus	1	Do not publish	Registration	Wildlife Acoustics	SM2	1.5										Auto ID & Manual Verification	Kaleidoscope
Moccas	H3	52.074169	-2.959302	31/08/2019	2019/08/31 00:51:00	00:51:00	Barbastella barbastellus	1	Do not publish	Registration	Wildlife Acoustics	SM2	1.5										Auto ID & Manual Verification	Kaleidoscope
Moccas	H3	52.074169	-2.959302	31/08/2019	2019/08/31 02:47:26	02:47:26	Barbastella barbastellus	1	Do not publish	Registration	Wildlife Acoustics	SM2	1.5										Auto ID & Manual Verification	Kaleidoscope
Moccas	H3	52.074169	-2.959302	31/08/2019	2019/08/31 03:45:53	03:45:53	Barbastella barbastellus	1	Do not publish	Registration	Wildlife Acoustics	SM2	1.5										Auto ID & Manual Verification	Kaleidoscope
Moccas	H3	52.074169	-2.959302	31/08/2019	2019/08/31 03:53:39	03:53:39	Barbastella barbastellus	1	Do not publish	Registration	Wildlife Acoustics	SM2	1.5										Auto ID & Manual Verification	Kaleidoscope
Moccas	H3	52.074169	-2.959302	31/08/2019	2019/08/31 04:07:53	04:07:53	Barbastella barbastellus	1	Do not publish	Registration	Wildlife Acoustics	SM2	1.5										Auto ID & Manual Verification	Kaleidoscope
Moccas	H3	52.074169	-2.959302	31/08/2019	2019/08/31 04:10:11	04:10:11	Barbastella barbastellus	1	Do not publish	Registration	Wildlife Acoustics	SM2	1.5										Auto ID & Manual Verification	Kaleidoscope
Moccas	H3	52.074169	-2.959302	31/08/2019	2019/08/31 04:18:42	04:18:42	Barbastella barbastellus	1	Do not publish	Registration	Wildlife Acoustics	SM2	1.5										Auto ID & Manual Verification	Kaleidoscope
Moccas	H3	52.074169	-2.959302	31/08/2019	2019/08/31 04:22:02	04:22:02	Barbastella barbastellus	1	Do not publish	Registration	Wildlife Acoustics	SM2	1.5										Auto ID & Manual Verification	Kaleidoscope
Moccas	H3	52.074169	-2.959302	31/08/2019	2019/08/31 04:39:52	04:39:52	Barbastella barbastellus	1	Do not publish	Registration	Wildlife Acoustics	SM2	1.5										Auto ID & Manual Verification	Kaleidoscope
Moccas	H3	52.074169	-2.959302	31/08/2019	2019/08/31 04:40:42	04:40:42	Barbastella barbastellus	1	Do not publish	Registration	Wildlife Acoustics	SM2	1.5										Auto ID & Manual Verification	Kaleidoscope
Moccas	H3	52.074169	-2.959302	31/08/2019	2019/08/31 04:45:53	04:45:53	Barbastella barbastellus	1	Do not publish	Registration	Wildlife Acoustics	SM2	1.5										Auto ID & Manual Verification	Kaleidoscope
Moccas	H3	52.074169	-2.959302	31/08/2019	2019/08/31 04:50:29	04:50:29	Barbastella barbastellus	1	Do not publish	Registration	Wildlife Acoustics	SM2	1.5										Auto ID & Manual Verification	Kaleidoscope
Moccas	H3	52.074169	-2.959302	31/08/2019	2019/08/31 04:53:39	04:53:39	Barbastella barbastellus	1	Do not publish	Registration	Wildlife Acoustics	SM2	1.5										Auto ID & Manual Verification	Kaleidoscope
Moccas	H3	52.074169	-2.959302	31/08/2019	2019/08/31 04:55:48	04:55:48	Barbastella barbastellus	1	Do not publish	Registration	Wildlife Acoustics	SM2	1.5										Auto ID & Manual Verification	Kaleidoscope
Moccas	H3	52.074169	-2.959302	31/08/2019	2019/08/31 04:59:28	04:59:28	Barbastella barbastellus	1	Do not publish	Registration	Wildlife Acoustics	SM2	1.5										Auto ID & Manual Verification	Kaleidoscope
Moccas	H3	52.074169	-2.959302	31/08/2019	2019/08/31 05:07:56	05:07:56	Barbastella barbastellus	1	Do not publish	Registration	Wildlife Acoustics	SM2	1.5										Auto ID & Manual Verification	Kaleidoscope
Moccas	H3	52.074169	-2.959302	31/08/2019	2019/08/31 05:08:28	05:08:28	Barbastella barbastellus	1	Do not publish	Registration	Wildlife Acoustics	SM2	1.5										Auto ID & Manual Verification	Kaleidoscope
Moccas	H3	52.074169	-2.959302	31/08/2019	2019/08/31 05:08:35	05:08:35	Barbastella barbastellus	1	Do not publish	Registration	Wildlife Acoustics	SM2	1.5										Auto ID & Manual Verification	Kaleidoscope
Moccas	H3	52.074169	-2.959302	31/08/2019	2019/08/31 05:10:51	05:10:51	Barbastella barbastellus	1	Do not publish	Registration	Wildlife Acoustics	SM2	1.5										Auto ID & Manual Verification	Kaleidoscope
Moccas	H3	52.074169	-2.959302	31/08/2019	2019/08/31 05:11:32	05:11:32	Barbastella barbastellus	1	Do not publish	Registration	Wildlife Acoustics	SM2	1.5										Auto ID & Manual Verification	Kaleidoscope
Moccas	H3	52.074169	-2.959302	31/08/2019	2019/08/31 05:12:07	05:12:07	Barbastella barbastellus	1	Do not publish	Registration	Wildlife Acoustics	SM2	1.5										Auto ID & Manual Verification	Kaleidoscope
Moccas	H3	52.074169	-2.959302	31/08/2019	2019/08/31 05:12:39	05:12:39	Barbastella barbastellus	1	Do not publish	Registration	Wildlife Acoustics	SM2	1.5										Auto ID & Manual Verification	Kaleidoscope
Moccas	H3	52.074169	-2.959302	31/08/2019	2019/08/31 05:16:48	05:16:48	Barbastella barbastellus	1	Do not publish	Registration	Wildlife Acoustics	SM2	1.5										Auto ID & Manual Verification	Kaleidoscope
Moccas	H3	52.074169	-2.959302	31/08/2019	2019/08/31 05:19:27	05:19:27	Barbastella barbastellus	1	Do not publish	Registration	Wildlife Acoustics	SM2	1.5										Auto ID & Manual Verification	Kaleidoscope
Moccas	H3	52.074169	-2.959302	31/08/2019	2019/08/31 05:27:03	05:27:03	Barbastella barbastellus	1	Do not publish	Registration	Wildlife Acoustics	SM2	1.5										Auto ID & Manual Verification	Kaleidoscope
Moccas	H3	52.074169	-2.959302	31/08/2019	2019/08/31 05:27:23	05:27:23	Barbastella barbastellus	1	Do not publish	Registration	Wildlife Acoustics	SM2	1.5										Auto ID & Manual Verification	Kaleidoscope
Moccas	H3	52.074169	-2.959302	31/08/2019	2019/08/31 05:29:49	05:29:49	Barbastella barbastellus	1	Do not publish	Registration	Wildlife Acoustics	SM2	1.5										Auto ID & Manual Verification	Kaleidoscope
Moccas	H3	52.074169	-2.959302	31/08/2019	2019/08/31 05:30:27	05:30:27	Barbastella barbastellus	1	Do not publish	Registration	Wildlife Acoustics	SM2	1.5										Auto ID & Manual Verification	Kaleidoscope
Moccas	H3	52.074169	-2.959302	31/08/2019	2019/08/31 05:30:35	05:30:35	Barbastella barbastellus	1	Do not publish	Registration	Wildlife Acoustics	SM2	1.5										Auto ID & Manual Verification	Kaleidoscope
Moccas	H3	52.074169	-2.959302	31/08/2019	2019/08/31 05:33:27	05:33:27	Barbastella barbastellus	1	Do not publish	Registration	Wildlife Acoustics	SM2	1.5										Auto ID & Manual Verification	Kaleidoscope
Moccas	H3	52.074169	-2.959302	31/08/2019	2019/08/31 05:34:03	05:34:03	Barbastella barbastellus	1	Do not publish	Registration	Wildlife Acoustics	SM2	1.5										Auto ID & Manual Verification	Kaleidoscope
Moccas	H3	52.074169	-2.959302	31/08/2019	2019/08/31 05:34:27	05:34:27	Barbastella barbastellus	1	Do not publish	Registration	Wildlife Acoustics	SM2	1.5										Auto ID & Manual Verification	Kaleidoscope
Moccas	H3	52.074169	-2.959302	31/08/2019	2019/08/31 05:35:21	05:35:21	Barbastella barbastellus	1	Do not publish	Registration	Wildlife Acoustics	SM2	1.5										Auto ID & Manual Verification	Kaleidoscope
Moccas	H3	52.074169	-2.959302	31/08/2019	2019/08/31 05:40:19	05:40:19	Barbastella barbastellus	1	Do not publish	Registration	Wildlife Acoustics	SM2	1.5										Auto ID & Manual Verification	Kaleidoscope
Moccas	H3	52.074169	-2.959302	31/08/2019	2019/08/31 05:40:38	05:40:38	Barbastella barbastellus	1	Do not publish	Registration	Wildlife Acoustics	SM2	1.5										Auto ID & Manual Verification	Kaleidoscope
Moccas	H3	52.074169	-2.959302	31/08/2019	2019/08/31 05:40:54	05:40:54	Barbastella barbastellus	1	Do not publish	Registration	Wildlife Acoustics	SM2	1.5										Auto ID & Manual Verification	Kaleidoscope
Moccas	H3	52.074169	-2.959302	31/08/2019	2019/08/31 05:41:22	05:41:22	Barbastella barbastellus	1	Do not publish	Registration	Wildlife Acoustics	SM2	1.5										Auto ID & Manual Verification	Kaleidoscope
Moccas	H3	52.074169	-2.959302	31/08/2019	2019/08/31 05:42:38	05:42:38	Barbastella barbastellus	1	Do not publish	Registration	Wildlife Acoustics	SM2	1.5										Auto ID & Manual Verification	Kaleidoscope
Moccas	H3	52.074169	-2.959302	31/08/2019	2019/08/31 05:43:22	05:43:22	Barbastella barbastellus	1	Do not publish	Registration	Wildlife Acoustics	SM2	1.5										Auto ID & Manual Verification	Kaleidoscope
Moccas	H3	52.074169	-2.959302	31/08/2019	2019/08/31 05:46:14	05:46:14	Barbastella barbastellus	1	Do not publish	Registration	Wildlife Acoustics	SM2	1.5										Auto ID & Manual Verification	Kaleidoscope
Moccas	H3	52.074169	-2.959302	31/08/2019	2019/08/31 05:46:57	05:46:57	Barbastella barbastellus	1	Do not publish	Registration	Wildlife Acoustics	SM2	1.5										Auto ID & Manual Verification	Kaleidoscope
Moccas	H3	52.074169	-2.959302	31/08/2019	2019/08/31 05:47:03	05:47:03	Barbastella barbastellus	1	Do not publish	Registration	Wildlife Acoustics	SM2	1.5										Auto ID & Manual Verification	Kaleidoscope
Moccas	H3	52.074169	-2.959302	31/08/2019	2019/08/31 05:47:51	05:47:51	Barbastella barbastellus	1	Do not publish	Registration	Wildlife Acoustics	SM2	1.5										Auto ID & Manual Verification	Kaleidoscope
Moccas	H3	52.074169	-2.959302	31/08/2019	2019/08/31 05:48:27	05:48:27	Barbastella barbastellus	1	Do not publish	Registration	Wildlife Acoustics	SM2	1.5										Auto ID & Manual Verification	Kaleidoscope
Moccas	H3	52.074169	-2.959302	31/08/2019	2019/08/31 05:49:18	05:49:18	Barbastella barbastellus	1	Do not publish	Registration	Wildlife Acoustics	SM2	1.5										Auto ID & Manual Verification	Kaleidoscope
Moccas	H3	52.074169	-2.959302	31/08/2019	2019/08/31 05:50:13	05:50:13	Barbastella barbastellus	1	Do not publish	Registration	Wildlife Acoustics	SM2	1.5										Auto ID & Manual Verification	Kaleidoscope
Moccas	H3	52.074169	-2.959302	31/08/2019	2019/08/31 05:51:02	05:51:02	Barbastella barbastellus	1	Do not publish	Registration	Wildlife Acoustics	SM2	1.5										Auto ID & Manual Verification	Kaleidoscope
Moccas	H3	52.074169	-2.959302	31/08/2019	2019/08/31 05:52:18	05:52:18	Barbastella barbastellus	1	Do not publish	Registration	Wildlife Acoustics	SM2	1.5										Auto ID & Manual Verification	Kaleidoscope
Moccas	H3	52.074169	-2.959302	31/08/2019	2019/08/31 20:20:16	20:20:16	Barbastella barbastellus	1	Do not publish	Registration	Wildlife Acoustics	SM2	1.5										Auto ID & Manual Verification	Kaleidoscope
Moccas	H3	52.074169	-2.959302	31/08/2019	2019/08/31 20:23:32	20:23:32	Barbastella barbastellus	1	Do not publish	Registration	Wildlife Acoustics	SM2	1.5										Auto ID & Manual Verification	Kaleidoscope
Moccas	H3	52.074169	-2.959302	31/08/2019	2019/08/31 20:23:43	20:23:43	Barbastella barbastellus	1	Do not publish	Registration	Wildlife Acoustics	SM2	1.5										Auto ID & Manual Verification	Kaleidoscope
Moccas	H3	52.074169	-2.959302	31/08/2019	2019/08/31 20:23:56	20:23:56	Barbastella barbastellus	1	Do not publish	Registration	Wildlife Acoustics	SM2	1.5										Auto ID & Manual Verification	Kaleidoscope
Moccas	H3	52.074169	-2.959302	31/08/2019	2019/08/31 20:24:17	20:24:17	Barbastella barbastellus	1	Do not publish	Registration	Wildlife Acoustics	SM2	1.5										Auto ID & Manual Verification	Kaleidoscope
Moccas	H3	52.074169	-2.959302	31/08/2019	2019/08/31 20:24:24	20:24:24	Barbastella barbastellus	1	Do not publish	Registration	Wildlife Acoustics	SM2	1.5										Auto ID & Manual Verification	Kaleidoscope
Moccas	H3	52.074169	-2.959302	31/08/2019	2019/08/31 20:24:52	20:24:52	Barbastella barbastellus	1	Do not publish	Registration	Wildlife Acoustics	SM2	1.5										Auto ID & Manual Verification	Kaleidoscope
Moccas	H3	52.074169	-2.959302	31/08/2019	2019/08/31 20:25:21	20:25:21	Barbastella barbastellus	1	Do not publish	Registration	Wildlife Acoustics	SM2	1.5										Auto ID & Manual Verification	Kaleidoscope
Moccas	H3	52.074169	-2.959302	31/08/2019	2019/08/31 20:26:25	20:26:25	Barbastella barbastellus	1	Do not publish	Registration	Wildlife Acoustics	SM2	1.5										Auto ID & Manual Verification	Kaleidoscope
Moccas	H3	52.074169	-2.959302	31/08/2019	2019/08/31 20:27:32	20:27:32	Barbastella barbastellus	1	Do not publish	Registration	Wildlife Acoustics	SM2	1.5										Auto ID & Manual Verification	Kaleidoscope
Moccas	H3	52.074169	-2.959302	31/08/2019	2019/08/31 20:27:52	20:27:52	Barbastella barbastellus	1	Do not publish	Registration	Wildlife Acoustics	SM2	1.5										Auto ID & Manual Verification	Kaleidoscope
Moccas	H3	52.074169	-2.959302	31/08/2019	2019/08/31 20:29:39	20:29:39	Barbastella barbastellus	1	Do not publish	Registration	Wildlife Acoustics	SM2	1.5										Auto ID & Manual Verification	Kaleidoscope
Moccas	H3	52.074169	-2.959302	31/08/2019	2019/08/31 20:29:58	20:29:58	Barbastella barbastellus	1	Do not publish	Registration	Wildlife Acoustics	SM2	1.5										Auto ID & Manual Verification	Kaleidoscope
Moccas	H3	52.074169	-2.959302	31/08/2019	2019/08/31 20:30:26	20:30:26	Barbastella barbastellus	1	Do not publish	Registration	Wildlife Acoustics	SM2	1.5										Auto ID & Manual Verification	Kaleidoscope
Moccas	H3	52.074169	-2.959302	31/08/2019	2019/08/31 20:30:46	20:30:46	Barbastella barbastellus	1	Do not publish	Registration	Wildlife Acoustics	SM2	1.5										Auto ID & Manual Verification	Kaleidoscope
Moccas	H3	52.074169	-2.959302	31/08/2019	2019/08/31 20:31:09	20:31:09	Barbastella barbastellus	1	Do not publish	Registration	Wildlife Acoustics	SM2	1.5										Auto ID & Manual Verification	Kaleidoscope
Moccas	H3	52.074169	-2.959302	31/08/2019	2019/08/31 20:31:28	20:31:28	Barbastella barbastellus	1	Do not publish	Registration	Wildlife Acoustics	SM2	1.5										Auto ID & Manual Verification	Kaleidoscope
Moccas	H3	52.074169	-2.959302	31/08/2019	2019/08/31 20:31:33	20:31:33	Barbastella barbastellus	1	Do not publish	Registration	Wildlife Acoustics	SM2	1.5										Auto ID & Manual Verification	Kaleidoscope
Moccas	H3	52.074169	-2.959302	31/08/2019	2019/08/31 20:32:14	20:32:14	Barbastella barbastellus	1	Do not publish	Registration	Wildlife Acoustics	SM2	1.5										Auto ID & Manual Verification	Kaleidoscope
Moccas	H3	52.074169	-2.959302	31/08/2019	2019/08/31 20:32:26	20:32:26	Barbastella barbastellus	1	Do not publish	Registration	Wildlife Acoustics	SM2	1.5										Auto ID & Manual Verification	Kaleidoscope
Moccas	H3	52.074169	-2.959302	31/08/2019	2019/08/31 20:32:31	20:32:31	Barbastella barbastellus	1	Do not publish	Registration	Wildlife Acoustics	SM2	1.5										Auto ID & Manual Verification	Kaleidoscope
Moccas	H3	52.074169	-2.959302	31/08/2019	2019/08/31 20:33:18	20:33:18	Barbastella barbastellus	1	Do not publish	Registration	Wildlife Acoustics	SM2	1.5										Auto ID & Manual Verification	Kaleidoscope
Moccas	H3	52.074169	-2.959302	31/08/2019	2019/08/31 20:33:25	20:33:25	Barbastella barbastellus	1	Do not publish	Registration	Wildlife Acoustics	SM2	1.5										Auto ID & Manual Verification	Kaleidoscope
Moccas	H3	52.074169	-2.959302	31/08/2019	2019/08/31 20:34:28	20:34:28	Barbastella barbastellus	1	Do not publish	Registration	Wildlife Acoustics	SM2	1.5										Auto ID & Manual Verification	Kaleidoscope
Moccas	H3	52.074169	-2.959302	31/08/2019	2019/08/31 20:35:22	20:35:22	Barbastella barbastellus	1	Do not publish	Registration	Wildlife Acoustics	SM2	1.5										Auto ID & Manual Verification	Kaleidoscope
Moccas	H3	52.074169	-2.959302	31/08/2019	2019/08/31 20:35:54	20:35:54	Barbastella barbastellus	1	Do not publish	Registration	Wildlife Acoustics	SM2	1.5										Auto ID & Manual Verification	Kaleidoscope
Moccas	H3	52.074169	-2.959302	31/08/2019	2019/08/31 20:36:30	20:36:30	Barbastella barbastellus	1	Do not publish	Registration	Wildlife Acoustics	SM2	1.5										Auto ID & Manual Verification	Kaleidoscope
Moccas	H3	52.074169	-2.959302	31/08/2019	2019/08/31 20:36:43	20:36:43	Barbastella barbastellus	1	Do not publish	Registration	Wildlife Acoustics	SM2	1.5										Auto ID & Manual Verification	Kaleidoscope
Moccas	H3	52.074169	-2.959302	31/08/2019	2019/08/31 20:37:12	20:37:12	Barbastella barbastellus	1	Do not publish	Registration	Wildlife Acoustics	SM2	1.5										Auto ID & Manual Verification	Kaleidoscope
Moccas	H3	52.074169	-2.959302	31/08/2019	2019/08/31 20:38:17	20:38:17	Barbastella barbastellus	1	Do not publish	Registration	Wildlife Acoustics	SM2	1.5										Auto ID & Manual Verification	Kaleidoscope
Moccas	H3	52.074169	-2.959302	31/08/2019	2019/08/31 20:39:21	20:39:21	Barbastella barbastellus	1	Do not publish	Registration	Wildlife Acoustics	SM2	1.5										Auto ID & Manual Verification	Kaleidoscope
Moccas	H3	52.074169	-2.959302	31/08/2019	2019/08/31 20:39:27	20:39:27	Barbastella barbastellus	1	Do not publish	Registration	Wildlife Acoustics	SM2	1.5										Auto ID & Manual Verification	Kaleidoscope
Moccas	H3	52.074169	-2.959302	31/08/2019	2019/08/31 20:39:54	20:39:54	Barbastella barbastellus	1	Do not publish	Registration	Wildlife Acoustics	SM2	1.5										Auto ID & Manual Verification	Kaleidoscope
Moccas	H3	52.074169	-2.959302	31/08/2019	2019/08/31 20:40:03	20:40:03	Barbastella barbastellus	1	Do not publish	Registration	Wildlife Acoustics	SM2	1.5										Auto ID & Manual Verification	Kaleidoscope
Moccas	H3	52.074169	-2.959302	31/08/2019	2019/08/31 20:42:34	20:42:34	Barbastella barbastellus	1	Do not publish	Registration	Wildlife Acoustics	SM2	1.5										Auto ID & Manual Verification	Kaleidoscope
Moccas	H3	52.074169	-2.959302	31/08/2019	2019/08/31 20:46:16	20:46:16	Barbastella barbastellus	1	Do not publish	Registration	Wildlife Acoustics	SM2	1.5										Auto ID & Manual Verification	Kaleidoscope
Moccas	H3	52.074169	-2.959302	31/08/2019	2019/08/31 20:47:08	20:47:08	Barbastella barbastellus	1	Do not publish	Registration	Wildlife Acoustics	SM2	1.5										Auto ID & Manual Verification	Kaleidoscope
Moccas	H3	52.074169	-2.959302	31/08/2019	2019/08/31 20:53:21	20:53:21	Barbastella barbastellus	1	Do not publish	Registration	Wildlife Acoustics	SM2	1.5										Auto ID & Manual Verification	Kaleidoscope
Moccas	H3	52.074169	-2.959302	31/08/2019	2019/08/31 20:53:40	20:53:40	Barbastella barbastellus	1	Do not publish	Registration	Wildlife Acoustics	SM2	1.5										Auto ID & Manual Verification	Kaleidoscope
Moccas	H3	52.074169	-2.959302	31/08/2019	2019/08/31 20:54:01	20:54:01	Barbastella barbastellus	1	Do not publish	Registration	Wildlife Acoustics	SM2	1.5										Auto ID & Manual Verification	Kaleidoscope
Moccas	H3	52.074169	-2.959302	31/08/2019	2019/08/31 22:23:21	22:23:21	Barbastella barbastellus	1	Do not publish	Registration	Wildlife Acoustics	SM2	1.5										Auto ID & Manual Verification	Kaleidoscope
Moccas	H3	52.074169	-2.959302	31/08/2019	2019/08/31 22:36:38	22:36:38	Barbastella barbastellus	1	Do not publish	Registration	Wildlife Acoustics	SM2	1.5										Auto ID & Manual Verification	Kaleidoscope
Moccas	H3	52.074169	-2.959302	31/08/2019	2019/08/31 22:38:59	22:38:59	Barbastella barbastellus	1	Do not publish	Registration	Wildlife Acoustics	SM2	1.5										Auto ID & Manual Verification	Kaleidoscope
Moccas	H3	52.074169	-2.959302	31/08/2019	2019/08/31 22:40:30	22:40:30	Barbastella barbastellus	1	Do not publish	Registration	Wildlife Acoustics	SM2	1.5										Auto ID & Manual Verification	Kaleidoscope
Moccas	H3	52.074169	-2.959302	31/08/2019	2019/08/31 22:43:21	22:43:21	Barbastella barbastellus	1	Do not publish	Registration	Wildlife Acoustics	SM2	1.5										Auto ID & Manual Verification	Kaleidoscope
Moccas	H3	52.074169	-2.959302	31/08/2019	2019/08/31 22:52:44	22:52:44	Barbastella barbastellus	1	Do not publish	Registration	Wildlife Acoustics	SM2	1.5										Auto ID & Manual Verification	Kaleidoscope
Moccas	H3	52.074169	-2.959302	31/08/2019	2019/08/31 22:54:18	22:54:18	Barbastella barbastellus	1	Do not publish	Registration	Wildlife Acoustics	SM2	1.5										Auto ID & Manual Verification	Kaleidoscope
Moccas	H3	52.074169	-2.959302	31/08/2019	2019/08/31 22:55:05	22:55:05	Barbastella barbastellus	1	Do not publish	Registration	Wildlife Acoustics	SM2	1.5										Auto ID & Manual Verification	Kaleidoscope
Moccas	H3	52.074169	-2.959302	31/08/2019	2019/08/31 22:55:33	22:55:33	Barbastella barbastellus	1	Do not publish	Registration	Wildlife Acoustics	SM2	1.5										Auto ID & Manual Verification	Kaleidoscope
Moccas	H3	52.074169	-2.959302	31/08/2019	2019/08/31 22:56:22	22:56:22	Barbastella barbastellus	1	Do not publish	Registration	Wildlife Acoustics	SM2	1.5										Auto ID & Manual Verification	Kaleidoscope
Moccas	H3	52.074169	-2.959302	31/08/2019	2019/08/31 23:45:30	23:45:30	Barbastella barbastellus	1	Do not publish	Registration	Wildlife Acoustics	SM2	1.5										Auto ID & Manual Verification	Kaleidoscope
Moccas	H3	52.074169	-2.959302	01/09/2019	2019/09/01 00:03:21	00:03:21	Barbastella barbastellus	1	Do not publish	Registration	Wildlife Acoustics	SM2	1.5										Auto ID & Manual Verification	Kaleidoscope
Moccas	H3	52.074169	-2.959302	01/09/2019	2019/09/01 00:09:36	00:09:36	Barbastella barbastellus	1	Do not publish	Registration	Wildlife Acoustics	SM2	1.5										Auto ID & Manual Verification	Kaleidoscope
Moccas	H3	52.074169	-2.959302	01/09/2019	2019/09/01 00:10:25	00:10:25	Barbastella barbastellus	1	Do not publish	Registration	Wildlife Acoustics	SM2	1.5										Auto ID & Manual Verification	Kaleidoscope
Moccas	H3	52.074169	-2.959302	01/09/2019	2019/09/01 00:12:37	00:12:37	Barbastella barbastellus	1	Do not publish	Registration	Wildlife Acoustics	SM2	1.5										Auto ID & Manual Verification	Kaleidoscope
Moccas	H3	52.074169	-2.959302	01/09/2019	2019/09/01 00:15:57	00:15:57	Barbastella barbastellus	1	Do not publish	Registration	Wildlife Acoustics	SM2	1.5										Auto ID & Manual Verification	Kaleidoscope
Moccas	H3	52.074169	-2.959302	01/09/2019	2019/09/01 00:17:03	00:17:03	Barbastella barbastellus	1	Do not publish	Registration	Wildlife Acoustics	SM2	1.5										Auto ID & Manual Verification	Kaleidoscope
Moccas	H3	52.074169	-2.959302	01/09/2019	2019/09/01 00:18:39	00:18:39	Barbastella barbastellus	1	Do not publish	Registration	Wildlife Acoustics	SM2	1.5										Auto ID & Manual Verification	Kaleidoscope
Moccas	H3	52.074169	-2.959302	01/09/2019	2019/09/01 00:31:32	00:31:32	Barbastella barbastellus	1	Do not publish	Registration	Wildlife Acoustics	SM2	1.5										Auto ID & Manual Verification	Kaleidoscope
Moccas	H3	52.074169	-2.959302	01/09/2019	2019/09/01 00:54:51	00:54:51	Barbastella barbastellus	1	Do not publish	Registration	Wildlife Acoustics	SM2	1.5										Auto ID & Manual Verification	Kaleidoscope
Moccas	H3	52.074169	-2.959302	01/09/2019	2019/09/01 01:02:43	01:02:43	Barbastella barbastellus	1	Do not publish	Registration	Wildlife Acoustics	SM2	1.5										Auto ID & Manual Verification	Kaleidoscope
Moccas	H3	52.074169	-2.959302	01/09/2019	2019/09/01 01:24:15	01:24:15	Barbastella barbastellus	1	Do not publish	Registration	Wildlife Acoustics	SM2	1.5										Auto ID & Manual Verification	Kaleidoscope
Moccas	H3	52.074169	-2.959302	01/09/2019	2019/09/01 01:31:01	01:31:01	Barbastella barbastellus	1	Do not publish	Registration	Wildlife Acoustics	SM2	1.5										Auto ID & Manual Verification	Kaleidoscope
Moccas	H3	52.074169	-2.959302	01/09/2019	2019/09/01 01:57:49	01:57:49	Barbastella barbastellus	1	Do not publish	Registration	Wildlife Acoustics	SM2	1.5										Auto ID & Manual Verification	Kaleidoscope
Moccas	H3	52.074169	-2.959302	01/09/2019	2019/09/01 02:00:00	02:00:00	Barbastella barbastellus	1	Do not publish	Registration	Wildlife Acoustics	SM2	1.5										Auto ID & Manual Verification	Kaleidoscope
Moccas	H3	52.074169	-2.959302	01/09/2019	2019/09/01 02:12:27	02:12:27	Barbastella barbastellus	1	Do not publish	Registration	Wildlife Acoustics	SM2	1.5										Auto ID & Manual Verification	Kaleidoscope
Moccas	H3	52.074169	-2.959302	01/09/2019	2019/09/01 02:14:52	02:14:52	Barbastella barbastellus	1	Do not publish	Registration	Wildlife Acoustics	SM2	1.5										Auto ID & Manual Verification	Kaleidoscope
Moccas	H3	52.074169	-2.959302	01/09/2019	2019/09/01 02:19:41	02:19:41	Barbastella barbastellus	1	Do not publish	Registration	Wildlife Acoustics	SM2	1.5										Auto ID & Manual Verification	Kaleidoscope
Moccas	H3	52.074169	-2.959302	01/09/2019	2019/09/01 02:21:03	02:21:03	Barbastella barbastellus	1	Do not publish	Registration	Wildlife Acoustics	SM2	1.5										Auto ID & Manual Verification	Kaleidoscope
Moccas	H3	52.074169	-2.959302	01/09/2019	2019/09/01 02:32:11	02:32:11	Barbastella barbastellus	1	Do not publish	Registration	Wildlife Acoustics	SM2	1.5										Auto ID & Manual Verification	Kaleidoscope
Moccas	H3	52.074169	-2.959302	01/09/2019	2019/09/01 02:34:08	02:34:08	Barbastella barbastellus	1	Do not publish	Registration	Wildlife Acoustics	SM2	1.5										Auto ID & Manual Verification	Kaleidoscope
Moccas	H3	52.074169	-2.959302	01/09/2019	2019/09/01 02:42:05	02:42:05	Barbastella barbastellus	1	Do not publish	Registration	Wildlife Acoustics	SM2	1.5										Auto ID & Manual Verification	Kaleidoscope
Moccas	H3	52.074169	-2.959302	01/09/2019	2019/09/01 02:42:31	02:42:31	Barbastella barbastellus	1	Do not publish	Registration	Wildlife Acoustics	SM2	1.5										Auto ID & Manual Verification	Kaleidoscope
Moccas	H3	52.074169	-2.959302	01/09/2019	2019/09/01 02:42:57	02:42:57	Barbastella barbastellus	1	Do not publish	Registration	Wildlife Acoustics	SM2	1.5										Auto ID & Manual Verification	Kaleidoscope
Moccas	H3	52.074169	-2.959302	01/09/2019	2019/09/01 02:51:53	02:51:53	Barbastella barbastellus	1	Do not publish	Registration	Wildlife Acoustics	SM2	1.5										Auto ID & Manual Verification	Kaleidoscope
Moccas	H3	52.074169	-2.959302	01/09/2019	2019/09/01 02:53:52	02:53:52	Barbastella barbastellus	1	Do not publish	Registration	Wildlife Acoustics	SM2	1.5										Auto ID & Manual Verification	Kaleidoscope
Moccas	H3	52.074169	-2.959302	01/09/2019	2019/09/01 02:54:02	02:54:02	Barbastella barbastellus	1	Do not publish	Registration	Wildlife Acoustics	SM2	1.5										Auto ID & Manual Verification	Kaleidoscope
Moccas	H3	52.074169	-2.959302	01/09/2019	2019/09/01 03:09:11	03:09:11	Barbastella barbastellus	1	Do not publish	Registration	Wildlife Acoustics	SM2	1.5										Auto ID & Manual Verification	Kaleidoscope
Moccas	H3	52.074169	-2.959302	01/09/2019	2019/09/01 03:12:46	03:12:46	Barbastella barbastellus	1	Do not publish	Registration	Wildlife Acoustics	SM2	1.5										Auto ID & Manual Verification	Kaleidoscope
Moccas	H3	52.074169	-2.959302	01/09/2019	2019/09/01 03:12:53	03:12:53	Barbastella barbastellus	1	Do not publish	Registration	Wildlife Acoustics	SM2	1.5										Auto ID & Manual Verification	Kaleidoscope
Moccas	H3	52.074169	-2.959302	01/09/2019	2019/09/01 03:21:11	03:21:11	Barbastella barbastellus	1	Do not publish	Registration	Wildlife Acoustics	SM2	1.5										Auto ID & Manual Verification	Kaleidoscope
Moccas	H3	52.074169	-2.959302	01/09/2019	2019/09/01 03:26:58	03:26:58	Barbastella barbastellus	1	Do not publish	Registration	Wildlife Acoustics	SM2	1.5										Auto ID & Manual Verification	Kaleidoscope
Moccas	H3	52.074169	-2.959302	01/09/2019	2019/09/01 03:27:27	03:27:27	Barbastella barbastellus	1	Do not publish	Registration	Wildlife Acoustics	SM2	1.5										Auto ID & Manual Verification	Kaleidoscope
Moccas	H3	52.074169	-2.959302	01/09/2019	2019/09/01 03:35:30	03:35:30	Barbastella barbastellus	1	Do not publish	Registration	Wildlife Acoustics	SM2	1.5										Auto ID & Manual Verification	Kaleidoscope
Moccas	H3	52.074169	-2.959302	01/09/2019	2019/09/01 03:36:06	03:36:06	Barbastella barbastellus	1	Do not publish	Registration	Wildlife Acoustics	SM2	1.5										Auto ID & Manual Verification	Kaleidoscope
Moccas	H3	52.074169	-2.959302	01/09/2019	2019/09/01 03:40:23	03:40:23	Barbastella barbastellus	1	Do not publish	Registration	Wildlife Acoustics	SM2	1.5										Auto ID & Manual Verification	Kaleidoscope
Moccas	H3	52.074169	-2.959302	01/09/2019	2019/09/01 03:45:01	03:45:01	Barbastella barbastellus	1	Do not publish	Registration	Wildlife Acoustics	SM2	1.5										Auto ID & Manual Verification	Kaleidoscope
Moccas	H3	52.074169	-2.959302	01/09/2019	2019/09/01 03:52:37	03:52:37	Barbastella barbastellus	1	Do not publish	Registration	Wildlife Acoustics	SM2	1.5										Auto ID & Manual Verification	Kaleidoscope
Moccas	H3	52.074169	-2.959302	01/09/2019	2019/09/01 03:53:35	03:53:35	Barbastella barbastellus	1	Do not publish	Registration	Wildlife Acoustics	SM2	1.5										Auto ID & Manual Verification	Kaleidoscope
Moccas	H3	52.074169	-2.959302	01/09/2019	2019/09/01 03:54:22	03:54:22	Barbastella barbastellus	1	Do not publish	Registration	Wildlife Acoustics	SM2	1.5										Auto ID & Manual Verification	Kaleidoscope
Moccas	H3	52.074169	-2.959302	01/09/2019	2019/09/01 04:20:51	04:20:51	Barbastella barbastellus	1	Do not publish	Registration	Wildlife Acoustics	SM2	1.5										Auto ID & Manual Verification	Kaleidoscope
Moccas	H3	52.074169	-2.959302	01/09/2019	2019/09/01 04:27:22	04:27:22	Barbastella barbastellus	1	Do not publish	Registration	Wildlife Acoustics	SM2	1.5										Auto ID & Manual Verification	Kaleidoscope
Moccas	H3	52.074169	-2.959302	01/09/2019	2019/09/01 04:33:10	04:33:10	Barbastella barbastellus	1	Do not publish	Registration	Wildlife Acoustics	SM2	1.5										Auto ID & Manual Verification	Kaleidoscope
Moccas	H3	52.074169	-2.959302	01/09/2019	2019/09/01 04:35:40	04:35:40	Barbastella barbastellus	1	Do not publish	Registration	Wildlife Acoustics	SM2	1.5										Auto ID & Manual Verification	Kaleidoscope
Moccas	H3	52.074169	-2.959302	01/09/2019	2019/09/01 04:39:14	04:39:14	Barbastella barbastellus	1	Do not publish	Registration	Wildlife Acoustics	SM2	1.5										Auto ID & Manual Verification	Kaleidoscope
Moccas	H3	52.074169	-2.959302	01/09/2019	2019/09/01 04:43:35	04:43:35	Barbastella barbastellus	1	Do not publish	Registration	Wildlife Acoustics	SM2	1.5										Auto ID & Manual Verification	Kaleidoscope
Moccas	H3	52.074169	-2.959302	01/09/2019	2019/09/01 04:43:41	04:43:41	Barbastella barbastellus	1	Do not publish	Registration	Wildlife Acoustics	SM2	1.5										Auto ID & Manual Verification	Kaleidoscope
Moccas	H3	52.074169	-2.959302	01/09/2019	2019/09/01 04:44:02	04:44:02	Barbastella barbastellus	1	Do not publish	Registration	Wildlife Acoustics	SM2	1.5										Auto ID & Manual Verification	Kaleidoscope
Moccas	H3	52.074169	-2.959302	01/09/2019	2019/09/01 04:47:53	04:47:53	Barbastella barbastellus	1	Do not publish	Registration	Wildlife Acoustics	SM2	1.5										Auto ID & Manual Verification	Kaleidoscope
Moccas	H3	52.074169	-2.959302	01/09/2019	2019/09/01 04:49:41	04:49:41	Barbastella barbastellus	1	Do not publish	Registration	Wildlife Acoustics	SM2	1.5										Auto ID & Manual Verification	Kaleidoscope
Moccas	H3	52.074169	-2.959302	01/09/2019	2019/09/01 04:50:46	04:50:46	Barbastella barbastellus	1	Do not publish	Registration	Wildlife Acoustics	SM2	1.5										Auto ID & Manual Verification	Kaleidoscope
Moccas	H3	52.074169	-2.959302	01/09/2019	2019/09/01 05:01:59	05:01:59	Barbastella barbastellus	1	Do not publish	Registration	Wildlife Acoustics	SM2	1.5										Auto ID & Manual Verification	Kaleidoscope
Moccas	H3	52.074169	-2.959302	01/09/2019	2019/09/01 05:03:54	05:03:54	Barbastella barbastellus	1	Do not publish	Registration	Wildlife Acoustics	SM2	1.5										Auto ID & Manual Verification	Kaleidoscope
Moccas	H3	52.074169	-2.959302	01/09/2019	2019/09/01 05:04:30	05:04:30	Barbastella barbastellus	1	Do not publish	Registration	Wildlife Acoustics	SM2	1.5										Auto ID & Manual Verification	Kaleidoscope
Moccas	H3	52.074169	-2.959302	01/09/2019	2019/09/01 05:05:17	05:05:17	Barbastella barbastellus	1	Do not publish	Registration	Wildlife Acoustics	SM2	1.5										Auto ID & Manual Verification	Kaleidoscope
Moccas	H3	52.074169	-2.959302	01/09/2019	2019/09/01 05:11:29	05:11:29	Barbastella barbastellus	1	Do not publish	Registration	Wildlife Acoustics	SM2	1.5										Auto ID & Manual Verification	Kaleidoscope
Moccas	H3	52.074169	-2.959302	01/09/2019	2019/09/01 05:11:39	05:11:39	Barbastella barbastellus	1	Do not publish	Registration	Wildlife Acoustics	SM2	1.5										Auto ID & Manual Verification	Kaleidoscope
Moccas	H3	52.074169	-2.959302	01/09/2019	2019/09/01 05:15:37	05:15:37	Barbastella barbastellus	1	Do not publish	Registration	Wildlife Acoustics	SM2	1.5										Auto ID & Manual Verification	Kaleidoscope
Moccas	H3	52.074169	-2.959302	01/09/2019	2019/09/01 05:20:34	05:20:34	Barbastella barbastellus	1	Do not publish	Registration	Wildlife Acoustics	SM2	1.5										Auto ID & Manual Verification	Kaleidoscope
Moccas	H3	52.074169	-2.959302	01/09/2019	2019/09/01 05:21:53	05:21:53	Barbastella barbastellus	1	Do not publish	Registration	Wildlife Acoustics	SM2	1.5										Auto ID & Manual Verification	Kaleidoscope
Moccas	H3	52.074169	-2.959302	01/09/2019	2019/09/01 05:22:32	05:22:32	Barbastella barbastellus	1	Do not publish	Registration	Wildlife Acoustics	SM2	1.5										Auto ID & Manual Verification	Kaleidoscope
Moccas	H3	52.074169	-2.959302	01/09/2019	2019/09/01 05:23:24	05:23:24	Barbastella barbastellus	1	Do not publish	Registration	Wildlife Acoustics	SM2	1.5										Auto ID & Manual Verification	Kaleidoscope
Moccas	H3	52.074169	-2.959302	01/09/2019	2019/09/01 05:23:40	05:23:40	Barbastella barbastellus	1	Do not publish	Registration	Wildlife Acoustics	SM2	1.5										Auto ID & Manual Verification	Kaleidoscope
Moccas	H3	52.074169	-2.959302	01/09/2019	2019/09/01 05:25:45	05:25:45	Barbastella barbastellus	1	Do not publish	Registration	Wildlife Acoustics	SM2	1.5										Auto ID & Manual Verification	Kaleidoscope
Moccas	H3	52.074169	-2.959302	01/09/2019	2019/09/01 05:25:59	05:25:59	Barbastella barbastellus	1	Do not publish	Registration	Wildlife Acoustics	SM2	1.5										Auto ID & Manual Verification	Kaleidoscope
Moccas	H3	52.074169	-2.959302	01/09/2019	2019/09/01 05:27:48	05:27:48	Barbastella barbastellus	1	Do not publish	Registration	Wildlife Acoustics	SM2	1.5										Auto ID & Manual Verification	Kaleidoscope
Moccas	H3	52.074169	-2.959302	01/09/2019	2019/09/01 05:27:55	05:27:55	Barbastella barbastellus	1	Do not publish	Registration	Wildlife Acoustics	SM2	1.5										Auto ID & Manual Verification	Kaleidoscope
Moccas	H3	52.074169	-2.959302	01/09/2019	2019/09/01 05:29:36	05:29:36	Barbastella barbastellus	1	Do not publish	Registration	Wildlife Acoustics	SM2	1.5										Auto ID & Manual Verification	Kaleidoscope
Moccas	H3	52.074169	-2.959302	01/09/2019	2019/09/01 05:32:31	05:32:31	Barbastella barbastellus	1	Do not publish	Registration	Wildlife Acoustics	SM2	1.5										Auto ID & Manual Verification	Kaleidoscope
Moccas	H3	52.074169	-2.959302	01/09/2019	2019/09/01 05:33:44	05:33:44	Barbastella barbastellus	1	Do not publish	Registration	Wildlife Acoustics	SM2	1.5										Auto ID & Manual Verification	Kaleidoscope
Moccas	H3	52.074169	-2.959302	01/09/2019	2019/09/01 05:35:02	05:35:02	Barbastella barbastellus	1	Do not publish	Registration	Wildlife Acoustics	SM2	1.5										Auto ID & Manual Verification	Kaleidoscope
Moccas	H3	52.074169	-2.959302	01/09/2019	2019/09/01 05:35:19	05:35:19	Barbastella barbastellus	1	Do not publish	Registration	Wildlife Acoustics	SM2	1.5										Auto ID & Manual Verification	Kaleidoscope
Moccas	H3	52.074169	-2.959302	01/09/2019	2019/09/01 05:36:41	05:36:41	Barbastella barbastellus	1	Do not publish	Registration	Wildlife Acoustics	SM2	1.5										Auto ID & Manual Verification	Kaleidoscope
Moccas	H3	52.074169	-2.959302	01/09/2019	2019/09/01 05:37:23	05:37:23	Barbastella barbastellus	1	Do not publish	Registration	Wildlife Acoustics	SM2	1.5										Auto ID & Manual Verification	Kaleidoscope
Moccas	H3	52.074169	-2.959302	01/09/2019	2019/09/01 05:41:20	05:41:20	Barbastella barbastellus	1	Do not publish	Registration	Wildlife Acoustics	SM2	1.5										Auto ID & Manual Verification	Kaleidoscope
Moccas	H3	52.074169	-2.959302	01/09/2019	2019/09/01 05:45:08	05:45:08	Barbastella barbastellus	1	Do not publish	Registration	Wildlife Acoustics	SM2	1.5										Auto ID & Manual Verification	Kaleidoscope
Moccas	H3	52.074169	-2.959302	01/09/2019	2019/09/01 05:46:15	05:46:15	Barbastella barbastellus	1	Do not publish	Registration	Wildlife Acoustics	SM2	1.5										Auto ID & Manual Verification	Kaleidoscope
Moccas	H3	52.074169	-2.959302	01/09/2019	2019/09/01 05:46:44	05:46:44	Barbastella barbastellus	1	Do not publish	Registration	Wildlife Acoustics	SM2	1.5										Auto ID & Manual Verification	Kaleidoscope
Moccas	H3	52.074169	-2.959302	01/09/2019	2019/09/01 05:46:44	05:46:44	Barbastella barbastellus	1	Do not publish	Registration	Wildlife Acoustics	SM2	1.5										Auto ID & Manual Verification	Kaleidoscope
Moccas	M2	52.072696	-2.962478	29/08/2019	2019/08/29 20:22:09	20:22:09	Barbastella barbastellus	1	Do not publish	Registration	Wildlife Acoustics	SM2	1.5										Auto ID & Manual Verification	Kaleidoscope
Moccas	M2	52.072696	-2.962478	29/08/2019	2019/08/29 20:53:17	20:53:17	Barbastella barbastellus	1	Do not publish	Registration	Wildlife Acoustics	SM2	1.5										Auto ID & Manual Verification	Kaleidoscope
Moccas	M2	52.072696	-2.962478	29/08/2019	2019/08/29 22:24:07	22:24:07	Barbastella barbastellus	1	Do not publish	Registration	Wildlife Acoustics	SM2	1.5										Auto ID & Manual Verification	Kaleidoscope
Moccas	M2	52.072696	-2.962478	29/08/2019	2019/08/29 22:24:16	22:24:16	Barbastella barbastellus	1	Do not publish	Registration	Wildlife Acoustics	SM2	1.5										Auto ID & Manual Verification	Kaleidoscope
Moccas	M2	52.072696	-2.962478	29/08/2019	2019/08/29 23:04:17	23:04:17	Barbastella barbastellus	1	Do not publish	Registration	Wildlife Acoustics	SM2	1.5										Auto ID & Manual Verification	Kaleidoscope
Moccas	M2	52.072696	-2.962478	29/08/2019	2019/08/29 23:04:24	23:04:24	Barbastella barbastellus	1	Do not publish	Registration	Wildlife Acoustics	SM2	1.5										Auto ID & Manual Verification	Kaleidoscope
Moccas	M2	52.072696	-2.962478	29/08/2019	2019/08/29 23:17:15	23:17:15	Barbastella barbastellus	1	Do not publish	Registration	Wildlife Acoustics	SM2	1.5										Auto ID & Manual Verification	Kaleidoscope
Moccas	M2	52.072696	-2.962478	29/08/2019	2019/08/29 23:37:54	23:37:54	Barbastella barbastellus	1	Do not publish	Registration	Wildlife Acoustics	SM2	1.5										Auto ID & Manual Verification	Kaleidoscope
Moccas	M2	52.072696	-2.962478	30/08/2019	2019/08/30 00:08:03	00:08:03	Barbastella barbastellus	1	Do not publish	Registration	Wildlife Acoustics	SM2	1.5										Auto ID & Manual Verification	Kaleidoscope
Moccas	M2	52.072696	-2.962478	30/08/2019	2019/08/30 00:08:24	00:08:24	Barbastella barbastellus	1	Do not publish	Registration	Wildlife Acoustics	SM2	1.5										Auto ID & Manual Verification	Kaleidoscope
Moccas	M2	52.072696	-2.962478	30/08/2019	2019/08/30 00:08:47	00:08:47	Barbastella barbastellus	1	Do not publish	Registration	Wildlife Acoustics	SM2	1.5										Auto ID & Manual Verification	Kaleidoscope
Moccas	M2	52.072696	-2.962478	30/08/2019	2019/08/30 01:24:20	01:24:20	Barbastella barbastellus	1	Do not publish	Registration	Wildlife Acoustics	SM2	1.5										Auto ID & Manual Verification	Kaleidoscope
Moccas	M2	52.072696	-2.962478	30/08/2019	2019/08/30 03:24:22	03:24:22	Barbastella barbastellus	1	Do not publish	Registration	Wildlife Acoustics	SM2	1.5										Auto ID & Manual Verification	Kaleidoscope
Moccas	M2	52.072696	-2.962478	30/08/2019	2019/08/30 03:35:06	03:35:06	Barbastella barbastellus	1	Do not publish	Registration	Wildlife Acoustics	SM2	1.5										Auto ID & Manual Verification	Kaleidoscope
Moccas	M2	52.072696	-2.962478	30/08/2019	2019/08/30 03:36:35	03:36:35	Barbastella barbastellus	1	Do not publish	Registration	Wildlife Acoustics	SM2	1.5										Auto ID & Manual Verification	Kaleidoscope
Moccas	M2	52.072696	-2.962478	30/08/2019	2019/08/30 03:51:18	03:51:18	Barbastella barbastellus	1	Do not publish	Registration	Wildlife Acoustics	SM2	1.5										Auto ID & Manual Verification	Kaleidoscope
Moccas	M2	52.072696	-2.962478	30/08/2019	2019/08/30 04:33:15	04:33:15	Barbastella barbastellus	1	Do not publish	Registration	Wildlife Acoustics	SM2	1.5										Auto ID & Manual Verification	Kaleidoscope
Moccas	M2	52.072696	-2.962478	30/08/2019	2019/08/30 04:45:05	04:45:05	Barbastella barbastellus	1	Do not publish	Registration	Wildlife Acoustics	SM2	1.5										Auto ID & Manual Verification	Kaleidoscope
Moccas	M2	52.072696	-2.962478	30/08/2019	2019/08/30 04:45:29	04:45:29	Barbastella barbastellus	1	Do not publish	Registration	Wildlife Acoustics	SM2	1.5										Auto ID & Manual Verification	Kaleidoscope
Moccas	M2	52.072696	-2.962478	30/08/2019	2019/08/30 04:46:50	04:46:50	Barbastella barbastellus	1	Do not publish	Registration	Wildlife Acoustics	SM2	1.5										Auto ID & Manual Verification	Kaleidoscope
Moccas	M2	52.072696	-2.962478	30/08/2019	2019/08/30 04:53:08	04:53:08	Barbastella barbastellus	1	Do not publish	Registration	Wildlife Acoustics	SM2	1.5										Auto ID & Manual Verification	Kaleidoscope
Moccas	M2	52.072696	-2.962478	30/08/2019	2019/08/30 04:53:19	04:53:19	Barbastella barbastellus	1	Do not publish	Registration	Wildlife Acoustics	SM2	1.5										Auto ID & Manual Verification	Kaleidoscope
Moccas	M2	52.072696	-2.962478	30/08/2019	2019/08/30 04:53:23	04:53:23	Barbastella barbastellus	1	Do not publish	Registration	Wildlife Acoustics	SM2	1.5										Auto ID & Manual Verification	Kaleidoscope
Moccas	M2	52.072696	-2.962478	30/08/2019	2019/08/30 04:58:06	04:58:06	Barbastella barbastellus	1	Do not publish	Registration	Wildlife Acoustics	SM2	1.5										Auto ID & Manual Verification	Kaleidoscope
Moccas	M2	52.072696	-2.962478	30/08/2019	2019/08/30 05:00:27	05:00:27	Barbastella barbastellus	1	Do not publish	Registration	Wildlife Acoustics	SM2	1.5										Auto ID & Manual Verification	Kaleidoscope
Moccas	M2	52.072696	-2.962478	30/08/2019	2019/08/30 05:05:06	05:05:06	Barbastella barbastellus	1	Do not publish	Registration	Wildlife Acoustics	SM2	1.5										Auto ID & Manual Verification	Kaleidoscope
Moccas	M2	52.072696	-2.962478	30/08/2019	2019/08/30 05:06:22	05:06:22	Barbastella barbastellus	1	Do not publish	Registration	Wildlife Acoustics	SM2	1.5										Auto ID & Manual Verification	Kaleidoscope
Moccas	M2	52.072696	-2.962478	30/08/2019	2019/08/30 05:06:31	05:06:31	Barbastella barbastellus	1	Do not publish	Registration	Wildlife Acoustics	SM2	1.5										Auto ID & Manual Verification	Kaleidoscope
Moccas	M2	52.072696	-2.962478	30/08/2019	2019/08/30 05:06:35	05:06:35	Barbastella barbastellus	1	Do not publish	Registration	Wildlife Acoustics	SM2	1.5										Auto ID & Manual Verification	Kaleidoscope
Moccas	M2	52.072696	-2.962478	30/08/2019	2019/08/30 05:09:19	05:09:19	Barbastella barbastellus	1	Do not publish	Registration	Wildlife Acoustics	SM2	1.5										Auto ID & Manual Verification	Kaleidoscope
Moccas	M2	52.072696	-2.962478	30/08/2019	2019/08/30 05:15:12	05:15:12	Barbastella barbastellus	1	Do not publish	Registration	Wildlife Acoustics	SM2	1.5										Auto ID & Manual Verification	Kaleidoscope
Moccas	M2	52.072696	-2.962478	30/08/2019	2019/08/30 05:16:29	05:16:29	Barbastella barbastellus	1	Do not publish	Registration	Wildlife Acoustics	SM2	1.5										Auto ID & Manual Verification	Kaleidoscope
Moccas	M2	52.072696	-2.962478	30/08/2019	2019/08/30 05:20:48	05:20:48	Barbastella barbastellus	1	Do not publish	Registration	Wildlife Acoustics	SM2	1.5										Auto ID & Manual Verification	Kaleidoscope
Moccas	M2	52.072696	-2.962478	30/08/2019	2019/08/30 05:24:44	05:24:44	Barbastella barbastellus	1	Do not publish	Registration	Wildlife Acoustics	SM2	1.5										Auto ID & Manual Verification	Kaleidoscope
Moccas	M2	52.072696	-2.962478	30/08/2019	2019/08/30 05:28:29	05:28:29	Barbastella barbastellus	1	Do not publish	Registration	Wildlife Acoustics	SM2	1.5										Auto ID & Manual Verification	Kaleidoscope
Moccas	M2	52.072696	-2.962478	30/08/2019	2019/08/30 05:28:59	05:28:59	Barbastella barbastellus	1	Do not publish	Registration	Wildlife Acoustics	SM2	1.5										Auto ID & Manual Verification	Kaleidoscope
Moccas	M2	52.072696	-2.962478	30/08/2019	2019/08/30 05:31:33	05:31:33	Barbastella barbastellus	1	Do not publish	Registration	Wildlife Acoustics	SM2	1.5										Auto ID & Manual Verification	Kaleidoscope
Moccas	M2	52.072696	-2.962478	30/08/2019	2019/08/30 05:36:13	05:36:13	Barbastella barbastellus	1	Do not publish	Registration	Wildlife Acoustics	SM2	1.5										Auto ID & Manual Verification	Kaleidoscope
Moccas	M2	52.072696	-2.962478	30/08/2019	2019/08/30 20:36:26	20:36:26	Barbastella barbastellus	1	Do not publish	Registration	Wildlife Acoustics	SM2	1.5										Auto ID & Manual Verification	Kaleidoscope
Moccas	M2	52.072696	-2.962478	30/08/2019	2019/08/30 20:41:03	20:41:03	Barbastella barbastellus	1	Do not publish	Registration	Wildlife Acoustics	SM2	1.5										Auto ID & Manual Verification	Kaleidoscope
Moccas	M2	52.072696	-2.962478	30/08/2019	2019/08/30 22:34:07	22:34:07	Barbastella barbastellus	1	Do not publish	Registration	Wildlife Acoustics	SM2	1.5										Auto ID & Manual Verification	Kaleidoscope
Moccas	M2	52.072696	-2.962478	30/08/2019	2019/08/30 22:54:43	22:54:43	Barbastella barbastellus	1	Do not publish	Registration	Wildlife Acoustics	SM2	1.5										Auto ID & Manual Verification	Kaleidoscope
Moccas	M2	52.072696	-2.962478	30/08/2019	2019/08/30 23:14:58	23:14:58	Barbastella barbastellus	1	Do not publish	Registration	Wildlife Acoustics	SM2	1.5										Auto ID & Manual Verification	Kaleidoscope
Moccas	M2	52.072696	-2.962478	30/08/2019	2019/08/30 23:17:27	23:17:27	Barbastella barbastellus	1	Do not publish	Registration	Wildlife Acoustics	SM2	1.5										Auto ID & Manual Verification	Kaleidoscope
Moccas	M2	52.072696	-2.962478	31/08/2019	2019/08/31 00:48:51	00:48:51	Barbastella barbastellus	1	Do not publish	Registration	Wildlife Acoustics	SM2	1.5										Auto ID & Manual Verification	Kaleidoscope
Moccas	M2	52.072696	-2.962478	31/08/2019	2019/08/31 01:42:06	01:42:06	Barbastella barbastellus	1	Do not publish	Registration	Wildlife Acoustics	SM2	1.5										Auto ID & Manual Verification	Kaleidoscope
Moccas	M2	52.072696	-2.962478	31/08/2019	2019/08/31 03:21:42	03:21:42	Barbastella barbastellus	1	Do not publish	Registration	Wildlife Acoustics	SM2	1.5										Auto ID & Manual Verification	Kaleidoscope
Moccas	M2	52.072696	-2.962478	31/08/2019	2019/08/31 03:21:50	03:21:50	Barbastella barbastellus	1	Do not publish	Registration	Wildlife Acoustics	SM2	1.5										Auto ID & Manual Verification	Kaleidoscope
Moccas	M2	52.072696	-2.962478	31/08/2019	2019/08/31 03:29:36	03:29:36	Barbastella barbastellus	1	Do not publish	Registration	Wildlife Acoustics	SM2	1.5										Auto ID & Manual Verification	Kaleidoscope
Moccas	M2	52.072696	-2.962478	31/08/2019	2019/08/31 03:59:14	03:59:14	Barbastella barbastellus	1	Do not publish	Registration	Wildlife Acoustics	SM2	1.5										Auto ID & Manual Verification	Kaleidoscope
Moccas	M2	52.072696	-2.962478	31/08/2019	2019/08/31 04:56:30	04:56:30	Barbastella barbastellus	1	Do not publish	Registration	Wildlife Acoustics	SM2	1.5										Auto ID & Manual Verification	Kaleidoscope
Moccas	M2	52.072696	-2.962478	31/08/2019	2019/08/31 05:02:38	05:02:38	Barbastella barbastellus	1	Do not publish	Registration	Wildlife Acoustics	SM2	1.5										Auto ID & Manual Verification	Kaleidoscope
Moccas	M2	52.072696	-2.962478	31/08/2019	2019/08/31 05:04:11	05:04:11	Barbastella barbastellus	1	Do not publish	Registration	Wildlife Acoustics	SM2	1.5										Auto ID & Manual Verification	Kaleidoscope
Moccas	M2	52.072696	-2.962478	31/08/2019	2019/08/31 05:05:54	05:05:54	Barbastella barbastellus	1	Do not publish	Registration	Wildlife Acoustics	SM2	1.5										Auto ID & Manual Verification	Kaleidoscope
Moccas	M2	52.072696	-2.962478	31/08/2019	2019/08/31 05:09:59	05:09:59	Barbastella barbastellus	1	Do not publish	Registration	Wildlife Acoustics	SM2	1.5										Auto ID & Manual Verification	Kaleidoscope
Moccas	M2	52.072696	-2.962478	31/08/2019	2019/08/31 05:11:12	05:11:12	Barbastella barbastellus	1	Do not publish	Registration	Wildlife Acoustics	SM2	1.5										Auto ID & Manual Verification	Kaleidoscope
Moccas	M2	52.072696	-2.962478	31/08/2019	2019/08/31 05:13:20	05:13:20	Barbastella barbastellus	1	Do not publish	Registration	Wildlife Acoustics	SM2	1.5										Auto ID & Manual Verification	Kaleidoscope
Moccas	M2	52.072696	-2.962478	31/08/2019	2019/08/31 05:25:10	05:25:10	Barbastella barbastellus	1	Do not publish	Registration	Wildlife Acoustics	SM2	1.5										Auto ID & Manual Verification	Kaleidoscope
Moccas	M2	52.072696	-2.962478	31/08/2019	2019/08/31 05:25:34	05:25:34	Barbastella barbastellus	1	Do not publish	Registration	Wildlife Acoustics	SM2	1.5										Auto ID & Manual Verification	Kaleidoscope
Moccas	M2	52.072696	-2.962478	31/08/2019	2019/08/31 05:25:56	05:25:56	Barbastella barbastellus	1	Do not publish	Registration	Wildlife Acoustics	SM2	1.5										Auto ID & Manual Verification	Kaleidoscope
Moccas	M2	52.072696	-2.962478	31/08/2019	2019/08/31 05:26:26	05:26:26	Barbastella barbastellus	1	Do not publish	Registration	Wildlife Acoustics	SM2	1.5										Auto ID & Manual Verification	Kaleidoscope
Moccas	M2	52.072696	-2.962478	31/08/2019	2019/08/31 05:26:36	05:26:36	Barbastella barbastellus	1	Do not publish	Registration	Wildlife Acoustics	SM2	1.5										Auto ID & Manual Verification	Kaleidoscope
Moccas	M2	52.072696	-2.962478	31/08/2019	2019/08/31 05:33:53	05:33:53	Barbastella barbastellus	1	Do not publish	Registration	Wildlife Acoustics	SM2	1.5										Auto ID & Manual Verification	Kaleidoscope
Moccas	M2	52.072696	-2.962478	31/08/2019	2019/08/31 22:31:37	22:31:37	Barbastella barbastellus	1	Do not publish	Registration	Wildlife Acoustics	SM2	1.5										Auto ID & Manual Verification	Kaleidoscope
Moccas	M2	52.072696	-2.962478	31/08/2019	2019/08/31 22:47:35	22:47:35	Barbastella barbastellus	1	Do not publish	Registration	Wildlife Acoustics	SM2	1.5										Auto ID & Manual Verification	Kaleidoscope
Moccas	M2	52.072696	-2.962478	01/09/2019	2019/09/01 00:26:15	00:26:15	Barbastella barbastellus	1	Do not publish	Registration	Wildlife Acoustics	SM2	1.5										Auto ID & Manual Verification	Kaleidoscope
Moccas	M2	52.072696	-2.962478	01/09/2019	2019/09/01 01:48:14	01:48:14	Barbastella barbastellus	1	Do not publish	Registration	Wildlife Acoustics	SM2	1.5										Auto ID & Manual Verification	Kaleidoscope
Moccas	M2	52.072696	-2.962478	01/09/2019	2019/09/01 02:51:43	02:51:43	Barbastella barbastellus	1	Do not publish	Registration	Wildlife Acoustics	SM2	1.5										Auto ID & Manual Verification	Kaleidoscope
Moccas	M2	52.072696	-2.962478	01/09/2019	2019/09/01 03:02:56	03:02:56	Barbastella barbastellus	1	Do not publish	Registration	Wildlife Acoustics	SM2	1.5										Auto ID & Manual Verification	Kaleidoscope
Moccas	M2	52.072696	-2.962478	01/09/2019	2019/09/01 03:04:09	03:04:09	Barbastella barbastellus	1	Do not publish	Registration	Wildlife Acoustics	SM2	1.5										Auto ID & Manual Verification	Kaleidoscope
Moccas	M2	52.072696	-2.962478	01/09/2019	2019/09/01 03:06:08	03:06:08	Barbastella barbastellus	1	Do not publish	Registration	Wildlife Acoustics	SM2	1.5										Auto ID & Manual Verification	Kaleidoscope
Moccas	M2	52.072696	-2.962478	01/09/2019	2019/09/01 03:08:36	03:08:36	Barbastella barbastellus	1	Do not publish	Registration	Wildlife Acoustics	SM2	1.5										Auto ID & Manual Verification	Kaleidoscope
Moccas	M2	52.072696	-2.962478	01/09/2019	2019/09/01 03:10:19	03:10:19	Barbastella barbastellus	1	Do not publish	Registration	Wildlife Acoustics	SM2	1.5										Auto ID & Manual Verification	Kaleidoscope
Moccas	M2	52.072696	-2.962478	01/09/2019	2019/09/01 03:25:10	03:25:10	Barbastella barbastellus	1	Do not publish	Registration	Wildlife Acoustics	SM2	1.5										Auto ID & Manual Verification	Kaleidoscope
Moccas	M2	52.072696	-2.962478	01/09/2019	2019/09/01 03:26:11	03:26:11	Barbastella barbastellus	1	Do not publish	Registration	Wildlife Acoustics	SM2	1.5										Auto ID & Manual Verification	Kaleidoscope
Moccas	M2	52.072696	-2.962478	01/09/2019	2019/09/01 03:26:29	03:26:29	Barbastella barbastellus	1	Do not publish	Registration	Wildlife Acoustics	SM2	1.5										Auto ID & Manual Verification	Kaleidoscope
Moccas	M2	52.072696	-2.962478	01/09/2019	2019/09/01 03:27:33	03:27:33	Barbastella barbastellus	1	Do not publish	Registration	Wildlife Acoustics	SM2	1.5										Auto ID & Manual Verification	Kaleidoscope
Moccas	M2	52.072696	-2.962478	01/09/2019	2019/09/01 04:25:35	04:25:35	Barbastella barbastellus	1	Do not publish	Registration	Wildlife Acoustics	SM2	1.5										Auto ID & Manual Verification	Kaleidoscope
Moccas	M2	52.072696	-2.962478	01/09/2019	2019/09/01 04:28:13	04:28:13	Barbastella barbastellus	1	Do not publish	Registration	Wildlife Acoustics	SM2	1.5										Auto ID & Manual Verification	Kaleidoscope
Moccas	M2	52.072696	-2.962478	01/09/2019	2019/09/01 04:44:51	04:44:51	Barbastella barbastellus	1	Do not publish	Registration	Wildlife Acoustics	SM2	1.5										Auto ID & Manual Verification	Kaleidoscope
Moccas	M2	52.072696	-2.962478	01/09/2019	2019/09/01 04:56:48	04:56:48	Barbastella barbastellus	1	Do not publish	Registration	Wildlife Acoustics	SM2	1.5										Auto ID & Manual Verification	Kaleidoscope
Moccas	M2	52.072696	-2.962478	01/09/2019	2019/09/01 04:57:43	04:57:43	Barbastella barbastellus	1	Do not publish	Registration	Wildlife Acoustics	SM2	1.5										Auto ID & Manual Verification	Kaleidoscope
Moccas	M2	52.072696	-2.962478	01/09/2019	2019/09/01 05:01:26	05:01:26	Barbastella barbastellus	1	Do not publish	Registration	Wildlife Acoustics	SM2	1.5										Auto ID & Manual Verification	Kaleidoscope
Moccas	M2	52.072696	-2.962478	01/09/2019	2019/09/01 05:03:54	05:03:54	Barbastella barbastellus	1	Do not publish	Registration	Wildlife Acoustics	SM2	1.5										Auto ID & Manual Verification	Kaleidoscope
Moccas	M2	52.072696	-2.962478	01/09/2019	2019/09/01 05:12:35	05:12:35	Barbastella barbastellus	1	Do not publish	Registration	Wildlife Acoustics	SM2	1.5										Auto ID & Manual Verification	Kaleidoscope
Moccas	M2	52.072696	-2.962478	01/09/2019	2019/09/01 05:31:24	05:31:24	Barbastella barbastellus	1	Do not publish	Registration	Wildlife Acoustics	SM2	1.5										Auto ID & Manual Verification	Kaleidoscope
Moccas	M2	52.072696	-2.962478	01/09/2019	2019/09/01 05:31:41	05:31:41	Barbastella barbastellus	1	Do not publish	Registration	Wildlife Acoustics	SM2	1.5										Auto ID & Manual Verification	Kaleidoscope
Moccas	M2	52.072696	-2.962478	01/09/2019	2019/09/01 05:33:06	05:33:06	Barbastella barbastellus	1	Do not publish	Registration	Wildlife Acoustics	SM2	1.5										Auto ID & Manual Verification	Kaleidoscope
Moccas	M2	52.072696	-2.962478	01/09/2019	2019/09/01 05:41:30	05:41:30	Barbastella barbastellus	1	Do not publish	Registration	Wildlife Acoustics	SM2	1.5										Auto ID & Manual Verification	Kaleidoscope
Moccas	N2	52.077635	-2.954308	29/08/2019	2019/08/29 20:38:13	20:38:13	Barbastella barbastellus	1	Do not publish	Registration	Wildlife Acoustics	SM2	1.5										Auto ID & Manual Verification	Kaleidoscope
Moccas	N2	52.077635	-2.954308	30/08/2019	2019/08/30 00:23:33	00:23:33	Barbastella barbastellus	1	Do not publish	Registration	Wildlife Acoustics	SM2	1.5										Auto ID & Manual Verification	Kaleidoscope
Moccas	N2	52.077635	-2.954308	30/08/2019	2019/08/30 00:27:28	00:27:28	Barbastella barbastellus	1	Do not publish	Registration	Wildlife Acoustics	SM2	1.5										Auto ID & Manual Verification	Kaleidoscope
Moccas	N2	52.077635	-2.954308	30/08/2019	2019/08/30 01:33:15	01:33:15	Barbastella barbastellus	1	Do not publish	Registration	Wildlife Acoustics	SM2	1.5										Auto ID & Manual Verification	Kaleidoscope
Moccas	N2	52.077635	-2.954308	30/08/2019	2019/08/30 01:33:27	01:33:27	Barbastella barbastellus	1	Do not publish	Registration	Wildlife Acoustics	SM2	1.5										Auto ID & Manual Verification	Kaleidoscope
Moccas	N2	52.077635	-2.954308	30/08/2019	2019/08/30 03:26:26	03:26:26	Barbastella barbastellus	1	Do not publish	Registration	Wildlife Acoustics	SM2	1.5										Auto ID & Manual Verification	Kaleidoscope
Moccas	N2	52.077635	-2.954308	30/08/2019	2019/08/30 04:54:23	04:54:23	Barbastella barbastellus	1	Do not publish	Registration	Wildlife Acoustics	SM2	1.5										Auto ID & Manual Verification	Kaleidoscope
Moccas	N2	52.077635	-2.954308	30/08/2019	2019/08/30 05:07:27	05:07:27	Barbastella barbastellus	1	Do not publish	Registration	Wildlife Acoustics	SM2	1.5										Auto ID & Manual Verification	Kaleidoscope
Moccas	N2	52.077635	-2.954308	30/08/2019	2019/08/30 05:14:13	05:14:13	Barbastella barbastellus	1	Do not publish	Registration	Wildlife Acoustics	SM2	1.5										Auto ID & Manual Verification	Kaleidoscope
Moccas	N2	52.077635	-2.954308	30/08/2019	2019/08/30 05:15:43	05:15:43	Barbastella barbastellus	1	Do not publish	Registration	Wildlife Acoustics	SM2	1.5										Auto ID & Manual Verification	Kaleidoscope
Moccas	N2	52.077635	-2.954308	30/08/2019	2019/08/30 05:23:33	05:23:33	Barbastella barbastellus	1	Do not publish	Registration	Wildlife Acoustics	SM2	1.5										Auto ID & Manual Verification	Kaleidoscope
Moccas	N2	52.077635	-2.954308	30/08/2019	2019/08/30 05:25:54	05:25:54	Barbastella barbastellus	1	Do not publish	Registration	Wildlife Acoustics	SM2	1.5										Auto ID & Manual Verification	Kaleidoscope
Moccas	N2	52.077635	-2.954308	30/08/2019	2019/08/30 05:27:30	05:27:30	Barbastella barbastellus	1	Do not publish	Registration	Wildlife Acoustics	SM2	1.5										Auto ID & Manual Verification	Kaleidoscope
Moccas	N2	52.077635	-2.954308	30/08/2019	2019/08/30 05:27:58	05:27:58	Barbastella barbastellus	1	Do not publish	Registration	Wildlife Acoustics	SM2	1.5										Auto ID & Manual Verification	Kaleidoscope
Moccas	N2	52.077635	-2.954308	30/08/2019	2019/08/30 20:37:19	20:37:19	Barbastella barbastellus	1	Do not publish	Registration	Wildlife Acoustics	SM2	1.5										Auto ID & Manual Verification	Kaleidoscope
Moccas	N2	52.077635	-2.954308	30/08/2019	2019/08/30 20:37:27	20:37:27	Barbastella barbastellus	1	Do not publish	Registration	Wildlife Acoustics	SM2	1.5										Auto ID & Manual Verification	Kaleidoscope
Moccas	N2	52.077635	-2.954308	30/08/2019	2019/08/30 20:37:49	20:37:49	Barbastella barbastellus	1	Do not publish	Registration	Wildlife Acoustics	SM2	1.5										Auto ID & Manual Verification	Kaleidoscope
Moccas	N2	52.077635	-2.954308	30/08/2019	2019/08/30 20:41:28	20:41:28	Barbastella barbastellus	1	Do not publish	Registration	Wildlife Acoustics	SM2	1.5										Auto ID & Manual Verification	Kaleidoscope
Moccas	N2	52.077635	-2.954308	30/08/2019	2019/08/30 20:45:32	20:45:32	Barbastella barbastellus	1	Do not publish	Registration	Wildlife Acoustics	SM2	1.5										Auto ID & Manual Verification	Kaleidoscope
Moccas	N2	52.077635	-2.954308	30/08/2019	2019/08/30 20:48:37	20:48:37	Barbastella barbastellus	1	Do not publish	Registration	Wildlife Acoustics	SM2	1.5										Auto ID & Manual Verification	Kaleidoscope
Moccas	N2	52.077635	-2.954308	31/08/2019	2019/08/31 00:26:01	00:26:01	Barbastella barbastellus	1	Do not publish	Registration	Wildlife Acoustics	SM2	1.5										Auto ID & Manual Verification	Kaleidoscope
Moccas	N2	52.077635	-2.954308	31/08/2019	2019/08/31 00:27:59	00:27:59	Barbastella barbastellus	1	Do not publish	Registration	Wildlife Acoustics	SM2	1.5										Auto ID & Manual Verification	Kaleidoscope
Moccas	N2	52.077635	-2.954308	31/08/2019	2019/08/31 01:49:41	01:49:41	Barbastella barbastellus	1	Do not publish	Registration	Wildlife Acoustics	SM2	1.5										Auto ID & Manual Verification	Kaleidoscope
Moccas	N2	52.077635	-2.954308	31/08/2019	2019/08/31 03:37:26	03:37:26	Barbastella barbastellus	1	Do not publish	Registration	Wildlife Acoustics	SM2	1.5										Auto ID & Manual Verification	Kaleidoscope
Moccas	N2	52.077635	-2.954308	31/08/2019	2019/08/31 05:06:52	05:06:52	Barbastella barbastellus	1	Do not publish	Registration	Wildlife Acoustics	SM2	1.5										Auto ID & Manual Verification	Kaleidoscope
Moccas	N2	52.077635	-2.954308	31/08/2019	2019/08/31 05:29:04	05:29:04	Barbastella barbastellus	1	Do not publish	Registration	Wildlife Acoustics	SM2	1.5										Auto ID & Manual Verification	Kaleidoscope
Moccas	N2	52.077635	-2.954308	31/08/2019	2019/08/31 22:10:28	22:10:28	Barbastella barbastellus	1	Do not publish	Registration	Wildlife Acoustics	SM2	1.5										Auto ID & Manual Verification	Kaleidoscope
Moccas	N2	52.077635	-2.954308	01/09/2019	2019/09/01 01:14:22	01:14:22	Barbastella barbastellus	1	Do not publish	Registration	Wildlife Acoustics	SM2	1.5										Auto ID & Manual Verification	Kaleidoscope
Moccas	N2	52.077635	-2.954308	01/09/2019	2019/09/01 01:24:37	01:24:37	Barbastella barbastellus	1	Do not publish	Registration	Wildlife Acoustics	SM2	1.5										Auto ID & Manual Verification	Kaleidoscope
Moccas	N2	52.077635	-2.954308	01/09/2019	2019/09/01 02:36:30	02:36:30	Barbastella barbastellus	1	Do not publish	Registration	Wildlife Acoustics	SM2	1.5										Auto ID & Manual Verification	Kaleidoscope
Moccas	R1	52.080165	-2.971079	29/08/2019	2019/08/29 20:23:45	20:23:45	Barbastella barbastellus	1	Do not publish	Registration	Wildlife Acoustics	SM2	1.5										Auto ID & Manual Verification	Kaleidoscope
Moccas	R1	52.080165	-2.971079	29/08/2019	2019/08/29 20:26:52	20:26:52	Barbastella barbastellus	1	Do not publish	Registration	Wildlife Acoustics	SM2	1.5										Auto ID & Manual Verification	Kaleidoscope
Moccas	R1	52.080165	-2.971079	29/08/2019	2019/08/29 20:28:24	20:28:24	Barbastella barbastellus	1	Do not publish	Registration	Wildlife Acoustics	SM2	1.5										Auto ID & Manual Verification	Kaleidoscope
Moccas	R1	52.080165	-2.971079	29/08/2019	2019/08/29 20:32:09	20:32:09	Barbastella barbastellus	1	Do not publish	Registration	Wildlife Acoustics	SM2	1.5										Auto ID & Manual Verification	Kaleidoscope
Moccas	R1	52.080165	-2.971079	29/08/2019	2019/08/29 20:33:04	20:33:04	Barbastella barbastellus	1	Do not publish	Registration	Wildlife Acoustics	SM2	1.5										Auto ID & Manual Verification	Kaleidoscope
Moccas	R1	52.080165	-2.971079	29/08/2019	2019/08/29 20:34:21	20:34:21	Barbastella barbastellus	1	Do not publish	Registration	Wildlife Acoustics	SM2	1.5										Auto ID & Manual Verification	Kaleidoscope
Moccas	R1	52.080165	-2.971079	29/08/2019	2019/08/29 20:34:53	20:34:53	Barbastella barbastellus	1	Do not publish	Registration	Wildlife Acoustics	SM2	1.5										Auto ID & Manual Verification	Kaleidoscope
Moccas	R1	52.080165	-2.971079	29/08/2019	2019/08/29 20:36:32	20:36:32	Barbastella barbastellus	1	Do not publish	Registration	Wildlife Acoustics	SM2	1.5										Auto ID & Manual Verification	Kaleidoscope
Moccas	R1	52.080165	-2.971079	29/08/2019	2019/08/29 20:39:52	20:39:52	Barbastella barbastellus	1	Do not publish	Registration	Wildlife Acoustics	SM2	1.5										Auto ID & Manual Verification	Kaleidoscope
Moccas	R1	52.080165	-2.971079	30/08/2019	2019/08/30 01:24:29	01:24:29	Barbastella barbastellus	1	Do not publish	Registration	Wildlife Acoustics	SM2	1.5										Auto ID & Manual Verification	Kaleidoscope
Moccas	R1	52.080165	-2.971079	30/08/2019	2019/08/30 01:24:47	01:24:47	Barbastella barbastellus	1	Do not publish	Registration	Wildlife Acoustics	SM2	1.5										Auto ID & Manual Verification	Kaleidoscope
Moccas	R1	52.080165	-2.971079	30/08/2019	2019/08/30 03:30:02	03:30:02	Barbastella barbastellus	1	Do not publish	Registration	Wildlife Acoustics	SM2	1.5										Auto ID & Manual Verification	Kaleidoscope
Moccas	R1	52.080165	-2.971079	30/08/2019	2019/08/30 04:47:43	04:47:43	Barbastella barbastellus	1	Do not publish	Registration	Wildlife Acoustics	SM2	1.5										Auto ID & Manual Verification	Kaleidoscope
Moccas	R1	52.080165	-2.971079	30/08/2019	2019/08/30 05:03:34	05:03:34	Barbastella barbastellus	1	Do not publish	Registration	Wildlife Acoustics	SM2	1.5										Auto ID & Manual Verification	Kaleidoscope
Moccas	R1	52.080165	-2.971079	30/08/2019	2019/08/30 05:08:03	05:08:03	Barbastella barbastellus	1	Do not publish	Registration	Wildlife Acoustics	SM2	1.5										Auto ID & Manual Verification	Kaleidoscope
Moccas	R1	52.080165	-2.971079	30/08/2019	2019/08/30 05:09:08	05:09:08	Barbastella barbastellus	1	Do not publish	Registration	Wildlife Acoustics	SM2	1.5										Auto ID & Manual Verification	Kaleidoscope
Moccas	R1	52.080165	-2.971079	30/08/2019	2019/08/30 20:30:23	20:30:23	Barbastella barbastellus	1	Do not publish	Registration	Wildlife Acoustics	SM2	1.5										Auto ID & Manual Verification	Kaleidoscope
Moccas	R1	52.080165	-2.971079	30/08/2019	2019/08/30 20:31:29	20:31:29	Barbastella barbastellus	1	Do not publish	Registration	Wildlife Acoustics	SM2	1.5										Auto ID & Manual Verification	Kaleidoscope
Moccas	R1	52.080165	-2.971079	30/08/2019	2019/08/30 20:31:37	20:31:37	Barbastella barbastellus	1	Do not publish	Registration	Wildlife Acoustics	SM2	1.5										Auto ID & Manual Verification	Kaleidoscope
Moccas	R1	52.080165	-2.971079	30/08/2019	2019/08/30 20:33:46	20:33:46	Barbastella barbastellus	1	Do not publish	Registration	Wildlife Acoustics	SM2	1.5										Auto ID & Manual Verification	Kaleidoscope
Moccas	R1	52.080165	-2.971079	30/08/2019	2019/08/30 20:35:07	20:35:07	Barbastella barbastellus	1	Do not publish	Registration	Wildlife Acoustics	SM2	1.5										Auto ID & Manual Verification	Kaleidoscope
Moccas	R1	52.080165	-2.971079	30/08/2019	2019/08/30 20:35:12	20:35:12	Barbastella barbastellus	1	Do not publish	Registration	Wildlife Acoustics	SM2	1.5										Auto ID & Manual Verification	Kaleidoscope
Moccas	R1	52.080165	-2.971079	30/08/2019	2019/08/30 20:35:27	20:35:27	Barbastella barbastellus	1	Do not publish	Registration	Wildlife Acoustics	SM2	1.5										Auto ID & Manual Verification	Kaleidoscope
Moccas	R1	52.080165	-2.971079	30/08/2019	2019/08/30 20:35:45	20:35:45	Barbastella barbastellus	1	Do not publish	Registration	Wildlife Acoustics	SM2	1.5										Auto ID & Manual Verification	Kaleidoscope
Moccas	R1	52.080165	-2.971079	30/08/2019	2019/08/30 20:35:54	20:35:54	Barbastella barbastellus	1	Do not publish	Registration	Wildlife Acoustics	SM2	1.5										Auto ID & Manual Verification	Kaleidoscope
Moccas	R1	52.080165	-2.971079	30/08/2019	2019/08/30 20:36:13	20:36:13	Barbastella barbastellus	1	Do not publish	Registration	Wildlife Acoustics	SM2	1.5										Auto ID & Manual Verification	Kaleidoscope
Moccas	R1	52.080165	-2.971079	30/08/2019	2019/08/30 20:36:18	20:36:18	Barbastella barbastellus	1	Do not publish	Registration	Wildlife Acoustics	SM2	1.5										Auto ID & Manual Verification	Kaleidoscope
Moccas	R1	52.080165	-2.971079	30/08/2019	2019/08/30 20:37:07	20:37:07	Barbastella barbastellus	1	Do not publish	Registration	Wildlife Acoustics	SM2	1.5										Auto ID & Manual Verification	Kaleidoscope
Moccas	R1	52.080165	-2.971079	30/08/2019	2019/08/30 20:37:14	20:37:14	Barbastella barbastellus	1	Do not publish	Registration	Wildlife Acoustics	SM2	1.5										Auto ID & Manual Verification	Kaleidoscope
Moccas	R1	52.080165	-2.971079	30/08/2019	2019/08/30 20:37:43	20:37:43	Barbastella barbastellus	1	Do not publish	Registration	Wildlife Acoustics	SM2	1.5										Auto ID & Manual Verification	Kaleidoscope
Moccas	R1	52.080165	-2.971079	30/08/2019	2019/08/30 20:37:50	20:37:50	Barbastella barbastellus	1	Do not publish	Registration	Wildlife Acoustics	SM2	1.5										Auto ID & Manual Verification	Kaleidoscope
Moccas	R1	52.080165	-2.971079	30/08/2019	2019/08/30 20:38:11	20:38:11	Barbastella barbastellus	1	Do not publish	Registration	Wildlife Acoustics	SM2	1.5										Auto ID & Manual Verification	Kaleidoscope
Moccas	R1	52.080165	-2.971079	30/08/2019	2019/08/30 22:51:55	22:51:55	Barbastella barbastellus	1	Do not publish	Registration	Wildlife Acoustics	SM2	1.5										Auto ID & Manual Verification	Kaleidoscope
Moccas	R1	52.080165	-2.971079	31/08/2019	2019/08/31 03:43:12	03:43:12	Barbastella barbastellus	1	Do not publish	Registration	Wildlife Acoustics	SM2	1.5										Auto ID & Manual Verification	Kaleidoscope
Moccas	R1	52.080165	-2.971079	31/08/2019	2019/08/31 05:26:04	05:26:04	Barbastella barbastellus	1	Do not publish	Registration	Wildlife Acoustics	SM2	1.5										Auto ID & Manual Verification	Kaleidoscope
Moccas	R1	52.080165	-2.971079	31/08/2019	2019/08/31 20:27:20	20:27:20	Barbastella barbastellus	1	Do not publish	Registration	Wildlife Acoustics	SM2	1.5										Auto ID & Manual Verification	Kaleidoscope
Moccas	R1	52.080165	-2.971079	31/08/2019	2019/08/31 20:29:18	20:29:18	Barbastella barbastellus	1	Do not publish	Registration	Wildlife Acoustics	SM2	1.5										Auto ID & Manual Verification	Kaleidoscope
Moccas	R1	52.080165	-2.971079	31/08/2019	2019/08/31 20:30:36	20:30:36	Barbastella barbastellus	1	Do not publish	Registration	Wildlife Acoustics	SM2	1.5										Auto ID & Manual Verification	Kaleidoscope
Moccas	R1	52.080165	-2.971079	31/08/2019	2019/08/31 20:31:35	20:31:35	Barbastella barbastellus	1	Do not publish	Registration	Wildlife Acoustics	SM2	1.5										Auto ID & Manual Verification	Kaleidoscope
Moccas	R1	52.080165	-2.971079	31/08/2019	2019/08/31 20:32:03	20:32:03	Barbastella barbastellus	1	Do not publish	Registration	Wildlife Acoustics	SM2	1.5										Auto ID & Manual Verification	Kaleidoscope
Moccas	R1	52.080165	-2.971079	31/08/2019	2019/08/31 20:32:33	20:32:33	Barbastella barbastellus	1	Do not publish	Registration	Wildlife Acoustics	SM2	1.5										Auto ID & Manual Verification	Kaleidoscope
Moccas	R1	52.080165	-2.971079	31/08/2019	2019/08/31 20:34:22	20:34:22	Barbastella barbastellus	1	Do not publish	Registration	Wildlife Acoustics	SM2	1.5										Auto ID & Manual Verification	Kaleidoscope
Moccas	R1	52.080165	-2.971079	31/08/2019	2019/08/31 20:39:40	20:39:40	Barbastella barbastellus	1	Do not publish	Registration	Wildlife Acoustics	SM2	1.5										Auto ID & Manual Verification	Kaleidoscope
Moccas	R1	52.080165	-2.971079	31/08/2019	2019/08/31 20:40:16	20:40:16	Barbastella barbastellus	1	Do not publish	Registration	Wildlife Acoustics	SM2	1.5										Auto ID & Manual Verification	Kaleidoscope
Moccas	R1	52.080165	-2.971079	31/08/2019	2019/08/31 20:41:03	20:41:03	Barbastella barbastellus	1	Do not publish	Registration	Wildlife Acoustics	SM2	1.5										Auto ID & Manual Verification	Kaleidoscope
Moccas	R1	52.080165	-2.971079	31/08/2019	2019/08/31 20:41:15	20:41:15	Barbastella barbastellus	1	Do not publish	Registration	Wildlife Acoustics	SM2	1.5										Auto ID & Manual Verification	Kaleidoscope
Moccas	R1	52.080165	-2.971079	31/08/2019	2019/08/31 20:41:29	20:41:29	Barbastella barbastellus	1	Do not publish	Registration	Wildlife Acoustics	SM2	1.5										Auto ID & Manual Verification	Kaleidoscope
Moccas	R1	52.080165	-2.971079	31/08/2019	2019/08/31 22:44:45	22:44:45	Barbastella barbastellus	1	Do not publish	Registration	Wildlife Acoustics	SM2	1.5										Auto ID & Manual Verification	Kaleidoscope
Moccas	R1	52.080165	-2.971079	31/08/2019	2019/08/31 23:10:52	23:10:52	Barbastella barbastellus	1	Do not publish	Registration	Wildlife Acoustics	SM2	1.5										Auto ID & Manual Verification	Kaleidoscope
Moccas	R1	52.080165	-2.971079	31/08/2019	2019/08/31 23:30:21	23:30:21	Barbastella barbastellus	1	Do not publish	Registration	Wildlife Acoustics	SM2	1.5										Auto ID & Manual Verification	Kaleidoscope
Moccas	R1	52.080165	-2.971079	01/09/2019	2019/09/01 00:20:06	00:20:06	Barbastella barbastellus	1	Do not publish	Registration	Wildlife Acoustics	SM2	1.5										Auto ID & Manual Verification	Kaleidoscope
Moccas	R1	52.080165	-2.971079	01/09/2019	2019/09/01 01:40:19	01:40:19	Barbastella barbastellus	1	Do not publish	Registration	Wildlife Acoustics	SM2	1.5										Auto ID & Manual Verification	Kaleidoscope
Moccas	R1	52.080165	-2.971079	01/09/2019	2019/09/01 02:24:23	02:24:23	Barbastella barbastellus	1	Do not publish	Registration	Wildlife Acoustics	SM2	1.5										Auto ID & Manual Verification	Kaleidoscope
Moccas	R1	52.080165	-2.971079	01/09/2019	2019/09/01 02:28:10	02:28:10	Barbastella barbastellus	1	Do not publish	Registration	Wildlife Acoustics	SM2	1.5										Auto ID & Manual Verification	Kaleidoscope
Moccas	R1	52.080165	-2.971079	01/09/2019	2019/09/01 03:08:49	03:08:49	Barbastella barbastellus	1	Do not publish	Registration	Wildlife Acoustics	SM2	1.5										Auto ID & Manual Verification	Kaleidoscope
Moccas	R1	52.080165	-2.971079	01/09/2019	2019/09/01 04:00:38	04:00:38	Barbastella barbastellus	1	Do not publish	Registration	Wildlife Acoustics	SM2	1.5										Auto ID & Manual Verification	Kaleidoscope
Moccas	R1	52.080165	-2.971079	01/09/2019	2019/09/01 04:05:00	04:05:00	Barbastella barbastellus	1	Do not publish	Registration	Wildlife Acoustics	SM2	1.5										Auto ID & Manual Verification	Kaleidoscope
Moccas	R1	52.080165	-2.971079	01/09/2019	2019/09/01 04:05:17	04:05:17	Barbastella barbastellus	1	Do not publish	Registration	Wildlife Acoustics	SM2	1.5										Auto ID & Manual Verification	Kaleidoscope
Moccas	R1	52.080165	-2.971079	01/09/2019	2019/09/01 04:08:11	04:08:11	Barbastella barbastellus	1	Do not publish	Registration	Wildlife Acoustics	SM2	1.5										Auto ID & Manual Verification	Kaleidoscope
Moccas	R1	52.080165	-2.971079	01/09/2019	2019/09/01 04:13:10	04:13:10	Barbastella barbastellus	1	Do not publish	Registration	Wildlife Acoustics	SM2	1.5										Auto ID & Manual Verification	Kaleidoscope
Moccas	R1	52.080165	-2.971079	01/09/2019	2019/09/01 04:14:20	04:14:20	Barbastella barbastellus	1	Do not publish	Registration	Wildlife Acoustics	SM2	1.5										Auto ID & Manual Verification	Kaleidoscope
Moccas	R1	52.080165	-2.971079	01/09/2019	2019/09/01 04:17:58	04:17:58	Barbastella barbastellus	1	Do not publish	Registration	Wildlife Acoustics	SM2	1.5										Auto ID & Manual Verification	Kaleidoscope
Moccas	R1	52.080165	-2.971079	01/09/2019	2019/09/01 04:24:52	04:24:52	Barbastella barbastellus	1	Do not publish	Registration	Wildlife Acoustics	SM2	1.5										Auto ID & Manual Verification	Kaleidoscope
Moccas	R1	52.080165	-2.971079	01/09/2019	2019/09/01 04:30:01	04:30:01	Barbastella barbastellus	1	Do not publish	Registration	Wildlife Acoustics	SM2	1.5										Auto ID & Manual Verification	Kaleidoscope
Moccas	R1	52.080165	-2.971079	01/09/2019	2019/09/01 04:40:53	04:40:53	Barbastella barbastellus	1	Do not publish	Registration	Wildlife Acoustics	SM2	1.5										Auto ID & Manual Verification	Kaleidoscope
Moccas	R1	52.080165	-2.971079	01/09/2019	2019/09/01 04:41:02	04:41:02	Barbastella barbastellus	1	Do not publish	Registration	Wildlife Acoustics	SM2	1.5										Auto ID & Manual Verification	Kaleidoscope
Moccas	R1	52.080165	-2.971079	01/09/2019	2019/09/01 04:46:16	04:46:16	Barbastella barbastellus	1	Do not publish	Registration	Wildlife Acoustics	SM2	1.5										Auto ID & Manual Verification	Kaleidoscope
Moccas	R1	52.080165	-2.971079	01/09/2019	2019/09/01 04:58:44	04:58:44	Barbastella barbastellus	1	Do not publish	Registration	Wildlife Acoustics	SM2	1.5										Auto ID & Manual Verification	Kaleidoscope
Moccas	R1	52.080165	-2.971079	01/09/2019	2019/09/01 05:07:38	05:07:38	Barbastella barbastellus	1	Do not publish	Registration	Wildlife Acoustics	SM2	1.5										Auto ID & Manual Verification	Kaleidoscope
Moccas	R1	52.080165	-2.971079	01/09/2019	2019/09/01 05:09:30	05:09:30	Barbastella barbastellus	1	Do not publish	Registration	Wildlife Acoustics	SM2	1.5										Auto ID & Manual Verification	Kaleidoscope
Moccas	R1	52.080165	-2.971079	01/09/2019	2019/09/01 05:09:59	05:09:59	Barbastella barbastellus	1	Do not publish	Registration	Wildlife Acoustics	SM2	1.5										Auto ID & Manual Verification	Kaleidoscope
Moccas	R1	52.080165	-2.971079	01/09/2019	2019/09/01 05:13:36	05:13:36	Barbastella barbastellus	1	Do not publish	Registration	Wildlife Acoustics	SM2	1.5										Auto ID & Manual Verification	Kaleidoscope
Moccas	R1	52.080165	-2.971079	01/09/2019	2019/09/01 05:13:47	05:13:47	Barbastella barbastellus	1	Do not publish	Registration	Wildlife Acoustics	SM2	1.5										Auto ID & Manual Verification	Kaleidoscope
Moccas	R1	52.080165	-2.971079	01/09/2019	2019/09/01 05:23:28	05:23:28	Barbastella barbastellus	1	Do not publish	Registration	Wildlife Acoustics	SM2	1.5										Auto ID & Manual Verification	Kaleidoscope
Moccas	S1	52.078944	-2.966285	29/08/2019	2019/08/29 20:26:19	20:26:19	Barbastella barbastellus	1	Do not publish	Registration	Wildlife Acoustics	SM2	1.5										Auto ID & Manual Verification	Kaleidoscope
Moccas	S1	52.078944	-2.966285	29/08/2019	2019/08/29 20:29:40	20:29:40	Barbastella barbastellus	1	Do not publish	Registration	Wildlife Acoustics	SM2	1.5										Auto ID & Manual Verification	Kaleidoscope
Moccas	S1	52.078944	-2.966285	30/08/2019	2019/08/30 20:24:28	20:24:28	Barbastella barbastellus	1	Do not publish	Registration	Wildlife Acoustics	SM2	1.5										Auto ID & Manual Verification	Kaleidoscope
Moccas	S1	52.078944	-2.966285	30/08/2019	2019/08/30 20:25:00	20:25:00	Barbastella barbastellus	1	Do not publish	Registration	Wildlife Acoustics	SM2	1.5										Auto ID & Manual Verification	Kaleidoscope
Moccas	S1	52.078944	-2.966285	30/08/2019	2019/08/30 20:25:41	20:25:41	Barbastella barbastellus	1	Do not publish	Registration	Wildlife Acoustics	SM2	1.5										Auto ID & Manual Verification	Kaleidoscope
Moccas	S1	52.078944	-2.966285	30/08/2019	2019/08/30 20:26:42	20:26:42	Barbastella barbastellus	1	Do not publish	Registration	Wildlife Acoustics	SM2	1.5										Auto ID & Manual Verification	Kaleidoscope
Moccas	S1	52.078944	-2.966285	30/08/2019	2019/08/30 20:30:32	20:30:32	Barbastella barbastellus	1	Do not publish	Registration	Wildlife Acoustics	SM2	1.5										Auto ID & Manual Verification	Kaleidoscope
Moccas	S1	52.078944	-2.966285	30/08/2019	2019/08/30 20:33:48	20:33:48	Barbastella barbastellus	1	Do not publish	Registration	Wildlife Acoustics	SM2	1.5										Auto ID & Manual Verification	Kaleidoscope
Moccas	S1	52.078944	-2.966285	31/08/2019	2019/08/31 20:26:23	20:26:23	Barbastella barbastellus	1	Do not publish	Registration	Wildlife Acoustics	SM2	1.5										Auto ID & Manual Verification	Kaleidoscope
Moccas	S1	52.078944	-2.966285	01/09/2019	2019/09/01 03:33:46	03:33:46	Barbastella barbastellus	1	Do not publish	Registration	Wildlife Acoustics	SM2	1.5										Auto ID & Manual Verification	Kaleidoscope
Moccas	S1	52.078944	-2.966285	01/09/2019	2019/09/01 05:11:50	05:11:50	Barbastella barbastellus	1	Do not publish	Registration	Wildlife Acoustics	SM2	1.5										Auto ID & Manual Verification	Kaleidoscope
Moccas	V1	52.078249	-2.968827	29/08/2019	2019/08/29 20:18:59	20:18:59	Barbastella barbastellus	1	Do not publish	Registration	Wildlife Acoustics	SM2	1.5										Auto ID & Manual Verification	Kaleidoscope
Moccas	V1	52.078249	-2.968827	29/08/2019	2019/08/29 20:19:08	20:19:08	Barbastella barbastellus	1	Do not publish	Registration	Wildlife Acoustics	SM2	1.5										Auto ID & Manual Verification	Kaleidoscope
Moccas	V1	52.078249	-2.968827	29/08/2019	2019/08/29 20:22:58	20:22:58	Barbastella barbastellus	1	Do not publish	Registration	Wildlife Acoustics	SM2	1.5										Auto ID & Manual Verification	Kaleidoscope
Moccas	V1	52.078249	-2.968827	29/08/2019	2019/08/29 20:24:13	20:24:13	Barbastella barbastellus	1	Do not publish	Registration	Wildlife Acoustics	SM2	1.5										Auto ID & Manual Verification	Kaleidoscope
Moccas	V1	52.078249	-2.968827	29/08/2019	2019/08/29 20:25:08	20:25:08	Barbastella barbastellus	1	Do not publish	Registration	Wildlife Acoustics	SM2	1.5										Auto ID & Manual Verification	Kaleidoscope
Moccas	V1	52.078249	-2.968827	29/08/2019	2019/08/29 20:25:35	20:25:35	Barbastella barbastellus	1	Do not publish	Registration	Wildlife Acoustics	SM2	1.5										Auto ID & Manual Verification	Kaleidoscope
Moccas	V1	52.078249	-2.968827	29/08/2019	2019/08/29 20:27:27	20:27:27	Barbastella barbastellus	1	Do not publish	Registration	Wildlife Acoustics	SM2	1.5										Auto ID & Manual Verification	Kaleidoscope
Moccas	V1	52.078249	-2.968827	29/08/2019	2019/08/29 20:28:46	20:28:46	Barbastella barbastellus	1	Do not publish	Registration	Wildlife Acoustics	SM2	1.5										Auto ID & Manual Verification	Kaleidoscope
Moccas	V1	52.078249	-2.968827	29/08/2019	2019/08/29 20:28:55	20:28:55	Barbastella barbastellus	1	Do not publish	Registration	Wildlife Acoustics	SM2	1.5										Auto ID & Manual Verification	Kaleidoscope
Moccas	V1	52.078249	-2.968827	29/08/2019	2019/08/29 20:29:03	20:29:03	Barbastella barbastellus	1	Do not publish	Registration	Wildlife Acoustics	SM2	1.5										Auto ID & Manual Verification	Kaleidoscope
Moccas	V1	52.078249	-2.968827	29/08/2019	2019/08/29 20:29:09	20:29:09	Barbastella barbastellus	1	Do not publish	Registration	Wildlife Acoustics	SM2	1.5										Auto ID & Manual Verification	Kaleidoscope
Moccas	V1	52.078249	-2.968827	29/08/2019	2019/08/29 20:29:21	20:29:21	Barbastella barbastellus	1	Do not publish	Registration	Wildlife Acoustics	SM2	1.5										Auto ID & Manual Verification	Kaleidoscope
Moccas	V1	52.078249	-2.968827	29/08/2019	2019/08/29 20:29:25	20:29:25	Barbastella barbastellus	1	Do not publish	Registration	Wildlife Acoustics	SM2	1.5										Auto ID & Manual Verification	Kaleidoscope
Moccas	V1	52.078249	-2.968827	29/08/2019	2019/08/29 20:29:41	20:29:41	Barbastella barbastellus	1	Do not publish	Registration	Wildlife Acoustics	SM2	1.5										Auto ID & Manual Verification	Kaleidoscope
Moccas	V1	52.078249	-2.968827	29/08/2019	2019/08/29 20:30:15	20:30:15	Barbastella barbastellus	1	Do not publish	Registration	Wildlife Acoustics	SM2	1.5										Auto ID & Manual Verification	Kaleidoscope
Moccas	V1	52.078249	-2.968827	29/08/2019	2019/08/29 20:30:29	20:30:29	Barbastella barbastellus	1	Do not publish	Registration	Wildlife Acoustics	SM2	1.5										Auto ID & Manual Verification	Kaleidoscope
Moccas	V1	52.078249	-2.968827	29/08/2019	2019/08/29 20:30:39	20:30:39	Barbastella barbastellus	1	Do not publish	Registration	Wildlife Acoustics	SM2	1.5										Auto ID & Manual Verification	Kaleidoscope
Moccas	V1	52.078249	-2.968827	29/08/2019	2019/08/29 20:31:09	20:31:09	Barbastella barbastellus	1	Do not publish	Registration	Wildlife Acoustics	SM2	1.5										Auto ID & Manual Verification	Kaleidoscope
Moccas	V1	52.078249	-2.968827	29/08/2019	2019/08/29 20:31:17	20:31:17	Barbastella barbastellus	1	Do not publish	Registration	Wildlife Acoustics	SM2	1.5										Auto ID & Manual Verification	Kaleidoscope
Moccas	V1	52.078249	-2.968827	29/08/2019	2019/08/29 20:31:26	20:31:26	Barbastella barbastellus	1	Do not publish	Registration	Wildlife Acoustics	SM2	1.5										Auto ID & Manual Verification	Kaleidoscope
Moccas	V1	52.078249	-2.968827	29/08/2019	2019/08/29 20:31:47	20:31:47	Barbastella barbastellus	1	Do not publish	Registration	Wildlife Acoustics	SM2	1.5										Auto ID & Manual Verification	Kaleidoscope
Moccas	V1	52.078249	-2.968827	29/08/2019	2019/08/29 20:32:04	20:32:04	Barbastella barbastellus	1	Do not publish	Registration	Wildlife Acoustics	SM2	1.5										Auto ID & Manual Verification	Kaleidoscope
Moccas	V1	52.078249	-2.968827	29/08/2019	2019/08/29 20:32:18	20:32:18	Barbastella barbastellus	1	Do not publish	Registration	Wildlife Acoustics	SM2	1.5										Auto ID & Manual Verification	Kaleidoscope
Moccas	V1	52.078249	-2.968827	29/08/2019	2019/08/29 20:35:33	20:35:33	Barbastella barbastellus	1	Do not publish	Registration	Wildlife Acoustics	SM2	1.5										Auto ID & Manual Verification	Kaleidoscope
Moccas	V1	52.078249	-2.968827	29/08/2019	2019/08/29 20:38:10	20:38:10	Barbastella barbastellus	1	Do not publish	Registration	Wildlife Acoustics	SM2	1.5										Auto ID & Manual Verification	Kaleidoscope
Moccas	V1	52.078249	-2.968827	29/08/2019	2019/08/29 20:38:23	20:38:23	Barbastella barbastellus	1	Do not publish	Registration	Wildlife Acoustics	SM2	1.5										Auto ID & Manual Verification	Kaleidoscope
Moccas	V1	52.078249	-2.968827	29/08/2019	2019/08/29 20:52:22	20:52:22	Barbastella barbastellus	1	Do not publish	Registration	Wildlife Acoustics	SM2	1.5										Auto ID & Manual Verification	Kaleidoscope
Moccas	V1	52.078249	-2.968827	29/08/2019	2019/08/29 22:56:51	22:56:51	Barbastella barbastellus	1	Do not publish	Registration	Wildlife Acoustics	SM2	1.5										Auto ID & Manual Verification	Kaleidoscope
Moccas	V1	52.078249	-2.968827	29/08/2019	2019/08/29 23:18:23	23:18:23	Barbastella barbastellus	1	Do not publish	Registration	Wildlife Acoustics	SM2	1.5										Auto ID & Manual Verification	Kaleidoscope
Moccas	V1	52.078249	-2.968827	29/08/2019	2019/08/29 23:46:49	23:46:49	Barbastella barbastellus	1	Do not publish	Registration	Wildlife Acoustics	SM2	1.5										Auto ID & Manual Verification	Kaleidoscope
Moccas	V1	52.078249	-2.968827	29/08/2019	2019/08/29 23:54:24	23:54:24	Barbastella barbastellus	1	Do not publish	Registration	Wildlife Acoustics	SM2	1.5										Auto ID & Manual Verification	Kaleidoscope
Moccas	V1	52.078249	-2.968827	30/08/2019	2019/08/30 00:05:19	00:05:19	Barbastella barbastellus	1	Do not publish	Registration	Wildlife Acoustics	SM2	1.5										Auto ID & Manual Verification	Kaleidoscope
Moccas	V1	52.078249	-2.968827	30/08/2019	2019/08/30 00:19:36	00:19:36	Barbastella barbastellus	1	Do not publish	Registration	Wildlife Acoustics	SM2	1.5										Auto ID & Manual Verification	Kaleidoscope
Moccas	V1	52.078249	-2.968827	30/08/2019	2019/08/30 00:49:39	00:49:39	Barbastella barbastellus	1	Do not publish	Registration	Wildlife Acoustics	SM2	1.5										Auto ID & Manual Verification	Kaleidoscope
Moccas	V1	52.078249	-2.968827	30/08/2019	2019/08/30 03:29:23	03:29:23	Barbastella barbastellus	1	Do not publish	Registration	Wildlife Acoustics	SM2	1.5										Auto ID & Manual Verification	Kaleidoscope
Moccas	V1	52.078249	-2.968827	30/08/2019	2019/08/30 04:09:33	04:09:33	Barbastella barbastellus	1	Do not publish	Registration	Wildlife Acoustics	SM2	1.5										Auto ID & Manual Verification	Kaleidoscope
Moccas	V1	52.078249	-2.968827	30/08/2019	2019/08/30 04:17:53	04:17:53	Barbastella barbastellus	1	Do not publish	Registration	Wildlife Acoustics	SM2	1.5										Auto ID & Manual Verification	Kaleidoscope
Moccas	V1	52.078249	-2.968827	30/08/2019	2019/08/30 04:20:26	04:20:26	Barbastella barbastellus	1	Do not publish	Registration	Wildlife Acoustics	SM2	1.5										Auto ID & Manual Verification	Kaleidoscope
Moccas	V1	52.078249	-2.968827	30/08/2019	2019/08/30 04:25:03	04:25:03	Barbastella barbastellus	1	Do not publish	Registration	Wildlife Acoustics	SM2	1.5										Auto ID & Manual Verification	Kaleidoscope
Moccas	V1	52.078249	-2.968827	30/08/2019	2019/08/30 04:27:12	04:27:12	Barbastella barbastellus	1	Do not publish	Registration	Wildlife Acoustics	SM2	1.5										Auto ID & Manual Verification	Kaleidoscope
Moccas	V1	52.078249	-2.968827	30/08/2019	2019/08/30 04:40:57	04:40:57	Barbastella barbastellus	1	Do not publish	Registration	Wildlife Acoustics	SM2	1.5										Auto ID & Manual Verification	Kaleidoscope
Moccas	V1	52.078249	-2.968827	30/08/2019	2019/08/30 04:45:42	04:45:42	Barbastella barbastellus	1	Do not publish	Registration	Wildlife Acoustics	SM2	1.5										Auto ID & Manual Verification	Kaleidoscope
Moccas	V1	52.078249	-2.968827	30/08/2019	2019/08/30 04:48:00	04:48:00	Barbastella barbastellus	1	Do not publish	Registration	Wildlife Acoustics	SM2	1.5										Auto ID & Manual Verification	Kaleidoscope
Moccas	V1	52.078249	-2.968827	30/08/2019	2019/08/30 04:51:24	04:51:24	Barbastella barbastellus	1	Do not publish	Registration	Wildlife Acoustics	SM2	1.5										Auto ID & Manual Verification	Kaleidoscope
Moccas	V1	52.078249	-2.968827	30/08/2019	2019/08/30 04:54:23	04:54:23	Barbastella barbastellus	1	Do not publish	Registration	Wildlife Acoustics	SM2	1.5										Auto ID & Manual Verification	Kaleidoscope
Moccas	V1	52.078249	-2.968827	30/08/2019	2019/08/30 04:59:38	04:59:38	Barbastella barbastellus	1	Do not publish	Registration	Wildlife Acoustics	SM2	1.5										Auto ID & Manual Verification	Kaleidoscope
Moccas	V1	52.078249	-2.968827	30/08/2019	2019/08/30 05:17:25	05:17:25	Barbastella barbastellus	1	Do not publish	Registration	Wildlife Acoustics	SM2	1.5										Auto ID & Manual Verification	Kaleidoscope
Moccas	V1	52.078249	-2.968827	30/08/2019	2019/08/30 05:22:22	05:22:22	Barbastella barbastellus	1	Do not publish	Registration	Wildlife Acoustics	SM2	1.5										Auto ID & Manual Verification	Kaleidoscope
Moccas	V1	52.078249	-2.968827	30/08/2019	2019/08/30 05:25:30	05:25:30	Barbastella barbastellus	1	Do not publish	Registration	Wildlife Acoustics	SM2	1.5										Auto ID & Manual Verification	Kaleidoscope
Moccas	V1	52.078249	-2.968827	30/08/2019	2019/08/30 05:27:55	05:27:55	Barbastella barbastellus	1	Do not publish	Registration	Wildlife Acoustics	SM2	1.5										Auto ID & Manual Verification	Kaleidoscope
Moccas	V1	52.078249	-2.968827	30/08/2019	2019/08/30 05:28:06	05:28:06	Barbastella barbastellus	1	Do not publish	Registration	Wildlife Acoustics	SM2	1.5										Auto ID & Manual Verification	Kaleidoscope
Moccas	V1	52.078249	-2.968827	30/08/2019	2019/08/30 05:35:07	05:35:07	Barbastella barbastellus	1	Do not publish	Registration	Wildlife Acoustics	SM2	1.5										Auto ID & Manual Verification	Kaleidoscope
Moccas	V1	52.078249	-2.968827	30/08/2019	2019/08/30 05:39:42	05:39:42	Barbastella barbastellus	1	Do not publish	Registration	Wildlife Acoustics	SM2	1.5										Auto ID & Manual Verification	Kaleidoscope
Moccas	V1	52.078249	-2.968827	30/08/2019	2019/08/30 05:40:08	05:40:08	Barbastella barbastellus	1	Do not publish	Registration	Wildlife Acoustics	SM2	1.5										Auto ID & Manual Verification	Kaleidoscope
Moccas	V1	52.078249	-2.968827	30/08/2019	2019/08/30 05:40:14	05:40:14	Barbastella barbastellus	1	Do not publish	Registration	Wildlife Acoustics	SM2	1.5										Auto ID & Manual Verification	Kaleidoscope
Moccas	V1	52.078249	-2.968827	30/08/2019	2019/08/30 05:40:19	05:40:19	Barbastella barbastellus	1	Do not publish	Registration	Wildlife Acoustics	SM2	1.5										Auto ID & Manual Verification	Kaleidoscope
Moccas	V1	52.078249	-2.968827	30/08/2019	2019/08/30 05:40:25	05:40:25	Barbastella barbastellus	1	Do not publish	Registration	Wildlife Acoustics	SM2	1.5										Auto ID & Manual Verification	Kaleidoscope
Moccas	V1	52.078249	-2.968827	30/08/2019	2019/08/30 05:40:29	05:40:29	Barbastella barbastellus	1	Do not publish	Registration	Wildlife Acoustics	SM2	1.5										Auto ID & Manual Verification	Kaleidoscope
Moccas	V1	52.078249	-2.968827	30/08/2019	2019/08/30 05:40:41	05:40:41	Barbastella barbastellus	1	Do not publish	Registration	Wildlife Acoustics	SM2	1.5										Auto ID & Manual Verification	Kaleidoscope
Moccas	V1	52.078249	-2.968827	30/08/2019	2019/08/30 05:42:59	05:42:59	Barbastella barbastellus	1	Do not publish	Registration	Wildlife Acoustics	SM2	1.5										Auto ID & Manual Verification	Kaleidoscope
Moccas	V1	52.078249	-2.968827	30/08/2019	2019/08/30 05:44:56	05:44:56	Barbastella barbastellus	1	Do not publish	Registration	Wildlife Acoustics	SM2	1.5										Auto ID & Manual Verification	Kaleidoscope
Moccas	V1	52.078249	-2.968827	30/08/2019	2019/08/30 05:46:32	05:46:32	Barbastella barbastellus	1	Do not publish	Registration	Wildlife Acoustics	SM2	1.5										Auto ID & Manual Verification	Kaleidoscope
Moccas	V1	52.078249	-2.968827	30/08/2019	2019/08/30 05:47:57	05:47:57	Barbastella barbastellus	1	Do not publish	Registration	Wildlife Acoustics	SM2	1.5										Auto ID & Manual Verification	Kaleidoscope
Moccas	V1	52.078249	-2.968827	30/08/2019	2019/08/30 05:51:52	05:51:52	Barbastella barbastellus	1	Do not publish	Registration	Wildlife Acoustics	SM2	1.5										Auto ID & Manual Verification	Kaleidoscope
Moccas	V1	52.078249	-2.968827	30/08/2019	2019/08/30 20:24:20	20:24:20	Barbastella barbastellus	1	Do not publish	Registration	Wildlife Acoustics	SM2	1.5										Auto ID & Manual Verification	Kaleidoscope
Moccas	V1	52.078249	-2.968827	30/08/2019	2019/08/30 20:24:35	20:24:35	Barbastella barbastellus	1	Do not publish	Registration	Wildlife Acoustics	SM2	1.5										Auto ID & Manual Verification	Kaleidoscope
Moccas	V1	52.078249	-2.968827	30/08/2019	2019/08/30 20:24:42	20:24:42	Barbastella barbastellus	1	Do not publish	Registration	Wildlife Acoustics	SM2	1.5										Auto ID & Manual Verification	Kaleidoscope
Moccas	V1	52.078249	-2.968827	30/08/2019	2019/08/30 20:24:51	20:24:51	Barbastella barbastellus	1	Do not publish	Registration	Wildlife Acoustics	SM2	1.5										Auto ID & Manual Verification	Kaleidoscope
Moccas	V1	52.078249	-2.968827	30/08/2019	2019/08/30 20:25:26	20:25:26	Barbastella barbastellus	1	Do not publish	Registration	Wildlife Acoustics	SM2	1.5										Auto ID & Manual Verification	Kaleidoscope
Moccas	V1	52.078249	-2.968827	30/08/2019	2019/08/30 20:25:38	20:25:38	Barbastella barbastellus	1	Do not publish	Registration	Wildlife Acoustics	SM2	1.5										Auto ID & Manual Verification	Kaleidoscope
Moccas	V1	52.078249	-2.968827	30/08/2019	2019/08/30 20:25:57	20:25:57	Barbastella barbastellus	1	Do not publish	Registration	Wildlife Acoustics	SM2	1.5										Auto ID & Manual Verification	Kaleidoscope
Moccas	V1	52.078249	-2.968827	30/08/2019	2019/08/30 20:26:20	20:26:20	Barbastella barbastellus	1	Do not publish	Registration	Wildlife Acoustics	SM2	1.5										Auto ID & Manual Verification	Kaleidoscope
Moccas	V1	52.078249	-2.968827	30/08/2019	2019/08/30 20:26:34	20:26:34	Barbastella barbastellus	1	Do not publish	Registration	Wildlife Acoustics	SM2	1.5										Auto ID & Manual Verification	Kaleidoscope
Moccas	V1	52.078249	-2.968827	30/08/2019	2019/08/30 20:26:48	20:26:48	Barbastella barbastellus	1	Do not publish	Registration	Wildlife Acoustics	SM2	1.5										Auto ID & Manual Verification	Kaleidoscope
Moccas	V1	52.078249	-2.968827	30/08/2019	2019/08/30 20:26:55	20:26:55	Barbastella barbastellus	1	Do not publish	Registration	Wildlife Acoustics	SM2	1.5										Auto ID & Manual Verification	Kaleidoscope
Moccas	V1	52.078249	-2.968827	30/08/2019	2019/08/30 20:27:05	20:27:05	Barbastella barbastellus	1	Do not publish	Registration	Wildlife Acoustics	SM2	1.5										Auto ID & Manual Verification	Kaleidoscope
Moccas	V1	52.078249	-2.968827	30/08/2019	2019/08/30 20:27:26	20:27:26	Barbastella barbastellus	1	Do not publish	Registration	Wildlife Acoustics	SM2	1.5										Auto ID & Manual Verification	Kaleidoscope
Moccas	V1	52.078249	-2.968827	30/08/2019	2019/08/30 20:27:32	20:27:32	Barbastella barbastellus	1	Do not publish	Registration	Wildlife Acoustics	SM2	1.5										Auto ID & Manual Verification	Kaleidoscope
Moccas	V1	52.078249	-2.968827	30/08/2019	2019/08/30 20:27:44	20:27:44	Barbastella barbastellus	1	Do not publish	Registration	Wildlife Acoustics	SM2	1.5										Auto ID & Manual Verification	Kaleidoscope
Moccas	V1	52.078249	-2.968827	30/08/2019	2019/08/30 20:27:53	20:27:53	Barbastella barbastellus	1	Do not publish	Registration	Wildlife Acoustics	SM2	1.5										Auto ID & Manual Verification	Kaleidoscope
Moccas	V1	52.078249	-2.968827	30/08/2019	2019/08/30 20:28:18	20:28:18	Barbastella barbastellus	1	Do not publish	Registration	Wildlife Acoustics	SM2	1.5										Auto ID & Manual Verification	Kaleidoscope
Moccas	V1	52.078249	-2.968827	30/08/2019	2019/08/30 20:29:27	20:29:27	Barbastella barbastellus	1	Do not publish	Registration	Wildlife Acoustics	SM2	1.5										Auto ID & Manual Verification	Kaleidoscope
Moccas	V1	52.078249	-2.968827	30/08/2019	2019/08/30 20:31:11	20:31:11	Barbastella barbastellus	1	Do not publish	Registration	Wildlife Acoustics	SM2	1.5										Auto ID & Manual Verification	Kaleidoscope
Moccas	V1	52.078249	-2.968827	30/08/2019	2019/08/30 20:33:00	20:33:00	Barbastella barbastellus	1	Do not publish	Registration	Wildlife Acoustics	SM2	1.5										Auto ID & Manual Verification	Kaleidoscope
Moccas	V1	52.078249	-2.968827	30/08/2019	2019/08/30 20:33:05	20:33:05	Barbastella barbastellus	1	Do not publish	Registration	Wildlife Acoustics	SM2	1.5										Auto ID & Manual Verification	Kaleidoscope
Moccas	V1	52.078249	-2.968827	30/08/2019	2019/08/30 20:33:28	20:33:28	Barbastella barbastellus	1	Do not publish	Registration	Wildlife Acoustics	SM2	1.5										Auto ID & Manual Verification	Kaleidoscope
Moccas	V1	52.078249	-2.968827	30/08/2019	2019/08/30 20:33:54	20:33:54	Barbastella barbastellus	1	Do not publish	Registration	Wildlife Acoustics	SM2	1.5										Auto ID & Manual Verification	Kaleidoscope
Moccas	V1	52.078249	-2.968827	30/08/2019	2019/08/30 20:34:14	20:34:14	Barbastella barbastellus	1	Do not publish	Registration	Wildlife Acoustics	SM2	1.5										Auto ID & Manual Verification	Kaleidoscope
Moccas	V1	52.078249	-2.968827	30/08/2019	2019/08/30 20:34:29	20:34:29	Barbastella barbastellus	1	Do not publish	Registration	Wildlife Acoustics	SM2	1.5										Auto ID & Manual Verification	Kaleidoscope
Moccas	V1	52.078249	-2.968827	30/08/2019	2019/08/30 20:34:34	20:34:34	Barbastella barbastellus	1	Do not publish	Registration	Wildlife Acoustics	SM2	1.5										Auto ID & Manual Verification	Kaleidoscope
Moccas	V1	52.078249	-2.968827	30/08/2019	2019/08/30 20:34:43	20:34:43	Barbastella barbastellus	1	Do not publish	Registration	Wildlife Acoustics	SM2	1.5										Auto ID & Manual Verification	Kaleidoscope
Moccas	V1	52.078249	-2.968827	30/08/2019	2019/08/30 20:34:51	20:34:51	Barbastella barbastellus	1	Do not publish	Registration	Wildlife Acoustics	SM2	1.5										Auto ID & Manual Verification	Kaleidoscope
Moccas	V1	52.078249	-2.968827	30/08/2019	2019/08/30 20:34:58	20:34:58	Barbastella barbastellus	1	Do not publish	Registration	Wildlife Acoustics	SM2	1.5										Auto ID & Manual Verification	Kaleidoscope
Moccas	V1	52.078249	-2.968827	30/08/2019	2019/08/30 20:35:01	20:35:01	Barbastella barbastellus	1	Do not publish	Registration	Wildlife Acoustics	SM2	1.5										Auto ID & Manual Verification	Kaleidoscope
Moccas	V1	52.078249	-2.968827	30/08/2019	2019/08/30 20:35:13	20:35:13	Barbastella barbastellus	1	Do not publish	Registration	Wildlife Acoustics	SM2	1.5										Auto ID & Manual Verification	Kaleidoscope
Moccas	V1	52.078249	-2.968827	30/08/2019	2019/08/30 20:35:37	20:35:37	Barbastella barbastellus	1	Do not publish	Registration	Wildlife Acoustics	SM2	1.5										Auto ID & Manual Verification	Kaleidoscope
Moccas	V1	52.078249	-2.968827	30/08/2019	2019/08/30 20:37:27	20:37:27	Barbastella barbastellus	1	Do not publish	Registration	Wildlife Acoustics	SM2	1.5										Auto ID & Manual Verification	Kaleidoscope
Moccas	V1	52.078249	-2.968827	30/08/2019	2019/08/30 20:40:46	20:40:46	Barbastella barbastellus	1	Do not publish	Registration	Wildlife Acoustics	SM2	1.5										Auto ID & Manual Verification	Kaleidoscope
Moccas	V1	52.078249	-2.968827	30/08/2019	2019/08/30 20:41:34	20:41:34	Barbastella barbastellus	1	Do not publish	Registration	Wildlife Acoustics	SM2	1.5										Auto ID & Manual Verification	Kaleidoscope
Moccas	V1	52.078249	-2.968827	30/08/2019	2019/08/30 20:47:03	20:47:03	Barbastella barbastellus	1	Do not publish	Registration	Wildlife Acoustics	SM2	1.5										Auto ID & Manual Verification	Kaleidoscope
Moccas	V1	52.078249	-2.968827	30/08/2019	2019/08/30 20:52:27	20:52:27	Barbastella barbastellus	1	Do not publish	Registration	Wildlife Acoustics	SM2	1.5										Auto ID & Manual Verification	Kaleidoscope
Moccas	V1	52.078249	-2.968827	30/08/2019	2019/08/30 22:33:43	22:33:43	Barbastella barbastellus	1	Do not publish	Registration	Wildlife Acoustics	SM2	1.5										Auto ID & Manual Verification	Kaleidoscope
Moccas	V1	52.078249	-2.968827	30/08/2019	2019/08/30 23:04:14	23:04:14	Barbastella barbastellus	1	Do not publish	Registration	Wildlife Acoustics	SM2	1.5										Auto ID & Manual Verification	Kaleidoscope
Moccas	V1	52.078249	-2.968827	30/08/2019	2019/08/30 23:20:05	23:20:05	Barbastella barbastellus	1	Do not publish	Registration	Wildlife Acoustics	SM2	1.5										Auto ID & Manual Verification	Kaleidoscope
Moccas	V1	52.078249	-2.968827	31/08/2019	2019/08/31 01:03:56	01:03:56	Barbastella barbastellus	1	Do not publish	Registration	Wildlife Acoustics	SM2	1.5										Auto ID & Manual Verification	Kaleidoscope
Moccas	V1	52.078249	-2.968827	31/08/2019	2019/08/31 03:58:40	03:58:40	Barbastella barbastellus	1	Do not publish	Registration	Wildlife Acoustics	SM2	1.5										Auto ID & Manual Verification	Kaleidoscope
Moccas	V1	52.078249	-2.968827	31/08/2019	2019/08/31 04:41:34	04:41:34	Barbastella barbastellus	1	Do not publish	Registration	Wildlife Acoustics	SM2	1.5										Auto ID & Manual Verification	Kaleidoscope
Moccas	V1	52.078249	-2.968827	31/08/2019	2019/08/31 04:45:15	04:45:15	Barbastella barbastellus	1	Do not publish	Registration	Wildlife Acoustics	SM2	1.5										Auto ID & Manual Verification	Kaleidoscope
Moccas	V1	52.078249	-2.968827	31/08/2019	2019/08/31 04:50:39	04:50:39	Barbastella barbastellus	1	Do not publish	Registration	Wildlife Acoustics	SM2	1.5										Auto ID & Manual Verification	Kaleidoscope
Moccas	V1	52.078249	-2.968827	31/08/2019	2019/08/31 04:54:57	04:54:57	Barbastella barbastellus	1	Do not publish	Registration	Wildlife Acoustics	SM2	1.5										Auto ID & Manual Verification	Kaleidoscope
Moccas	V1	52.078249	-2.968827	31/08/2019	2019/08/31 04:55:33	04:55:33	Barbastella barbastellus	1	Do not publish	Registration	Wildlife Acoustics	SM2	1.5										Auto ID & Manual Verification	Kaleidoscope
Moccas	V1	52.078249	-2.968827	31/08/2019	2019/08/31 05:07:16	05:07:16	Barbastella barbastellus	1	Do not publish	Registration	Wildlife Acoustics	SM2	1.5										Auto ID & Manual Verification	Kaleidoscope
Moccas	V1	52.078249	-2.968827	31/08/2019	2019/08/31 05:22:48	05:22:48	Barbastella barbastellus	1	Do not publish	Registration	Wildlife Acoustics	SM2	1.5										Auto ID & Manual Verification	Kaleidoscope
Moccas	V1	52.078249	-2.968827	31/08/2019	2019/08/31 05:26:00	05:26:00	Barbastella barbastellus	1	Do not publish	Registration	Wildlife Acoustics	SM2	1.5										Auto ID & Manual Verification	Kaleidoscope
Moccas	V1	52.078249	-2.968827	31/08/2019	2019/08/31 05:27:42	05:27:42	Barbastella barbastellus	1	Do not publish	Registration	Wildlife Acoustics	SM2	1.5										Auto ID & Manual Verification	Kaleidoscope
Moccas	V1	52.078249	-2.968827	31/08/2019	2019/08/31 05:27:51	05:27:51	Barbastella barbastellus	1	Do not publish	Registration	Wildlife Acoustics	SM2	1.5										Auto ID & Manual Verification	Kaleidoscope
Moccas	V1	52.078249	-2.968827	31/08/2019	2019/08/31 05:28:44	05:28:44	Barbastella barbastellus	1	Do not publish	Registration	Wildlife Acoustics	SM2	1.5										Auto ID & Manual Verification	Kaleidoscope
Moccas	V1	52.078249	-2.968827	31/08/2019	2019/08/31 05:33:54	05:33:54	Barbastella barbastellus	1	Do not publish	Registration	Wildlife Acoustics	SM2	1.5										Auto ID & Manual Verification	Kaleidoscope
Moccas	V1	52.078249	-2.968827	31/08/2019	2019/08/31 05:33:58	05:33:58	Barbastella barbastellus	1	Do not publish	Registration	Wildlife Acoustics	SM2	1.5										Auto ID & Manual Verification	Kaleidoscope
Moccas	V1	52.078249	-2.968827	31/08/2019	2019/08/31 05:34:16	05:34:16	Barbastella barbastellus	1	Do not publish	Registration	Wildlife Acoustics	SM2	1.5										Auto ID & Manual Verification	Kaleidoscope
Moccas	V1	52.078249	-2.968827	31/08/2019	2019/08/31 05:45:10	05:45:10	Barbastella barbastellus	1	Do not publish	Registration	Wildlife Acoustics	SM2	1.5										Auto ID & Manual Verification	Kaleidoscope
Moccas	V1	52.078249	-2.968827	31/08/2019	2019/08/31 05:55:15	05:55:15	Barbastella barbastellus	1	Do not publish	Registration	Wildlife Acoustics	SM2	1.5										Auto ID & Manual Verification	Kaleidoscope
Moccas	V1	52.078249	-2.968827	31/08/2019	2019/08/31 20:22:26	20:22:26	Barbastella barbastellus	1	Do not publish	Registration	Wildlife Acoustics	SM2	1.5										Auto ID & Manual Verification	Kaleidoscope
Moccas	V1	52.078249	-2.968827	31/08/2019	2019/08/31 20:23:31	20:23:31	Barbastella barbastellus	1	Do not publish	Registration	Wildlife Acoustics	SM2	1.5										Auto ID & Manual Verification	Kaleidoscope
Moccas	V1	52.078249	-2.968827	31/08/2019	2019/08/31 20:23:40	20:23:40	Barbastella barbastellus	1	Do not publish	Registration	Wildlife Acoustics	SM2	1.5										Auto ID & Manual Verification	Kaleidoscope
Moccas	V1	52.078249	-2.968827	31/08/2019	2019/08/31 20:23:48	20:23:48	Barbastella barbastellus	1	Do not publish	Registration	Wildlife Acoustics	SM2	1.5										Auto ID & Manual Verification	Kaleidoscope
Moccas	V1	52.078249	-2.968827	31/08/2019	2019/08/31 20:24:06	20:24:06	Barbastella barbastellus	1	Do not publish	Registration	Wildlife Acoustics	SM2	1.5										Auto ID & Manual Verification	Kaleidoscope
Moccas	V1	52.078249	-2.968827	31/08/2019	2019/08/31 20:24:11	20:24:11	Barbastella barbastellus	1	Do not publish	Registration	Wildlife Acoustics	SM2	1.5										Auto ID & Manual Verification	Kaleidoscope
Moccas	V1	52.078249	-2.968827	31/08/2019	2019/08/31 20:24:21	20:24:21	Barbastella barbastellus	1	Do not publish	Registration	Wildlife Acoustics	SM2	1.5										Auto ID & Manual Verification	Kaleidoscope
Moccas	V1	52.078249	-2.968827	31/08/2019	2019/08/31 20:24:46	20:24:46	Barbastella barbastellus	1	Do not publish	Registration	Wildlife Acoustics	SM2	1.5										Auto ID & Manual Verification	Kaleidoscope
Moccas	V1	52.078249	-2.968827	31/08/2019	2019/08/31 20:25:04	20:25:04	Barbastella barbastellus	1	Do not publish	Registration	Wildlife Acoustics	SM2	1.5										Auto ID & Manual Verification	Kaleidoscope
Moccas	V1	52.078249	-2.968827	31/08/2019	2019/08/31 20:25:27	20:25:27	Barbastella barbastellus	1	Do not publish	Registration	Wildlife Acoustics	SM2	1.5										Auto ID & Manual Verification	Kaleidoscope
Moccas	V1	52.078249	-2.968827	31/08/2019	2019/08/31 20:28:41	20:28:41	Barbastella barbastellus	1	Do not publish	Registration	Wildlife Acoustics	SM2	1.5										Auto ID & Manual Verification	Kaleidoscope
Moccas	V1	52.078249	-2.968827	31/08/2019	2019/08/31 20:32:17	20:32:17	Barbastella barbastellus	1	Do not publish	Registration	Wildlife Acoustics	SM2	1.5										Auto ID & Manual Verification	Kaleidoscope
Moccas	V1	52.078249	-2.968827	31/08/2019	2019/08/31 20:34:16	20:34:16	Barbastella barbastellus	1	Do not publish	Registration	Wildlife Acoustics	SM2	1.5										Auto ID & Manual Verification	Kaleidoscope
Moccas	V1	52.078249	-2.968827	31/08/2019	2019/08/31 20:44:38	20:44:38	Barbastella barbastellus	1	Do not publish	Registration	Wildlife Acoustics	SM2	1.5										Auto ID & Manual Verification	Kaleidoscope
Moccas	V1	52.078249	-2.968827	31/08/2019	2019/08/31 22:27:51	22:27:51	Barbastella barbastellus	1	Do not publish	Registration	Wildlife Acoustics	SM2	1.5										Auto ID & Manual Verification	Kaleidoscope
Moccas	V1	52.078249	-2.968827	31/08/2019	2019/08/31 22:31:44	22:31:44	Barbastella barbastellus	1	Do not publish	Registration	Wildlife Acoustics	SM2	1.5										Auto ID & Manual Verification	Kaleidoscope
Moccas	V1	52.078249	-2.968827	31/08/2019	2019/08/31 22:32:08	22:32:08	Barbastella barbastellus	1	Do not publish	Registration	Wildlife Acoustics	SM2	1.5										Auto ID & Manual Verification	Kaleidoscope
Moccas	V1	52.078249	-2.968827	31/08/2019	2019/08/31 22:45:26	22:45:26	Barbastella barbastellus	1	Do not publish	Registration	Wildlife Acoustics	SM2	1.5										Auto ID & Manual Verification	Kaleidoscope
Moccas	V1	52.078249	-2.968827	31/08/2019	2019/08/31 22:57:25	22:57:25	Barbastella barbastellus	1	Do not publish	Registration	Wildlife Acoustics	SM2	1.5										Auto ID & Manual Verification	Kaleidoscope
Moccas	V1	52.078249	-2.968827	31/08/2019	2019/08/31 23:00:38	23:00:38	Barbastella barbastellus	1	Do not publish	Registration	Wildlife Acoustics	SM2	1.5										Auto ID & Manual Verification	Kaleidoscope
Moccas	V1	52.078249	-2.968827	31/08/2019	2019/08/31 23:11:17	23:11:17	Barbastella barbastellus	1	Do not publish	Registration	Wildlife Acoustics	SM2	1.5										Auto ID & Manual Verification	Kaleidoscope
Moccas	V1	52.078249	-2.968827	31/08/2019	2019/08/31 23:19:17	23:19:17	Barbastella barbastellus	1	Do not publish	Registration	Wildlife Acoustics	SM2	1.5										Auto ID & Manual Verification	Kaleidoscope
Moccas	V1	52.078249	-2.968827	31/08/2019	2019/08/31 23:19:30	23:19:30	Barbastella barbastellus	1	Do not publish	Registration	Wildlife Acoustics	SM2	1.5										Auto ID & Manual Verification	Kaleidoscope
Moccas	V1	52.078249	-2.968827	31/08/2019	2019/08/31 23:20:50	23:20:50	Barbastella barbastellus	1	Do not publish	Registration	Wildlife Acoustics	SM2	1.5										Auto ID & Manual Verification	Kaleidoscope
Moccas	V1	52.078249	-2.968827	31/08/2019	2019/08/31 23:25:39	23:25:39	Barbastella barbastellus	1	Do not publish	Registration	Wildlife Acoustics	SM2	1.5										Auto ID & Manual Verification	Kaleidoscope
Moccas	V1	52.078249	-2.968827	31/08/2019	2019/08/31 23:36:30	23:36:30	Barbastella barbastellus	1	Do not publish	Registration	Wildlife Acoustics	SM2	1.5										Auto ID & Manual Verification	Kaleidoscope
Moccas	V1	52.078249	-2.968827	01/09/2019	2019/09/01 00:13:36	00:13:36	Barbastella barbastellus	1	Do not publish	Registration	Wildlife Acoustics	SM2	1.5										Auto ID & Manual Verification	Kaleidoscope
Moccas	V1	52.078249	-2.968827	01/09/2019	2019/09/01 00:13:45	00:13:45	Barbastella barbastellus	1	Do not publish	Registration	Wildlife Acoustics	SM2	1.5										Auto ID & Manual Verification	Kaleidoscope
Moccas	V1	52.078249	-2.968827	01/09/2019	2019/09/01 00:40:55	00:40:55	Barbastella barbastellus	1	Do not publish	Registration	Wildlife Acoustics	SM2	1.5										Auto ID & Manual Verification	Kaleidoscope
Moccas	V1	52.078249	-2.968827	01/09/2019	2019/09/01 01:33:58	01:33:58	Barbastella barbastellus	1	Do not publish	Registration	Wildlife Acoustics	SM2	1.5										Auto ID & Manual Verification	Kaleidoscope
Moccas	V1	52.078249	-2.968827	01/09/2019	2019/09/01 02:18:33	02:18:33	Barbastella barbastellus	1	Do not publish	Registration	Wildlife Acoustics	SM2	1.5										Auto ID & Manual Verification	Kaleidoscope
Moccas	V1	52.078249	-2.968827	01/09/2019	2019/09/01 02:27:35	02:27:35	Barbastella barbastellus	1	Do not publish	Registration	Wildlife Acoustics	SM2	1.5										Auto ID & Manual Verification	Kaleidoscope
Moccas	V1	52.078249	-2.968827	01/09/2019	2019/09/01 02:28:26	02:28:26	Barbastella barbastellus	1	Do not publish	Registration	Wildlife Acoustics	SM2	1.5										Auto ID & Manual Verification	Kaleidoscope
Moccas	V1	52.078249	-2.968827	01/09/2019	2019/09/01 02:39:58	02:39:58	Barbastella barbastellus	1	Do not publish	Registration	Wildlife Acoustics	SM2	1.5										Auto ID & Manual Verification	Kaleidoscope
Moccas	V1	52.078249	-2.968827	01/09/2019	2019/09/01 03:07:28	03:07:28	Barbastella barbastellus	1	Do not publish	Registration	Wildlife Acoustics	SM2	1.5										Auto ID & Manual Verification	Kaleidoscope
Moccas	V1	52.078249	-2.968827	01/09/2019	2019/09/01 03:07:50	03:07:50	Barbastella barbastellus	1	Do not publish	Registration	Wildlife Acoustics	SM2	1.5										Auto ID & Manual Verification	Kaleidoscope
Moccas	V1	52.078249	-2.968827	01/09/2019	2019/09/01 03:29:33	03:29:33	Barbastella barbastellus	1	Do not publish	Registration	Wildlife Acoustics	SM2	1.5										Auto ID & Manual Verification	Kaleidoscope
Moccas	V1	52.078249	-2.968827	01/09/2019	2019/09/01 03:33:22	03:33:22	Barbastella barbastellus	1	Do not publish	Registration	Wildlife Acoustics	SM2	1.5										Auto ID & Manual Verification	Kaleidoscope
Moccas	V1	52.078249	-2.968827	01/09/2019	2019/09/01 04:26:44	04:26:44	Barbastella barbastellus	1	Do not publish	Registration	Wildlife Acoustics	SM2	1.5										Auto ID & Manual Verification	Kaleidoscope
Moccas	V1	52.078249	-2.968827	01/09/2019	2019/09/01 04:33:48	04:33:48	Barbastella barbastellus	1	Do not publish	Registration	Wildlife Acoustics	SM2	1.5										Auto ID & Manual Verification	Kaleidoscope
Moccas	V1	52.078249	-2.968827	01/09/2019	2019/09/01 04:35:01	04:35:01	Barbastella barbastellus	1	Do not publish	Registration	Wildlife Acoustics	SM2	1.5										Auto ID & Manual Verification	Kaleidoscope
Moccas	V1	52.078249	-2.968827	01/09/2019	2019/09/01 04:49:47	04:49:47	Barbastella barbastellus	1	Do not publish	Registration	Wildlife Acoustics	SM2	1.5										Auto ID & Manual Verification	Kaleidoscope
Moccas	V1	52.078249	-2.968827	01/09/2019	2019/09/01 04:50:58	04:50:58	Barbastella barbastellus	1	Do not publish	Registration	Wildlife Acoustics	SM2	1.5										Auto ID & Manual Verification	Kaleidoscope
Moccas	V1	52.078249	-2.968827	01/09/2019	2019/09/01 04:51:58	04:51:58	Barbastella barbastellus	1	Do not publish	Registration	Wildlife Acoustics	SM2	1.5										Auto ID & Manual Verification	Kaleidoscope
Moccas	V1	52.078249	-2.968827	01/09/2019	2019/09/01 04:52:45	04:52:45	Barbastella barbastellus	1	Do not publish	Registration	Wildlife Acoustics	SM2	1.5										Auto ID & Manual Verification	Kaleidoscope
Moccas	V1	52.078249	-2.968827	01/09/2019	2019/09/01 04:56:51	04:56:51	Barbastella barbastellus	1	Do not publish	Registration	Wildlife Acoustics	SM2	1.5										Auto ID & Manual Verification	Kaleidoscope
Moccas	V1	52.078249	-2.968827	01/09/2019	2019/09/01 04:59:02	04:59:02	Barbastella barbastellus	1	Do not publish	Registration	Wildlife Acoustics	SM2	1.5										Auto ID & Manual Verification	Kaleidoscope
Moccas	V1	52.078249	-2.968827	01/09/2019	2019/09/01 04:59:48	04:59:48	Barbastella barbastellus	1	Do not publish	Registration	Wildlife Acoustics	SM2	1.5										Auto ID & Manual Verification	Kaleidoscope
Moccas	V1	52.078249	-2.968827	01/09/2019	2019/09/01 05:03:23	05:03:23	Barbastella barbastellus	1	Do not publish	Registration	Wildlife Acoustics	SM2	1.5										Auto ID & Manual Verification	Kaleidoscope
Moccas	V1	52.078249	-2.968827	01/09/2019	2019/09/01 05:13:57	05:13:57	Barbastella barbastellus	1	Do not publish	Registration	Wildlife Acoustics	SM2	1.5										Auto ID & Manual Verification	Kaleidoscope
Moccas	V1	52.078249	-2.968827	01/09/2019	2019/09/01 05:14:55	05:14:55	Barbastella barbastellus	1	Do not publish	Registration	Wildlife Acoustics	SM2	1.5										Auto ID & Manual Verification	Kaleidoscope
Moccas	V1	52.078249	-2.968827	01/09/2019	2019/09/01 05:15:26	05:15:26	Barbastella barbastellus	1	Do not publish	Registration	Wildlife Acoustics	SM2	1.5										Auto ID & Manual Verification	Kaleidoscope
Moccas	V1	52.078249	-2.968827	01/09/2019	2019/09/01 05:15:40	05:15:40	Barbastella barbastellus	1	Do not publish	Registration	Wildlife Acoustics	SM2	1.5										Auto ID & Manual Verification	Kaleidoscope
Moccas	V1	52.078249	-2.968827	01/09/2019	2019/09/01 05:17:41	05:17:41	Barbastella barbastellus	1	Do not publish	Registration	Wildlife Acoustics	SM2	1.5										Auto ID & Manual Verification	Kaleidoscope
Moccas	V1	52.078249	-2.968827	01/09/2019	2019/09/01 05:23:45	05:23:45	Barbastella barbastellus	1	Do not publish	Registration	Wildlife Acoustics	SM2	1.5										Auto ID & Manual Verification	Kaleidoscope
Moccas	V1	52.078249	-2.968827	01/09/2019	2019/09/01 05:31:50	05:31:50	Barbastella barbastellus	1	Do not publish	Registration	Wildlife Acoustics	SM2	1.5										Auto ID & Manual Verification	Kaleidoscope
Moccas	V1	52.078249	-2.968827	01/09/2019	2019/09/01 05:33:02	05:33:02	Barbastella barbastellus	1	Do not publish	Registration	Wildlife Acoustics	SM2	1.5										Auto ID & Manual Verification	Kaleidoscope
Moccas	V1	52.078249	-2.968827	01/09/2019	2019/09/01 05:42:04	05:42:04	Barbastella barbastellus	1	Do not publish	Registration	Wildlife Acoustics	SM2	1.5										Auto ID & Manual Verification	Kaleidoscope
Moccas	V1	52.078249	-2.968827	01/09/2019	2019/09/01 05:42:08	05:42:08	Barbastella barbastellus	1	Do not publish	Registration	Wildlife Acoustics	SM2	1.5										Auto ID & Manual Verification	Kaleidoscope
Moccas	W1	52.081016	-2.967096	29/08/2019	2019/08/29 20:27:17	20:27:17	Barbastella barbastellus	1	Do not publish	Registration	Wildlife Acoustics	SM2	1.5										Auto ID & Manual Verification	Kaleidoscope
Moccas	W1	52.081016	-2.967096	29/08/2019	2019/08/29 20:28:31	20:28:31	Barbastella barbastellus	1	Do not publish	Registration	Wildlife Acoustics	SM2	1.5										Auto ID & Manual Verification	Kaleidoscope
Moccas	W1	52.081016	-2.967096	29/08/2019	2019/08/29 20:29:09	20:29:09	Barbastella barbastellus	1	Do not publish	Registration	Wildlife Acoustics	SM2	1.5										Auto ID & Manual Verification	Kaleidoscope
Moccas	W1	52.081016	-2.967096	29/08/2019	2019/08/29 20:29:20	20:29:20	Barbastella barbastellus	1	Do not publish	Registration	Wildlife Acoustics	SM2	1.5										Auto ID & Manual Verification	Kaleidoscope
Moccas	W1	52.081016	-2.967096	29/08/2019	2019/08/29 20:37:11	20:37:11	Barbastella barbastellus	1	Do not publish	Registration	Wildlife Acoustics	SM2	1.5										Auto ID & Manual Verification	Kaleidoscope
Moccas	W1	52.081016	-2.967096	29/08/2019	2019/08/29 20:46:45	20:46:45	Barbastella barbastellus	1	Do not publish	Registration	Wildlife Acoustics	SM2	1.5										Auto ID & Manual Verification	Kaleidoscope
Moccas	W1	52.081016	-2.967096	29/08/2019	2019/08/29 21:45:25	21:45:25	Barbastella barbastellus	1	Do not publish	Registration	Wildlife Acoustics	SM2	1.5										Auto ID & Manual Verification	Kaleidoscope
Moccas	W1	52.081016	-2.967096	30/08/2019	2019/08/30 20:31:30	20:31:30	Barbastella barbastellus	1	Do not publish	Registration	Wildlife Acoustics	SM2	1.5										Auto ID & Manual Verification	Kaleidoscope
Moccas	W1	52.081016	-2.967096	30/08/2019	2019/08/30 20:40:33	20:40:33	Barbastella barbastellus	1	Do not publish	Registration	Wildlife Acoustics	SM2	1.5										Auto ID & Manual Verification	Kaleidoscope
Moccas	W1	52.081016	-2.967096	30/08/2019	2019/08/30 22:24:02	22:24:02	Barbastella barbastellus	1	Do not publish	Registration	Wildlife Acoustics	SM2	1.5										Auto ID & Manual Verification	Kaleidoscope
Moccas	W1	52.081016	-2.967096	30/08/2019	2019/08/30 22:24:10	22:24:10	Barbastella barbastellus	1	Do not publish	Registration	Wildlife Acoustics	SM2	1.5										Auto ID & Manual Verification	Kaleidoscope
Moccas	W1	52.081016	-2.967096	30/08/2019	2019/08/30 22:59:07	22:59:07	Barbastella barbastellus	1	Do not publish	Registration	Wildlife Acoustics	SM2	1.5										Auto ID & Manual Verification	Kaleidoscope
Moccas	W1	52.081016	-2.967096	31/08/2019	2019/08/31 04:15:58	04:15:58	Barbastella barbastellus	1	Do not publish	Registration	Wildlife Acoustics	SM2	1.5										Auto ID & Manual Verification	Kaleidoscope
Moccas	W1	52.081016	-2.967096	31/08/2019	2019/08/31 20:25:09	20:25:09	Barbastella barbastellus	1	Do not publish	Registration	Wildlife Acoustics	SM2	1.5										Auto ID & Manual Verification	Kaleidoscope
Moccas	W1	52.081016	-2.967096	31/08/2019	2019/08/31 20:25:52	20:25:52	Barbastella barbastellus	1	Do not publish	Registration	Wildlife Acoustics	SM2	1.5										Auto ID & Manual Verification	Kaleidoscope
Moccas	W1	52.081016	-2.967096	31/08/2019	2019/08/31 20:26:29	20:26:29	Barbastella barbastellus	1	Do not publish	Registration	Wildlife Acoustics	SM2	1.5										Auto ID & Manual Verification	Kaleidoscope
Moccas	W1	52.081016	-2.967096	31/08/2019	2019/08/31 20:45:58	20:45:58	Barbastella barbastellus	1	Do not publish	Registration	Wildlife Acoustics	SM2	1.5										Auto ID & Manual Verification	Kaleidoscope
Moccas	W1	52.081016	-2.967096	31/08/2019	2019/08/31 22:17:22	22:17:22	Barbastella barbastellus	1	Do not publish	Registration	Wildlife Acoustics	SM2	1.5										Auto ID & Manual Verification	Kaleidoscope
Moccas	W1	52.081016	-2.967096	01/09/2019	2019/09/01 00:28:38	00:28:38	Barbastella barbastellus	1	Do not publish	Registration	Wildlife Acoustics	SM2	1.5										Auto ID & Manual Verification	Kaleidoscope
Moccas	W1	52.081016	-2.967096	01/09/2019	2019/09/01 01:12:03	01:12:03	Barbastella barbastellus	1	Do not publish	Registration	Wildlife Acoustics	SM2	1.5										Auto ID & Manual Verification	Kaleidoscope
Moccas	W1	52.081016	-2.967096	01/09/2019	2019/09/01 02:03:12	02:03:12	Barbastella barbastellus	1	Do not publish	Registration	Wildlife Acoustics	SM2	1.5										Auto ID & Manual Verification	Kaleidoscope
Moccas	W1	52.081016	-2.967096	01/09/2019	2019/09/01 02:04:56	02:04:56	Barbastella barbastellus	1	Do not publish	Registration	Wildlife Acoustics	SM2	1.5										Auto ID & Manual Verification	Kaleidoscope
Moccas	W1	52.081016	-2.967096	01/09/2019	2019/09/01 02:06:38	02:06:38	Barbastella barbastellus	1	Do not publish	Registration	Wildlife Acoustics	SM2	1.5										Auto ID & Manual Verification	Kaleidoscope
Moccas	C3	52.080604	-2.964032	29/08/2019	2019/08/29 23:03:57	23:03:57	Barbastella barbastellus	1	Do not publish	Registration	Wildlife Acoustics	SM2	1.5										Auto ID & Manual Verification	Kaleidoscope
Moccas	C3	52.080604	-2.964032	29/08/2019	2019/08/29 23:17:44	23:17:44	Barbastella barbastellus	1	Do not publish	Registration	Wildlife Acoustics	SM2	1.5										Auto ID & Manual Verification	Kaleidoscope
Moccas	C3	52.080604	-2.964032	30/08/2019	2019/08/30 02:27:57	02:27:57	Barbastella barbastellus	1	Do not publish	Registration	Wildlife Acoustics	SM2	1.5										Auto ID & Manual Verification	Kaleidoscope
Moccas	C3	52.080604	-2.964032	30/08/2019	2019/08/30 04:40:39	04:40:39	Barbastella barbastellus	1	Do not publish	Registration	Wildlife Acoustics	SM2	1.5										Auto ID & Manual Verification	Kaleidoscope
Moccas	C3	52.080604	-2.964032	30/08/2019	2019/08/30 04:43:22	04:43:22	Barbastella barbastellus	1	Do not publish	Registration	Wildlife Acoustics	SM2	1.5										Auto ID & Manual Verification	Kaleidoscope
Moccas	C3	52.080604	-2.964032	30/08/2019	2019/08/30 04:47:53	04:47:53	Barbastella barbastellus	1	Do not publish	Registration	Wildlife Acoustics	SM2	1.5										Auto ID & Manual Verification	Kaleidoscope
Moccas	C3	52.080604	-2.964032	30/08/2019	2019/08/30 04:52:54	04:52:54	Barbastella barbastellus	1	Do not publish	Registration	Wildlife Acoustics	SM2	1.5										Auto ID & Manual Verification	Kaleidoscope
Moccas	C3	52.080604	-2.964032	30/08/2019	2019/08/30 05:03:22	05:03:22	Barbastella barbastellus	1	Do not publish	Registration	Wildlife Acoustics	SM2	1.5										Auto ID & Manual Verification	Kaleidoscope
Moccas	C3	52.080604	-2.964032	30/08/2019	2019/08/30 05:13:11	05:13:11	Barbastella barbastellus	1	Do not publish	Registration	Wildlife Acoustics	SM2	1.5										Auto ID & Manual Verification	Kaleidoscope
Moccas	D3	52.075896	-2.95661	29/08/2019	2019/08/29 20:36:15	20:36:15	Barbastella barbastellus	1	Do not publish	Registration	Wildlife Acoustics	SM2	1.5										Auto ID & Manual Verification	Kaleidoscope
Moccas	D3	52.075896	-2.95661	29/08/2019	2019/08/29 22:23:37	22:23:37	Barbastella barbastellus	1	Do not publish	Registration	Wildlife Acoustics	SM2	1.5										Auto ID & Manual Verification	Kaleidoscope
Moccas	D3	52.075896	-2.95661	29/08/2019	2019/08/29 22:23:43	22:23:43	Barbastella barbastellus	1	Do not publish	Registration	Wildlife Acoustics	SM2	1.5										Auto ID & Manual Verification	Kaleidoscope
Moccas	D3	52.075896	-2.95661	29/08/2019	2019/08/29 22:23:59	22:23:59	Barbastella barbastellus	1	Do not publish	Registration	Wildlife Acoustics	SM2	1.5										Auto ID & Manual Verification	Kaleidoscope
Moccas	D3	52.075896	-2.95661	29/08/2019	2019/08/29 22:24:22	22:24:22	Barbastella barbastellus	1	Do not publish	Registration	Wildlife Acoustics	SM2	1.5										Auto ID & Manual Verification	Kaleidoscope
Moccas	D3	52.075896	-2.95661	29/08/2019	2019/08/29 22:24:44	22:24:44	Barbastella barbastellus	1	Do not publish	Registration	Wildlife Acoustics	SM2	1.5										Auto ID & Manual Verification	Kaleidoscope
Moccas	D3	52.075896	-2.95661	29/08/2019	2019/08/29 22:24:58	22:24:58	Barbastella barbastellus	1	Do not publish	Registration	Wildlife Acoustics	SM2	1.5										Auto ID & Manual Verification	Kaleidoscope
Moccas	D3	52.075896	-2.95661	29/08/2019	2019/08/29 22:25:04	22:25:04	Barbastella barbastellus	1	Do not publish	Registration	Wildlife Acoustics	SM2	1.5										Auto ID & Manual Verification	Kaleidoscope
Moccas	D3	52.075896	-2.95661	29/08/2019	2019/08/29 22:25:10	22:25:10	Barbastella barbastellus	1	Do not publish	Registration	Wildlife Acoustics	SM2	1.5										Auto ID & Manual Verification	Kaleidoscope
Moccas	D3	52.075896	-2.95661	29/08/2019	2019/08/29 22:27:10	22:27:10	Barbastella barbastellus	1	Do not publish	Registration	Wildlife Acoustics	SM2	1.5										Auto ID & Manual Verification	Kaleidoscope
Moccas	D3	52.075896	-2.95661	29/08/2019	2019/08/29 22:27:22	22:27:22	Barbastella barbastellus	1	Do not publish	Registration	Wildlife Acoustics	SM2	1.5										Auto ID & Manual Verification	Kaleidoscope
Moccas	D3	52.075896	-2.95661	29/08/2019	2019/08/29 22:27:30	22:27:30	Barbastella barbastellus	1	Do not publish	Registration	Wildlife Acoustics	SM2	1.5										Auto ID & Manual Verification	Kaleidoscope
Moccas	D3	52.075896	-2.95661	29/08/2019	2019/08/29 22:27:37	22:27:37	Barbastella barbastellus	1	Do not publish	Registration	Wildlife Acoustics	SM2	1.5										Auto ID & Manual Verification	Kaleidoscope
Moccas	D3	52.075896	-2.95661	29/08/2019	2019/08/29 22:27:42	22:27:42	Barbastella barbastellus	1	Do not publish	Registration	Wildlife Acoustics	SM2	1.5										Auto ID & Manual Verification	Kaleidoscope
Moccas	D3	52.075896	-2.95661	29/08/2019	2019/08/29 22:27:57	22:27:57	Barbastella barbastellus	1	Do not publish	Registration	Wildlife Acoustics	SM2	1.5										Auto ID & Manual Verification	Kaleidoscope
Moccas	D3	52.075896	-2.95661	29/08/2019	2019/08/29 22:28:17	22:28:17	Barbastella barbastellus	1	Do not publish	Registration	Wildlife Acoustics	SM2	1.5										Auto ID & Manual Verification	Kaleidoscope
Moccas	D3	52.075896	-2.95661	29/08/2019	2019/08/29 22:28:23	22:28:23	Barbastella barbastellus	1	Do not publish	Registration	Wildlife Acoustics	SM2	1.5										Auto ID & Manual Verification	Kaleidoscope
Moccas	D3	52.075896	-2.95661	29/08/2019	2019/08/29 22:28:31	22:28:31	Barbastella barbastellus	1	Do not publish	Registration	Wildlife Acoustics	SM2	1.5										Auto ID & Manual Verification	Kaleidoscope
Moccas	D3	52.075896	-2.95661	29/08/2019	2019/08/29 22:28:36	22:28:36	Barbastella barbastellus	1	Do not publish	Registration	Wildlife Acoustics	SM2	1.5										Auto ID & Manual Verification	Kaleidoscope
Moccas	D3	52.075896	-2.95661	29/08/2019	2019/08/29 22:32:13	22:32:13	Barbastella barbastellus	1	Do not publish	Registration	Wildlife Acoustics	SM2	1.5										Auto ID & Manual Verification	Kaleidoscope
Moccas	D3	52.075896	-2.95661	29/08/2019	2019/08/29 22:35:38	22:35:38	Barbastella barbastellus	1	Do not publish	Registration	Wildlife Acoustics	SM2	1.5										Auto ID & Manual Verification	Kaleidoscope
Moccas	D3	52.075896	-2.95661	29/08/2019	2019/08/29 22:35:47	22:35:47	Barbastella barbastellus	1	Do not publish	Registration	Wildlife Acoustics	SM2	1.5										Auto ID & Manual Verification	Kaleidoscope
Moccas	D3	52.075896	-2.95661	29/08/2019	2019/08/29 22:35:57	22:35:57	Barbastella barbastellus	1	Do not publish	Registration	Wildlife Acoustics	SM2	1.5										Auto ID & Manual Verification	Kaleidoscope
Moccas	D3	52.075896	-2.95661	29/08/2019	2019/08/29 22:36:27	22:36:27	Barbastella barbastellus	1	Do not publish	Registration	Wildlife Acoustics	SM2	1.5										Auto ID & Manual Verification	Kaleidoscope
Moccas	D3	52.075896	-2.95661	29/08/2019	2019/08/29 22:36:34	22:36:34	Barbastella barbastellus	1	Do not publish	Registration	Wildlife Acoustics	SM2	1.5										Auto ID & Manual Verification	Kaleidoscope
Moccas	D3	52.075896	-2.95661	29/08/2019	2019/08/29 22:36:41	22:36:41	Barbastella barbastellus	1	Do not publish	Registration	Wildlife Acoustics	SM2	1.5										Auto ID & Manual Verification	Kaleidoscope
Moccas	D3	52.075896	-2.95661	29/08/2019	2019/08/29 22:36:47	22:36:47	Barbastella barbastellus	1	Do not publish	Registration	Wildlife Acoustics	SM2	1.5										Auto ID & Manual Verification	Kaleidoscope
Moccas	D3	52.075896	-2.95661	29/08/2019	2019/08/29 22:36:54	22:36:54	Barbastella barbastellus	1	Do not publish	Registration	Wildlife Acoustics	SM2	1.5										Auto ID & Manual Verification	Kaleidoscope
Moccas	D3	52.075896	-2.95661	29/08/2019	2019/08/29 22:37:01	22:37:01	Barbastella barbastellus	1	Do not publish	Registration	Wildlife Acoustics	SM2	1.5										Auto ID & Manual Verification	Kaleidoscope
Moccas	D3	52.075896	-2.95661	29/08/2019	2019/08/29 22:37:23	22:37:23	Barbastella barbastellus	1	Do not publish	Registration	Wildlife Acoustics	SM2	1.5										Auto ID & Manual Verification	Kaleidoscope
Moccas	D3	52.075896	-2.95661	29/08/2019	2019/08/29 22:37:27	22:37:27	Barbastella barbastellus	1	Do not publish	Registration	Wildlife Acoustics	SM2	1.5										Auto ID & Manual Verification	Kaleidoscope
Moccas	D3	52.075896	-2.95661	29/08/2019	2019/08/29 22:47:22	22:47:22	Barbastella barbastellus	1	Do not publish	Registration	Wildlife Acoustics	SM2	1.5										Auto ID & Manual Verification	Kaleidoscope
Moccas	D3	52.075896	-2.95661	29/08/2019	2019/08/29 22:47:41	22:47:41	Barbastella barbastellus	1	Do not publish	Registration	Wildlife Acoustics	SM2	1.5										Auto ID & Manual Verification	Kaleidoscope
Moccas	D3	52.075896	-2.95661	29/08/2019	2019/08/29 22:47:51	22:47:51	Barbastella barbastellus	1	Do not publish	Registration	Wildlife Acoustics	SM2	1.5										Auto ID & Manual Verification	Kaleidoscope
Moccas	D3	52.075896	-2.95661	29/08/2019	2019/08/29 22:47:56	22:47:56	Barbastella barbastellus	1	Do not publish	Registration	Wildlife Acoustics	SM2	1.5										Auto ID & Manual Verification	Kaleidoscope
Moccas	D3	52.075896	-2.95661	29/08/2019	2019/08/29 22:48:01	22:48:01	Barbastella barbastellus	1	Do not publish	Registration	Wildlife Acoustics	SM2	1.5										Auto ID & Manual Verification	Kaleidoscope
Moccas	D3	52.075896	-2.95661	29/08/2019	2019/08/29 22:56:56	22:56:56	Barbastella barbastellus	1	Do not publish	Registration	Wildlife Acoustics	SM2	1.5										Auto ID & Manual Verification	Kaleidoscope
Moccas	D3	52.075896	-2.95661	29/08/2019	2019/08/29 22:57:18	22:57:18	Barbastella barbastellus	1	Do not publish	Registration	Wildlife Acoustics	SM2	1.5										Auto ID & Manual Verification	Kaleidoscope
Moccas	D3	52.075896	-2.95661	29/08/2019	2019/08/29 22:57:25	22:57:25	Barbastella barbastellus	1	Do not publish	Registration	Wildlife Acoustics	SM2	1.5										Auto ID & Manual Verification	Kaleidoscope
Moccas	D3	52.075896	-2.95661	29/08/2019	2019/08/29 22:57:36	22:57:36	Barbastella barbastellus	1	Do not publish	Registration	Wildlife Acoustics	SM2	1.5										Auto ID & Manual Verification	Kaleidoscope
Moccas	D3	52.075896	-2.95661	29/08/2019	2019/08/29 23:14:33	23:14:33	Barbastella barbastellus	1	Do not publish	Registration	Wildlife Acoustics	SM2	1.5										Auto ID & Manual Verification	Kaleidoscope
Moccas	D3	52.075896	-2.95661	29/08/2019	2019/08/29 23:14:39	23:14:39	Barbastella barbastellus	1	Do not publish	Registration	Wildlife Acoustics	SM2	1.5										Auto ID & Manual Verification	Kaleidoscope
Moccas	D3	52.075896	-2.95661	29/08/2019	2019/08/29 23:14:52	23:14:52	Barbastella barbastellus	1	Do not publish	Registration	Wildlife Acoustics	SM2	1.5										Auto ID & Manual Verification	Kaleidoscope
Moccas	D3	52.075896	-2.95661	29/08/2019	2019/08/29 23:15:02	23:15:02	Barbastella barbastellus	1	Do not publish	Registration	Wildlife Acoustics	SM2	1.5										Auto ID & Manual Verification	Kaleidoscope
Moccas	D3	52.075896	-2.95661	29/08/2019	2019/08/29 23:15:09	23:15:09	Barbastella barbastellus	1	Do not publish	Registration	Wildlife Acoustics	SM2	1.5										Auto ID & Manual Verification	Kaleidoscope
Moccas	D3	52.075896	-2.95661	29/08/2019	2019/08/29 23:15:21	23:15:21	Barbastella barbastellus	1	Do not publish	Registration	Wildlife Acoustics	SM2	1.5										Auto ID & Manual Verification	Kaleidoscope
Moccas	D3	52.075896	-2.95661	29/08/2019	2019/08/29 23:15:26	23:15:26	Barbastella barbastellus	1	Do not publish	Registration	Wildlife Acoustics	SM2	1.5										Auto ID & Manual Verification	Kaleidoscope
Moccas	D3	52.075896	-2.95661	29/08/2019	2019/08/29 23:15:47	23:15:47	Barbastella barbastellus	1	Do not publish	Registration	Wildlife Acoustics	SM2	1.5										Auto ID & Manual Verification	Kaleidoscope
Moccas	D3	52.075896	-2.95661	29/08/2019	2019/08/29 23:15:58	23:15:58	Barbastella barbastellus	1	Do not publish	Registration	Wildlife Acoustics	SM2	1.5										Auto ID & Manual Verification	Kaleidoscope
Moccas	D3	52.075896	-2.95661	29/08/2019	2019/08/29 23:16:05	23:16:05	Barbastella barbastellus	1	Do not publish	Registration	Wildlife Acoustics	SM2	1.5										Auto ID & Manual Verification	Kaleidoscope
Moccas	D3	52.075896	-2.95661	30/08/2019	2019/08/30 00:01:51	00:01:51	Barbastella barbastellus	1	Do not publish	Registration	Wildlife Acoustics	SM2	1.5										Auto ID & Manual Verification	Kaleidoscope
Moccas	D3	52.075896	-2.95661	30/08/2019	2019/08/30 00:02:11	00:02:11	Barbastella barbastellus	1	Do not publish	Registration	Wildlife Acoustics	SM2	1.5										Auto ID & Manual Verification	Kaleidoscope
Moccas	D3	52.075896	-2.95661	30/08/2019	2019/08/30 00:16:23	00:16:23	Barbastella barbastellus	1	Do not publish	Registration	Wildlife Acoustics	SM2	1.5										Auto ID & Manual Verification	Kaleidoscope
Moccas	D3	52.075896	-2.95661	30/08/2019	2019/08/30 00:16:41	00:16:41	Barbastella barbastellus	1	Do not publish	Registration	Wildlife Acoustics	SM2	1.5										Auto ID & Manual Verification	Kaleidoscope
Moccas	D3	52.075896	-2.95661	30/08/2019	2019/08/30 00:16:56	00:16:56	Barbastella barbastellus	1	Do not publish	Registration	Wildlife Acoustics	SM2	1.5										Auto ID & Manual Verification	Kaleidoscope
Moccas	D3	52.075896	-2.95661	30/08/2019	2019/08/30 00:17:28	00:17:28	Barbastella barbastellus	1	Do not publish	Registration	Wildlife Acoustics	SM2	1.5										Auto ID & Manual Verification	Kaleidoscope
Moccas	D3	52.075896	-2.95661	30/08/2019	2019/08/30 00:17:35	00:17:35	Barbastella barbastellus	1	Do not publish	Registration	Wildlife Acoustics	SM2	1.5										Auto ID & Manual Verification	Kaleidoscope
Moccas	D3	52.075896	-2.95661	30/08/2019	2019/08/30 00:17:49	00:17:49	Barbastella barbastellus	1	Do not publish	Registration	Wildlife Acoustics	SM2	1.5										Auto ID & Manual Verification	Kaleidoscope
Moccas	D3	52.075896	-2.95661	30/08/2019	2019/08/30 00:44:02	00:44:02	Barbastella barbastellus	1	Do not publish	Registration	Wildlife Acoustics	SM2	1.5										Auto ID & Manual Verification	Kaleidoscope
Moccas	D3	52.075896	-2.95661	30/08/2019	2019/08/30 00:44:18	00:44:18	Barbastella barbastellus	1	Do not publish	Registration	Wildlife Acoustics	SM2	1.5										Auto ID & Manual Verification	Kaleidoscope
Moccas	D3	52.075896	-2.95661	30/08/2019	2019/08/30 00:44:30	00:44:30	Barbastella barbastellus	1	Do not publish	Registration	Wildlife Acoustics	SM2	1.5										Auto ID & Manual Verification	Kaleidoscope
Moccas	D3	52.075896	-2.95661	30/08/2019	2019/08/30 00:44:52	00:44:52	Barbastella barbastellus	1	Do not publish	Registration	Wildlife Acoustics	SM2	1.5										Auto ID & Manual Verification	Kaleidoscope
Moccas	D3	52.075896	-2.95661	30/08/2019	2019/08/30 00:45:01	00:45:01	Barbastella barbastellus	1	Do not publish	Registration	Wildlife Acoustics	SM2	1.5										Auto ID & Manual Verification	Kaleidoscope
Moccas	D3	52.075896	-2.95661	30/08/2019	2019/08/30 00:45:21	00:45:21	Barbastella barbastellus	1	Do not publish	Registration	Wildlife Acoustics	SM2	1.5										Auto ID & Manual Verification	Kaleidoscope
Moccas	D3	52.075896	-2.95661	30/08/2019	2019/08/30 00:45:37	00:45:37	Barbastella barbastellus	1	Do not publish	Registration	Wildlife Acoustics	SM2	1.5										Auto ID & Manual Verification	Kaleidoscope
Moccas	D3	52.075896	-2.95661	30/08/2019	2019/08/30 00:45:59	00:45:59	Barbastella barbastellus	1	Do not publish	Registration	Wildlife Acoustics	SM2	1.5										Auto ID & Manual Verification	Kaleidoscope
Moccas	D3	52.075896	-2.95661	30/08/2019	2019/08/30 00:46:06	00:46:06	Barbastella barbastellus	1	Do not publish	Registration	Wildlife Acoustics	SM2	1.5										Auto ID & Manual Verification	Kaleidoscope
Moccas	D3	52.075896	-2.95661	30/08/2019	2019/08/30 00:46:12	00:46:12	Barbastella barbastellus	1	Do not publish	Registration	Wildlife Acoustics	SM2	1.5										Auto ID & Manual Verification	Kaleidoscope
Moccas	D3	52.075896	-2.95661	30/08/2019	2019/08/30 00:46:36	00:46:36	Barbastella barbastellus	1	Do not publish	Registration	Wildlife Acoustics	SM2	1.5										Auto ID & Manual Verification	Kaleidoscope
Moccas	D3	52.075896	-2.95661	30/08/2019	2019/08/30 00:46:44	00:46:44	Barbastella barbastellus	1	Do not publish	Registration	Wildlife Acoustics	SM2	1.5										Auto ID & Manual Verification	Kaleidoscope
Moccas	D3	52.075896	-2.95661	30/08/2019	2019/08/30 00:46:48	00:46:48	Barbastella barbastellus	1	Do not publish	Registration	Wildlife Acoustics	SM2	1.5										Auto ID & Manual Verification	Kaleidoscope
Moccas	D3	52.075896	-2.95661	30/08/2019	2019/08/30 00:47:03	00:47:03	Barbastella barbastellus	1	Do not publish	Registration	Wildlife Acoustics	SM2	1.5										Auto ID & Manual Verification	Kaleidoscope
Moccas	D3	52.075896	-2.95661	30/08/2019	2019/08/30 00:47:12	00:47:12	Barbastella barbastellus	1	Do not publish	Registration	Wildlife Acoustics	SM2	1.5										Auto ID & Manual Verification	Kaleidoscope
Moccas	D3	52.075896	-2.95661	30/08/2019	2019/08/30 00:47:17	00:47:17	Barbastella barbastellus	1	Do not publish	Registration	Wildlife Acoustics	SM2	1.5										Auto ID & Manual Verification	Kaleidoscope
Moccas	D3	52.075896	-2.95661	30/08/2019	2019/08/30 00:47:23	00:47:23	Barbastella barbastellus	1	Do not publish	Registration	Wildlife Acoustics	SM2	1.5										Auto ID & Manual Verification	Kaleidoscope
Moccas	D3	52.075896	-2.95661	30/08/2019	2019/08/30 00:47:38	00:47:38	Barbastella barbastellus	1	Do not publish	Registration	Wildlife Acoustics	SM2	1.5										Auto ID & Manual Verification	Kaleidoscope
Moccas	D3	52.075896	-2.95661	30/08/2019	2019/08/30 00:47:52	00:47:52	Barbastella barbastellus	1	Do not publish	Registration	Wildlife Acoustics	SM2	1.5										Auto ID & Manual Verification	Kaleidoscope
Moccas	D3	52.075896	-2.95661	30/08/2019	2019/08/30 00:48:04	00:48:04	Barbastella barbastellus	1	Do not publish	Registration	Wildlife Acoustics	SM2	1.5										Auto ID & Manual Verification	Kaleidoscope
Moccas	D3	52.075896	-2.95661	30/08/2019	2019/08/30 00:48:15	00:48:15	Barbastella barbastellus	1	Do not publish	Registration	Wildlife Acoustics	SM2	1.5										Auto ID & Manual Verification	Kaleidoscope
Moccas	D3	52.075896	-2.95661	30/08/2019	2019/08/30 00:49:31	00:49:31	Barbastella barbastellus	1	Do not publish	Registration	Wildlife Acoustics	SM2	1.5										Auto ID & Manual Verification	Kaleidoscope
Moccas	D3	52.075896	-2.95661	30/08/2019	2019/08/30 00:49:56	00:49:56	Barbastella barbastellus	1	Do not publish	Registration	Wildlife Acoustics	SM2	1.5										Auto ID & Manual Verification	Kaleidoscope
Moccas	D3	52.075896	-2.95661	30/08/2019	2019/08/30 00:50:03	00:50:03	Barbastella barbastellus	1	Do not publish	Registration	Wildlife Acoustics	SM2	1.5										Auto ID & Manual Verification	Kaleidoscope
Moccas	D3	52.075896	-2.95661	30/08/2019	2019/08/30 00:50:11	00:50:11	Barbastella barbastellus	1	Do not publish	Registration	Wildlife Acoustics	SM2	1.5										Auto ID & Manual Verification	Kaleidoscope
Moccas	D3	52.075896	-2.95661	30/08/2019	2019/08/30 00:50:23	00:50:23	Barbastella barbastellus	1	Do not publish	Registration	Wildlife Acoustics	SM2	1.5										Auto ID & Manual Verification	Kaleidoscope
Moccas	D3	52.075896	-2.95661	30/08/2019	2019/08/30 00:50:28	00:50:28	Barbastella barbastellus	1	Do not publish	Registration	Wildlife Acoustics	SM2	1.5										Auto ID & Manual Verification	Kaleidoscope
Moccas	D3	52.075896	-2.95661	30/08/2019	2019/08/30 00:50:38	00:50:38	Barbastella barbastellus	1	Do not publish	Registration	Wildlife Acoustics	SM2	1.5										Auto ID & Manual Verification	Kaleidoscope
Moccas	D3	52.075896	-2.95661	30/08/2019	2019/08/30 00:50:48	00:50:48	Barbastella barbastellus	1	Do not publish	Registration	Wildlife Acoustics	SM2	1.5										Auto ID & Manual Verification	Kaleidoscope
Moccas	D3	52.075896	-2.95661	30/08/2019	2019/08/30 00:51:03	00:51:03	Barbastella barbastellus	1	Do not publish	Registration	Wildlife Acoustics	SM2	1.5										Auto ID & Manual Verification	Kaleidoscope
Moccas	D3	52.075896	-2.95661	30/08/2019	2019/08/30 00:51:15	00:51:15	Barbastella barbastellus	1	Do not publish	Registration	Wildlife Acoustics	SM2	1.5										Auto ID & Manual Verification	Kaleidoscope
Moccas	D3	52.075896	-2.95661	30/08/2019	2019/08/30 00:51:40	00:51:40	Barbastella barbastellus	1	Do not publish	Registration	Wildlife Acoustics	SM2	1.5										Auto ID & Manual Verification	Kaleidoscope
Moccas	D3	52.075896	-2.95661	30/08/2019	2019/08/30 00:51:59	00:51:59	Barbastella barbastellus	1	Do not publish	Registration	Wildlife Acoustics	SM2	1.5										Auto ID & Manual Verification	Kaleidoscope
Moccas	D3	52.075896	-2.95661	30/08/2019	2019/08/30 00:53:54	00:53:54	Barbastella barbastellus	1	Do not publish	Registration	Wildlife Acoustics	SM2	1.5										Auto ID & Manual Verification	Kaleidoscope
Moccas	D3	52.075896	-2.95661	30/08/2019	2019/08/30 00:54:09	00:54:09	Barbastella barbastellus	1	Do not publish	Registration	Wildlife Acoustics	SM2	1.5										Auto ID & Manual Verification	Kaleidoscope
Moccas	D3	52.075896	-2.95661	30/08/2019	2019/08/30 00:54:26	00:54:26	Barbastella barbastellus	1	Do not publish	Registration	Wildlife Acoustics	SM2	1.5										Auto ID & Manual Verification	Kaleidoscope
Moccas	D3	52.075896	-2.95661	30/08/2019	2019/08/30 00:54:39	00:54:39	Barbastella barbastellus	1	Do not publish	Registration	Wildlife Acoustics	SM2	1.5										Auto ID & Manual Verification	Kaleidoscope
Moccas	D3	52.075896	-2.95661	30/08/2019	2019/08/30 00:54:44	00:54:44	Barbastella barbastellus	1	Do not publish	Registration	Wildlife Acoustics	SM2	1.5										Auto ID & Manual Verification	Kaleidoscope
Moccas	D3	52.075896	-2.95661	30/08/2019	2019/08/30 00:54:50	00:54:50	Barbastella barbastellus	1	Do not publish	Registration	Wildlife Acoustics	SM2	1.5										Auto ID & Manual Verification	Kaleidoscope
Moccas	D3	52.075896	-2.95661	30/08/2019	2019/08/30 00:54:58	00:54:58	Barbastella barbastellus	1	Do not publish	Registration	Wildlife Acoustics	SM2	1.5										Auto ID & Manual Verification	Kaleidoscope
Moccas	D3	52.075896	-2.95661	30/08/2019	2019/08/30 00:55:05	00:55:05	Barbastella barbastellus	1	Do not publish	Registration	Wildlife Acoustics	SM2	1.5										Auto ID & Manual Verification	Kaleidoscope
Moccas	D3	52.075896	-2.95661	30/08/2019	2019/08/30 00:55:10	00:55:10	Barbastella barbastellus	1	Do not publish	Registration	Wildlife Acoustics	SM2	1.5										Auto ID & Manual Verification	Kaleidoscope
Moccas	D3	52.075896	-2.95661	30/08/2019	2019/08/30 00:55:21	00:55:21	Barbastella barbastellus	1	Do not publish	Registration	Wildlife Acoustics	SM2	1.5										Auto ID & Manual Verification	Kaleidoscope
Moccas	D3	52.075896	-2.95661	30/08/2019	2019/08/30 00:55:29	00:55:29	Barbastella barbastellus	1	Do not publish	Registration	Wildlife Acoustics	SM2	1.5										Auto ID & Manual Verification	Kaleidoscope
Moccas	D3	52.075896	-2.95661	30/08/2019	2019/08/30 00:55:35	00:55:35	Barbastella barbastellus	1	Do not publish	Registration	Wildlife Acoustics	SM2	1.5										Auto ID & Manual Verification	Kaleidoscope
Moccas	D3	52.075896	-2.95661	30/08/2019	2019/08/30 00:55:45	00:55:45	Barbastella barbastellus	1	Do not publish	Registration	Wildlife Acoustics	SM2	1.5										Auto ID & Manual Verification	Kaleidoscope
Moccas	D3	52.075896	-2.95661	30/08/2019	2019/08/30 00:56:11	00:56:11	Barbastella barbastellus	1	Do not publish	Registration	Wildlife Acoustics	SM2	1.5										Auto ID & Manual Verification	Kaleidoscope
Moccas	D3	52.075896	-2.95661	30/08/2019	2019/08/30 00:56:33	00:56:33	Barbastella barbastellus	1	Do not publish	Registration	Wildlife Acoustics	SM2	1.5										Auto ID & Manual Verification	Kaleidoscope
Moccas	D3	52.075896	-2.95661	30/08/2019	2019/08/30 00:56:47	00:56:47	Barbastella barbastellus	1	Do not publish	Registration	Wildlife Acoustics	SM2	1.5										Auto ID & Manual Verification	Kaleidoscope
Moccas	D3	52.075896	-2.95661	30/08/2019	2019/08/30 00:57:53	00:57:53	Barbastella barbastellus	1	Do not publish	Registration	Wildlife Acoustics	SM2	1.5										Auto ID & Manual Verification	Kaleidoscope
Moccas	D3	52.075896	-2.95661	30/08/2019	2019/08/30 00:58:01	00:58:01	Barbastella barbastellus	1	Do not publish	Registration	Wildlife Acoustics	SM2	1.5										Auto ID & Manual Verification	Kaleidoscope
Moccas	D3	52.075896	-2.95661	30/08/2019	2019/08/30 00:58:10	00:58:10	Barbastella barbastellus	1	Do not publish	Registration	Wildlife Acoustics	SM2	1.5										Auto ID & Manual Verification	Kaleidoscope
Moccas	D3	52.075896	-2.95661	30/08/2019	2019/08/30 00:58:27	00:58:27	Barbastella barbastellus	1	Do not publish	Registration	Wildlife Acoustics	SM2	1.5										Auto ID & Manual Verification	Kaleidoscope
Moccas	D3	52.075896	-2.95661	30/08/2019	2019/08/30 00:58:40	00:58:40	Barbastella barbastellus	1	Do not publish	Registration	Wildlife Acoustics	SM2	1.5										Auto ID & Manual Verification	Kaleidoscope
Moccas	D3	52.075896	-2.95661	30/08/2019	2019/08/30 00:58:55	00:58:55	Barbastella barbastellus	1	Do not publish	Registration	Wildlife Acoustics	SM2	1.5										Auto ID & Manual Verification	Kaleidoscope
Moccas	D3	52.075896	-2.95661	30/08/2019	2019/08/30 00:59:16	00:59:16	Barbastella barbastellus	1	Do not publish	Registration	Wildlife Acoustics	SM2	1.5										Auto ID & Manual Verification	Kaleidoscope
Moccas	D3	52.075896	-2.95661	30/08/2019	2019/08/30 00:59:33	00:59:33	Barbastella barbastellus	1	Do not publish	Registration	Wildlife Acoustics	SM2	1.5										Auto ID & Manual Verification	Kaleidoscope
Moccas	D3	52.075896	-2.95661	30/08/2019	2019/08/30 00:59:46	00:59:46	Barbastella barbastellus	1	Do not publish	Registration	Wildlife Acoustics	SM2	1.5										Auto ID & Manual Verification	Kaleidoscope
Moccas	D3	52.075896	-2.95661	30/08/2019	2019/08/30 01:00:35	01:00:35	Barbastella barbastellus	1	Do not publish	Registration	Wildlife Acoustics	SM2	1.5										Auto ID & Manual Verification	Kaleidoscope
Moccas	D3	52.075896	-2.95661	30/08/2019	2019/08/30 01:00:42	01:00:42	Barbastella barbastellus	1	Do not publish	Registration	Wildlife Acoustics	SM2	1.5										Auto ID & Manual Verification	Kaleidoscope
Moccas	D3	52.075896	-2.95661	30/08/2019	2019/08/30 01:00:57	01:00:57	Barbastella barbastellus	1	Do not publish	Registration	Wildlife Acoustics	SM2	1.5										Auto ID & Manual Verification	Kaleidoscope
Moccas	D3	52.075896	-2.95661	30/08/2019	2019/08/30 01:01:07	01:01:07	Barbastella barbastellus	1	Do not publish	Registration	Wildlife Acoustics	SM2	1.5										Auto ID & Manual Verification	Kaleidoscope
Moccas	D3	52.075896	-2.95661	30/08/2019	2019/08/30 01:01:14	01:01:14	Barbastella barbastellus	1	Do not publish	Registration	Wildlife Acoustics	SM2	1.5										Auto ID & Manual Verification	Kaleidoscope
Moccas	D3	52.075896	-2.95661	30/08/2019	2019/08/30 01:01:36	01:01:36	Barbastella barbastellus	1	Do not publish	Registration	Wildlife Acoustics	SM2	1.5										Auto ID & Manual Verification	Kaleidoscope
Moccas	D3	52.075896	-2.95661	30/08/2019	2019/08/30 01:02:28	01:02:28	Barbastella barbastellus	1	Do not publish	Registration	Wildlife Acoustics	SM2	1.5										Auto ID & Manual Verification	Kaleidoscope
Moccas	D3	52.075896	-2.95661	30/08/2019	2019/08/30 01:02:36	01:02:36	Barbastella barbastellus	1	Do not publish	Registration	Wildlife Acoustics	SM2	1.5										Auto ID & Manual Verification	Kaleidoscope
Moccas	D3	52.075896	-2.95661	30/08/2019	2019/08/30 01:02:46	01:02:46	Barbastella barbastellus	1	Do not publish	Registration	Wildlife Acoustics	SM2	1.5										Auto ID & Manual Verification	Kaleidoscope
Moccas	D3	52.075896	-2.95661	30/08/2019	2019/08/30 01:03:00	01:03:00	Barbastella barbastellus	1	Do not publish	Registration	Wildlife Acoustics	SM2	1.5										Auto ID & Manual Verification	Kaleidoscope
Moccas	D3	52.075896	-2.95661	30/08/2019	2019/08/30 01:03:27	01:03:27	Barbastella barbastellus	1	Do not publish	Registration	Wildlife Acoustics	SM2	1.5										Auto ID & Manual Verification	Kaleidoscope
Moccas	D3	52.075896	-2.95661	30/08/2019	2019/08/30 01:03:40	01:03:40	Barbastella barbastellus	1	Do not publish	Registration	Wildlife Acoustics	SM2	1.5										Auto ID & Manual Verification	Kaleidoscope
Moccas	D3	52.075896	-2.95661	30/08/2019	2019/08/30 01:03:45	01:03:45	Barbastella barbastellus	1	Do not publish	Registration	Wildlife Acoustics	SM2	1.5										Auto ID & Manual Verification	Kaleidoscope
Moccas	D3	52.075896	-2.95661	30/08/2019	2019/08/30 01:23:51	01:23:51	Barbastella barbastellus	1	Do not publish	Registration	Wildlife Acoustics	SM2	1.5										Auto ID & Manual Verification	Kaleidoscope
Moccas	D3	52.075896	-2.95661	30/08/2019	2019/08/30 01:24:00	01:24:00	Barbastella barbastellus	1	Do not publish	Registration	Wildlife Acoustics	SM2	1.5										Auto ID & Manual Verification	Kaleidoscope
Moccas	D3	52.075896	-2.95661	30/08/2019	2019/08/30 01:24:06	01:24:06	Barbastella barbastellus	1	Do not publish	Registration	Wildlife Acoustics	SM2	1.5										Auto ID & Manual Verification	Kaleidoscope
Moccas	D3	52.075896	-2.95661	30/08/2019	2019/08/30 01:51:40	01:51:40	Barbastella barbastellus	1	Do not publish	Registration	Wildlife Acoustics	SM2	1.5										Auto ID & Manual Verification	Kaleidoscope
Moccas	D3	52.075896	-2.95661	30/08/2019	2019/08/30 01:51:59	01:51:59	Barbastella barbastellus	1	Do not publish	Registration	Wildlife Acoustics	SM2	1.5										Auto ID & Manual Verification	Kaleidoscope
Moccas	D3	52.075896	-2.95661	30/08/2019	2019/08/30 01:52:11	01:52:11	Barbastella barbastellus	1	Do not publish	Registration	Wildlife Acoustics	SM2	1.5										Auto ID & Manual Verification	Kaleidoscope
Moccas	D3	52.075896	-2.95661	30/08/2019	2019/08/30 01:52:36	01:52:36	Barbastella barbastellus	1	Do not publish	Registration	Wildlife Acoustics	SM2	1.5										Auto ID & Manual Verification	Kaleidoscope
Moccas	D3	52.075896	-2.95661	30/08/2019	2019/08/30 01:52:43	01:52:43	Barbastella barbastellus	1	Do not publish	Registration	Wildlife Acoustics	SM2	1.5										Auto ID & Manual Verification	Kaleidoscope
Moccas	D3	52.075896	-2.95661	30/08/2019	2019/08/30 01:53:07	01:53:07	Barbastella barbastellus	1	Do not publish	Registration	Wildlife Acoustics	SM2	1.5										Auto ID & Manual Verification	Kaleidoscope
Moccas	D3	52.075896	-2.95661	30/08/2019	2019/08/30 01:54:01	01:54:01	Barbastella barbastellus	1	Do not publish	Registration	Wildlife Acoustics	SM2	1.5										Auto ID & Manual Verification	Kaleidoscope
Moccas	D3	52.075896	-2.95661	30/08/2019	2019/08/30 01:54:31	01:54:31	Barbastella barbastellus	1	Do not publish	Registration	Wildlife Acoustics	SM2	1.5										Auto ID & Manual Verification	Kaleidoscope
Moccas	D3	52.075896	-2.95661	30/08/2019	2019/08/30 01:55:01	01:55:01	Barbastella barbastellus	1	Do not publish	Registration	Wildlife Acoustics	SM2	1.5										Auto ID & Manual Verification	Kaleidoscope
Moccas	D3	52.075896	-2.95661	30/08/2019	2019/08/30 01:55:30	01:55:30	Barbastella barbastellus	1	Do not publish	Registration	Wildlife Acoustics	SM2	1.5										Auto ID & Manual Verification	Kaleidoscope
Moccas	D3	52.075896	-2.95661	30/08/2019	2019/08/30 01:55:37	01:55:37	Barbastella barbastellus	1	Do not publish	Registration	Wildlife Acoustics	SM2	1.5										Auto ID & Manual Verification	Kaleidoscope
Moccas	D3	52.075896	-2.95661	30/08/2019	2019/08/30 01:55:50	01:55:50	Barbastella barbastellus	1	Do not publish	Registration	Wildlife Acoustics	SM2	1.5										Auto ID & Manual Verification	Kaleidoscope
Moccas	D3	52.075896	-2.95661	30/08/2019	2019/08/30 01:59:37	01:59:37	Barbastella barbastellus	1	Do not publish	Registration	Wildlife Acoustics	SM2	1.5										Auto ID & Manual Verification	Kaleidoscope
Moccas	D3	52.075896	-2.95661	30/08/2019	2019/08/30 02:00:00	02:00:00	Barbastella barbastellus	1	Do not publish	Registration	Wildlife Acoustics	SM2	1.5										Auto ID & Manual Verification	Kaleidoscope
Moccas	D3	52.075896	-2.95661	30/08/2019	2019/08/30 02:00:50	02:00:50	Barbastella barbastellus	1	Do not publish	Registration	Wildlife Acoustics	SM2	1.5										Auto ID & Manual Verification	Kaleidoscope
Moccas	D3	52.075896	-2.95661	30/08/2019	2019/08/30 02:00:55	02:00:55	Barbastella barbastellus	1	Do not publish	Registration	Wildlife Acoustics	SM2	1.5										Auto ID & Manual Verification	Kaleidoscope
Moccas	D3	52.075896	-2.95661	30/08/2019	2019/08/30 02:01:17	02:01:17	Barbastella barbastellus	1	Do not publish	Registration	Wildlife Acoustics	SM2	1.5										Auto ID & Manual Verification	Kaleidoscope
Moccas	D3	52.075896	-2.95661	30/08/2019	2019/08/30 02:01:24	02:01:24	Barbastella barbastellus	1	Do not publish	Registration	Wildlife Acoustics	SM2	1.5										Auto ID & Manual Verification	Kaleidoscope
Moccas	D3	52.075896	-2.95661	30/08/2019	2019/08/30 02:01:49	02:01:49	Barbastella barbastellus	1	Do not publish	Registration	Wildlife Acoustics	SM2	1.5										Auto ID & Manual Verification	Kaleidoscope
Moccas	D3	52.075896	-2.95661	30/08/2019	2019/08/30 02:02:01	02:02:01	Barbastella barbastellus	1	Do not publish	Registration	Wildlife Acoustics	SM2	1.5										Auto ID & Manual Verification	Kaleidoscope
Moccas	D3	52.075896	-2.95661	30/08/2019	2019/08/30 02:02:15	02:02:15	Barbastella barbastellus	1	Do not publish	Registration	Wildlife Acoustics	SM2	1.5										Auto ID & Manual Verification	Kaleidoscope
Moccas	D3	52.075896	-2.95661	30/08/2019	2019/08/30 02:02:29	02:02:29	Barbastella barbastellus	1	Do not publish	Registration	Wildlife Acoustics	SM2	1.5										Auto ID & Manual Verification	Kaleidoscope
Moccas	D3	52.075896	-2.95661	30/08/2019	2019/08/30 02:02:55	02:02:55	Barbastella barbastellus	1	Do not publish	Registration	Wildlife Acoustics	SM2	1.5										Auto ID & Manual Verification	Kaleidoscope
Moccas	D3	52.075896	-2.95661	30/08/2019	2019/08/30 02:05:41	02:05:41	Barbastella barbastellus	1	Do not publish	Registration	Wildlife Acoustics	SM2	1.5										Auto ID & Manual Verification	Kaleidoscope
Moccas	D3	52.075896	-2.95661	30/08/2019	2019/08/30 02:06:04	02:06:04	Barbastella barbastellus	1	Do not publish	Registration	Wildlife Acoustics	SM2	1.5										Auto ID & Manual Verification	Kaleidoscope
Moccas	D3	52.075896	-2.95661	30/08/2019	2019/08/30 02:06:20	02:06:20	Barbastella barbastellus	1	Do not publish	Registration	Wildlife Acoustics	SM2	1.5										Auto ID & Manual Verification	Kaleidoscope
Moccas	D3	52.075896	-2.95661	30/08/2019	2019/08/30 02:06:47	02:06:47	Barbastella barbastellus	1	Do not publish	Registration	Wildlife Acoustics	SM2	1.5										Auto ID & Manual Verification	Kaleidoscope
Moccas	D3	52.075896	-2.95661	30/08/2019	2019/08/30 02:07:01	02:07:01	Barbastella barbastellus	1	Do not publish	Registration	Wildlife Acoustics	SM2	1.5										Auto ID & Manual Verification	Kaleidoscope
Moccas	D3	52.075896	-2.95661	30/08/2019	2019/08/30 02:07:15	02:07:15	Barbastella barbastellus	1	Do not publish	Registration	Wildlife Acoustics	SM2	1.5										Auto ID & Manual Verification	Kaleidoscope
Moccas	D3	52.075896	-2.95661	30/08/2019	2019/08/30 02:07:24	02:07:24	Barbastella barbastellus	1	Do not publish	Registration	Wildlife Acoustics	SM2	1.5										Auto ID & Manual Verification	Kaleidoscope
Moccas	D3	52.075896	-2.95661	30/08/2019	2019/08/30 02:07:49	02:07:49	Barbastella barbastellus	1	Do not publish	Registration	Wildlife Acoustics	SM2	1.5										Auto ID & Manual Verification	Kaleidoscope
Moccas	D3	52.075896	-2.95661	30/08/2019	2019/08/30 02:08:04	02:08:04	Barbastella barbastellus	1	Do not publish	Registration	Wildlife Acoustics	SM2	1.5										Auto ID & Manual Verification	Kaleidoscope
Moccas	D3	52.075896	-2.95661	30/08/2019	2019/08/30 02:08:21	02:08:21	Barbastella barbastellus	1	Do not publish	Registration	Wildlife Acoustics	SM2	1.5										Auto ID & Manual Verification	Kaleidoscope
Moccas	D3	52.075896	-2.95661	30/08/2019	2019/08/30 02:08:34	02:08:34	Barbastella barbastellus	1	Do not publish	Registration	Wildlife Acoustics	SM2	1.5										Auto ID & Manual Verification	Kaleidoscope
Moccas	D3	52.075896	-2.95661	30/08/2019	2019/08/30 02:08:45	02:08:45	Barbastella barbastellus	1	Do not publish	Registration	Wildlife Acoustics	SM2	1.5										Auto ID & Manual Verification	Kaleidoscope
Moccas	D3	52.075896	-2.95661	30/08/2019	2019/08/30 02:10:11	02:10:11	Barbastella barbastellus	1	Do not publish	Registration	Wildlife Acoustics	SM2	1.5										Auto ID & Manual Verification	Kaleidoscope
Moccas	D3	52.075896	-2.95661	30/08/2019	2019/08/30 02:14:10	02:14:10	Barbastella barbastellus	1	Do not publish	Registration	Wildlife Acoustics	SM2	1.5										Auto ID & Manual Verification	Kaleidoscope
Moccas	D3	52.075896	-2.95661	30/08/2019	2019/08/30 02:14:16	02:14:16	Barbastella barbastellus	1	Do not publish	Registration	Wildlife Acoustics	SM2	1.5										Auto ID & Manual Verification	Kaleidoscope
Moccas	D3	52.075896	-2.95661	30/08/2019	2019/08/30 02:14:43	02:14:43	Barbastella barbastellus	1	Do not publish	Registration	Wildlife Acoustics	SM2	1.5										Auto ID & Manual Verification	Kaleidoscope
Moccas	D3	52.075896	-2.95661	30/08/2019	2019/08/30 02:16:23	02:16:23	Barbastella barbastellus	1	Do not publish	Registration	Wildlife Acoustics	SM2	1.5										Auto ID & Manual Verification	Kaleidoscope
Moccas	D3	52.075896	-2.95661	30/08/2019	2019/08/30 02:16:34	02:16:34	Barbastella barbastellus	1	Do not publish	Registration	Wildlife Acoustics	SM2	1.5										Auto ID & Manual Verification	Kaleidoscope
Moccas	D3	52.075896	-2.95661	30/08/2019	2019/08/30 02:16:42	02:16:42	Barbastella barbastellus	1	Do not publish	Registration	Wildlife Acoustics	SM2	1.5										Auto ID & Manual Verification	Kaleidoscope
Moccas	D3	52.075896	-2.95661	30/08/2019	2019/08/30 02:16:58	02:16:58	Barbastella barbastellus	1	Do not publish	Registration	Wildlife Acoustics	SM2	1.5										Auto ID & Manual Verification	Kaleidoscope
Moccas	D3	52.075896	-2.95661	30/08/2019	2019/08/30 02:17:45	02:17:45	Barbastella barbastellus	1	Do not publish	Registration	Wildlife Acoustics	SM2	1.5										Auto ID & Manual Verification	Kaleidoscope
Moccas	D3	52.075896	-2.95661	30/08/2019	2019/08/30 02:17:55	02:17:55	Barbastella barbastellus	1	Do not publish	Registration	Wildlife Acoustics	SM2	1.5										Auto ID & Manual Verification	Kaleidoscope
Moccas	D3	52.075896	-2.95661	30/08/2019	2019/08/30 02:18:12	02:18:12	Barbastella barbastellus	1	Do not publish	Registration	Wildlife Acoustics	SM2	1.5										Auto ID & Manual Verification	Kaleidoscope
Moccas	D3	52.075896	-2.95661	30/08/2019	2019/08/30 02:18:17	02:18:17	Barbastella barbastellus	1	Do not publish	Registration	Wildlife Acoustics	SM2	1.5										Auto ID & Manual Verification	Kaleidoscope
Moccas	D3	52.075896	-2.95661	30/08/2019	2019/08/30 02:18:37	02:18:37	Barbastella barbastellus	1	Do not publish	Registration	Wildlife Acoustics	SM2	1.5										Auto ID & Manual Verification	Kaleidoscope
Moccas	D3	52.075896	-2.95661	30/08/2019	2019/08/30 02:18:58	02:18:58	Barbastella barbastellus	1	Do not publish	Registration	Wildlife Acoustics	SM2	1.5										Auto ID & Manual Verification	Kaleidoscope
Moccas	D3	52.075896	-2.95661	30/08/2019	2019/08/30 02:19:23	02:19:23	Barbastella barbastellus	1	Do not publish	Registration	Wildlife Acoustics	SM2	1.5										Auto ID & Manual Verification	Kaleidoscope
Moccas	D3	52.075896	-2.95661	30/08/2019	2019/08/30 02:19:39	02:19:39	Barbastella barbastellus	1	Do not publish	Registration	Wildlife Acoustics	SM2	1.5										Auto ID & Manual Verification	Kaleidoscope
Moccas	D3	52.075896	-2.95661	30/08/2019	2019/08/30 02:20:49	02:20:49	Barbastella barbastellus	1	Do not publish	Registration	Wildlife Acoustics	SM2	1.5										Auto ID & Manual Verification	Kaleidoscope
Moccas	D3	52.075896	-2.95661	30/08/2019	2019/08/30 02:22:03	02:22:03	Barbastella barbastellus	1	Do not publish	Registration	Wildlife Acoustics	SM2	1.5										Auto ID & Manual Verification	Kaleidoscope
Moccas	D3	52.075896	-2.95661	30/08/2019	2019/08/30 02:23:50	02:23:50	Barbastella barbastellus	1	Do not publish	Registration	Wildlife Acoustics	SM2	1.5										Auto ID & Manual Verification	Kaleidoscope
Moccas	D3	52.075896	-2.95661	30/08/2019	2019/08/30 02:24:01	02:24:01	Barbastella barbastellus	1	Do not publish	Registration	Wildlife Acoustics	SM2	1.5										Auto ID & Manual Verification	Kaleidoscope
Moccas	D3	52.075896	-2.95661	30/08/2019	2019/08/30 02:29:22	02:29:22	Barbastella barbastellus	1	Do not publish	Registration	Wildlife Acoustics	SM2	1.5										Auto ID & Manual Verification	Kaleidoscope
Moccas	D3	52.075896	-2.95661	30/08/2019	2019/08/30 02:36:36	02:36:36	Barbastella barbastellus	1	Do not publish	Registration	Wildlife Acoustics	SM2	1.5										Auto ID & Manual Verification	Kaleidoscope
Moccas	D3	52.075896	-2.95661	30/08/2019	2019/08/30 02:36:48	02:36:48	Barbastella barbastellus	1	Do not publish	Registration	Wildlife Acoustics	SM2	1.5										Auto ID & Manual Verification	Kaleidoscope
Moccas	D3	52.075896	-2.95661	30/08/2019	2019/08/30 02:37:02	02:37:02	Barbastella barbastellus	1	Do not publish	Registration	Wildlife Acoustics	SM2	1.5										Auto ID & Manual Verification	Kaleidoscope
Moccas	D3	52.075896	-2.95661	30/08/2019	2019/08/30 02:37:02	02:37:02	Barbastella barbastellus	1	Do not publish	Registration	Wildlife Acoustics	SM2	1.5										Auto ID & Manual Verification	Kaleidoscope
Moccas	D3	52.075896	-2.95661	30/08/2019	2019/08/30 02:38:04	02:38:04	Barbastella barbastellus	1	Do not publish	Registration	Wildlife Acoustics	SM2	1.5										Auto ID & Manual Verification	Kaleidoscope
Moccas	D3	52.075896	-2.95661	30/08/2019	2019/08/30 02:38:23	02:38:23	Barbastella barbastellus	1	Do not publish	Registration	Wildlife Acoustics	SM2	1.5										Auto ID & Manual Verification	Kaleidoscope
Moccas	D3	52.075896	-2.95661	30/08/2019	2019/08/30 02:38:32	02:38:32	Barbastella barbastellus	1	Do not publish	Registration	Wildlife Acoustics	SM2	1.5										Auto ID & Manual Verification	Kaleidoscope
Moccas	D3	52.075896	-2.95661	30/08/2019	2019/08/30 02:38:37	02:38:37	Barbastella barbastellus	1	Do not publish	Registration	Wildlife Acoustics	SM2	1.5										Auto ID & Manual Verification	Kaleidoscope
Moccas	D3	52.075896	-2.95661	30/08/2019	2019/08/30 02:38:47	02:38:47	Barbastella barbastellus	1	Do not publish	Registration	Wildlife Acoustics	SM2	1.5										Auto ID & Manual Verification	Kaleidoscope
Moccas	D3	52.075896	-2.95661	30/08/2019	2019/08/30 02:38:47	02:38:47	Barbastella barbastellus	1	Do not publish	Registration	Wildlife Acoustics	SM2	1.5										Auto ID & Manual Verification	Kaleidoscope
Moccas	D3	52.075896	-2.95661	30/08/2019	2019/08/30 02:39:02	02:39:02	Barbastella barbastellus	1	Do not publish	Registration	Wildlife Acoustics	SM2	1.5										Auto ID & Manual Verification	Kaleidoscope
Moccas	D3	52.075896	-2.95661	30/08/2019	2019/08/30 02:42:28	02:42:28	Barbastella barbastellus	1	Do not publish	Registration	Wildlife Acoustics	SM2	1.5										Auto ID & Manual Verification	Kaleidoscope
Moccas	D3	52.075896	-2.95661	30/08/2019	2019/08/30 03:18:11	03:18:11	Barbastella barbastellus	1	Do not publish	Registration	Wildlife Acoustics	SM2	1.5										Auto ID & Manual Verification	Kaleidoscope
Moccas	D3	52.075896	-2.95661	30/08/2019	2019/08/30 03:28:05	03:28:05	Barbastella barbastellus	1	Do not publish	Registration	Wildlife Acoustics	SM2	1.5										Auto ID & Manual Verification	Kaleidoscope
Moccas	D3	52.075896	-2.95661	30/08/2019	2019/08/30 04:34:26	04:34:26	Barbastella barbastellus	1	Do not publish	Registration	Wildlife Acoustics	SM2	1.5										Auto ID & Manual Verification	Kaleidoscope
Moccas	D3	52.075896	-2.95661	30/08/2019	2019/08/30 05:08:58	05:08:58	Barbastella barbastellus	1	Do not publish	Registration	Wildlife Acoustics	SM2	1.5										Auto ID & Manual Verification	Kaleidoscope
Moccas	D3	52.075896	-2.95661	30/08/2019	2019/08/30 05:17:45	05:17:45	Barbastella barbastellus	1	Do not publish	Registration	Wildlife Acoustics	SM2	1.5										Auto ID & Manual Verification	Kaleidoscope
Moccas	D3	52.075896	-2.95661	30/08/2019	2019/08/30 05:22:37	05:22:37	Barbastella barbastellus	1	Do not publish	Registration	Wildlife Acoustics	SM2	1.5										Auto ID & Manual Verification	Kaleidoscope
Moccas	D3	52.075896	-2.95661	30/08/2019	2019/08/30 05:28:33	05:28:33	Barbastella barbastellus	1	Do not publish	Registration	Wildlife Acoustics	SM2	1.5										Auto ID & Manual Verification	Kaleidoscope
Moccas	D3	52.075896	-2.95661	30/08/2019	2019/08/30 05:31:09	05:31:09	Barbastella barbastellus	1	Do not publish	Registration	Wildlife Acoustics	SM2	1.5										Auto ID & Manual Verification	Kaleidoscope
Moccas	D3	52.075896	-2.95661	30/08/2019	2019/08/30 20:36:43	20:36:43	Barbastella barbastellus	1	Do not publish	Registration	Wildlife Acoustics	SM2	1.5										Auto ID & Manual Verification	Kaleidoscope
Moccas	D3	52.075896	-2.95661	30/08/2019	2019/08/30 20:52:41	20:52:41	Barbastella barbastellus	1	Do not publish	Registration	Wildlife Acoustics	SM2	1.5										Auto ID & Manual Verification	Kaleidoscope
Moccas	D3	52.075896	-2.95661	30/08/2019	2019/08/30 22:23:19	22:23:19	Barbastella barbastellus	1	Do not publish	Registration	Wildlife Acoustics	SM2	1.5										Auto ID & Manual Verification	Kaleidoscope
Moccas	D3	52.075896	-2.95661	30/08/2019	2019/08/30 22:23:30	22:23:30	Barbastella barbastellus	1	Do not publish	Registration	Wildlife Acoustics	SM2	1.5										Auto ID & Manual Verification	Kaleidoscope
Moccas	D3	52.075896	-2.95661	30/08/2019	2019/08/30 22:23:43	22:23:43	Barbastella barbastellus	1	Do not publish	Registration	Wildlife Acoustics	SM2	1.5										Auto ID & Manual Verification	Kaleidoscope
Moccas	D3	52.075896	-2.95661	30/08/2019	2019/08/30 22:23:57	22:23:57	Barbastella barbastellus	1	Do not publish	Registration	Wildlife Acoustics	SM2	1.5										Auto ID & Manual Verification	Kaleidoscope
Moccas	D3	52.075896	-2.95661	30/08/2019	2019/08/30 22:54:26	22:54:26	Barbastella barbastellus	1	Do not publish	Registration	Wildlife Acoustics	SM2	1.5										Auto ID & Manual Verification	Kaleidoscope
Moccas	D3	52.075896	-2.95661	30/08/2019	2019/08/30 22:54:42	22:54:42	Barbastella barbastellus	1	Do not publish	Registration	Wildlife Acoustics	SM2	1.5										Auto ID & Manual Verification	Kaleidoscope
Moccas	D3	52.075896	-2.95661	30/08/2019	2019/08/30 22:54:53	22:54:53	Barbastella barbastellus	1	Do not publish	Registration	Wildlife Acoustics	SM2	1.5										Auto ID & Manual Verification	Kaleidoscope
Moccas	D3	52.075896	-2.95661	30/08/2019	2019/08/30 22:56:15	22:56:15	Barbastella barbastellus	1	Do not publish	Registration	Wildlife Acoustics	SM2	1.5										Auto ID & Manual Verification	Kaleidoscope
Moccas	D3	52.075896	-2.95661	30/08/2019	2019/08/30 23:46:33	23:46:33	Barbastella barbastellus	1	Do not publish	Registration	Wildlife Acoustics	SM2	1.5										Auto ID & Manual Verification	Kaleidoscope
Moccas	D3	52.075896	-2.95661	31/08/2019	2019/08/31 00:03:51	00:03:51	Barbastella barbastellus	1	Do not publish	Registration	Wildlife Acoustics	SM2	1.5										Auto ID & Manual Verification	Kaleidoscope
Moccas	D3	52.075896	-2.95661	31/08/2019	2019/08/31 00:04:25	00:04:25	Barbastella barbastellus	1	Do not publish	Registration	Wildlife Acoustics	SM2	1.5										Auto ID & Manual Verification	Kaleidoscope
Moccas	D3	52.075896	-2.95661	31/08/2019	2019/08/31 00:04:34	00:04:34	Barbastella barbastellus	1	Do not publish	Registration	Wildlife Acoustics	SM2	1.5										Auto ID & Manual Verification	Kaleidoscope
Moccas	D3	52.075896	-2.95661	31/08/2019	2019/08/31 00:05:18	00:05:18	Barbastella barbastellus	1	Do not publish	Registration	Wildlife Acoustics	SM2	1.5										Auto ID & Manual Verification	Kaleidoscope
Moccas	D3	52.075896	-2.95661	31/08/2019	2019/08/31 00:05:34	00:05:34	Barbastella barbastellus	1	Do not publish	Registration	Wildlife Acoustics	SM2	1.5										Auto ID & Manual Verification	Kaleidoscope
Moccas	D3	52.075896	-2.95661	31/08/2019	2019/08/31 00:05:41	00:05:41	Barbastella barbastellus	1	Do not publish	Registration	Wildlife Acoustics	SM2	1.5										Auto ID & Manual Verification	Kaleidoscope
Moccas	D3	52.075896	-2.95661	31/08/2019	2019/08/31 00:06:46	00:06:46	Barbastella barbastellus	1	Do not publish	Registration	Wildlife Acoustics	SM2	1.5										Auto ID & Manual Verification	Kaleidoscope
Moccas	D3	52.075896	-2.95661	31/08/2019	2019/08/31 00:09:12	00:09:12	Barbastella barbastellus	1	Do not publish	Registration	Wildlife Acoustics	SM2	1.5										Auto ID & Manual Verification	Kaleidoscope
Moccas	D3	52.075896	-2.95661	31/08/2019	2019/08/31 00:09:18	00:09:18	Barbastella barbastellus	1	Do not publish	Registration	Wildlife Acoustics	SM2	1.5										Auto ID & Manual Verification	Kaleidoscope
Moccas	D3	52.075896	-2.95661	31/08/2019	2019/08/31 00:09:46	00:09:46	Barbastella barbastellus	1	Do not publish	Registration	Wildlife Acoustics	SM2	1.5										Auto ID & Manual Verification	Kaleidoscope
Moccas	D3	52.075896	-2.95661	31/08/2019	2019/08/31 00:09:54	00:09:54	Barbastella barbastellus	1	Do not publish	Registration	Wildlife Acoustics	SM2	1.5										Auto ID & Manual Verification	Kaleidoscope
Moccas	D3	52.075896	-2.95661	31/08/2019	2019/08/31 00:10:00	00:10:00	Barbastella barbastellus	1	Do not publish	Registration	Wildlife Acoustics	SM2	1.5										Auto ID & Manual Verification	Kaleidoscope
Moccas	D3	52.075896	-2.95661	31/08/2019	2019/08/31 00:18:46	00:18:46	Barbastella barbastellus	1	Do not publish	Registration	Wildlife Acoustics	SM2	1.5										Auto ID & Manual Verification	Kaleidoscope
Moccas	D3	52.075896	-2.95661	31/08/2019	2019/08/31 00:18:53	00:18:53	Barbastella barbastellus	1	Do not publish	Registration	Wildlife Acoustics	SM2	1.5										Auto ID & Manual Verification	Kaleidoscope
Moccas	D3	52.075896	-2.95661	31/08/2019	2019/08/31 00:19:08	00:19:08	Barbastella barbastellus	1	Do not publish	Registration	Wildlife Acoustics	SM2	1.5										Auto ID & Manual Verification	Kaleidoscope
Moccas	D3	52.075896	-2.95661	31/08/2019	2019/08/31 00:19:23	00:19:23	Barbastella barbastellus	1	Do not publish	Registration	Wildlife Acoustics	SM2	1.5										Auto ID & Manual Verification	Kaleidoscope
Moccas	D3	52.075896	-2.95661	31/08/2019	2019/08/31 00:21:09	00:21:09	Barbastella barbastellus	1	Do not publish	Registration	Wildlife Acoustics	SM2	1.5										Auto ID & Manual Verification	Kaleidoscope
Moccas	D3	52.075896	-2.95661	31/08/2019	2019/08/31 00:22:23	00:22:23	Barbastella barbastellus	1	Do not publish	Registration	Wildlife Acoustics	SM2	1.5										Auto ID & Manual Verification	Kaleidoscope
Moccas	D3	52.075896	-2.95661	31/08/2019	2019/08/31 00:24:46	00:24:46	Barbastella barbastellus	1	Do not publish	Registration	Wildlife Acoustics	SM2	1.5										Auto ID & Manual Verification	Kaleidoscope
Moccas	D3	52.075896	-2.95661	31/08/2019	2019/08/31 00:24:53	00:24:53	Barbastella barbastellus	1	Do not publish	Registration	Wildlife Acoustics	SM2	1.5										Auto ID & Manual Verification	Kaleidoscope
Moccas	D3	52.075896	-2.95661	31/08/2019	2019/08/31 00:29:00	00:29:00	Barbastella barbastellus	1	Do not publish	Registration	Wildlife Acoustics	SM2	1.5										Auto ID & Manual Verification	Kaleidoscope
Moccas	D3	52.075896	-2.95661	31/08/2019	2019/08/31 00:30:46	00:30:46	Barbastella barbastellus	1	Do not publish	Registration	Wildlife Acoustics	SM2	1.5										Auto ID & Manual Verification	Kaleidoscope
Moccas	D3	52.075896	-2.95661	31/08/2019	2019/08/31 00:31:00	00:31:00	Barbastella barbastellus	1	Do not publish	Registration	Wildlife Acoustics	SM2	1.5										Auto ID & Manual Verification	Kaleidoscope
Moccas	D3	52.075896	-2.95661	31/08/2019	2019/08/31 00:32:35	00:32:35	Barbastella barbastellus	1	Do not publish	Registration	Wildlife Acoustics	SM2	1.5										Auto ID & Manual Verification	Kaleidoscope
Moccas	D3	52.075896	-2.95661	31/08/2019	2019/08/31 00:34:01	00:34:01	Barbastella barbastellus	1	Do not publish	Registration	Wildlife Acoustics	SM2	1.5										Auto ID & Manual Verification	Kaleidoscope
Moccas	D3	52.075896	-2.95661	31/08/2019	2019/08/31 00:36:53	00:36:53	Barbastella barbastellus	1	Do not publish	Registration	Wildlife Acoustics	SM2	1.5										Auto ID & Manual Verification	Kaleidoscope
Moccas	D3	52.075896	-2.95661	31/08/2019	2019/08/31 00:43:01	00:43:01	Barbastella barbastellus	1	Do not publish	Registration	Wildlife Acoustics	SM2	1.5										Auto ID & Manual Verification	Kaleidoscope
Moccas	D3	52.075896	-2.95661	31/08/2019	2019/08/31 00:46:58	00:46:58	Barbastella barbastellus	1	Do not publish	Registration	Wildlife Acoustics	SM2	1.5										Auto ID & Manual Verification	Kaleidoscope
Moccas	D3	52.075896	-2.95661	31/08/2019	2019/08/31 00:52:47	00:52:47	Barbastella barbastellus	1	Do not publish	Registration	Wildlife Acoustics	SM2	1.5										Auto ID & Manual Verification	Kaleidoscope
Moccas	D3	52.075896	-2.95661	31/08/2019	2019/08/31 00:53:00	00:53:00	Barbastella barbastellus	1	Do not publish	Registration	Wildlife Acoustics	SM2	1.5										Auto ID & Manual Verification	Kaleidoscope
Moccas	D3	52.075896	-2.95661	31/08/2019	2019/08/31 00:53:24	00:53:24	Barbastella barbastellus	1	Do not publish	Registration	Wildlife Acoustics	SM2	1.5										Auto ID & Manual Verification	Kaleidoscope
Moccas	D3	52.075896	-2.95661	31/08/2019	2019/08/31 00:53:36	00:53:36	Barbastella barbastellus	1	Do not publish	Registration	Wildlife Acoustics	SM2	1.5										Auto ID & Manual Verification	Kaleidoscope
Moccas	D3	52.075896	-2.95661	31/08/2019	2019/08/31 00:54:31	00:54:31	Barbastella barbastellus	1	Do not publish	Registration	Wildlife Acoustics	SM2	1.5										Auto ID & Manual Verification	Kaleidoscope
Moccas	D3	52.075896	-2.95661	31/08/2019	2019/08/31 00:54:49	00:54:49	Barbastella barbastellus	1	Do not publish	Registration	Wildlife Acoustics	SM2	1.5										Auto ID & Manual Verification	Kaleidoscope
Moccas	D3	52.075896	-2.95661	31/08/2019	2019/08/31 00:55:34	00:55:34	Barbastella barbastellus	1	Do not publish	Registration	Wildlife Acoustics	SM2	1.5										Auto ID & Manual Verification	Kaleidoscope
Moccas	D3	52.075896	-2.95661	31/08/2019	2019/08/31 00:56:31	00:56:31	Barbastella barbastellus	1	Do not publish	Registration	Wildlife Acoustics	SM2	1.5										Auto ID & Manual Verification	Kaleidoscope
Moccas	D3	52.075896	-2.95661	31/08/2019	2019/08/31 00:56:39	00:56:39	Barbastella barbastellus	1	Do not publish	Registration	Wildlife Acoustics	SM2	1.5										Auto ID & Manual Verification	Kaleidoscope
Moccas	D3	52.075896	-2.95661	31/08/2019	2019/08/31 00:57:06	00:57:06	Barbastella barbastellus	1	Do not publish	Registration	Wildlife Acoustics	SM2	1.5										Auto ID & Manual Verification	Kaleidoscope
Moccas	D3	52.075896	-2.95661	31/08/2019	2019/08/31 00:57:12	00:57:12	Barbastella barbastellus	1	Do not publish	Registration	Wildlife Acoustics	SM2	1.5										Auto ID & Manual Verification	Kaleidoscope
Moccas	D3	52.075896	-2.95661	31/08/2019	2019/08/31 00:57:21	00:57:21	Barbastella barbastellus	1	Do not publish	Registration	Wildlife Acoustics	SM2	1.5										Auto ID & Manual Verification	Kaleidoscope
Moccas	D3	52.075896	-2.95661	31/08/2019	2019/08/31 00:57:28	00:57:28	Barbastella barbastellus	1	Do not publish	Registration	Wildlife Acoustics	SM2	1.5										Auto ID & Manual Verification	Kaleidoscope
Moccas	D3	52.075896	-2.95661	31/08/2019	2019/08/31 00:58:21	00:58:21	Barbastella barbastellus	1	Do not publish	Registration	Wildlife Acoustics	SM2	1.5										Auto ID & Manual Verification	Kaleidoscope
Moccas	D3	52.075896	-2.95661	31/08/2019	2019/08/31 00:59:02	00:59:02	Barbastella barbastellus	1	Do not publish	Registration	Wildlife Acoustics	SM2	1.5										Auto ID & Manual Verification	Kaleidoscope
Moccas	D3	52.075896	-2.95661	31/08/2019	2019/08/31 00:59:42	00:59:42	Barbastella barbastellus	1	Do not publish	Registration	Wildlife Acoustics	SM2	1.5										Auto ID & Manual Verification	Kaleidoscope
Moccas	D3	52.075896	-2.95661	31/08/2019	2019/08/31 01:00:09	01:00:09	Barbastella barbastellus	1	Do not publish	Registration	Wildlife Acoustics	SM2	1.5										Auto ID & Manual Verification	Kaleidoscope
Moccas	D3	52.075896	-2.95661	31/08/2019	2019/08/31 01:00:40	01:00:40	Barbastella barbastellus	1	Do not publish	Registration	Wildlife Acoustics	SM2	1.5										Auto ID & Manual Verification	Kaleidoscope
Moccas	D3	52.075896	-2.95661	31/08/2019	2019/08/31 01:01:02	01:01:02	Barbastella barbastellus	1	Do not publish	Registration	Wildlife Acoustics	SM2	1.5										Auto ID & Manual Verification	Kaleidoscope
Moccas	D3	52.075896	-2.95661	31/08/2019	2019/08/31 01:01:12	01:01:12	Barbastella barbastellus	1	Do not publish	Registration	Wildlife Acoustics	SM2	1.5										Auto ID & Manual Verification	Kaleidoscope
Moccas	D3	52.075896	-2.95661	31/08/2019	2019/08/31 01:01:27	01:01:27	Barbastella barbastellus	1	Do not publish	Registration	Wildlife Acoustics	SM2	1.5										Auto ID & Manual Verification	Kaleidoscope
Moccas	D3	52.075896	-2.95661	31/08/2019	2019/08/31 01:04:14	01:04:14	Barbastella barbastellus	1	Do not publish	Registration	Wildlife Acoustics	SM2	1.5										Auto ID & Manual Verification	Kaleidoscope
Moccas	D3	52.075896	-2.95661	31/08/2019	2019/08/31 01:04:51	01:04:51	Barbastella barbastellus	1	Do not publish	Registration	Wildlife Acoustics	SM2	1.5										Auto ID & Manual Verification	Kaleidoscope
Moccas	D3	52.075896	-2.95661	31/08/2019	2019/08/31 01:13:26	01:13:26	Barbastella barbastellus	1	Do not publish	Registration	Wildlife Acoustics	SM2	1.5										Auto ID & Manual Verification	Kaleidoscope
Moccas	D3	52.075896	-2.95661	31/08/2019	2019/08/31 01:32:03	01:32:03	Barbastella barbastellus	1	Do not publish	Registration	Wildlife Acoustics	SM2	1.5										Auto ID & Manual Verification	Kaleidoscope
Moccas	D3	52.075896	-2.95661	31/08/2019	2019/08/31 01:32:32	01:32:32	Barbastella barbastellus	1	Do not publish	Registration	Wildlife Acoustics	SM2	1.5										Auto ID & Manual Verification	Kaleidoscope
Moccas	D3	52.075896	-2.95661	31/08/2019	2019/08/31 01:33:51	01:33:51	Barbastella barbastellus	1	Do not publish	Registration	Wildlife Acoustics	SM2	1.5										Auto ID & Manual Verification	Kaleidoscope
Moccas	D3	52.075896	-2.95661	31/08/2019	2019/08/31 01:52:38	01:52:38	Barbastella barbastellus	1	Do not publish	Registration	Wildlife Acoustics	SM2	1.5										Auto ID & Manual Verification	Kaleidoscope
Moccas	D3	52.075896	-2.95661	31/08/2019	2019/08/31 01:57:41	01:57:41	Barbastella barbastellus	1	Do not publish	Registration	Wildlife Acoustics	SM2	1.5										Auto ID & Manual Verification	Kaleidoscope
Moccas	D3	52.075896	-2.95661	31/08/2019	2019/08/31 01:57:53	01:57:53	Barbastella barbastellus	1	Do not publish	Registration	Wildlife Acoustics	SM2	1.5										Auto ID & Manual Verification	Kaleidoscope
Moccas	D3	52.075896	-2.95661	31/08/2019	2019/08/31 01:58:07	01:58:07	Barbastella barbastellus	1	Do not publish	Registration	Wildlife Acoustics	SM2	1.5										Auto ID & Manual Verification	Kaleidoscope
Moccas	D3	52.075896	-2.95661	31/08/2019	2019/08/31 01:58:29	01:58:29	Barbastella barbastellus	1	Do not publish	Registration	Wildlife Acoustics	SM2	1.5										Auto ID & Manual Verification	Kaleidoscope
Moccas	D3	52.075896	-2.95661	31/08/2019	2019/08/31 01:58:43	01:58:43	Barbastella barbastellus	1	Do not publish	Registration	Wildlife Acoustics	SM2	1.5										Auto ID & Manual Verification	Kaleidoscope
Moccas	D3	52.075896	-2.95661	31/08/2019	2019/08/31 01:59:00	01:59:00	Barbastella barbastellus	1	Do not publish	Registration	Wildlife Acoustics	SM2	1.5										Auto ID & Manual Verification	Kaleidoscope
Moccas	D3	52.075896	-2.95661	31/08/2019	2019/08/31 01:59:19	01:59:19	Barbastella barbastellus	1	Do not publish	Registration	Wildlife Acoustics	SM2	1.5										Auto ID & Manual Verification	Kaleidoscope
Moccas	D3	52.075896	-2.95661	31/08/2019	2019/08/31 01:59:29	01:59:29	Barbastella barbastellus	1	Do not publish	Registration	Wildlife Acoustics	SM2	1.5										Auto ID & Manual Verification	Kaleidoscope
Moccas	D3	52.075896	-2.95661	31/08/2019	2019/08/31 02:03:54	02:03:54	Barbastella barbastellus	1	Do not publish	Registration	Wildlife Acoustics	SM2	1.5										Auto ID & Manual Verification	Kaleidoscope
Moccas	D3	52.075896	-2.95661	31/08/2019	2019/08/31 02:04:15	02:04:15	Barbastella barbastellus	1	Do not publish	Registration	Wildlife Acoustics	SM2	1.5										Auto ID & Manual Verification	Kaleidoscope
Moccas	D3	52.075896	-2.95661	31/08/2019	2019/08/31 02:04:26	02:04:26	Barbastella barbastellus	1	Do not publish	Registration	Wildlife Acoustics	SM2	1.5										Auto ID & Manual Verification	Kaleidoscope
Moccas	D3	52.075896	-2.95661	31/08/2019	2019/08/31 02:05:03	02:05:03	Barbastella barbastellus	1	Do not publish	Registration	Wildlife Acoustics	SM2	1.5										Auto ID & Manual Verification	Kaleidoscope
Moccas	D3	52.075896	-2.95661	31/08/2019	2019/08/31 02:06:27	02:06:27	Barbastella barbastellus	1	Do not publish	Registration	Wildlife Acoustics	SM2	1.5										Auto ID & Manual Verification	Kaleidoscope
Moccas	D3	52.075896	-2.95661	31/08/2019	2019/08/31 02:06:55	02:06:55	Barbastella barbastellus	1	Do not publish	Registration	Wildlife Acoustics	SM2	1.5										Auto ID & Manual Verification	Kaleidoscope
Moccas	D3	52.075896	-2.95661	31/08/2019	2019/08/31 02:07:06	02:07:06	Barbastella barbastellus	1	Do not publish	Registration	Wildlife Acoustics	SM2	1.5										Auto ID & Manual Verification	Kaleidoscope
Moccas	D3	52.075896	-2.95661	31/08/2019	2019/08/31 02:09:35	02:09:35	Barbastella barbastellus	1	Do not publish	Registration	Wildlife Acoustics	SM2	1.5										Auto ID & Manual Verification	Kaleidoscope
Moccas	D3	52.075896	-2.95661	31/08/2019	2019/08/31 02:10:03	02:10:03	Barbastella barbastellus	1	Do not publish	Registration	Wildlife Acoustics	SM2	1.5										Auto ID & Manual Verification	Kaleidoscope
Moccas	D3	52.075896	-2.95661	31/08/2019	2019/08/31 02:12:30	02:12:30	Barbastella barbastellus	1	Do not publish	Registration	Wildlife Acoustics	SM2	1.5										Auto ID & Manual Verification	Kaleidoscope
Moccas	D3	52.075896	-2.95661	31/08/2019	2019/08/31 02:16:21	02:16:21	Barbastella barbastellus	1	Do not publish	Registration	Wildlife Acoustics	SM2	1.5										Auto ID & Manual Verification	Kaleidoscope
Moccas	D3	52.075896	-2.95661	31/08/2019	2019/08/31 02:19:35	02:19:35	Barbastella barbastellus	1	Do not publish	Registration	Wildlife Acoustics	SM2	1.5										Auto ID & Manual Verification	Kaleidoscope
Moccas	D3	52.075896	-2.95661	31/08/2019	2019/08/31 02:19:48	02:19:48	Barbastella barbastellus	1	Do not publish	Registration	Wildlife Acoustics	SM2	1.5										Auto ID & Manual Verification	Kaleidoscope
Moccas	D3	52.075896	-2.95661	31/08/2019	2019/08/31 03:20:41	03:20:41	Barbastella barbastellus	1	Do not publish	Registration	Wildlife Acoustics	SM2	1.5										Auto ID & Manual Verification	Kaleidoscope
Moccas	D3	52.075896	-2.95661	31/08/2019	2019/08/31 03:21:59	03:21:59	Barbastella barbastellus	1	Do not publish	Registration	Wildlife Acoustics	SM2	1.5										Auto ID & Manual Verification	Kaleidoscope
Moccas	D3	52.075896	-2.95661	31/08/2019	2019/08/31 03:22:10	03:22:10	Barbastella barbastellus	1	Do not publish	Registration	Wildlife Acoustics	SM2	1.5										Auto ID & Manual Verification	Kaleidoscope
Moccas	D3	52.075896	-2.95661	31/08/2019	2019/08/31 03:39:53	03:39:53	Barbastella barbastellus	1	Do not publish	Registration	Wildlife Acoustics	SM2	1.5										Auto ID & Manual Verification	Kaleidoscope
Moccas	D3	52.075896	-2.95661	31/08/2019	2019/08/31 04:07:34	04:07:34	Barbastella barbastellus	1	Do not publish	Registration	Wildlife Acoustics	SM2	1.5										Auto ID & Manual Verification	Kaleidoscope
Moccas	D3	52.075896	-2.95661	31/08/2019	2019/08/31 04:12:41	04:12:41	Barbastella barbastellus	1	Do not publish	Registration	Wildlife Acoustics	SM2	1.5										Auto ID & Manual Verification	Kaleidoscope
Moccas	D3	52.075896	-2.95661	31/08/2019	2019/08/31 05:13:19	05:13:19	Barbastella barbastellus	1	Do not publish	Registration	Wildlife Acoustics	SM2	1.5										Auto ID & Manual Verification	Kaleidoscope
Moccas	D3	52.075896	-2.95661	31/08/2019	2019/08/31 05:38:26	05:38:26	Barbastella barbastellus	1	Do not publish	Registration	Wildlife Acoustics	SM2	1.5										Auto ID & Manual Verification	Kaleidoscope
Moccas	D3	52.075896	-2.95661	31/08/2019	2019/08/31 21:01:52	21:01:52	Barbastella barbastellus	1	Do not publish	Registration	Wildlife Acoustics	SM2	1.5										Auto ID & Manual Verification	Kaleidoscope
Moccas	T1	52.077992	-2.958294	29/08/2019	2019/08/29 20:21:53	20:21:53	Barbastella barbastellus	1	Do not publish	Registration	Wildlife Acoustics	SM2	1.5										Auto ID & Manual Verification	Kaleidoscope
Moccas	T1	52.077992	-2.958294	29/08/2019	2019/08/29 20:35:25	20:35:25	Barbastella barbastellus	1	Do not publish	Registration	Wildlife Acoustics	SM2	1.5										Auto ID & Manual Verification	Kaleidoscope
Moccas	T1	52.077992	-2.958294	29/08/2019	2019/08/29 20:48:07	20:48:07	Barbastella barbastellus	1	Do not publish	Registration	Wildlife Acoustics	SM2	1.5										Auto ID & Manual Verification	Kaleidoscope
Moccas	T1	52.077992	-2.958294	29/08/2019	2019/08/29 21:17:25	21:17:25	Barbastella barbastellus	1	Do not publish	Registration	Wildlife Acoustics	SM2	1.5										Auto ID & Manual Verification	Kaleidoscope
Moccas	T1	52.077992	-2.958294	29/08/2019	2019/08/29 22:19:57	22:19:57	Barbastella barbastellus	1	Do not publish	Registration	Wildlife Acoustics	SM2	1.5										Auto ID & Manual Verification	Kaleidoscope
Moccas	T1	52.077992	-2.958294	29/08/2019	2019/08/29 22:24:40	22:24:40	Barbastella barbastellus	1	Do not publish	Registration	Wildlife Acoustics	SM2	1.5										Auto ID & Manual Verification	Kaleidoscope
Moccas	T1	52.077992	-2.958294	29/08/2019	2019/08/29 22:25:57	22:25:57	Barbastella barbastellus	1	Do not publish	Registration	Wildlife Acoustics	SM2	1.5										Auto ID & Manual Verification	Kaleidoscope
Moccas	T1	52.077992	-2.958294	29/08/2019	2019/08/29 22:33:12	22:33:12	Barbastella barbastellus	1	Do not publish	Registration	Wildlife Acoustics	SM2	1.5										Auto ID & Manual Verification	Kaleidoscope
Moccas	T1	52.077992	-2.958294	29/08/2019	2019/08/29 22:35:10	22:35:10	Barbastella barbastellus	1	Do not publish	Registration	Wildlife Acoustics	SM2	1.5										Auto ID & Manual Verification	Kaleidoscope
Moccas	T1	52.077992	-2.958294	29/08/2019	2019/08/29 22:48:13	22:48:13	Barbastella barbastellus	1	Do not publish	Registration	Wildlife Acoustics	SM2	1.5										Auto ID & Manual Verification	Kaleidoscope
Moccas	T1	52.077992	-2.958294	29/08/2019	2019/08/29 22:48:27	22:48:27	Barbastella barbastellus	1	Do not publish	Registration	Wildlife Acoustics	SM2	1.5										Auto ID & Manual Verification	Kaleidoscope
Moccas	T1	52.077992	-2.958294	29/08/2019	2019/08/29 22:51:19	22:51:19	Barbastella barbastellus	1	Do not publish	Registration	Wildlife Acoustics	SM2	1.5										Auto ID & Manual Verification	Kaleidoscope
Moccas	T1	52.077992	-2.958294	29/08/2019	2019/08/29 22:57:56	22:57:56	Barbastella barbastellus	1	Do not publish	Registration	Wildlife Acoustics	SM2	1.5										Auto ID & Manual Verification	Kaleidoscope
Moccas	T1	52.077992	-2.958294	29/08/2019	2019/08/29 22:58:30	22:58:30	Barbastella barbastellus	1	Do not publish	Registration	Wildlife Acoustics	SM2	1.5										Auto ID & Manual Verification	Kaleidoscope
Moccas	T1	52.077992	-2.958294	29/08/2019	2019/08/29 22:58:38	22:58:38	Barbastella barbastellus	1	Do not publish	Registration	Wildlife Acoustics	SM2	1.5										Auto ID & Manual Verification	Kaleidoscope
Moccas	T1	52.077992	-2.958294	29/08/2019	2019/08/29 22:58:45	22:58:45	Barbastella barbastellus	1	Do not publish	Registration	Wildlife Acoustics	SM2	1.5										Auto ID & Manual Verification	Kaleidoscope
Moccas	T1	52.077992	-2.958294	29/08/2019	2019/08/29 22:59:04	22:59:04	Barbastella barbastellus	1	Do not publish	Registration	Wildlife Acoustics	SM2	1.5										Auto ID & Manual Verification	Kaleidoscope
Moccas	T1	52.077992	-2.958294	29/08/2019	2019/08/29 22:59:20	22:59:20	Barbastella barbastellus	1	Do not publish	Registration	Wildlife Acoustics	SM2	1.5										Auto ID & Manual Verification	Kaleidoscope
Moccas	T1	52.077992	-2.958294	29/08/2019	2019/08/29 23:00:32	23:00:32	Barbastella barbastellus	1	Do not publish	Registration	Wildlife Acoustics	SM2	1.5										Auto ID & Manual Verification	Kaleidoscope
Moccas	T1	52.077992	-2.958294	29/08/2019	2019/08/29 23:05:13	23:05:13	Barbastella barbastellus	1	Do not publish	Registration	Wildlife Acoustics	SM2	1.5										Auto ID & Manual Verification	Kaleidoscope
Moccas	T1	52.077992	-2.958294	29/08/2019	2019/08/29 23:06:03	23:06:03	Barbastella barbastellus	1	Do not publish	Registration	Wildlife Acoustics	SM2	1.5										Auto ID & Manual Verification	Kaleidoscope
Moccas	T1	52.077992	-2.958294	29/08/2019	2019/08/29 23:10:31	23:10:31	Barbastella barbastellus	1	Do not publish	Registration	Wildlife Acoustics	SM2	1.5										Auto ID & Manual Verification	Kaleidoscope
Moccas	T1	52.077992	-2.958294	29/08/2019	2019/08/29 23:17:09	23:17:09	Barbastella barbastellus	1	Do not publish	Registration	Wildlife Acoustics	SM2	1.5										Auto ID & Manual Verification	Kaleidoscope
Moccas	T1	52.077992	-2.958294	29/08/2019	2019/08/29 23:17:17	23:17:17	Barbastella barbastellus	1	Do not publish	Registration	Wildlife Acoustics	SM2	1.5										Auto ID & Manual Verification	Kaleidoscope
Moccas	T1	52.077992	-2.958294	29/08/2019	2019/08/29 23:20:04	23:20:04	Barbastella barbastellus	1	Do not publish	Registration	Wildlife Acoustics	SM2	1.5										Auto ID & Manual Verification	Kaleidoscope
Moccas	T1	52.077992	-2.958294	29/08/2019	2019/08/29 23:23:09	23:23:09	Barbastella barbastellus	1	Do not publish	Registration	Wildlife Acoustics	SM2	1.5										Auto ID & Manual Verification	Kaleidoscope
Moccas	T1	52.077992	-2.958294	29/08/2019	2019/08/29 23:23:46	23:23:46	Barbastella barbastellus	1	Do not publish	Registration	Wildlife Acoustics	SM2	1.5										Auto ID & Manual Verification	Kaleidoscope
Moccas	T1	52.077992	-2.958294	29/08/2019	2019/08/29 23:26:10	23:26:10	Barbastella barbastellus	1	Do not publish	Registration	Wildlife Acoustics	SM2	1.5										Auto ID & Manual Verification	Kaleidoscope
Moccas	T1	52.077992	-2.958294	29/08/2019	2019/08/29 23:27:32	23:27:32	Barbastella barbastellus	1	Do not publish	Registration	Wildlife Acoustics	SM2	1.5										Auto ID & Manual Verification	Kaleidoscope
Moccas	T1	52.077992	-2.958294	29/08/2019	2019/08/29 23:27:49	23:27:49	Barbastella barbastellus	1	Do not publish	Registration	Wildlife Acoustics	SM2	1.5										Auto ID & Manual Verification	Kaleidoscope
Moccas	T1	52.077992	-2.958294	29/08/2019	2019/08/29 23:28:01	23:28:01	Barbastella barbastellus	1	Do not publish	Registration	Wildlife Acoustics	SM2	1.5										Auto ID & Manual Verification	Kaleidoscope
Moccas	T1	52.077992	-2.958294	29/08/2019	2019/08/29 23:28:16	23:28:16	Barbastella barbastellus	1	Do not publish	Registration	Wildlife Acoustics	SM2	1.5										Auto ID & Manual Verification	Kaleidoscope
Moccas	T1	52.077992	-2.958294	29/08/2019	2019/08/29 23:40:58	23:40:58	Barbastella barbastellus	1	Do not publish	Registration	Wildlife Acoustics	SM2	1.5										Auto ID & Manual Verification	Kaleidoscope
Moccas	T1	52.077992	-2.958294	29/08/2019	2019/08/29 23:41:05	23:41:05	Barbastella barbastellus	1	Do not publish	Registration	Wildlife Acoustics	SM2	1.5										Auto ID & Manual Verification	Kaleidoscope
Moccas	T1	52.077992	-2.958294	30/08/2019	2019/08/30 00:02:24	00:02:24	Barbastella barbastellus	1	Do not publish	Registration	Wildlife Acoustics	SM2	1.5										Auto ID & Manual Verification	Kaleidoscope
Moccas	T1	52.077992	-2.958294	30/08/2019	2019/08/30 00:03:48	00:03:48	Barbastella barbastellus	1	Do not publish	Registration	Wildlife Acoustics	SM2	1.5										Auto ID & Manual Verification	Kaleidoscope
Moccas	T1	52.077992	-2.958294	30/08/2019	2019/08/30 00:04:00	00:04:00	Barbastella barbastellus	1	Do not publish	Registration	Wildlife Acoustics	SM2	1.5										Auto ID & Manual Verification	Kaleidoscope
Moccas	T1	52.077992	-2.958294	30/08/2019	2019/08/30 00:14:05	00:14:05	Barbastella barbastellus	1	Do not publish	Registration	Wildlife Acoustics	SM2	1.5										Auto ID & Manual Verification	Kaleidoscope
Moccas	T1	52.077992	-2.958294	30/08/2019	2019/08/30 00:24:21	00:24:21	Barbastella barbastellus	1	Do not publish	Registration	Wildlife Acoustics	SM2	1.5										Auto ID & Manual Verification	Kaleidoscope
Moccas	T1	52.077992	-2.958294	30/08/2019	2019/08/30 00:25:12	00:25:12	Barbastella barbastellus	1	Do not publish	Registration	Wildlife Acoustics	SM2	1.5										Auto ID & Manual Verification	Kaleidoscope
Moccas	T1	52.077992	-2.958294	30/08/2019	2019/08/30 00:25:18	00:25:18	Barbastella barbastellus	1	Do not publish	Registration	Wildlife Acoustics	SM2	1.5										Auto ID & Manual Verification	Kaleidoscope
Moccas	T1	52.077992	-2.958294	30/08/2019	2019/08/30 00:25:37	00:25:37	Barbastella barbastellus	1	Do not publish	Registration	Wildlife Acoustics	SM2	1.5										Auto ID & Manual Verification	Kaleidoscope
Moccas	T1	52.077992	-2.958294	30/08/2019	2019/08/30 00:31:45	00:31:45	Barbastella barbastellus	1	Do not publish	Registration	Wildlife Acoustics	SM2	1.5										Auto ID & Manual Verification	Kaleidoscope
Moccas	T1	52.077992	-2.958294	30/08/2019	2019/08/30 02:57:37	02:57:37	Barbastella barbastellus	1	Do not publish	Registration	Wildlife Acoustics	SM2	1.5										Auto ID & Manual Verification	Kaleidoscope
Moccas	T1	52.077992	-2.958294	30/08/2019	2019/08/30 02:58:37	02:58:37	Barbastella barbastellus	1	Do not publish	Registration	Wildlife Acoustics	SM2	1.5										Auto ID & Manual Verification	Kaleidoscope
Moccas	T1	52.077992	-2.958294	30/08/2019	2019/08/30 02:59:44	02:59:44	Barbastella barbastellus	1	Do not publish	Registration	Wildlife Acoustics	SM2	1.5										Auto ID & Manual Verification	Kaleidoscope
Moccas	T1	52.077992	-2.958294	30/08/2019	2019/08/30 03:07:57	03:07:57	Barbastella barbastellus	1	Do not publish	Registration	Wildlife Acoustics	SM2	1.5										Auto ID & Manual Verification	Kaleidoscope
Moccas	T1	52.077992	-2.958294	30/08/2019	2019/08/30 03:09:10	03:09:10	Barbastella barbastellus	1	Do not publish	Registration	Wildlife Acoustics	SM2	1.5										Auto ID & Manual Verification	Kaleidoscope
Moccas	T1	52.077992	-2.958294	30/08/2019	2019/08/30 04:11:46	04:11:46	Barbastella barbastellus	1	Do not publish	Registration	Wildlife Acoustics	SM2	1.5										Auto ID & Manual Verification	Kaleidoscope
Moccas	T1	52.077992	-2.958294	30/08/2019	2019/08/30 04:19:54	04:19:54	Barbastella barbastellus	1	Do not publish	Registration	Wildlife Acoustics	SM2	1.5										Auto ID & Manual Verification	Kaleidoscope
Moccas	T1	52.077992	-2.958294	30/08/2019	2019/08/30 04:20:16	04:20:16	Barbastella barbastellus	1	Do not publish	Registration	Wildlife Acoustics	SM2	1.5										Auto ID & Manual Verification	Kaleidoscope
Moccas	T1	52.077992	-2.958294	30/08/2019	2019/08/30 04:28:55	04:28:55	Barbastella barbastellus	1	Do not publish	Registration	Wildlife Acoustics	SM2	1.5										Auto ID & Manual Verification	Kaleidoscope
Moccas	T1	52.077992	-2.958294	30/08/2019	2019/08/30 04:29:50	04:29:50	Barbastella barbastellus	1	Do not publish	Registration	Wildlife Acoustics	SM2	1.5										Auto ID & Manual Verification	Kaleidoscope
Moccas	T1	52.077992	-2.958294	30/08/2019	2019/08/30 04:29:55	04:29:55	Barbastella barbastellus	1	Do not publish	Registration	Wildlife Acoustics	SM2	1.5										Auto ID & Manual Verification	Kaleidoscope
Moccas	T1	52.077992	-2.958294	30/08/2019	2019/08/30 04:30:29	04:30:29	Barbastella barbastellus	1	Do not publish	Registration	Wildlife Acoustics	SM2	1.5										Auto ID & Manual Verification	Kaleidoscope
Moccas	T1	52.077992	-2.958294	30/08/2019	2019/08/30 04:40:59	04:40:59	Barbastella barbastellus	1	Do not publish	Registration	Wildlife Acoustics	SM2	1.5										Auto ID & Manual Verification	Kaleidoscope
Moccas	T1	52.077992	-2.958294	30/08/2019	2019/08/30 04:49:41	04:49:41	Barbastella barbastellus	1	Do not publish	Registration	Wildlife Acoustics	SM2	1.5										Auto ID & Manual Verification	Kaleidoscope
Moccas	T1	52.077992	-2.958294	30/08/2019	2019/08/30 04:50:52	04:50:52	Barbastella barbastellus	1	Do not publish	Registration	Wildlife Acoustics	SM2	1.5										Auto ID & Manual Verification	Kaleidoscope
Moccas	T1	52.077992	-2.958294	30/08/2019	2019/08/30 04:56:08	04:56:08	Barbastella barbastellus	1	Do not publish	Registration	Wildlife Acoustics	SM2	1.5										Auto ID & Manual Verification	Kaleidoscope
Moccas	T1	52.077992	-2.958294	30/08/2019	2019/08/30 05:03:00	05:03:00	Barbastella barbastellus	1	Do not publish	Registration	Wildlife Acoustics	SM2	1.5										Auto ID & Manual Verification	Kaleidoscope
Moccas	T1	52.077992	-2.958294	30/08/2019	2019/08/30 05:04:02	05:04:02	Barbastella barbastellus	1	Do not publish	Registration	Wildlife Acoustics	SM2	1.5										Auto ID & Manual Verification	Kaleidoscope
Moccas	T1	52.077992	-2.958294	30/08/2019	2019/08/30 05:04:45	05:04:45	Barbastella barbastellus	1	Do not publish	Registration	Wildlife Acoustics	SM2	1.5										Auto ID & Manual Verification	Kaleidoscope
Moccas	T1	52.077992	-2.958294	30/08/2019	2019/08/30 05:17:09	05:17:09	Barbastella barbastellus	1	Do not publish	Registration	Wildlife Acoustics	SM2	1.5										Auto ID & Manual Verification	Kaleidoscope
Moccas	T1	52.077992	-2.958294	30/08/2019	2019/08/30 05:19:42	05:19:42	Barbastella barbastellus	1	Do not publish	Registration	Wildlife Acoustics	SM2	1.5										Auto ID & Manual Verification	Kaleidoscope
Moccas	T1	52.077992	-2.958294	30/08/2019	2019/08/30 05:19:57	05:19:57	Barbastella barbastellus	1	Do not publish	Registration	Wildlife Acoustics	SM2	1.5										Auto ID & Manual Verification	Kaleidoscope
Moccas	T1	52.077992	-2.958294	30/08/2019	2019/08/30 05:20:32	05:20:32	Barbastella barbastellus	1	Do not publish	Registration	Wildlife Acoustics	SM2	1.5										Auto ID & Manual Verification	Kaleidoscope
Moccas	T1	52.077992	-2.958294	30/08/2019	2019/08/30 05:28:00	05:28:00	Barbastella barbastellus	1	Do not publish	Registration	Wildlife Acoustics	SM2	1.5										Auto ID & Manual Verification	Kaleidoscope
Moccas	T1	52.077992	-2.958294	30/08/2019	2019/08/30 05:30:19	05:30:19	Barbastella barbastellus	1	Do not publish	Registration	Wildlife Acoustics	SM2	1.5										Auto ID & Manual Verification	Kaleidoscope
Moccas	T1	52.077992	-2.958294	30/08/2019	2019/08/30 05:31:02	05:31:02	Barbastella barbastellus	1	Do not publish	Registration	Wildlife Acoustics	SM2	1.5										Auto ID & Manual Verification	Kaleidoscope
Moccas	T1	52.077992	-2.958294	30/08/2019	2019/08/30 05:33:04	05:33:04	Barbastella barbastellus	1	Do not publish	Registration	Wildlife Acoustics	SM2	1.5										Auto ID & Manual Verification	Kaleidoscope
Moccas	T1	52.077992	-2.958294	30/08/2019	2019/08/30 20:35:10	20:35:10	Barbastella barbastellus	1	Do not publish	Registration	Wildlife Acoustics	SM2	1.5										Auto ID & Manual Verification	Kaleidoscope
Moccas	T1	52.077992	-2.958294	30/08/2019	2019/08/30 20:36:55	20:36:55	Barbastella barbastellus	1	Do not publish	Registration	Wildlife Acoustics	SM2	1.5										Auto ID & Manual Verification	Kaleidoscope
Moccas	Q1	52.075958	-2.96184	29/08/2019	2019/08/29 20:16:43	20:16:43	Barbastella barbastellus	1	Do not publish	Registration	Wildlife Acoustics	SM2	1.5										Auto ID & Manual Verification	Kaleidoscope
Moccas	Q1	52.075958	-2.96184	29/08/2019	2019/08/29 20:19:03	20:19:03	Barbastella barbastellus	1	Do not publish	Registration	Wildlife Acoustics	SM2	1.5										Auto ID & Manual Verification	Kaleidoscope
Moccas	Q1	52.075958	-2.96184	29/08/2019	2019/08/29 20:20:52	20:20:52	Barbastella barbastellus	1	Do not publish	Registration	Wildlife Acoustics	SM2	1.5										Auto ID & Manual Verification	Kaleidoscope
Moccas	Q1	52.075958	-2.96184	29/08/2019	2019/08/29 20:24:33	20:24:33	Barbastella barbastellus	1	Do not publish	Registration	Wildlife Acoustics	SM2	1.5										Auto ID & Manual Verification	Kaleidoscope
Moccas	Q1	52.075958	-2.96184	29/08/2019	2019/08/29 20:25:12	20:25:12	Barbastella barbastellus	1	Do not publish	Registration	Wildlife Acoustics	SM2	1.5										Auto ID & Manual Verification	Kaleidoscope
Moccas	Q1	52.075958	-2.96184	29/08/2019	2019/08/29 20:34:50	20:34:50	Barbastella barbastellus	1	Do not publish	Registration	Wildlife Acoustics	SM2	1.5										Auto ID & Manual Verification	Kaleidoscope
Moccas	Q1	52.075958	-2.96184	29/08/2019	2019/08/29 20:36:19	20:36:19	Barbastella barbastellus	1	Do not publish	Registration	Wildlife Acoustics	SM2	1.5										Auto ID & Manual Verification	Kaleidoscope
Moccas	Q1	52.075958	-2.96184	29/08/2019	2019/08/29 20:36:23	20:36:23	Barbastella barbastellus	1	Do not publish	Registration	Wildlife Acoustics	SM2	1.5										Auto ID & Manual Verification	Kaleidoscope
Moccas	Q1	52.075958	-2.96184	29/08/2019	2019/08/29 20:39:16	20:39:16	Barbastella barbastellus	1	Do not publish	Registration	Wildlife Acoustics	SM2	1.5										Auto ID & Manual Verification	Kaleidoscope
Moccas	Q1	52.075958	-2.96184	29/08/2019	2019/08/29 20:41:35	20:41:35	Barbastella barbastellus	1	Do not publish	Registration	Wildlife Acoustics	SM2	1.5										Auto ID & Manual Verification	Kaleidoscope
Moccas	Q1	52.075958	-2.96184	29/08/2019	2019/08/29 20:50:10	20:50:10	Barbastella barbastellus	1	Do not publish	Registration	Wildlife Acoustics	SM2	1.5										Auto ID & Manual Verification	Kaleidoscope
Moccas	Q1	52.075958	-2.96184	29/08/2019	2019/08/29 20:50:14	20:50:14	Barbastella barbastellus	1	Do not publish	Registration	Wildlife Acoustics	SM2	1.5										Auto ID & Manual Verification	Kaleidoscope
Moccas	Q1	52.075958	-2.96184	30/08/2019	2019/08/30 02:23:12	02:23:12	Barbastella barbastellus	1	Do not publish	Registration	Wildlife Acoustics	SM2	1.5										Auto ID & Manual Verification	Kaleidoscope
Moccas	Q1	52.075958	-2.96184	30/08/2019	2019/08/30 02:49:36	02:49:36	Barbastella barbastellus	1	Do not publish	Registration	Wildlife Acoustics	SM2	1.5										Auto ID & Manual Verification	Kaleidoscope
Moccas	Q1	52.075958	-2.96184	30/08/2019	2019/08/30 03:21:59	03:21:59	Barbastella barbastellus	1	Do not publish	Registration	Wildlife Acoustics	SM2	1.5										Auto ID & Manual Verification	Kaleidoscope
Moccas	Q1	52.075958	-2.96184	30/08/2019	2019/08/30 03:29:07	03:29:07	Barbastella barbastellus	1	Do not publish	Registration	Wildlife Acoustics	SM2	1.5										Auto ID & Manual Verification	Kaleidoscope
Moccas	Q1	52.075958	-2.96184	30/08/2019	2019/08/30 03:45:21	03:45:21	Barbastella barbastellus	1	Do not publish	Registration	Wildlife Acoustics	SM2	1.5										Auto ID & Manual Verification	Kaleidoscope
Moccas	Q1	52.075958	-2.96184	30/08/2019	2019/08/30 03:45:28	03:45:28	Barbastella barbastellus	1	Do not publish	Registration	Wildlife Acoustics	SM2	1.5										Auto ID & Manual Verification	Kaleidoscope
Moccas	Q1	52.075958	-2.96184	30/08/2019	2019/08/30 03:51:17	03:51:17	Barbastella barbastellus	1	Do not publish	Registration	Wildlife Acoustics	SM2	1.5										Auto ID & Manual Verification	Kaleidoscope
Moccas	Q1	52.075958	-2.96184	30/08/2019	2019/08/30 04:04:23	04:04:23	Barbastella barbastellus	1	Do not publish	Registration	Wildlife Acoustics	SM2	1.5										Auto ID & Manual Verification	Kaleidoscope
Moccas	Q1	52.075958	-2.96184	30/08/2019	2019/08/30 04:19:05	04:19:05	Barbastella barbastellus	1	Do not publish	Registration	Wildlife Acoustics	SM2	1.5										Auto ID & Manual Verification	Kaleidoscope
Moccas	Q1	52.075958	-2.96184	30/08/2019	2019/08/30 04:21:39	04:21:39	Barbastella barbastellus	1	Do not publish	Registration	Wildlife Acoustics	SM2	1.5										Auto ID & Manual Verification	Kaleidoscope
Moccas	Q1	52.075958	-2.96184	30/08/2019	2019/08/30 04:21:47	04:21:47	Barbastella barbastellus	1	Do not publish	Registration	Wildlife Acoustics	SM2	1.5										Auto ID & Manual Verification	Kaleidoscope
Moccas	Q1	52.075958	-2.96184	30/08/2019	2019/08/30 04:23:03	04:23:03	Barbastella barbastellus	1	Do not publish	Registration	Wildlife Acoustics	SM2	1.5										Auto ID & Manual Verification	Kaleidoscope
Moccas	Q1	52.075958	-2.96184	30/08/2019	2019/08/30 04:32:00	04:32:00	Barbastella barbastellus	1	Do not publish	Registration	Wildlife Acoustics	SM2	1.5										Auto ID & Manual Verification	Kaleidoscope
Moccas	Q1	52.075958	-2.96184	30/08/2019	2019/08/30 04:35:18	04:35:18	Barbastella barbastellus	1	Do not publish	Registration	Wildlife Acoustics	SM2	1.5										Auto ID & Manual Verification	Kaleidoscope
Moccas	Q1	52.075958	-2.96184	30/08/2019	2019/08/30 04:40:20	04:40:20	Barbastella barbastellus	1	Do not publish	Registration	Wildlife Acoustics	SM2	1.5										Auto ID & Manual Verification	Kaleidoscope
Moccas	Q1	52.075958	-2.96184	30/08/2019	2019/08/30 04:43:33	04:43:33	Barbastella barbastellus	1	Do not publish	Registration	Wildlife Acoustics	SM2	1.5										Auto ID & Manual Verification	Kaleidoscope
Moccas	Q1	52.075958	-2.96184	30/08/2019	2019/08/30 04:44:44	04:44:44	Barbastella barbastellus	1	Do not publish	Registration	Wildlife Acoustics	SM2	1.5										Auto ID & Manual Verification	Kaleidoscope
Moccas	Q1	52.075958	-2.96184	30/08/2019	2019/08/30 04:47:12	04:47:12	Barbastella barbastellus	1	Do not publish	Registration	Wildlife Acoustics	SM2	1.5										Auto ID & Manual Verification	Kaleidoscope
Moccas	Q1	52.075958	-2.96184	30/08/2019	2019/08/30 04:49:30	04:49:30	Barbastella barbastellus	1	Do not publish	Registration	Wildlife Acoustics	SM2	1.5										Auto ID & Manual Verification	Kaleidoscope
Moccas	Q1	52.075958	-2.96184	30/08/2019	2019/08/30 04:50:47	04:50:47	Barbastella barbastellus	1	Do not publish	Registration	Wildlife Acoustics	SM2	1.5										Auto ID & Manual Verification	Kaleidoscope
Moccas	Q1	52.075958	-2.96184	30/08/2019	2019/08/30 04:53:26	04:53:26	Barbastella barbastellus	1	Do not publish	Registration	Wildlife Acoustics	SM2	1.5										Auto ID & Manual Verification	Kaleidoscope
Moccas	Q1	52.075958	-2.96184	30/08/2019	2019/08/30 04:56:55	04:56:55	Barbastella barbastellus	1	Do not publish	Registration	Wildlife Acoustics	SM2	1.5										Auto ID & Manual Verification	Kaleidoscope
Moccas	Q1	52.075958	-2.96184	30/08/2019	2019/08/30 04:57:27	04:57:27	Barbastella barbastellus	1	Do not publish	Registration	Wildlife Acoustics	SM2	1.5										Auto ID & Manual Verification	Kaleidoscope
Moccas	Q1	52.075958	-2.96184	30/08/2019	2019/08/30 04:58:35	04:58:35	Barbastella barbastellus	1	Do not publish	Registration	Wildlife Acoustics	SM2	1.5										Auto ID & Manual Verification	Kaleidoscope
Moccas	Q1	52.075958	-2.96184	30/08/2019	2019/08/30 04:58:41	04:58:41	Barbastella barbastellus	1	Do not publish	Registration	Wildlife Acoustics	SM2	1.5										Auto ID & Manual Verification	Kaleidoscope
Moccas	Q1	52.075958	-2.96184	30/08/2019	2019/08/30 04:58:48	04:58:48	Barbastella barbastellus	1	Do not publish	Registration	Wildlife Acoustics	SM2	1.5										Auto ID & Manual Verification	Kaleidoscope
Moccas	Q1	52.075958	-2.96184	30/08/2019	2019/08/30 04:59:30	04:59:30	Barbastella barbastellus	1	Do not publish	Registration	Wildlife Acoustics	SM2	1.5										Auto ID & Manual Verification	Kaleidoscope
Moccas	Q1	52.075958	-2.96184	30/08/2019	2019/08/30 05:03:06	05:03:06	Barbastella barbastellus	1	Do not publish	Registration	Wildlife Acoustics	SM2	1.5										Auto ID & Manual Verification	Kaleidoscope
Moccas	Q1	52.075958	-2.96184	30/08/2019	2019/08/30 05:03:38	05:03:38	Barbastella barbastellus	1	Do not publish	Registration	Wildlife Acoustics	SM2	1.5										Auto ID & Manual Verification	Kaleidoscope
Moccas	Q1	52.075958	-2.96184	30/08/2019	2019/08/30 05:03:57	05:03:57	Barbastella barbastellus	1	Do not publish	Registration	Wildlife Acoustics	SM2	1.5										Auto ID & Manual Verification	Kaleidoscope
Moccas	Q1	52.075958	-2.96184	30/08/2019	2019/08/30 05:12:02	05:12:02	Barbastella barbastellus	1	Do not publish	Registration	Wildlife Acoustics	SM2	1.5										Auto ID & Manual Verification	Kaleidoscope
Moccas	Q1	52.075958	-2.96184	30/08/2019	2019/08/30 05:15:55	05:15:55	Barbastella barbastellus	1	Do not publish	Registration	Wildlife Acoustics	SM2	1.5										Auto ID & Manual Verification	Kaleidoscope
Moccas	Q1	52.075958	-2.96184	30/08/2019	2019/08/30 05:19:04	05:19:04	Barbastella barbastellus	1	Do not publish	Registration	Wildlife Acoustics	SM2	1.5										Auto ID & Manual Verification	Kaleidoscope
Moccas	Q1	52.075958	-2.96184	30/08/2019	2019/08/30 05:19:58	05:19:58	Barbastella barbastellus	1	Do not publish	Registration	Wildlife Acoustics	SM2	1.5										Auto ID & Manual Verification	Kaleidoscope
Moccas	Q1	52.075958	-2.96184	30/08/2019	2019/08/30 05:20:12	05:20:12	Barbastella barbastellus	1	Do not publish	Registration	Wildlife Acoustics	SM2	1.5										Auto ID & Manual Verification	Kaleidoscope
Moccas	Q1	52.075958	-2.96184	30/08/2019	2019/08/30 05:20:27	05:20:27	Barbastella barbastellus	1	Do not publish	Registration	Wildlife Acoustics	SM2	1.5										Auto ID & Manual Verification	Kaleidoscope
Moccas	Q1	52.075958	-2.96184	30/08/2019	2019/08/30 05:20:38	05:20:38	Barbastella barbastellus	1	Do not publish	Registration	Wildlife Acoustics	SM2	1.5										Auto ID & Manual Verification	Kaleidoscope
Moccas	Q1	52.075958	-2.96184	30/08/2019	2019/08/30 05:21:47	05:21:47	Barbastella barbastellus	1	Do not publish	Registration	Wildlife Acoustics	SM2	1.5										Auto ID & Manual Verification	Kaleidoscope
Moccas	Q1	52.075958	-2.96184	30/08/2019	2019/08/30 05:22:18	05:22:18	Barbastella barbastellus	1	Do not publish	Registration	Wildlife Acoustics	SM2	1.5										Auto ID & Manual Verification	Kaleidoscope
Moccas	Q1	52.075958	-2.96184	30/08/2019	2019/08/30 05:22:26	05:22:26	Barbastella barbastellus	1	Do not publish	Registration	Wildlife Acoustics	SM2	1.5										Auto ID & Manual Verification	Kaleidoscope
Moccas	Q1	52.075958	-2.96184	30/08/2019	2019/08/30 05:29:46	05:29:46	Barbastella barbastellus	1	Do not publish	Registration	Wildlife Acoustics	SM2	1.5										Auto ID & Manual Verification	Kaleidoscope
Moccas	Q1	52.075958	-2.96184	30/08/2019	2019/08/30 05:30:49	05:30:49	Barbastella barbastellus	1	Do not publish	Registration	Wildlife Acoustics	SM2	1.5										Auto ID & Manual Verification	Kaleidoscope
Moccas	Q1	52.075958	-2.96184	30/08/2019	2019/08/30 05:34:01	05:34:01	Barbastella barbastellus	1	Do not publish	Registration	Wildlife Acoustics	SM2	1.5										Auto ID & Manual Verification	Kaleidoscope
Moccas	Q1	52.075958	-2.96184	30/08/2019	2019/08/30 05:34:22	05:34:22	Barbastella barbastellus	1	Do not publish	Registration	Wildlife Acoustics	SM2	1.5										Auto ID & Manual Verification	Kaleidoscope
Moccas	Q1	52.075958	-2.96184	30/08/2019	2019/08/30 05:34:49	05:34:49	Barbastella barbastellus	1	Do not publish	Registration	Wildlife Acoustics	SM2	1.5										Auto ID & Manual Verification	Kaleidoscope
Moccas	Q1	52.075958	-2.96184	30/08/2019	2019/08/30 05:35:16	05:35:16	Barbastella barbastellus	1	Do not publish	Registration	Wildlife Acoustics	SM2	1.5										Auto ID & Manual Verification	Kaleidoscope
Moccas	Q1	52.075958	-2.96184	30/08/2019	2019/08/30 05:35:45	05:35:45	Barbastella barbastellus	1	Do not publish	Registration	Wildlife Acoustics	SM2	1.5										Auto ID & Manual Verification	Kaleidoscope
Moccas	Q1	52.075958	-2.96184	30/08/2019	2019/08/30 05:35:49	05:35:49	Barbastella barbastellus	1	Do not publish	Registration	Wildlife Acoustics	SM2	1.5										Auto ID & Manual Verification	Kaleidoscope
Moccas	Q1	52.075958	-2.96184	30/08/2019	2019/08/30 05:37:14	05:37:14	Barbastella barbastellus	1	Do not publish	Registration	Wildlife Acoustics	SM2	1.5										Auto ID & Manual Verification	Kaleidoscope
Moccas	Q1	52.075958	-2.96184	30/08/2019	2019/08/30 05:37:25	05:37:25	Barbastella barbastellus	1	Do not publish	Registration	Wildlife Acoustics	SM2	1.5										Auto ID & Manual Verification	Kaleidoscope
Moccas	Q1	52.075958	-2.96184	30/08/2019	2019/08/30 05:38:12	05:38:12	Barbastella barbastellus	1	Do not publish	Registration	Wildlife Acoustics	SM2	1.5										Auto ID & Manual Verification	Kaleidoscope
Moccas	Q1	52.075958	-2.96184	30/08/2019	2019/08/30 05:41:22	05:41:22	Barbastella barbastellus	1	Do not publish	Registration	Wildlife Acoustics	SM2	1.5										Auto ID & Manual Verification	Kaleidoscope
Moccas	Q1	52.075958	-2.96184	30/08/2019	2019/08/30 05:43:23	05:43:23	Barbastella barbastellus	1	Do not publish	Registration	Wildlife Acoustics	SM2	1.5										Auto ID & Manual Verification	Kaleidoscope
Moccas	Q1	52.075958	-2.96184	30/08/2019	2019/08/30 05:43:34	05:43:34	Barbastella barbastellus	1	Do not publish	Registration	Wildlife Acoustics	SM2	1.5										Auto ID & Manual Verification	Kaleidoscope
Moccas	Q1	52.075958	-2.96184	30/08/2019	2019/08/30 05:44:02	05:44:02	Barbastella barbastellus	1	Do not publish	Registration	Wildlife Acoustics	SM2	1.5										Auto ID & Manual Verification	Kaleidoscope
Moccas	Q1	52.075958	-2.96184	30/08/2019	2019/08/30 05:44:57	05:44:57	Barbastella barbastellus	1	Do not publish	Registration	Wildlife Acoustics	SM2	1.5										Auto ID & Manual Verification	Kaleidoscope
Moccas	Q1	52.075958	-2.96184	30/08/2019	2019/08/30 05:46:06	05:46:06	Barbastella barbastellus	1	Do not publish	Registration	Wildlife Acoustics	SM2	1.5										Auto ID & Manual Verification	Kaleidoscope
Moccas	Q1	52.075958	-2.96184	30/08/2019	2019/08/30 05:46:28	05:46:28	Barbastella barbastellus	1	Do not publish	Registration	Wildlife Acoustics	SM2	1.5										Auto ID & Manual Verification	Kaleidoscope
Moccas	Q1	52.075958	-2.96184	30/08/2019	2019/08/30 05:47:03	05:47:03	Barbastella barbastellus	1	Do not publish	Registration	Wildlife Acoustics	SM2	1.5										Auto ID & Manual Verification	Kaleidoscope
Moccas	Q1	52.075958	-2.96184	30/08/2019	2019/08/30 05:51:05	05:51:05	Barbastella barbastellus	1	Do not publish	Registration	Wildlife Acoustics	SM2	1.5										Auto ID & Manual Verification	Kaleidoscope
Moccas	Q1	52.075958	-2.96184	30/08/2019	2019/08/30 05:51:18	05:51:18	Barbastella barbastellus	1	Do not publish	Registration	Wildlife Acoustics	SM2	1.5										Auto ID & Manual Verification	Kaleidoscope
Moccas	Q1	52.075958	-2.96184	30/08/2019	2019/08/30 20:32:34	20:32:34	Barbastella barbastellus	1	Do not publish	Registration	Wildlife Acoustics	SM2	1.5										Auto ID & Manual Verification	Kaleidoscope
Moccas	Q1	52.075958	-2.96184	30/08/2019	2019/08/30 20:35:03	20:35:03	Barbastella barbastellus	1	Do not publish	Registration	Wildlife Acoustics	SM2	1.5										Auto ID & Manual Verification	Kaleidoscope
Moccas	Q1	52.075958	-2.96184	30/08/2019	2019/08/30 22:31:29	22:31:29	Barbastella barbastellus	1	Do not publish	Registration	Wildlife Acoustics	SM2	1.5										Auto ID & Manual Verification	Kaleidoscope
Moccas	Q1	52.075958	-2.96184	30/08/2019	2019/08/30 23:15:36	23:15:36	Barbastella barbastellus	1	Do not publish	Registration	Wildlife Acoustics	SM2	1.5										Auto ID & Manual Verification	Kaleidoscope
Moccas	Q1	52.075958	-2.96184	30/08/2019	2019/08/30 23:16:36	23:16:36	Barbastella barbastellus	1	Do not publish	Registration	Wildlife Acoustics	SM2	1.5										Auto ID & Manual Verification	Kaleidoscope
Moccas	Q1	52.075958	-2.96184	30/08/2019	2019/08/30 23:20:01	23:20:01	Barbastella barbastellus	1	Do not publish	Registration	Wildlife Acoustics	SM2	1.5										Auto ID & Manual Verification	Kaleidoscope
Moccas	Q1	52.075958	-2.96184	30/08/2019	2019/08/30 23:55:08	23:55:08	Barbastella barbastellus	1	Do not publish	Registration	Wildlife Acoustics	SM2	1.5										Auto ID & Manual Verification	Kaleidoscope
Moccas	Q1	52.075958	-2.96184	31/08/2019	2019/08/31 00:27:22	00:27:22	Barbastella barbastellus	1	Do not publish	Registration	Wildlife Acoustics	SM2	1.5										Auto ID & Manual Verification	Kaleidoscope
Moccas	Q1	52.075958	-2.96184	31/08/2019	2019/08/31 00:49:07	00:49:07	Barbastella barbastellus	1	Do not publish	Registration	Wildlife Acoustics	SM2	1.5										Auto ID & Manual Verification	Kaleidoscope
Moccas	Q1	52.075958	-2.96184	31/08/2019	2019/08/31 01:09:40	01:09:40	Barbastella barbastellus	1	Do not publish	Registration	Wildlife Acoustics	SM2	1.5										Auto ID & Manual Verification	Kaleidoscope
Moccas	Q1	52.075958	-2.96184	31/08/2019	2019/08/31 01:11:15	01:11:15	Barbastella barbastellus	1	Do not publish	Registration	Wildlife Acoustics	SM2	1.5										Auto ID & Manual Verification	Kaleidoscope
Moccas	Q1	52.075958	-2.96184	31/08/2019	2019/08/31 01:11:58	01:11:58	Barbastella barbastellus	1	Do not publish	Registration	Wildlife Acoustics	SM2	1.5										Auto ID & Manual Verification	Kaleidoscope
Moccas	Q1	52.075958	-2.96184	31/08/2019	2019/08/31 03:19:23	03:19:23	Barbastella barbastellus	1	Do not publish	Registration	Wildlife Acoustics	SM2	1.5										Auto ID & Manual Verification	Kaleidoscope
Moccas	Q1	52.075958	-2.96184	31/08/2019	2019/08/31 03:19:45	03:19:45	Barbastella barbastellus	1	Do not publish	Registration	Wildlife Acoustics	SM2	1.5										Auto ID & Manual Verification	Kaleidoscope
Moccas	Q1	52.075958	-2.96184	31/08/2019	2019/08/31 03:38:20	03:38:20	Barbastella barbastellus	1	Do not publish	Registration	Wildlife Acoustics	SM2	1.5										Auto ID & Manual Verification	Kaleidoscope
Moccas	Q1	52.075958	-2.96184	31/08/2019	2019/08/31 03:40:14	03:40:14	Barbastella barbastellus	1	Do not publish	Registration	Wildlife Acoustics	SM2	1.5										Auto ID & Manual Verification	Kaleidoscope
Moccas	Q1	52.075958	-2.96184	31/08/2019	2019/08/31 03:45:51	03:45:51	Barbastella barbastellus	1	Do not publish	Registration	Wildlife Acoustics	SM2	1.5										Auto ID & Manual Verification	Kaleidoscope
Moccas	Q1	52.075958	-2.96184	31/08/2019	2019/08/31 03:53:04	03:53:04	Barbastella barbastellus	1	Do not publish	Registration	Wildlife Acoustics	SM2	1.5										Auto ID & Manual Verification	Kaleidoscope
Moccas	Q1	52.075958	-2.96184	31/08/2019	2019/08/31 03:57:14	03:57:14	Barbastella barbastellus	1	Do not publish	Registration	Wildlife Acoustics	SM2	1.5										Auto ID & Manual Verification	Kaleidoscope
Moccas	Q1	52.075958	-2.96184	31/08/2019	2019/08/31 04:23:59	04:23:59	Barbastella barbastellus	1	Do not publish	Registration	Wildlife Acoustics	SM2	1.5										Auto ID & Manual Verification	Kaleidoscope
Moccas	Q1	52.075958	-2.96184	31/08/2019	2019/08/31 04:34:42	04:34:42	Barbastella barbastellus	1	Do not publish	Registration	Wildlife Acoustics	SM2	1.5										Auto ID & Manual Verification	Kaleidoscope
Moccas	Q1	52.075958	-2.96184	31/08/2019	2019/08/31 04:38:25	04:38:25	Barbastella barbastellus	1	Do not publish	Registration	Wildlife Acoustics	SM2	1.5										Auto ID & Manual Verification	Kaleidoscope
Moccas	Q1	52.075958	-2.96184	31/08/2019	2019/08/31 05:02:30	05:02:30	Barbastella barbastellus	1	Do not publish	Registration	Wildlife Acoustics	SM2	1.5										Auto ID & Manual Verification	Kaleidoscope
Moccas	Q1	52.075958	-2.96184	31/08/2019	2019/08/31 05:12:03	05:12:03	Barbastella barbastellus	1	Do not publish	Registration	Wildlife Acoustics	SM2	1.5										Auto ID & Manual Verification	Kaleidoscope
Moccas	Q1	52.075958	-2.96184	31/08/2019	2019/08/31 05:14:52	05:14:52	Barbastella barbastellus	1	Do not publish	Registration	Wildlife Acoustics	SM2	1.5										Auto ID & Manual Verification	Kaleidoscope
Moccas	Q1	52.075958	-2.96184	31/08/2019	2019/08/31 05:17:47	05:17:47	Barbastella barbastellus	1	Do not publish	Registration	Wildlife Acoustics	SM2	1.5										Auto ID & Manual Verification	Kaleidoscope
Moccas	Q1	52.075958	-2.96184	31/08/2019	2019/08/31 05:22:58	05:22:58	Barbastella barbastellus	1	Do not publish	Registration	Wildlife Acoustics	SM2	1.5										Auto ID & Manual Verification	Kaleidoscope
Moccas	Q1	52.075958	-2.96184	31/08/2019	2019/08/31 05:25:39	05:25:39	Barbastella barbastellus	1	Do not publish	Registration	Wildlife Acoustics	SM2	1.5										Auto ID & Manual Verification	Kaleidoscope
Moccas	Q1	52.075958	-2.96184	31/08/2019	2019/08/31 05:25:54	05:25:54	Barbastella barbastellus	1	Do not publish	Registration	Wildlife Acoustics	SM2	1.5										Auto ID & Manual Verification	Kaleidoscope
Moccas	Q1	52.075958	-2.96184	31/08/2019	2019/08/31 05:36:01	05:36:01	Barbastella barbastellus	1	Do not publish	Registration	Wildlife Acoustics	SM2	1.5										Auto ID & Manual Verification	Kaleidoscope
Moccas	Q1	52.075958	-2.96184	31/08/2019	2019/08/31 05:37:50	05:37:50	Barbastella barbastellus	1	Do not publish	Registration	Wildlife Acoustics	SM2	1.5										Auto ID & Manual Verification	Kaleidoscope
Moccas	Q1	52.075958	-2.96184	31/08/2019	2019/08/31 05:41:05	05:41:05	Barbastella barbastellus	1	Do not publish	Registration	Wildlife Acoustics	SM2	1.5										Auto ID & Manual Verification	Kaleidoscope
Moccas	Q1	52.075958	-2.96184	31/08/2019	2019/08/31 05:42:41	05:42:41	Barbastella barbastellus	1	Do not publish	Registration	Wildlife Acoustics	SM2	1.5										Auto ID & Manual Verification	Kaleidoscope
Moccas	Q1	52.075958	-2.96184	31/08/2019	2019/08/31 05:43:26	05:43:26	Barbastella barbastellus	1	Do not publish	Registration	Wildlife Acoustics	SM2	1.5										Auto ID & Manual Verification	Kaleidoscope
Moccas	Q1	52.075958	-2.96184	31/08/2019	2019/08/31 05:44:13	05:44:13	Barbastella barbastellus	1	Do not publish	Registration	Wildlife Acoustics	SM2	1.5										Auto ID & Manual Verification	Kaleidoscope
Moccas	Q1	52.075958	-2.96184	31/08/2019	2019/08/31 05:46:03	05:46:03	Barbastella barbastellus	1	Do not publish	Registration	Wildlife Acoustics	SM2	1.5										Auto ID & Manual Verification	Kaleidoscope
Moccas	Q1	52.075958	-2.96184	31/08/2019	2019/08/31 05:48:47	05:48:47	Barbastella barbastellus	1	Do not publish	Registration	Wildlife Acoustics	SM2	1.5										Auto ID & Manual Verification	Kaleidoscope
Moccas	Q1	52.075958	-2.96184	31/08/2019	2019/08/31 05:49:19	05:49:19	Barbastella barbastellus	1	Do not publish	Registration	Wildlife Acoustics	SM2	1.5										Auto ID & Manual Verification	Kaleidoscope
Moccas	Q1	52.075958	-2.96184	31/08/2019	2019/08/31 05:49:27	05:49:27	Barbastella barbastellus	1	Do not publish	Registration	Wildlife Acoustics	SM2	1.5										Auto ID & Manual Verification	Kaleidoscope
Moccas	Q1	52.075958	-2.96184	31/08/2019	2019/08/31 20:20:58	20:20:58	Barbastella barbastellus	1	Do not publish	Registration	Wildlife Acoustics	SM2	1.5										Auto ID & Manual Verification	Kaleidoscope
Moccas	Q1	52.075958	-2.96184	31/08/2019	2019/08/31 20:22:43	20:22:43	Barbastella barbastellus	1	Do not publish	Registration	Wildlife Acoustics	SM2	1.5										Auto ID & Manual Verification	Kaleidoscope
Moccas	Q1	52.075958	-2.96184	31/08/2019	2019/08/31 20:26:04	20:26:04	Barbastella barbastellus	1	Do not publish	Registration	Wildlife Acoustics	SM2	1.5										Auto ID & Manual Verification	Kaleidoscope
Moccas	Q1	52.075958	-2.96184	31/08/2019	2019/08/31 20:26:15	20:26:15	Barbastella barbastellus	1	Do not publish	Registration	Wildlife Acoustics	SM2	1.5										Auto ID & Manual Verification	Kaleidoscope
Moccas	Q1	52.075958	-2.96184	31/08/2019	2019/08/31 20:26:39	20:26:39	Barbastella barbastellus	1	Do not publish	Registration	Wildlife Acoustics	SM2	1.5										Auto ID & Manual Verification	Kaleidoscope
Moccas	Q1	52.075958	-2.96184	31/08/2019	2019/08/31 20:27:31	20:27:31	Barbastella barbastellus	1	Do not publish	Registration	Wildlife Acoustics	SM2	1.5										Auto ID & Manual Verification	Kaleidoscope
Moccas	Q1	52.075958	-2.96184	31/08/2019	2019/08/31 20:32:52	20:32:52	Barbastella barbastellus	1	Do not publish	Registration	Wildlife Acoustics	SM2	1.5										Auto ID & Manual Verification	Kaleidoscope
Moccas	Q1	52.075958	-2.96184	01/09/2019	2019/09/01 01:57:46	01:57:46	Barbastella barbastellus	1	Do not publish	Registration	Wildlife Acoustics	SM2	1.5										Auto ID & Manual Verification	Kaleidoscope
Moccas	Q1	52.075958	-2.96184	01/09/2019	2019/09/01 02:20:57	02:20:57	Barbastella barbastellus	1	Do not publish	Registration	Wildlife Acoustics	SM2	1.5										Auto ID & Manual Verification	Kaleidoscope
Moccas	Q1	52.075958	-2.96184	01/09/2019	2019/09/01 02:34:51	02:34:51	Barbastella barbastellus	1	Do not publish	Registration	Wildlife Acoustics	SM2	1.5										Auto ID & Manual Verification	Kaleidoscope
Moccas	Q1	52.075958	-2.96184	01/09/2019	2019/09/01 02:45:34	02:45:34	Barbastella barbastellus	1	Do not publish	Registration	Wildlife Acoustics	SM2	1.5										Auto ID & Manual Verification	Kaleidoscope
Moccas	Q1	52.075958	-2.96184	01/09/2019	2019/09/01 02:54:39	02:54:39	Barbastella barbastellus	1	Do not publish	Registration	Wildlife Acoustics	SM2	1.5										Auto ID & Manual Verification	Kaleidoscope
Moccas	Q1	52.075958	-2.96184	01/09/2019	2019/09/01 03:09:17	03:09:17	Barbastella barbastellus	1	Do not publish	Registration	Wildlife Acoustics	SM2	1.5										Auto ID & Manual Verification	Kaleidoscope
Moccas	Q1	52.075958	-2.96184	01/09/2019	2019/09/01 03:27:33	03:27:33	Barbastella barbastellus	1	Do not publish	Registration	Wildlife Acoustics	SM2	1.5										Auto ID & Manual Verification	Kaleidoscope
Moccas	Q1	52.075958	-2.96184	01/09/2019	2019/09/01 03:31:55	03:31:55	Barbastella barbastellus	1	Do not publish	Registration	Wildlife Acoustics	SM2	1.5										Auto ID & Manual Verification	Kaleidoscope
Moccas	Q1	52.075958	-2.96184	01/09/2019	2019/09/01 03:45:33	03:45:33	Barbastella barbastellus	1	Do not publish	Registration	Wildlife Acoustics	SM2	1.5										Auto ID & Manual Verification	Kaleidoscope
Moccas	Q1	52.075958	-2.96184	01/09/2019	2019/09/01 03:50:36	03:50:36	Barbastella barbastellus	1	Do not publish	Registration	Wildlife Acoustics	SM2	1.5										Auto ID & Manual Verification	Kaleidoscope
Moccas	Q1	52.075958	-2.96184	01/09/2019	2019/09/01 04:09:28	04:09:28	Barbastella barbastellus	1	Do not publish	Registration	Wildlife Acoustics	SM2	1.5										Auto ID & Manual Verification	Kaleidoscope
Moccas	Q1	52.075958	-2.96184	01/09/2019	2019/09/01 04:10:12	04:10:12	Barbastella barbastellus	1	Do not publish	Registration	Wildlife Acoustics	SM2	1.5										Auto ID & Manual Verification	Kaleidoscope
Moccas	Q1	52.075958	-2.96184	01/09/2019	2019/09/01 04:16:50	04:16:50	Barbastella barbastellus	1	Do not publish	Registration	Wildlife Acoustics	SM2	1.5										Auto ID & Manual Verification	Kaleidoscope
Moccas	Q1	52.075958	-2.96184	01/09/2019	2019/09/01 04:30:49	04:30:49	Barbastella barbastellus	1	Do not publish	Registration	Wildlife Acoustics	SM2	1.5										Auto ID & Manual Verification	Kaleidoscope
Moccas	Q1	52.075958	-2.96184	01/09/2019	2019/09/01 04:33:02	04:33:02	Barbastella barbastellus	1	Do not publish	Registration	Wildlife Acoustics	SM2	1.5										Auto ID & Manual Verification	Kaleidoscope
Moccas	Q1	52.075958	-2.96184	01/09/2019	2019/09/01 04:47:40	04:47:40	Barbastella barbastellus	1	Do not publish	Registration	Wildlife Acoustics	SM2	1.5										Auto ID & Manual Verification	Kaleidoscope
Moccas	Q1	52.075958	-2.96184	01/09/2019	2019/09/01 04:48:47	04:48:47	Barbastella barbastellus	1	Do not publish	Registration	Wildlife Acoustics	SM2	1.5										Auto ID & Manual Verification	Kaleidoscope
Moccas	Q1	52.075958	-2.96184	01/09/2019	2019/09/01 04:50:14	04:50:14	Barbastella barbastellus	1	Do not publish	Registration	Wildlife Acoustics	SM2	1.5										Auto ID & Manual Verification	Kaleidoscope
Moccas	Q1	52.075958	-2.96184	01/09/2019	2019/09/01 04:52:00	04:52:00	Barbastella barbastellus	1	Do not publish	Registration	Wildlife Acoustics	SM2	1.5										Auto ID & Manual Verification	Kaleidoscope
Moccas	Q1	52.075958	-2.96184	01/09/2019	2019/09/01 04:56:23	04:56:23	Barbastella barbastellus	1	Do not publish	Registration	Wildlife Acoustics	SM2	1.5										Auto ID & Manual Verification	Kaleidoscope
Moccas	Q1	52.075958	-2.96184	01/09/2019	2019/09/01 05:04:22	05:04:22	Barbastella barbastellus	1	Do not publish	Registration	Wildlife Acoustics	SM2	1.5										Auto ID & Manual Verification	Kaleidoscope
Moccas	Q1	52.075958	-2.96184	01/09/2019	2019/09/01 05:10:11	05:10:11	Barbastella barbastellus	1	Do not publish	Registration	Wildlife Acoustics	SM2	1.5										Auto ID & Manual Verification	Kaleidoscope
Moccas	Q1	52.075958	-2.96184	01/09/2019	2019/09/01 05:13:29	05:13:29	Barbastella barbastellus	1	Do not publish	Registration	Wildlife Acoustics	SM2	1.5										Auto ID & Manual Verification	Kaleidoscope
Moccas	Q1	52.075958	-2.96184	01/09/2019	2019/09/01 05:17:39	05:17:39	Barbastella barbastellus	1	Do not publish	Registration	Wildlife Acoustics	SM2	1.5										Auto ID & Manual Verification	Kaleidoscope
Moccas	Q1	52.075958	-2.96184	01/09/2019	2019/09/01 05:18:40	05:18:40	Barbastella barbastellus	1	Do not publish	Registration	Wildlife Acoustics	SM2	1.5										Auto ID & Manual Verification	Kaleidoscope
Moccas	Q1	52.075958	-2.96184	01/09/2019	2019/09/01 05:22:59	05:22:59	Barbastella barbastellus	1	Do not publish	Registration	Wildlife Acoustics	SM2	1.5										Auto ID & Manual Verification	Kaleidoscope
Moccas	Q1	52.075958	-2.96184	01/09/2019	2019/09/01 05:23:44	05:23:44	Barbastella barbastellus	1	Do not publish	Registration	Wildlife Acoustics	SM2	1.5										Auto ID & Manual Verification	Kaleidoscope
Moccas	Q1	52.075958	-2.96184	01/09/2019	2019/09/01 05:25:42	05:25:42	Barbastella barbastellus	1	Do not publish	Registration	Wildlife Acoustics	SM2	1.5										Auto ID & Manual Verification	Kaleidoscope
Moccas	Q1	52.075958	-2.96184	01/09/2019	2019/09/01 05:30:59	05:30:59	Barbastella barbastellus	1	Do not publish	Registration	Wildlife Acoustics	SM2	1.5										Auto ID & Manual Verification	Kaleidoscope
Moccas	Q1	52.075958	-2.96184	01/09/2019	2019/09/01 05:31:45	05:31:45	Barbastella barbastellus	1	Do not publish	Registration	Wildlife Acoustics	SM2	1.5										Auto ID & Manual Verification	Kaleidoscope
Moccas	Q1	52.075958	-2.96184	01/09/2019	2019/09/01 05:32:03	05:32:03	Barbastella barbastellus	1	Do not publish	Registration	Wildlife Acoustics	SM2	1.5										Auto ID & Manual Verification	Kaleidoscope
Moccas	Q1	52.075958	-2.96184	01/09/2019	2019/09/01 05:32:34	05:32:34	Barbastella barbastellus	1	Do not publish	Registration	Wildlife Acoustics	SM2	1.5										Auto ID & Manual Verification	Kaleidoscope
Moccas	Q1	52.075958	-2.96184	01/09/2019	2019/09/01 05:32:42	05:32:42	Barbastella barbastellus	1	Do not publish	Registration	Wildlife Acoustics	SM2	1.5										Auto ID & Manual Verification	Kaleidoscope
Moccas	Q1	52.075958	-2.96184	01/09/2019	2019/09/01 05:32:54	05:32:54	Barbastella barbastellus	1	Do not publish	Registration	Wildlife Acoustics	SM2	1.5										Auto ID & Manual Verification	Kaleidoscope
Moccas	Q1	52.075958	-2.96184	01/09/2019	2019/09/01 05:33:55	05:33:55	Barbastella barbastellus	1	Do not publish	Registration	Wildlife Acoustics	SM2	1.5										Auto ID & Manual Verification	Kaleidoscope
Moccas	Q1	52.075958	-2.96184	01/09/2019	2019/09/01 05:34:02	05:34:02	Barbastella barbastellus	1	Do not publish	Registration	Wildlife Acoustics	SM2	1.5										Auto ID & Manual Verification	Kaleidoscope
Moccas	Q1	52.075958	-2.96184	01/09/2019	2019/09/01 05:34:09	05:34:09	Barbastella barbastellus	1	Do not publish	Registration	Wildlife Acoustics	SM2	1.5										Auto ID & Manual Verification	Kaleidoscope
Moccas	Q1	52.075958	-2.96184	01/09/2019	2019/09/01 05:34:21	05:34:21	Barbastella barbastellus	1	Do not publish	Registration	Wildlife Acoustics	SM2	1.5										Auto ID & Manual Verification	Kaleidoscope
Moccas	Q1	52.075958	-2.96184	01/09/2019	2019/09/01 05:34:33	05:34:33	Barbastella barbastellus	1	Do not publish	Registration	Wildlife Acoustics	SM2	1.5										Auto ID & Manual Verification	Kaleidoscope
Moccas	Q1	52.075958	-2.96184	01/09/2019	2019/09/01 05:34:40	05:34:40	Barbastella barbastellus	1	Do not publish	Registration	Wildlife Acoustics	SM2	1.5										Auto ID & Manual Verification	Kaleidoscope
Moccas	Q1	52.075958	-2.96184	01/09/2019	2019/09/01 05:35:36	05:35:36	Barbastella barbastellus	1	Do not publish	Registration	Wildlife Acoustics	SM2	1.5										Auto ID & Manual Verification	Kaleidoscope
Moccas	Q1	52.075958	-2.96184	01/09/2019	2019/09/01 05:35:42	05:35:42	Barbastella barbastellus	1	Do not publish	Registration	Wildlife Acoustics	SM2	1.5										Auto ID & Manual Verification	Kaleidoscope
Moccas	Q1	52.075958	-2.96184	01/09/2019	2019/09/01 05:36:47	05:36:47	Barbastella barbastellus	1	Do not publish	Registration	Wildlife Acoustics	SM2	1.5										Auto ID & Manual Verification	Kaleidoscope
Moccas	Q1	52.075958	-2.96184	01/09/2019	2019/09/01 05:37:45	05:37:45	Barbastella barbastellus	1	Do not publish	Registration	Wildlife Acoustics	SM2	1.5										Auto ID & Manual Verification	Kaleidoscope
Moccas	Q1	52.075958	-2.96184	01/09/2019	2019/09/01 05:41:01	05:41:01	Barbastella barbastellus	1	Do not publish	Registration	Wildlife Acoustics	SM2	1.5										Auto ID & Manual Verification	Kaleidoscope
Moccas	Q1	52.075958	-2.96184	01/09/2019	2019/09/01 05:41:16	05:41:16	Barbastella barbastellus	1	Do not publish	Registration	Wildlife Acoustics	SM2	1.5										Auto ID & Manual Verification	Kaleidoscope
Moccas	Q1	52.075958	-2.96184	01/09/2019	2019/09/01 05:41:39	05:41:39	Barbastella barbastellus	1	Do not publish	Registration	Wildlife Acoustics	SM2	1.5										Auto ID & Manual Verification	Kaleidoscope
Moccas	Q1	52.075958	-2.96184	01/09/2019	2019/09/01 05:44:29	05:44:29	Barbastella barbastellus	1	Do not publish	Registration	Wildlife Acoustics	SM2	1.5										Auto ID & Manual Verification	Kaleidoscope
Moccas	Q1	52.075958	-2.96184	01/09/2019	2019/09/01 05:44:54	05:44:54	Barbastella barbastellus	1	Do not publish	Registration	Wildlife Acoustics	SM2	1.5										Auto ID & Manual Verification	Kaleidoscope
