# Supplementary material for: An acoustic-based method for locating maternity colonies of rare woodland bats
Source: PeerJ. 2023 Oct 3;11:e15951. doi: 10.7717/peerj.15951 (PMC10557938; doi:10.7717/peerj.15951)
Supplement: Supplemental Information 8 — The original time recordings of barbastelle bats from the passive acoustic detectors. This data was used in statistical analysis, using the R script provided, to determine the optimal cut-off threshold for the identification of woodlands with colonies. [file peerj-11-15951-s008.zip › R script and datasets (cut-off threshold analysis)/Site8.csv]

Site name	Detector identity	Lat	Lon	Date start	Date time	Pass Time	Species / Taxa taxon list	Number of bats	Sensitivity	Pass Definition	Detector Make	Detector model	Detector height m	Roost within 25m	Activity elevated by roost	Linear feature adjacent	Linear feature 25m	Anthropogenic feature adjacent	Anthropogenic feature 25m	Temperature c	Rainfall	Wind speed mph	Method of classification	Analysis software used	Notes
Stammers	BL	50.900693	-0.616358	18/09/2019	2019/09/18 23:25:15	23:25:15	Barbastella barbastellus	1	Do not publish	Registration	Wildlife Acoustics	SM2	1.5										Auto ID & Manual Verification	Kaleidoscope
Stammers	BL	50.900693	-0.616358	18/09/2019	2019/09/18 23:25:30	23:25:30	Barbastella barbastellus	1	Do not publish	Registration	Wildlife Acoustics	SM2	1.5										Auto ID & Manual Verification	Kaleidoscope
Stammers	BL	50.900693	-0.616358	19/09/2019	2019/09/19 01:27:21	01:27:21	Barbastella barbastellus	1	Do not publish	Registration	Wildlife Acoustics	SM2	1.5										Auto ID & Manual Verification	Kaleidoscope
Stammers	BL	50.900693	-0.616358	19/09/2019	2019/09/19 01:30:02	01:30:02	Barbastella barbastellus	1	Do not publish	Registration	Wildlife Acoustics	SM2	1.5										Auto ID & Manual Verification	Kaleidoscope
Stammers	BL	50.900693	-0.616358	19/09/2019	2019/09/19 19:49:27	19:49:27	Barbastella barbastellus	1	Do not publish	Registration	Wildlife Acoustics	SM2	1.5										Auto ID & Manual Verification	Kaleidoscope
Stammers	BL	50.900693	-0.616358	19/09/2019	2019/09/19 19:52:46	19:52:46	Barbastella barbastellus	1	Do not publish	Registration	Wildlife Acoustics	SM2	1.5										Auto ID & Manual Verification	Kaleidoscope
Stammers	F3	50.89487	-0.614692	17/09/2019	2019/09/17 21:22:30	21:22:30	Barbastella barbastellus	1	Do not publish	Registration	Wildlife Acoustics	SM2	1.5										Auto ID & Manual Verification	Kaleidoscope
Stammers	F3	50.89487	-0.614692	18/09/2019	2019/09/18 22:41:02	22:41:02	Barbastella barbastellus	1	Do not publish	Registration	Wildlife Acoustics	SM2	1.5										Auto ID & Manual Verification	Kaleidoscope
Stammers	F3	50.89487	-0.614692	18/09/2019	2019/09/18 22:41:51	22:41:51	Barbastella barbastellus	1	Do not publish	Registration	Wildlife Acoustics	SM2	1.5										Auto ID & Manual Verification	Kaleidoscope
Stammers	F3	50.89487	-0.614692	19/09/2019	2019/09/19 02:14:46	02:14:46	Barbastella barbastellus	1	Do not publish	Registration	Wildlife Acoustics	SM2	1.5										Auto ID & Manual Verification	Kaleidoscope
Stammers	F3	50.89487	-0.614692	19/09/2019	2019/09/19 22:42:05	22:42:05	Barbastella barbastellus	1	Do not publish	Registration	Wildlife Acoustics	SM2	1.5										Auto ID & Manual Verification	Kaleidoscope
Stammers	F3	50.89487	-0.614692	19/09/2019	2019/09/19 23:13:57	23:13:57	Barbastella barbastellus	1	Do not publish	Registration	Wildlife Acoustics	SM2	1.5										Auto ID & Manual Verification	Kaleidoscope
Stammers	M2	50.90158	-0.620516	18/09/2019	2019/09/18 19:42:18	19:42:18	Barbastella barbastellus	1	Do not publish	Registration	Wildlife Acoustics	SM2	1.5										Auto ID & Manual Verification	Kaleidoscope
Stammers	T1	50.898521	-0.616632	19/09/2019	2019/09/19 04:05:18	04:05:18	Barbastella barbastellus	1	Do not publish	Registration	Wildlife Acoustics	SM2	1.5										Auto ID & Manual Verification	Kaleidoscope
