# Supplementary material for: An acoustic-based method for locating maternity colonies of rare woodland bats
Source: PeerJ. 2023 Oct 3;11:e15951. doi: 10.7717/peerj.15951 (PMC10557938; doi:10.7717/peerj.15951)
Supplement: Supplemental Information 8 — The original time recordings of barbastelle bats from the passive acoustic detectors. This data was used in statistical analysis, using the R script provided, to determine the optimal cut-off threshold for the identification of woodlands with colonies. [file peerj-11-15951-s008.zip › R script and datasets (cut-off threshold analysis)/Site9.csv]

Site name	Detector identity	Lat	Lon	Date start	Date time	Pass Time	Species / Taxa taxon list	Number of bats	Sensitivity	Pass Definition	Detector Make	Detector model	Detector height m	Roost within 25m	Activity elevated by roost	Linear feature adjacent	Linear feature 25m	Anthropogenic feature adjacent	Anthropogenic feature 25m	Temperature c	Rainfall	Wind speed mph	Method of classification	Analysis software used	Notes
Binsted	B3	50.847082	-0.59215	27/06/2019	2019/06/27 03:46:00	03:46:00	Barbastella barbastellus	1	Do not publish	Registration	Wildlife Acoustics	SM2	1.5										Auto ID & Manual Verification	Kaleidoscope
Binsted	B3	50.847082	-0.59215	27/06/2019	2019/06/27 04:06:41	04:06:41	Barbastella barbastellus	1	Do not publish	Registration	Wildlife Acoustics	SM2	1.5										Auto ID & Manual Verification	Kaleidoscope
Binsted	B3	50.847082	-0.59215	26/06/2019	2019/06/26 22:22:44	22:22:44	Barbastella barbastellus	1	Do not publish	Registration	Wildlife Acoustics	SM2	1.5										Auto ID & Manual Verification	Kaleidoscope
Binsted	B3	50.847082	-0.59215	26/06/2019	2019/06/26 23:28:38	23:28:38	Barbastella barbastellus	1	Do not publish	Registration	Wildlife Acoustics	SM2	1.5										Auto ID & Manual Verification	Kaleidoscope
Binsted	B3	50.847082	-0.59215	28/06/2019	2019/06/28 02:37:35	02:37:35	Barbastella barbastellus	1	Do not publish	Registration	Wildlife Acoustics	SM2	1.5										Auto ID & Manual Verification	Kaleidoscope
Binsted	B3	50.847082	-0.59215	28/06/2019	2019/06/28 02:53:06	02:53:06	Barbastella barbastellus	1	Do not publish	Registration	Wildlife Acoustics	SM2	1.5										Auto ID & Manual Verification	Kaleidoscope
Binsted	B3	50.847082	-0.59215	28/06/2019	2019/06/28 03:59:10	03:59:10	Barbastella barbastellus	1	Do not publish	Registration	Wildlife Acoustics	SM2	1.5										Auto ID & Manual Verification	Kaleidoscope
Binsted	C3	50.85267	-0.594499	26/06/2019	2019/06/26 03:32:57	03:32:57	Barbastella barbastellus	1	Do not publish	Registration	Wildlife Acoustics	SM2	1.5										Auto ID & Manual Verification	Kaleidoscope
Binsted	C3	50.85267	-0.594499	26/06/2019	2019/06/26 03:37:12	03:37:12	Barbastella barbastellus	1	Do not publish	Registration	Wildlife Acoustics	SM2	1.5										Auto ID & Manual Verification	Kaleidoscope
Binsted	C3	50.85267	-0.594499	26/06/2019	2019/06/26 03:56:13	03:56:13	Barbastella barbastellus	1	Do not publish	Registration	Wildlife Acoustics	SM2	1.5										Auto ID & Manual Verification	Kaleidoscope
Binsted	C3	50.85267	-0.594499	26/06/2019	2019/06/26 03:56:21	03:56:21	Barbastella barbastellus	1	Do not publish	Registration	Wildlife Acoustics	SM2	1.5										Auto ID & Manual Verification	Kaleidoscope
Binsted	C3	50.85267	-0.594499	26/06/2019	2019/06/26 03:56:30	03:56:30	Barbastella barbastellus	1	Do not publish	Registration	Wildlife Acoustics	SM2	1.5										Auto ID & Manual Verification	Kaleidoscope
Binsted	C3	50.85267	-0.594499	26/06/2019	2019/06/26 03:56:39	03:56:39	Barbastella barbastellus	1	Do not publish	Registration	Wildlife Acoustics	SM2	1.5										Auto ID & Manual Verification	Kaleidoscope
Binsted	C3	50.85267	-0.594499	27/06/2019	2019/06/27 02:14:29	02:14:29	Barbastella barbastellus	1	Do not publish	Registration	Wildlife Acoustics	SM2	1.5										Auto ID & Manual Verification	Kaleidoscope
Binsted	C3	50.85267	-0.594499	27/06/2019	2019/06/27 02:47:46	02:47:46	Barbastella barbastellus	1	Do not publish	Registration	Wildlife Acoustics	SM2	1.5										Auto ID & Manual Verification	Kaleidoscope
Binsted	C3	50.85267	-0.594499	27/06/2019	2019/06/27 02:48:53	02:48:53	Barbastella barbastellus	1	Do not publish	Registration	Wildlife Acoustics	SM2	1.5										Auto ID & Manual Verification	Kaleidoscope
Binsted	C3	50.85267	-0.594499	27/06/2019	2019/06/27 02:50:53	02:50:53	Barbastella barbastellus	1	Do not publish	Registration	Wildlife Acoustics	SM2	1.5										Auto ID & Manual Verification	Kaleidoscope
Binsted	C3	50.85267	-0.594499	27/06/2019	2019/06/27 03:32:37	03:32:37	Barbastella barbastellus	1	Do not publish	Registration	Wildlife Acoustics	SM2	1.5										Auto ID & Manual Verification	Kaleidoscope
Binsted	C3	50.85267	-0.594499	27/06/2019	2019/06/27 03:44:27	03:44:27	Barbastella barbastellus	1	Do not publish	Registration	Wildlife Acoustics	SM2	1.5										Auto ID & Manual Verification	Kaleidoscope
Binsted	C3	50.85267	-0.594499	27/06/2019	2019/06/27 04:13:43	04:13:43	Barbastella barbastellus	1	Do not publish	Registration	Wildlife Acoustics	SM2	1.5										Auto ID & Manual Verification	Kaleidoscope
Binsted	C3	50.85267	-0.594499	26/06/2019	2019/06/26 22:32:15	22:32:15	Barbastella barbastellus	1	Do not publish	Registration	Wildlife Acoustics	SM2	1.5										Auto ID & Manual Verification	Kaleidoscope
Binsted	C3	50.85267	-0.594499	26/06/2019	2019/06/26 22:35:07	22:35:07	Barbastella barbastellus	1	Do not publish	Registration	Wildlife Acoustics	SM2	1.5										Auto ID & Manual Verification	Kaleidoscope
Binsted	C3	50.85267	-0.594499	28/06/2019	2019/06/28 03:00:34	03:00:34	Barbastella barbastellus	1	Do not publish	Registration	Wildlife Acoustics	SM2	1.5										Auto ID & Manual Verification	Kaleidoscope
Binsted	C3	50.85267	-0.594499	28/06/2019	2019/06/28 03:04:32	03:04:32	Barbastella barbastellus	1	Do not publish	Registration	Wildlife Acoustics	SM2	1.5										Auto ID & Manual Verification	Kaleidoscope
Binsted	C3	50.85267	-0.594499	28/06/2019	2019/06/28 03:04:39	03:04:39	Barbastella barbastellus	1	Do not publish	Registration	Wildlife Acoustics	SM2	1.5										Auto ID & Manual Verification	Kaleidoscope
Binsted	C3	50.85267	-0.594499	28/06/2019	2019/06/28 03:11:56	03:11:56	Barbastella barbastellus	1	Do not publish	Registration	Wildlife Acoustics	SM2	1.5										Auto ID & Manual Verification	Kaleidoscope
Binsted	C3	50.85267	-0.594499	28/06/2019	2019/06/28 03:30:39	03:30:39	Barbastella barbastellus	1	Do not publish	Registration	Wildlife Acoustics	SM2	1.5										Auto ID & Manual Verification	Kaleidoscope
Binsted	C3	50.85267	-0.594499	28/06/2019	2019/06/28 03:44:33	03:44:33	Barbastella barbastellus	1	Do not publish	Registration	Wildlife Acoustics	SM2	1.5										Auto ID & Manual Verification	Kaleidoscope
Binsted	C3	50.85267	-0.594499	28/06/2019	2019/06/28 03:52:28	03:52:28	Barbastella barbastellus	1	Do not publish	Registration	Wildlife Acoustics	SM2	1.5										Auto ID & Manual Verification	Kaleidoscope
Binsted	C3	50.85267	-0.594499	28/06/2019	2019/06/28 03:53:01	03:53:01	Barbastella barbastellus	1	Do not publish	Registration	Wildlife Acoustics	SM2	1.5										Auto ID & Manual Verification	Kaleidoscope
Binsted	C3	50.85267	-0.594499	28/06/2019	2019/06/28 03:59:32	03:59:32	Barbastella barbastellus	1	Do not publish	Registration	Wildlife Acoustics	SM2	1.5										Auto ID & Manual Verification	Kaleidoscope
Binsted	C3	50.85267	-0.594499	28/06/2019	2019/06/28 04:09:00	04:09:00	Barbastella barbastellus	1	Do not publish	Registration	Wildlife Acoustics	SM2	1.5										Auto ID & Manual Verification	Kaleidoscope
Binsted	C3	50.85267	-0.594499	27/06/2019	2019/06/27 22:02:03	22:02:03	Barbastella barbastellus	1	Do not publish	Registration	Wildlife Acoustics	SM2	1.5										Auto ID & Manual Verification	Kaleidoscope
Binsted	C3	50.85267	-0.594499	27/06/2019	2019/06/27 22:11:06	22:11:06	Barbastella barbastellus	1	Do not publish	Registration	Wildlife Acoustics	SM2	1.5										Auto ID & Manual Verification	Kaleidoscope
Binsted	C3	50.85267	-0.594499	27/06/2019	2019/06/27 22:14:46	22:14:46	Barbastella barbastellus	1	Do not publish	Registration	Wildlife Acoustics	SM2	1.5										Auto ID & Manual Verification	Kaleidoscope
Binsted	C3	50.85267	-0.594499	27/06/2019	2019/06/27 22:40:10	22:40:10	Barbastella barbastellus	1	Do not publish	Registration	Wildlife Acoustics	SM2	1.5										Auto ID & Manual Verification	Kaleidoscope
Binsted	C3	50.85267	-0.594499	27/06/2019	2019/06/27 23:16:31	23:16:31	Barbastella barbastellus	1	Do not publish	Registration	Wildlife Acoustics	SM2	1.5										Auto ID & Manual Verification	Kaleidoscope
Binsted	D3	50.849195	-0.598144	27/06/2019	2019/06/27 02:10:45	02:10:45	Barbastella barbastellus	1	Do not publish	Registration	Wildlife Acoustics	SM2	1.5										Auto ID & Manual Verification	Kaleidoscope
Binsted	D3	50.849195	-0.598144	26/06/2019	2019/06/26 22:23:51	22:23:51	Barbastella barbastellus	1	Do not publish	Registration	Wildlife Acoustics	SM2	1.5										Auto ID & Manual Verification	Kaleidoscope
Binsted	E3	50.847096	-0.590205	26/06/2019	2019/06/26 00:49:58	00:49:58	Barbastella barbastellus	1	Do not publish	Registration	Wildlife Acoustics	SM2	1.5										Auto ID & Manual Verification	Kaleidoscope
Binsted	E3	50.847096	-0.590205	26/06/2019	2019/06/26 00:50:06	00:50:06	Barbastella barbastellus	1	Do not publish	Registration	Wildlife Acoustics	SM2	1.5										Auto ID & Manual Verification	Kaleidoscope
Binsted	E3	50.847096	-0.590205	26/06/2019	2019/06/26 01:09:19	01:09:19	Barbastella barbastellus	1	Do not publish	Registration	Wildlife Acoustics	SM2	1.5										Auto ID & Manual Verification	Kaleidoscope
Binsted	E3	50.847096	-0.590205	26/06/2019	2019/06/26 01:27:58	01:27:58	Barbastella barbastellus	1	Do not publish	Registration	Wildlife Acoustics	SM2	1.5										Auto ID & Manual Verification	Kaleidoscope
Binsted	E3	50.847096	-0.590205	26/06/2019	2019/06/26 03:38:12	03:38:12	Barbastella barbastellus	1	Do not publish	Registration	Wildlife Acoustics	SM2	1.5										Auto ID & Manual Verification	Kaleidoscope
Binsted	E3	50.847096	-0.590205	26/06/2019	2019/06/26 03:58:35	03:58:35	Barbastella barbastellus	1	Do not publish	Registration	Wildlife Acoustics	SM2	1.5										Auto ID & Manual Verification	Kaleidoscope
Binsted	E3	50.847096	-0.590205	26/06/2019	2019/06/26 03:58:42	03:58:42	Barbastella barbastellus	1	Do not publish	Registration	Wildlife Acoustics	SM2	1.5										Auto ID & Manual Verification	Kaleidoscope
Binsted	E3	50.847096	-0.590205	25/06/2019	2019/06/25 23:46:57	23:46:57	Barbastella barbastellus	1	Do not publish	Registration	Wildlife Acoustics	SM2	1.5										Auto ID & Manual Verification	Kaleidoscope
Binsted	E3	50.847096	-0.590205	27/06/2019	2019/06/27 01:36:41	01:36:41	Barbastella barbastellus	1	Do not publish	Registration	Wildlife Acoustics	SM2	1.5										Auto ID & Manual Verification	Kaleidoscope
Binsted	E3	50.847096	-0.590205	27/06/2019	2019/06/27 02:33:48	02:33:48	Barbastella barbastellus	1	Do not publish	Registration	Wildlife Acoustics	SM2	1.5										Auto ID & Manual Verification	Kaleidoscope
Binsted	E3	50.847096	-0.590205	27/06/2019	2019/06/27 02:34:02	02:34:02	Barbastella barbastellus	1	Do not publish	Registration	Wildlife Acoustics	SM2	1.5										Auto ID & Manual Verification	Kaleidoscope
Binsted	E3	50.847096	-0.590205	27/06/2019	2019/06/27 02:34:07	02:34:07	Barbastella barbastellus	1	Do not publish	Registration	Wildlife Acoustics	SM2	1.5										Auto ID & Manual Verification	Kaleidoscope
Binsted	E3	50.847096	-0.590205	27/06/2019	2019/06/27 02:41:10	02:41:10	Barbastella barbastellus	1	Do not publish	Registration	Wildlife Acoustics	SM2	1.5										Auto ID & Manual Verification	Kaleidoscope
Binsted	E3	50.847096	-0.590205	27/06/2019	2019/06/27 02:41:16	02:41:16	Barbastella barbastellus	1	Do not publish	Registration	Wildlife Acoustics	SM2	1.5										Auto ID & Manual Verification	Kaleidoscope
Binsted	E3	50.847096	-0.590205	27/06/2019	2019/06/27 02:41:48	02:41:48	Barbastella barbastellus	1	Do not publish	Registration	Wildlife Acoustics	SM2	1.5										Auto ID & Manual Verification	Kaleidoscope
Binsted	E3	50.847096	-0.590205	27/06/2019	2019/06/27 02:42:38	02:42:38	Barbastella barbastellus	1	Do not publish	Registration	Wildlife Acoustics	SM2	1.5										Auto ID & Manual Verification	Kaleidoscope
Binsted	E3	50.847096	-0.590205	27/06/2019	2019/06/27 02:42:46	02:42:46	Barbastella barbastellus	1	Do not publish	Registration	Wildlife Acoustics	SM2	1.5										Auto ID & Manual Verification	Kaleidoscope
Binsted	E3	50.847096	-0.590205	27/06/2019	2019/06/27 02:59:26	02:59:26	Barbastella barbastellus	1	Do not publish	Registration	Wildlife Acoustics	SM2	1.5										Auto ID & Manual Verification	Kaleidoscope
Binsted	E3	50.847096	-0.590205	27/06/2019	2019/06/27 03:02:56	03:02:56	Barbastella barbastellus	1	Do not publish	Registration	Wildlife Acoustics	SM2	1.5										Auto ID & Manual Verification	Kaleidoscope
Binsted	E3	50.847096	-0.590205	27/06/2019	2019/06/27 03:04:07	03:04:07	Barbastella barbastellus	1	Do not publish	Registration	Wildlife Acoustics	SM2	1.5										Auto ID & Manual Verification	Kaleidoscope
Binsted	E3	50.847096	-0.590205	27/06/2019	2019/06/27 03:04:10	03:04:10	Barbastella barbastellus	1	Do not publish	Registration	Wildlife Acoustics	SM2	1.5										Auto ID & Manual Verification	Kaleidoscope
Binsted	E3	50.847096	-0.590205	27/06/2019	2019/06/27 03:08:17	03:08:17	Barbastella barbastellus	1	Do not publish	Registration	Wildlife Acoustics	SM2	1.5										Auto ID & Manual Verification	Kaleidoscope
Binsted	E3	50.847096	-0.590205	27/06/2019	2019/06/27 03:08:24	03:08:24	Barbastella barbastellus	1	Do not publish	Registration	Wildlife Acoustics	SM2	1.5										Auto ID & Manual Verification	Kaleidoscope
Binsted	E3	50.847096	-0.590205	27/06/2019	2019/06/27 03:22:35	03:22:35	Barbastella barbastellus	1	Do not publish	Registration	Wildlife Acoustics	SM2	1.5										Auto ID & Manual Verification	Kaleidoscope
Binsted	E3	50.847096	-0.590205	27/06/2019	2019/06/27 03:22:42	03:22:42	Barbastella barbastellus	1	Do not publish	Registration	Wildlife Acoustics	SM2	1.5										Auto ID & Manual Verification	Kaleidoscope
Binsted	E3	50.847096	-0.590205	27/06/2019	2019/06/27 03:28:17	03:28:17	Barbastella barbastellus	1	Do not publish	Registration	Wildlife Acoustics	SM2	1.5										Auto ID & Manual Verification	Kaleidoscope
Binsted	E3	50.847096	-0.590205	27/06/2019	2019/06/27 03:28:24	03:28:24	Barbastella barbastellus	1	Do not publish	Registration	Wildlife Acoustics	SM2	1.5										Auto ID & Manual Verification	Kaleidoscope
Binsted	E3	50.847096	-0.590205	27/06/2019	2019/06/27 03:29:00	03:29:00	Barbastella barbastellus	1	Do not publish	Registration	Wildlife Acoustics	SM2	1.5										Auto ID & Manual Verification	Kaleidoscope
Binsted	E3	50.847096	-0.590205	27/06/2019	2019/06/27 03:32:28	03:32:28	Barbastella barbastellus	1	Do not publish	Registration	Wildlife Acoustics	SM2	1.5										Auto ID & Manual Verification	Kaleidoscope
Binsted	E3	50.847096	-0.590205	27/06/2019	2019/06/27 03:32:34	03:32:34	Barbastella barbastellus	1	Do not publish	Registration	Wildlife Acoustics	SM2	1.5										Auto ID & Manual Verification	Kaleidoscope
Binsted	E3	50.847096	-0.590205	27/06/2019	2019/06/27 03:45:01	03:45:01	Barbastella barbastellus	1	Do not publish	Registration	Wildlife Acoustics	SM2	1.5										Auto ID & Manual Verification	Kaleidoscope
Binsted	E3	50.847096	-0.590205	27/06/2019	2019/06/27 03:55:16	03:55:16	Barbastella barbastellus	1	Do not publish	Registration	Wildlife Acoustics	SM2	1.5										Auto ID & Manual Verification	Kaleidoscope
Binsted	E3	50.847096	-0.590205	27/06/2019	2019/06/27 04:05:00	04:05:00	Barbastella barbastellus	1	Do not publish	Registration	Wildlife Acoustics	SM2	1.5										Auto ID & Manual Verification	Kaleidoscope
Binsted	E3	50.847096	-0.590205	26/06/2019	2019/06/26 22:28:02	22:28:02	Barbastella barbastellus	1	Do not publish	Registration	Wildlife Acoustics	SM2	1.5										Auto ID & Manual Verification	Kaleidoscope
Binsted	E3	50.847096	-0.590205	28/06/2019	2019/06/28 00:20:33	00:20:33	Barbastella barbastellus	1	Do not publish	Registration	Wildlife Acoustics	SM2	1.5										Auto ID & Manual Verification	Kaleidoscope
Binsted	E3	50.847096	-0.590205	28/06/2019	2019/06/28 00:21:30	00:21:30	Barbastella barbastellus	1	Do not publish	Registration	Wildlife Acoustics	SM2	1.5										Auto ID & Manual Verification	Kaleidoscope
Binsted	E3	50.847096	-0.590205	28/06/2019	2019/06/28 00:21:34	00:21:34	Barbastella barbastellus	1	Do not publish	Registration	Wildlife Acoustics	SM2	1.5										Auto ID & Manual Verification	Kaleidoscope
Binsted	E3	50.847096	-0.590205	28/06/2019	2019/06/28 00:30:19	00:30:19	Barbastella barbastellus	1	Do not publish	Registration	Wildlife Acoustics	SM2	1.5										Auto ID & Manual Verification	Kaleidoscope
Binsted	E3	50.847096	-0.590205	28/06/2019	2019/06/28 01:04:49	01:04:49	Barbastella barbastellus	1	Do not publish	Registration	Wildlife Acoustics	SM2	1.5										Auto ID & Manual Verification	Kaleidoscope
Binsted	E3	50.847096	-0.590205	28/06/2019	2019/06/28 01:26:08	01:26:08	Barbastella barbastellus	1	Do not publish	Registration	Wildlife Acoustics	SM2	1.5										Auto ID & Manual Verification	Kaleidoscope
Binsted	E3	50.847096	-0.590205	28/06/2019	2019/06/28 01:41:57	01:41:57	Barbastella barbastellus	1	Do not publish	Registration	Wildlife Acoustics	SM2	1.5										Auto ID & Manual Verification	Kaleidoscope
Binsted	E3	50.847096	-0.590205	28/06/2019	2019/06/28 01:42:48	01:42:48	Barbastella barbastellus	1	Do not publish	Registration	Wildlife Acoustics	SM2	1.5										Auto ID & Manual Verification	Kaleidoscope
Binsted	E3	50.847096	-0.590205	28/06/2019	2019/06/28 01:42:52	01:42:52	Barbastella barbastellus	1	Do not publish	Registration	Wildlife Acoustics	SM2	1.5										Auto ID & Manual Verification	Kaleidoscope
Binsted	E3	50.847096	-0.590205	28/06/2019	2019/06/28 01:55:46	01:55:46	Barbastella barbastellus	1	Do not publish	Registration	Wildlife Acoustics	SM2	1.5										Auto ID & Manual Verification	Kaleidoscope
Binsted	E3	50.847096	-0.590205	28/06/2019	2019/06/28 01:58:49	01:58:49	Barbastella barbastellus	1	Do not publish	Registration	Wildlife Acoustics	SM2	1.5										Auto ID & Manual Verification	Kaleidoscope
Binsted	E3	50.847096	-0.590205	28/06/2019	2019/06/28 02:10:31	02:10:31	Barbastella barbastellus	1	Do not publish	Registration	Wildlife Acoustics	SM2	1.5										Auto ID & Manual Verification	Kaleidoscope
Binsted	E3	50.847096	-0.590205	28/06/2019	2019/06/28 02:33:20	02:33:20	Barbastella barbastellus	1	Do not publish	Registration	Wildlife Acoustics	SM2	1.5										Auto ID & Manual Verification	Kaleidoscope
Binsted	E3	50.847096	-0.590205	28/06/2019	2019/06/28 02:38:15	02:38:15	Barbastella barbastellus	1	Do not publish	Registration	Wildlife Acoustics	SM2	1.5										Auto ID & Manual Verification	Kaleidoscope
Binsted	E3	50.847096	-0.590205	28/06/2019	2019/06/28 02:43:20	02:43:20	Barbastella barbastellus	1	Do not publish	Registration	Wildlife Acoustics	SM2	1.5										Auto ID & Manual Verification	Kaleidoscope
Binsted	E3	50.847096	-0.590205	28/06/2019	2019/06/28 02:49:27	02:49:27	Barbastella barbastellus	1	Do not publish	Registration	Wildlife Acoustics	SM2	1.5										Auto ID & Manual Verification	Kaleidoscope
Binsted	E3	50.847096	-0.590205	28/06/2019	2019/06/28 02:49:32	02:49:32	Barbastella barbastellus	1	Do not publish	Registration	Wildlife Acoustics	SM2	1.5										Auto ID & Manual Verification	Kaleidoscope
Binsted	E3	50.847096	-0.590205	28/06/2019	2019/06/28 02:50:22	02:50:22	Barbastella barbastellus	1	Do not publish	Registration	Wildlife Acoustics	SM2	1.5										Auto ID & Manual Verification	Kaleidoscope
Binsted	E3	50.847096	-0.590205	28/06/2019	2019/06/28 02:53:56	02:53:56	Barbastella barbastellus	1	Do not publish	Registration	Wildlife Acoustics	SM2	1.5										Auto ID & Manual Verification	Kaleidoscope
Binsted	E3	50.847096	-0.590205	28/06/2019	2019/06/28 02:55:05	02:55:05	Barbastella barbastellus	1	Do not publish	Registration	Wildlife Acoustics	SM2	1.5										Auto ID & Manual Verification	Kaleidoscope
Binsted	E3	50.847096	-0.590205	28/06/2019	2019/06/28 02:55:10	02:55:10	Barbastella barbastellus	1	Do not publish	Registration	Wildlife Acoustics	SM2	1.5										Auto ID & Manual Verification	Kaleidoscope
Binsted	E3	50.847096	-0.590205	28/06/2019	2019/06/28 02:55:29	02:55:29	Barbastella barbastellus	1	Do not publish	Registration	Wildlife Acoustics	SM2	1.5										Auto ID & Manual Verification	Kaleidoscope
Binsted	E3	50.847096	-0.590205	28/06/2019	2019/06/28 02:56:02	02:56:02	Barbastella barbastellus	1	Do not publish	Registration	Wildlife Acoustics	SM2	1.5										Auto ID & Manual Verification	Kaleidoscope
Binsted	E3	50.847096	-0.590205	28/06/2019	2019/06/28 02:56:39	02:56:39	Barbastella barbastellus	1	Do not publish	Registration	Wildlife Acoustics	SM2	1.5										Auto ID & Manual Verification	Kaleidoscope
Binsted	E3	50.847096	-0.590205	28/06/2019	2019/06/28 02:57:23	02:57:23	Barbastella barbastellus	1	Do not publish	Registration	Wildlife Acoustics	SM2	1.5										Auto ID & Manual Verification	Kaleidoscope
Binsted	E3	50.847096	-0.590205	28/06/2019	2019/06/28 02:57:36	02:57:36	Barbastella barbastellus	1	Do not publish	Registration	Wildlife Acoustics	SM2	1.5										Auto ID & Manual Verification	Kaleidoscope
Binsted	E3	50.847096	-0.590205	28/06/2019	2019/06/28 02:57:42	02:57:42	Barbastella barbastellus	1	Do not publish	Registration	Wildlife Acoustics	SM2	1.5										Auto ID & Manual Verification	Kaleidoscope
Binsted	E3	50.847096	-0.590205	28/06/2019	2019/06/28 02:58:22	02:58:22	Barbastella barbastellus	1	Do not publish	Registration	Wildlife Acoustics	SM2	1.5										Auto ID & Manual Verification	Kaleidoscope
Binsted	E3	50.847096	-0.590205	28/06/2019	2019/06/28 02:58:28	02:58:28	Barbastella barbastellus	1	Do not publish	Registration	Wildlife Acoustics	SM2	1.5										Auto ID & Manual Verification	Kaleidoscope
Binsted	E3	50.847096	-0.590205	28/06/2019	2019/06/28 03:00:42	03:00:42	Barbastella barbastellus	1	Do not publish	Registration	Wildlife Acoustics	SM2	1.5										Auto ID & Manual Verification	Kaleidoscope
Binsted	E3	50.847096	-0.590205	28/06/2019	2019/06/28 03:02:09	03:02:09	Barbastella barbastellus	1	Do not publish	Registration	Wildlife Acoustics	SM2	1.5										Auto ID & Manual Verification	Kaleidoscope
Binsted	E3	50.847096	-0.590205	28/06/2019	2019/06/28 03:02:37	03:02:37	Barbastella barbastellus	1	Do not publish	Registration	Wildlife Acoustics	SM2	1.5										Auto ID & Manual Verification	Kaleidoscope
Binsted	E3	50.847096	-0.590205	28/06/2019	2019/06/28 03:02:43	03:02:43	Barbastella barbastellus	1	Do not publish	Registration	Wildlife Acoustics	SM2	1.5										Auto ID & Manual Verification	Kaleidoscope
Binsted	E3	50.847096	-0.590205	28/06/2019	2019/06/28 03:06:44	03:06:44	Barbastella barbastellus	1	Do not publish	Registration	Wildlife Acoustics	SM2	1.5										Auto ID & Manual Verification	Kaleidoscope
Binsted	E3	50.847096	-0.590205	28/06/2019	2019/06/28 03:10:55	03:10:55	Barbastella barbastellus	1	Do not publish	Registration	Wildlife Acoustics	SM2	1.5										Auto ID & Manual Verification	Kaleidoscope
Binsted	E3	50.847096	-0.590205	28/06/2019	2019/06/28 03:11:00	03:11:00	Barbastella barbastellus	1	Do not publish	Registration	Wildlife Acoustics	SM2	1.5										Auto ID & Manual Verification	Kaleidoscope
Binsted	E3	50.847096	-0.590205	28/06/2019	2019/06/28 03:12:07	03:12:07	Barbastella barbastellus	1	Do not publish	Registration	Wildlife Acoustics	SM2	1.5										Auto ID & Manual Verification	Kaleidoscope
Binsted	E3	50.847096	-0.590205	28/06/2019	2019/06/28 03:13:06	03:13:06	Barbastella barbastellus	1	Do not publish	Registration	Wildlife Acoustics	SM2	1.5										Auto ID & Manual Verification	Kaleidoscope
Binsted	E3	50.847096	-0.590205	28/06/2019	2019/06/28 03:57:02	03:57:02	Barbastella barbastellus	1	Do not publish	Registration	Wildlife Acoustics	SM2	1.5										Auto ID & Manual Verification	Kaleidoscope
Binsted	E3	50.847096	-0.590205	28/06/2019	2019/06/28 03:57:09	03:57:09	Barbastella barbastellus	1	Do not publish	Registration	Wildlife Acoustics	SM2	1.5										Auto ID & Manual Verification	Kaleidoscope
Binsted	E3	50.847096	-0.590205	27/06/2019	2019/06/27 22:21:45	22:21:45	Barbastella barbastellus	1	Do not publish	Registration	Wildlife Acoustics	SM2	1.5										Auto ID & Manual Verification	Kaleidoscope
Binsted	F3	50.856196	-0.59564	27/06/2019	2019/06/27 03:17:05	03:17:05	Barbastella barbastellus	1	Do not publish	Registration	Wildlife Acoustics	SM2	1.5										Auto ID & Manual Verification	Kaleidoscope
Binsted	F3	50.856196	-0.59564	27/06/2019	2019/06/27 03:19:01	03:19:01	Barbastella barbastellus	1	Do not publish	Registration	Wildlife Acoustics	SM2	1.5										Auto ID & Manual Verification	Kaleidoscope
Binsted	F3	50.856196	-0.59564	27/06/2019	2019/06/27 03:48:22	03:48:22	Barbastella barbastellus	1	Do not publish	Registration	Wildlife Acoustics	SM2	1.5										Auto ID & Manual Verification	Kaleidoscope
Binsted	F3	50.856196	-0.59564	27/06/2019	2019/06/27 03:49:23	03:49:23	Barbastella barbastellus	1	Do not publish	Registration	Wildlife Acoustics	SM2	1.5										Auto ID & Manual Verification	Kaleidoscope
Binsted	F3	50.856196	-0.59564	28/06/2019	2019/06/28 03:36:47	03:36:47	Barbastella barbastellus	1	Do not publish	Registration	Wildlife Acoustics	SM2	1.5										Auto ID & Manual Verification	Kaleidoscope
Binsted	F3	50.856196	-0.59564	28/06/2019	2019/06/28 03:37:26	03:37:26	Barbastella barbastellus	1	Do not publish	Registration	Wildlife Acoustics	SM2	1.5										Auto ID & Manual Verification	Kaleidoscope
Binsted	M2	50.846833	-0.596387	26/06/2019	2019/06/26 00:52:21	00:52:21	Barbastella barbastellus	1	Do not publish	Registration	Wildlife Acoustics	SM2	1.5										Auto ID & Manual Verification	Kaleidoscope
Binsted	M2	50.846833	-0.596387	26/06/2019	2019/06/26 22:27:05	22:27:05	Barbastella barbastellus	1	Do not publish	Registration	Wildlife Acoustics	SM2	1.5										Auto ID & Manual Verification	Kaleidoscope
Binsted	M2	50.846833	-0.596387	26/06/2019	2019/06/26 22:27:10	22:27:10	Barbastella barbastellus	1	Do not publish	Registration	Wildlife Acoustics	SM2	1.5										Auto ID & Manual Verification	Kaleidoscope
Binsted	M2	50.846833	-0.596387	26/06/2019	2019/06/26 23:09:11	23:09:11	Barbastella barbastellus	1	Do not publish	Registration	Wildlife Acoustics	SM2	1.5										Auto ID & Manual Verification	Kaleidoscope
Binsted	M2	50.846833	-0.596387	26/06/2019	2019/06/26 23:09:16	23:09:16	Barbastella barbastellus	1	Do not publish	Registration	Wildlife Acoustics	SM2	1.5										Auto ID & Manual Verification	Kaleidoscope
Binsted	N2	50.851148	-0.584679	26/06/2019	2019/06/26 03:48:34	03:48:34	Barbastella barbastellus	1	Do not publish	Registration	Wildlife Acoustics	SM2	1.5										Auto ID & Manual Verification	Kaleidoscope
Binsted	N2	50.851148	-0.584679	27/06/2019	2019/06/27 02:00:40	02:00:40	Barbastella barbastellus	1	Do not publish	Registration	Wildlife Acoustics	SM2	1.5										Auto ID & Manual Verification	Kaleidoscope
Binsted	N2	50.851148	-0.584679	27/06/2019	2019/06/27 03:03:27	03:03:27	Barbastella barbastellus	1	Do not publish	Registration	Wildlife Acoustics	SM2	1.5										Auto ID & Manual Verification	Kaleidoscope
Binsted	N2	50.851148	-0.584679	27/06/2019	2019/06/27 03:43:41	03:43:41	Barbastella barbastellus	1	Do not publish	Registration	Wildlife Acoustics	SM2	1.5										Auto ID & Manual Verification	Kaleidoscope
Binsted	N2	50.851148	-0.584679	27/06/2019	2019/06/27 03:53:00	03:53:00	Barbastella barbastellus	1	Do not publish	Registration	Wildlife Acoustics	SM2	1.5										Auto ID & Manual Verification	Kaleidoscope
Binsted	N2	50.851148	-0.584679	27/06/2019	2019/06/27 03:56:28	03:56:28	Barbastella barbastellus	1	Do not publish	Registration	Wildlife Acoustics	SM2	1.5										Auto ID & Manual Verification	Kaleidoscope
Binsted	N2	50.851148	-0.584679	28/06/2019	2019/06/28 02:14:13	02:14:13	Barbastella barbastellus	1	Do not publish	Registration	Wildlife Acoustics	SM2	1.5										Auto ID & Manual Verification	Kaleidoscope
Binsted	N2	50.851148	-0.584679	28/06/2019	2019/06/28 02:39:40	02:39:40	Barbastella barbastellus	1	Do not publish	Registration	Wildlife Acoustics	SM2	1.5										Auto ID & Manual Verification	Kaleidoscope
Binsted	N2	50.851148	-0.584679	28/06/2019	2019/06/28 03:25:01	03:25:01	Barbastella barbastellus	1	Do not publish	Registration	Wildlife Acoustics	SM2	1.5										Auto ID & Manual Verification	Kaleidoscope
Binsted	N2	50.851148	-0.584679	28/06/2019	2019/06/28 03:28:38	03:28:38	Barbastella barbastellus	1	Do not publish	Registration	Wildlife Acoustics	SM2	1.5										Auto ID & Manual Verification	Kaleidoscope
Binsted	N2	50.851148	-0.584679	28/06/2019	2019/06/28 03:28:44	03:28:44	Barbastella barbastellus	1	Do not publish	Registration	Wildlife Acoustics	SM2	1.5										Auto ID & Manual Verification	Kaleidoscope
Binsted	N2	50.851148	-0.584679	28/06/2019	2019/06/28 03:54:59	03:54:59	Barbastella barbastellus	1	Do not publish	Registration	Wildlife Acoustics	SM2	1.5										Auto ID & Manual Verification	Kaleidoscope
Binsted	Q1	50.849302	-0.587471	27/06/2019	2019/06/27 01:35:23	01:35:23	Barbastella barbastellus	1	Do not publish	Registration	Wildlife Acoustics	SM2	1.5										Auto ID & Manual Verification	Kaleidoscope
Binsted	Q1	50.849302	-0.587471	27/06/2019	2019/06/27 02:35:55	02:35:55	Barbastella barbastellus	1	Do not publish	Registration	Wildlife Acoustics	SM2	1.5										Auto ID & Manual Verification	Kaleidoscope
Binsted	Q1	50.849302	-0.587471	27/06/2019	2019/06/27 02:41:09	02:41:09	Barbastella barbastellus	1	Do not publish	Registration	Wildlife Acoustics	SM2	1.5										Auto ID & Manual Verification	Kaleidoscope
Binsted	Q1	50.849302	-0.587471	27/06/2019	2019/06/27 02:41:13	02:41:13	Barbastella barbastellus	1	Do not publish	Registration	Wildlife Acoustics	SM2	1.5										Auto ID & Manual Verification	Kaleidoscope
Binsted	Q1	50.849302	-0.587471	27/06/2019	2019/06/27 03:03:47	03:03:47	Barbastella barbastellus	1	Do not publish	Registration	Wildlife Acoustics	SM2	1.5										Auto ID & Manual Verification	Kaleidoscope
Binsted	Q1	50.849302	-0.587471	27/06/2019	2019/06/27 03:30:16	03:30:16	Barbastella barbastellus	1	Do not publish	Registration	Wildlife Acoustics	SM2	1.5										Auto ID & Manual Verification	Kaleidoscope
Binsted	Q1	50.849302	-0.587471	27/06/2019	2019/06/27 03:31:17	03:31:17	Barbastella barbastellus	1	Do not publish	Registration	Wildlife Acoustics	SM2	1.5										Auto ID & Manual Verification	Kaleidoscope
Binsted	Q1	50.849302	-0.587471	27/06/2019	2019/06/27 03:44:32	03:44:32	Barbastella barbastellus	1	Do not publish	Registration	Wildlife Acoustics	SM2	1.5										Auto ID & Manual Verification	Kaleidoscope
Binsted	Q1	50.849302	-0.587471	27/06/2019	2019/06/27 03:44:52	03:44:52	Barbastella barbastellus	1	Do not publish	Registration	Wildlife Acoustics	SM2	1.5										Auto ID & Manual Verification	Kaleidoscope
Binsted	Q1	50.849302	-0.587471	27/06/2019	2019/06/27 03:49:57	03:49:57	Barbastella barbastellus	1	Do not publish	Registration	Wildlife Acoustics	SM2	1.5										Auto ID & Manual Verification	Kaleidoscope
Binsted	Q1	50.849302	-0.587471	27/06/2019	2019/06/27 03:53:33	03:53:33	Barbastella barbastellus	1	Do not publish	Registration	Wildlife Acoustics	SM2	1.5										Auto ID & Manual Verification	Kaleidoscope
Binsted	Q1	50.849302	-0.587471	27/06/2019	2019/06/27 03:55:43	03:55:43	Barbastella barbastellus	1	Do not publish	Registration	Wildlife Acoustics	SM2	1.5										Auto ID & Manual Verification	Kaleidoscope
Binsted	Q1	50.849302	-0.587471	26/06/2019	2019/06/26 22:14:46	22:14:46	Barbastella barbastellus	1	Do not publish	Registration	Wildlife Acoustics	SM2	1.5										Auto ID & Manual Verification	Kaleidoscope
Binsted	Q1	50.849302	-0.587471	26/06/2019	2019/06/26 22:29:38	22:29:38	Barbastella barbastellus	1	Do not publish	Registration	Wildlife Acoustics	SM2	1.5										Auto ID & Manual Verification	Kaleidoscope
Binsted	Q1	50.849302	-0.587471	28/06/2019	2019/06/28 00:21:36	00:21:36	Barbastella barbastellus	1	Do not publish	Registration	Wildlife Acoustics	SM2	1.5										Auto ID & Manual Verification	Kaleidoscope
Binsted	Q1	50.849302	-0.587471	28/06/2019	2019/06/28 00:21:47	00:21:47	Barbastella barbastellus	1	Do not publish	Registration	Wildlife Acoustics	SM2	1.5										Auto ID & Manual Verification	Kaleidoscope
Binsted	Q1	50.849302	-0.587471	28/06/2019	2019/06/28 00:23:53	00:23:53	Barbastella barbastellus	1	Do not publish	Registration	Wildlife Acoustics	SM2	1.5										Auto ID & Manual Verification	Kaleidoscope
Binsted	Q1	50.849302	-0.587471	28/06/2019	2019/06/28 00:25:26	00:25:26	Barbastella barbastellus	1	Do not publish	Registration	Wildlife Acoustics	SM2	1.5										Auto ID & Manual Verification	Kaleidoscope
Binsted	Q1	50.849302	-0.587471	28/06/2019	2019/06/28 00:27:06	00:27:06	Barbastella barbastellus	1	Do not publish	Registration	Wildlife Acoustics	SM2	1.5										Auto ID & Manual Verification	Kaleidoscope
Binsted	Q1	50.849302	-0.587471	28/06/2019	2019/06/28 00:42:15	00:42:15	Barbastella barbastellus	1	Do not publish	Registration	Wildlife Acoustics	SM2	1.5										Auto ID & Manual Verification	Kaleidoscope
Binsted	Q1	50.849302	-0.587471	28/06/2019	2019/06/28 00:42:21	00:42:21	Barbastella barbastellus	1	Do not publish	Registration	Wildlife Acoustics	SM2	1.5										Auto ID & Manual Verification	Kaleidoscope
Binsted	Q1	50.849302	-0.587471	28/06/2019	2019/06/28 00:51:56	00:51:56	Barbastella barbastellus	1	Do not publish	Registration	Wildlife Acoustics	SM2	1.5										Auto ID & Manual Verification	Kaleidoscope
Binsted	Q1	50.849302	-0.587471	28/06/2019	2019/06/28 00:52:12	00:52:12	Barbastella barbastellus	1	Do not publish	Registration	Wildlife Acoustics	SM2	1.5										Auto ID & Manual Verification	Kaleidoscope
Binsted	Q1	50.849302	-0.587471	28/06/2019	2019/06/28 02:08:23	02:08:23	Barbastella barbastellus	1	Do not publish	Registration	Wildlife Acoustics	SM2	1.5										Auto ID & Manual Verification	Kaleidoscope
Binsted	Q1	50.849302	-0.587471	28/06/2019	2019/06/28 02:09:27	02:09:27	Barbastella barbastellus	1	Do not publish	Registration	Wildlife Acoustics	SM2	1.5										Auto ID & Manual Verification	Kaleidoscope
Binsted	Q1	50.849302	-0.587471	28/06/2019	2019/06/28 02:38:55	02:38:55	Barbastella barbastellus	1	Do not publish	Registration	Wildlife Acoustics	SM2	1.5										Auto ID & Manual Verification	Kaleidoscope
Binsted	Q1	50.849302	-0.587471	28/06/2019	2019/06/28 02:41:52	02:41:52	Barbastella barbastellus	1	Do not publish	Registration	Wildlife Acoustics	SM2	1.5										Auto ID & Manual Verification	Kaleidoscope
Binsted	Q1	50.849302	-0.587471	28/06/2019	2019/06/28 02:48:05	02:48:05	Barbastella barbastellus	1	Do not publish	Registration	Wildlife Acoustics	SM2	1.5										Auto ID & Manual Verification	Kaleidoscope
Binsted	Q1	50.849302	-0.587471	28/06/2019	2019/06/28 03:46:21	03:46:21	Barbastella barbastellus	1	Do not publish	Registration	Wildlife Acoustics	SM2	1.5										Auto ID & Manual Verification	Kaleidoscope
Binsted	Q1	50.849302	-0.587471	28/06/2019	2019/06/28 03:47:27	03:47:27	Barbastella barbastellus	1	Do not publish	Registration	Wildlife Acoustics	SM2	1.5										Auto ID & Manual Verification	Kaleidoscope
Binsted	Q1	50.849302	-0.587471	28/06/2019	2019/06/28 03:50:42	03:50:42	Barbastella barbastellus	1	Do not publish	Registration	Wildlife Acoustics	SM2	1.5										Auto ID & Manual Verification	Kaleidoscope
Binsted	Q1	50.849302	-0.587471	27/06/2019	2019/06/27 22:23:13	22:23:13	Barbastella barbastellus	1	Do not publish	Registration	Wildlife Acoustics	SM2	1.5										Auto ID & Manual Verification	Kaleidoscope
Binsted	Q1	50.849302	-0.587471	27/06/2019	2019/06/27 22:23:30	22:23:30	Barbastella barbastellus	1	Do not publish	Registration	Wildlife Acoustics	SM2	1.5										Auto ID & Manual Verification	Kaleidoscope
Binsted	T1	50.852356	-0.601207	27/06/2019	2019/06/27 02:15:52	02:15:52	Barbastella barbastellus	1	Do not publish	Registration	Wildlife Acoustics	SM2	1.5										Auto ID & Manual Verification	Kaleidoscope
Binsted	T1	50.852356	-0.601207	28/06/2019	2019/06/28 01:19:14	01:19:14	Barbastella barbastellus	1	Do not publish	Registration	Wildlife Acoustics	SM2	1.5										Auto ID & Manual Verification	Kaleidoscope
Binsted	T1	50.852356	-0.601207	28/06/2019	2019/06/28 01:19:38	01:19:38	Barbastella barbastellus	1	Do not publish	Registration	Wildlife Acoustics	SM2	1.5										Auto ID & Manual Verification	Kaleidoscope
Binsted	T1	50.852356	-0.601207	28/06/2019	2019/06/28 03:07:34	03:07:34	Barbastella barbastellus	1	Do not publish	Registration	Wildlife Acoustics	SM2	1.5										Auto ID & Manual Verification	Kaleidoscope
Binsted	T2	50.852306	-0.585362	26/06/2019	2019/06/26 22:07:55	22:07:55	Barbastella barbastellus	1	Do not publish	Registration	Wildlife Acoustics	SM2	1.5										Auto ID & Manual Verification	Kaleidoscope
Binsted	T2	50.852306	-0.585362	26/06/2019	2019/06/26 22:14:18	22:14:18	Barbastella barbastellus	1	Do not publish	Registration	Wildlife Acoustics	SM2	1.5										Auto ID & Manual Verification	Kaleidoscope
Binsted	T2	50.852306	-0.585362	28/06/2019	2019/06/28 01:20:08	01:20:08	Barbastella barbastellus	1	Do not publish	Registration	Wildlife Acoustics	SM2	1.5										Auto ID & Manual Verification	Kaleidoscope
Binsted	T2	50.852306	-0.585362	27/06/2019	2019/06/27 22:16:41	22:16:41	Barbastella barbastellus	1	Do not publish	Registration	Wildlife Acoustics	SM2	1.5										Auto ID & Manual Verification	Kaleidoscope
Binsted	H3	50.852353	-0.597681	28/06/2019	2019/06/28 02:02:20	02:02:20	Barbastella barbastellus	1	Do not publish	Registration	Wildlife Acoustics	SM2	1.5										Auto ID & Manual Verification	Kaleidoscope
Binsted	H3	50.852353	-0.597681	27/06/2019	2019/06/27 21:53:57	21:53:57	Barbastella barbastellus	1	Do not publish	Registration	Wildlife Acoustics	SM2	1.5										Auto ID & Manual Verification	Kaleidoscope
Binsted	H3	50.852353	-0.597681	27/06/2019	2019/06/27 22:06:48	22:06:48	Barbastella barbastellus	1	Do not publish	Registration	Wildlife Acoustics	SM2	1.5										Auto ID & Manual Verification	Kaleidoscope
