# Supplementary material for: An acoustic-based method for locating maternity colonies of rare woodland bats
Source: PeerJ. 2023 Oct 3;11:e15951. doi: 10.7717/peerj.15951 (PMC10557938; doi:10.7717/peerj.15951)
Supplement: Supplemental Information 9 — Summarised bat passes and data for temporal analysis and the R script to determine the survey effort levels needed to detect colonies whilst maintaining a survey sensitivity of 90%. [file peerj-11-15951-s009.zip]

Archive with 5 entries (5 files):
- R script and datasets (survey effort analysis)/Barbastelle_pass_summary.csv
- R script and datasets (survey effort analysis)/Bootstrapping_data_density.csv
- R script and datasets (survey effort analysis)/Overall_predictions.csv
- R script and datasets (survey effort analysis)/Survey effort script.R
- R script and datasets (survey effort analysis)/Temporal_data.csv
