# Supplementary material for: An acoustic-based method for locating maternity colonies of rare woodland bats
Source: PeerJ. 2023 Oct 3;11:e15951. doi: 10.7717/peerj.15951 (PMC10557938; doi:10.7717/peerj.15951)
Supplement: Supplemental Information 9 — Summarised bat passes and data for temporal analysis and the R script to determine the survey effort levels needed to detect colonies whilst maintaining a survey sensitivity of 90%. [file peerj-11-15951-s009.zip › R script and datasets (survey effort analysis)/Barbastelle_pass_summary.csv]

	Detector	Date	Passes	Site	Roost
114	E3	11/06/2019	1	Site1	1
213	F3	11/06/2019	1	Site1	1
311	G3	11/06/2019	8	Site1	1
361	M2	11/06/2019	0	Site1	1
411	P1	11/06/2019	0	Site1	1
511	S1	11/06/2019	0	Site1	1
421	S2	11/06/2019	0	Site1	1
63	T2	11/06/2019	2	Site1	1
73	U2	11/06/2019	8	Site1	1
48	W1	11/06/2019	0	Site1	1
54	E3	12/06/2019	0	Site1	1
55	F3	12/06/2019	0	Site1	1
56	G3	12/06/2019	0	Site1	1
371	M2	12/06/2019	0	Site1	1
57	P1	12/06/2019	0	Site1	1
58	S1	12/06/2019	0	Site1	1
431	S2	12/06/2019	0	Site1	1
59	T2	12/06/2019	0	Site1	1
60	U2	12/06/2019	0	Site1	1
49	W1	12/06/2019	0	Site1	1
83	E3	13/06/2019	0	Site1	1
93	F3	13/06/2019	4	Site1	1
103	G3	13/06/2019	4	Site1	1
38	M2	13/06/2019	0	Site1	1
115	P1	13/06/2019	1	Site1	1
123	S1	13/06/2019	2	Site1	1
441	S2	13/06/2019	0	Site1	1
133	T2	13/06/2019	0	Site1	1
143	U2	13/06/2019	0	Site1	1
50	W1	13/06/2019	0	Site1	1
153	E3	14/06/2019	0	Site1	1
162	F3	14/06/2019	9	Site1	1
172	G3	14/06/2019	4	Site1	1
391	M2	14/06/2019	0	Site1	1
182	P1	14/06/2019	1	Site1	1
192	S1	14/06/2019	0	Site1	1
451	S2	14/06/2019	0	Site1	1
202	T2	14/06/2019	1	Site1	1
214	U2	14/06/2019	3	Site1	1
512	W1	14/06/2019	0	Site1	1
222	E3	15/06/2019	1	Site1	1
232	F3	15/06/2019	0	Site1	1
242	G3	15/06/2019	4	Site1	1
401	M2	15/06/2019	0	Site1	1
252	P1	15/06/2019	1	Site1	1
262	S1	15/06/2019	12	Site1	1
461	S2	15/06/2019	0	Site1	1
271	T2	15/06/2019	3	Site1	1
281	U2	15/06/2019	5	Site1	1
52	W1	15/06/2019	0	Site1	1
291	E3	16/06/2019	0	Site1	1
301	F3	16/06/2019	7	Site1	1
312	G3	16/06/2019	1	Site1	1
412	M2	16/06/2019	0	Site1	1
321	P1	16/06/2019	1	Site1	1
331	S1	16/06/2019	6	Site1	1
47	S2	16/06/2019	0	Site1	1
341	T2	16/06/2019	2	Site1	1
351	U2	16/06/2019	17	Site1	1
53	W1	16/06/2019	0	Site1	1
160	H3	17/08/2019	0	Site11	1
240	Q1	17/08/2019	1	Site11	1
1312	V1	17/08/2019	0	Site11	1
329	W1	17/08/2019	6	Site11	1
422	H3	18/08/2019	5	Site11	1
521	Q1	18/08/2019	2	Site11	1
1412	V1	18/08/2019	0	Site11	1
612	W1	18/08/2019	0	Site11	1
712	H3	19/08/2019	3	Site11	1
812	Q1	19/08/2019	0	Site11	1
1511	V1	19/08/2019	0	Site11	1
912	W1	19/08/2019	2	Site11	1
1012	H3	20/08/2019	4	Site11	1
1116	Q1	20/08/2019	1	Site11	1
1610	V1	20/08/2019	0	Site11	1
1214	W1	20/08/2019	2	Site11	1
150	B3	24/08/2019	6	Site13	1
169	BL	24/08/2019	0	Site13	1
199	C3	24/08/2019	0	Site13	1
2211	F3	24/08/2019	0	Site13	1
239	M2	24/08/2019	0	Site13	1
328	R1	24/08/2019	7	Site13	1
420	T2	24/08/2019	1	Site13	1
520	V1	24/08/2019	17	Site13	1
259	W1	24/08/2019	0	Site13	1
611	B3	25/08/2019	16	Site13	1
178	BL	25/08/2019	0	Site13	1
209	C3	25/08/2019	0	Site13	1
2310	F3	25/08/2019	0	Site13	1
711	M2	25/08/2019	2	Site13	1
811	R1	25/08/2019	0	Site13	1
911	T2	25/08/2019	0	Site13	1
1011	V1	25/08/2019	18	Site13	1
269	W1	25/08/2019	0	Site13	1
1115	B3	26/08/2019	14	Site13	1
189	BL	26/08/2019	0	Site13	1
2113	C3	26/08/2019	0	Site13	1
249	F3	26/08/2019	0	Site13	1
1213	M2	26/08/2019	0	Site13	1
1311	R1	26/08/2019	0	Site13	1
1411	T2	26/08/2019	0	Site13	1
1510	V1	26/08/2019	10	Site13	1
277	W1	26/08/2019	0	Site13	1
118	B3	08/07/2019	6	Site2	1
217	D3	08/07/2019	12	Site2	1
414	H3	08/07/2019	2	Site2	1
514	I3	08/07/2019	70	Site2	1
65	M2	08/07/2019	1	Site2	1
75	N2	08/07/2019	0	Site2	1
85	P1	08/07/2019	1	Site2	1
95	R1	08/07/2019	11	Site2	1
105	S1	08/07/2019	0	Site2	1
119	T1	08/07/2019	24	Site2	1
125	T2	08/07/2019	0	Site2	1
135	W1	08/07/2019	8	Site2	1
145	B3	09/07/2019	18	Site2	1
155	D3	09/07/2019	7	Site2	1
164	F3	09/07/2019	2	Site2	1
174	H3	09/07/2019	2	Site2	1
184	I3	09/07/2019	0	Site2	1
194	M2	09/07/2019	18	Site2	1
204	N2	09/07/2019	0	Site2	1
224	R1	09/07/2019	10	Site2	1
234	S1	09/07/2019	1	Site2	1
244	T1	09/07/2019	27	Site2	1
254	T2	09/07/2019	2	Site2	1
264	W1	09/07/2019	6	Site2	1
273	B3	10/07/2019	8	Site2	1
283	D3	10/07/2019	20	Site2	1
293	F3	10/07/2019	3	Site2	1
302	H3	10/07/2019	5	Site2	1
315	I3	10/07/2019	0	Site2	1
323	M2	10/07/2019	27	Site2	1
333	N2	10/07/2019	4	Site2	1
342	P1	10/07/2019	0	Site2	1
352	R1	10/07/2019	5	Site2	1
372	T1	10/07/2019	48	Site2	1
381	T2	10/07/2019	4	Site2	1
392	W1	10/07/2019	8	Site2	1
120	B3	01/07/2019	3	Site3	1
218	C3	01/07/2019	7	Site3	1
316	D3	01/07/2019	2	Site3	1
373	E3	01/07/2019	0	Site3	1
415	F3	01/07/2019	13	Site3	1
515	H3	01/07/2019	10	Site3	1
393	I3	01/07/2019	14	Site3	1
66	M2	01/07/2019	0	Site3	1
76	N2	01/07/2019	2	Site3	1
86	Q1	01/07/2019	4	Site3	1
96	S1	01/07/2019	1	Site3	1
106	T1	01/07/2019	1	Site3	1
1110	T2	01/07/2019	14	Site3	1
126	V1	01/07/2019	10	Site3	1
136	B3	02/07/2019	2	Site3	1
146	C3	02/07/2019	20	Site3	1
156	D3	02/07/2019	11	Site3	1
382	E3	02/07/2019	0	Site3	1
165	F3	02/07/2019	16	Site3	1
175	H3	02/07/2019	12	Site3	1
185	M2	02/07/2019	0	Site3	1
195	N2	02/07/2019	0	Site3	1
205	Q1	02/07/2019	4	Site3	1
219	S1	02/07/2019	1	Site3	1
225	T1	02/07/2019	1	Site3	1
235	T2	02/07/2019	46	Site3	1
245	V1	02/07/2019	11	Site3	1
255	B3	03/07/2019	11	Site3	1
265	C3	03/07/2019	15	Site3	1
274	D3	03/07/2019	8	Site3	1
284	F3	03/07/2019	19	Site3	1
294	H3	03/07/2019	12	Site3	1
303	M2	03/07/2019	1	Site3	1
317	N2	03/07/2019	3	Site3	1
324	Q1	03/07/2019	3	Site3	1
334	S1	03/07/2019	0	Site3	1
343	T1	03/07/2019	2	Site3	1
353	T2	03/07/2019	63	Site3	1
362	V1	03/07/2019	9	Site3	1
116	B3	17/06/2019	6	Site4	1
215	E3	17/06/2019	13	Site4	1
313	E3 (open)	17/06/2019	9	Site4	1
413	F3	17/06/2019	3	Site4	1
513	H3	17/06/2019	4	Site4	1
64	I3	17/06/2019	18	Site4	1
74	N2	17/06/2019	20	Site4	1
183	Q1	17/06/2019	0	Site4	1
84	T1	17/06/2019	7	Site4	1
94	U1	17/06/2019	10	Site4	1
104	V1	17/06/2019	6	Site4	1
117	W2	17/06/2019	0	Site4	1
124	B3	18/06/2019	1	Site4	1
134	E3	18/06/2019	4	Site4	1
144	E3 (open)	18/06/2019	4	Site4	1
154	F3	18/06/2019	3	Site4	1
163	H3	18/06/2019	4	Site4	1
173	I3	18/06/2019	0	Site4	1
210	Q1	18/06/2019	0	Site4	1
193	T1	18/06/2019	2	Site4	1
203	U1	18/06/2019	6	Site4	1
216	V1	18/06/2019	1	Site4	1
223	W2	18/06/2019	1	Site4	1
233	B3	19/06/2019	8	Site4	1
243	E3	19/06/2019	7	Site4	1
253	E3 (open)	19/06/2019	12	Site4	1
263	F3	19/06/2019	1	Site4	1
272	H3	19/06/2019	8	Site4	1
282	I3	19/06/2019	0	Site4	1
292	N2	19/06/2019	12	Site4	1
322	Q1	19/06/2019	0	Site4	1
314	U1	19/06/2019	42	Site4	1
332	W2	19/06/2019	5	Site4	1
1	C3	23/05/2019	3	Site5	1
2	E3	23/05/2019	1	Site5	1
3	F3	23/05/2019	0	Site5	1
110	G3	23/05/2019	0	Site5	1
4	H3	23/05/2019	1	Site5	1
61	M2	23/05/2019	0	Site5	1
5	S1	23/05/2019	2	Site5	1
111	S2	23/05/2019	0	Site5	1
6	T2	23/05/2019	0	Site5	1
7	U2	23/05/2019	4	Site5	1
8	W2	23/05/2019	0	Site5	1
9	X1	23/05/2019	1	Site5	1
10	C3	24/05/2019	7	Site5	1
11	E3	24/05/2019	1	Site5	1
12	F3	24/05/2019	1	Site5	1
29	G3	24/05/2019	0	Site5	1
13	H3	24/05/2019	2	Site5	1
71	M2	24/05/2019	0	Site5	1
14	S1	24/05/2019	1	Site5	1
121	S2	24/05/2019	0	Site5	1
15	T2	24/05/2019	1	Site5	1
16	U2	24/05/2019	3	Site5	1
17	W2	24/05/2019	2	Site5	1
18	X1	24/05/2019	2	Site5	1
19	C3	25/05/2019	6	Site5	1
20	E3	25/05/2019	4	Site5	1
21	F3	25/05/2019	0	Site5	1
37	G3	25/05/2019	0	Site5	1
22	H3	25/05/2019	1	Site5	1
81	M2	25/05/2019	0	Site5	1
23	S1	25/05/2019	0	Site5	1
131	S2	25/05/2019	0	Site5	1
24	T2	25/05/2019	1	Site5	1
25	U2	25/05/2019	6	Site5	1
26	W2	25/05/2019	1	Site5	1
27	X1	25/05/2019	0	Site5	1
28	C3	26/05/2019	2	Site5	1
30	F3	26/05/2019	4	Site5	1
46	G3	26/05/2019	0	Site5	1
31	H3	26/05/2019	0	Site5	1
91	M2	26/05/2019	0	Site5	1
32	S1	26/05/2019	0	Site5	1
141	S2	26/05/2019	0	Site5	1
33	T2	26/05/2019	0	Site5	1
34	U2	26/05/2019	0	Site5	1
35	W2	26/05/2019	0	Site5	1
36	X1	26/05/2019	0	Site5	1
39	F3	27/05/2019	0	Site5	1
51	G3	27/05/2019	0	Site5	1
40	H3	27/05/2019	4	Site5	1
101	M2	27/05/2019	0	Site5	1
41	S1	27/05/2019	0	Site5	1
151	S2	27/05/2019	0	Site5	1
42	T2	27/05/2019	2	Site5	1
43	U2	27/05/2019	1	Site5	1
44	W2	27/05/2019	0	Site5	1
45	X1	27/05/2019	1	Site5	1
127	B3	29/08/2019	2	Site6	1
220	BL	29/08/2019	0	Site6	1
318	D3	29/08/2019	1	Site6	1
416	F3	29/08/2019	5	Site6	1
516	H3	29/08/2019	15	Site6	1
67	M2	29/08/2019	2	Site6	1
77	N2	29/08/2019	1	Site6	1
87	Q1	29/08/2019	12	Site6	1
97	R1	29/08/2019	9	Site6	1
107	S1	29/08/2019	2	Site6	1
1111	T1	29/08/2019	3	Site6	1
128	V1	29/08/2019	27	Site6	1
137	W1	29/08/2019	6	Site6	1
147	B3	30/08/2019	0	Site6	1
157	BL	30/08/2019	1	Site6	1
166	D3	30/08/2019	2	Site6	1
186	H3	30/08/2019	35	Site6	1
196	M2	30/08/2019	2	Site6	1
206	N2	30/08/2019	6	Site6	1
2110	Q1	30/08/2019	2	Site6	1
226	R1	30/08/2019	16	Site6	1
236	S1	30/08/2019	6	Site6	1
246	T1	30/08/2019	2	Site6	1
256	V1	30/08/2019	37	Site6	1
266	W1	30/08/2019	2	Site6	1
275	B3	31/08/2019	1	Site6	1
285	BL	31/08/2019	0	Site6	1
295	D3	31/08/2019	1	Site6	1
304	F3	31/08/2019	5	Site6	1
325	M2	31/08/2019	0	Site6	1
335	N2	31/08/2019	0	Site6	1
344	Q1	31/08/2019	7	Site6	1
354	R1	31/08/2019	12	Site6	1
363	S1	31/08/2019	1	Site6	1
374	T1	31/08/2019	0	Site6	1
383	V1	31/08/2019	14	Site6	1
394	W1	31/08/2019	4	Site6	1
