# Supplementary material for: An acoustic-based method for locating maternity colonies of rare woodland bats
Source: PeerJ. 2023 Oct 3;11:e15951. doi: 10.7717/peerj.15951 (PMC10557938; doi:10.7717/peerj.15951)
Supplement: Supplemental Information 9 — Summarised bat passes and data for temporal analysis and the R script to determine the survey effort levels needed to detect colonies whilst maintaining a survey sensitivity of 90%. [file peerj-11-15951-s009.zip › R script and datasets (survey effort analysis)/Bootstrapping_data_density.csv]

Site	Date	Detectors	Roost	Total	Proportion	Density
Site1	11/06/2019	1	181	1000	0.181	0.018863504
Site1	11/06/2019	2	405	1000	0.405	0.037727008
Site1	11/06/2019	3	519	1000	0.519	0.056590512
Site1	11/06/2019	4	667	1000	0.667	0.075454016
Site1	11/06/2019	5	767	1000	0.767	0.09431752
Site1	11/06/2019	6	848	1000	0.848	0.113181024
Site1	11/06/2019	7	937	1000	0.937	0.132044528
Site1	11/06/2019	8	980	1000	0.98	0.150908032
Site1	11/06/2019	9	1000	1000	1	0.169771537
Site1	11/06/2019	10	1000	1000	1	0.188635041
Site1	13/06/2019	1	191	1000	0.191	0.018863504
Site1	13/06/2019	2	368	1000	0.368	0.037727008
Site1	13/06/2019	3	540	1000	0.54	0.056590512
Site1	13/06/2019	4	680	1000	0.68	0.075454016
Site1	13/06/2019	5	786	1000	0.786	0.09431752
Site1	13/06/2019	6	867	1000	0.867	0.113181024
Site1	13/06/2019	7	937	1000	0.937	0.132044528
Site1	13/06/2019	8	974	1000	0.974	0.150908032
Site1	13/06/2019	9	1000	1000	1	0.169771537
Site1	13/06/2019	10	1000	1000	1	0.188635041
Site1	14/06/2019	1	191	1000	0.191	0.018863504
Site1	14/06/2019	2	378	1000	0.378	0.037727008
Site1	14/06/2019	3	510	1000	0.51	0.056590512
Site1	14/06/2019	4	672	1000	0.672	0.075454016
Site1	14/06/2019	5	769	1000	0.769	0.09431752
Site1	14/06/2019	6	868	1000	0.868	0.113181024
Site1	14/06/2019	7	928	1000	0.928	0.132044528
Site1	14/06/2019	8	976	1000	0.976	0.150908032
Site1	14/06/2019	9	1000	1000	1	0.169771537
Site1	14/06/2019	10	1000	1000	1	0.188635041
Site1	15/06/2019	1	305	1000	0.305	0.018863504
Site1	15/06/2019	2	518	1000	0.518	0.037727008
Site1	15/06/2019	3	714	1000	0.714	0.056590512
Site1	15/06/2019	4	836	1000	0.836	0.075454016
Site1	15/06/2019	5	917	1000	0.917	0.09431752
Site1	15/06/2019	6	971	1000	0.971	0.113181024
Site1	15/06/2019	7	993	1000	0.993	0.132044528
Site1	15/06/2019	8	1000	1000	1	0.150908032
Site1	15/06/2019	9	1000	1000	1	0.169771537
Site1	15/06/2019	10	1000	1000	1	0.188635041
Site1	16/06/2019	1	293	1000	0.293	0.018863504
Site1	16/06/2019	2	532	1000	0.532	0.037727008
Site1	16/06/2019	3	706	1000	0.706	0.056590512
Site1	16/06/2019	4	833	1000	0.833	0.075454016
Site1	16/06/2019	5	917	1000	0.917	0.09431752
Site1	16/06/2019	6	963	1000	0.963	0.113181024
Site1	16/06/2019	7	999	1000	0.999	0.132044528
Site1	16/06/2019	8	1000	1000	1	0.150908032
Site1	16/06/2019	9	1000	1000	1	0.169771537
Site1	16/06/2019	10	1000	1000	1	0.188635041
Site13	24/08/2019	1	309	1000	0.309	0.01340631
Site13	24/08/2019	2	545	1000	0.545	0.02681262
Site13	24/08/2019	3	686	1000	0.686	0.04021893
Site13	24/08/2019	4	863	1000	0.863	0.053625241
Site13	24/08/2019	5	927	1000	0.927	0.067031551
Site13	24/08/2019	6	963	1000	0.963	0.080437861
Site13	24/08/2019	7	993	1000	0.993	0.093844171
Site13	24/08/2019	8	1000	1000	1	0.107250481
Site13	24/08/2019	9	1000	1000	1	0.120656791
Site13	24/08/2019	10	1000	1000	1	0.134063101
Site13	25/08/2019	1	184	1000	0.184	0.01340631
Site13	25/08/2019	2	368	1000	0.368	0.02681262
Site13	25/08/2019	3	579	1000	0.579	0.04021893
Site13	25/08/2019	4	672	1000	0.672	0.053625241
Site13	25/08/2019	5	776	1000	0.776	0.067031551
Site13	25/08/2019	6	865	1000	0.865	0.080437861
Site13	25/08/2019	7	935	1000	0.935	0.093844171
Site13	25/08/2019	8	971	1000	0.971	0.107250481
Site13	25/08/2019	9	1000	1000	1	0.120656791
Site13	25/08/2019	10	1000	1000	1	0.134063101
Site13	26/08/2019	1	189	1000	0.189	0.01340631
Site13	26/08/2019	2	386	1000	0.386	0.02681262
Site13	26/08/2019	3	514	1000	0.514	0.04021893
Site13	26/08/2019	4	685	1000	0.685	0.053625241
Site13	26/08/2019	5	769	1000	0.769	0.067031551
Site13	26/08/2019	6	869	1000	0.869	0.080437861
Site13	26/08/2019	7	939	1000	0.939	0.093844171
Site13	26/08/2019	8	968	1000	0.968	0.107250481
Site13	26/08/2019	9	1000	1000	1	0.120656791
Site13	26/08/2019	10	1000	1000	1	0.134063101
Site4	17/06/2019	1	695	1000	0.695	0.018725715
Site4	17/06/2019	2	926	1000	0.926	0.03745143
Site4	17/06/2019	3	990	1000	0.99	0.056177145
Site4	17/06/2019	4	1000	1000	1	0.07490286
Site4	17/06/2019	5	1000	1000	1	0.093628575
Site4	17/06/2019	6	1000	1000	1	0.112354291
Site4	17/06/2019	7	1000	1000	1	0.131080006
Site4	17/06/2019	8	1000	1000	1	0.149805721
Site4	17/06/2019	9	1000	1000	1	0.168531436
Site4	17/06/2019	10	1000	1000	1	0.187257151
Site4	17/06/2019	11	1000	1000	1	0.205982866
Site4	17/06/2019	12	1000	1000	1	0.224708581
Site4	17/06/2019	13	1000	1000	1	0.224708581
Site4	18/06/2019	1	434	1000	0.434	0.018725715
Site4	18/06/2019	2	664	1000	0.664	0.03745143
Site4	18/06/2019	3	836	1000	0.836	0.056177145
Site4	18/06/2019	4	933	1000	0.933	0.07490286
Site4	18/06/2019	5	979	1000	0.979	0.093628575
Site4	18/06/2019	6	995	1000	0.995	0.112354291
Site4	18/06/2019	7	997	1000	0.997	0.131080006
Site4	18/06/2019	8	1000	1000	1	0.149805721
Site4	18/06/2019	9	1000	1000	1	0.168531436
Site4	18/06/2019	10	1000	1000	1	0.187257151
Site4	18/06/2019	11	1000	1000	1	0.205982866
Site4	18/06/2019	12	1000	1000	1	0.224708581
Site4	19/06/2019	1	617	1000	0.617	0.018725715
Site4	19/06/2019	2	880	1000	0.88	0.03745143
Site4	19/06/2019	3	974	1000	0.974	0.056177145
Site4	19/06/2019	4	993	1000	0.993	0.07490286
Site4	19/06/2019	5	1000	1000	1	0.093628575
Site4	19/06/2019	6	1000	1000	1	0.112354291
Site4	19/06/2019	7	1000	1000	1	0.131080006
Site4	19/06/2019	8	1000	1000	1	0.149805721
Site4	19/06/2019	9	1000	1000	1	0.168531436
Site4	19/06/2019	10	1000	1000	1	0.187257151
Site4	19/06/2019	11	1000	1000	1	0.205982866
Site11	17/08/2019	1	112	1000	0.112	0.04193229
Site11	17/08/2019	2	212	1000	0.212	0.083864581
Site11	17/08/2019	3	343	1000	0.343	0.125796871
Site11	17/08/2019	4	464	1000	0.464	0.167729161
Site11	17/08/2019	5	557	1000	0.557	0.209661451
Site11	17/08/2019	6	684	1000	0.684	0.251593742
Site11	17/08/2019	7	770	1000	0.77	0.293526032
Site11	17/08/2019	8	867	1000	0.867	0.335458322
Site11	17/08/2019	9	1000	1000	1	0.377390612
Site11	18/08/2019	1	107	1000	0.107	0.04193229
Site11	18/08/2019	2	244	1000	0.244	0.083864581
Site11	18/08/2019	3	352	1000	0.352	0.125796871
Site11	18/08/2019	4	446	1000	0.446	0.167729161
Site11	18/08/2019	5	561	1000	0.561	0.209661451
Site11	18/08/2019	6	637	1000	0.637	0.251593742
Site11	18/08/2019	7	767	1000	0.767	0.293526032
Site11	18/08/2019	8	900	1000	0.9	0.335458322
Site11	18/08/2019	9	1000	1000	1	0.377390612
Site11	20/08/2019	1	126	1000	0.126	0.04193229
Site11	20/08/2019	2	250	1000	0.25	0.083864581
Site11	20/08/2019	3	316	1000	0.316	0.125796871
Site11	20/08/2019	4	457	1000	0.457	0.167729161
Site11	20/08/2019	5	561	1000	0.561	0.209661451
Site11	20/08/2019	6	682	1000	0.682	0.251593742
Site11	20/08/2019	7	783	1000	0.783	0.293526032
Site11	20/08/2019	8	887	1000	0.887	0.335458322
Site11	20/08/2019	9	1000	1000	1	0.377390612
Site3	01/07/2019	1	523	1000	0.523	0.012361859
Site3	01/07/2019	2	765	1000	0.765	0.024723719
Site3	01/07/2019	3	903	1000	0.903	0.037085578
Site3	01/07/2019	4	961	1000	0.961	0.049447437
Site3	01/07/2019	5	991	1000	0.991	0.061809297
Site3	01/07/2019	6	1000	1000	1	0.074171156
Site3	01/07/2019	7	1000	1000	1	0.086533015
Site3	01/07/2019	8	1000	1000	1	0.098894875
Site3	01/07/2019	9	1000	1000	1	0.111256734
Site3	01/07/2019	10	1000	1000	1	0.123618593
Site3	01/07/2019	11	1000	1000	1	0.135980452
Site3	01/07/2019	12	1000	1000	1	0.148342312
Site3	01/07/2019	13	1000	1000	1	0.160704171
Site3	01/07/2019	14	1000	1000	1	0.17306603
Site3	02/07/2019	1	531	1000	0.531	0.012361859
Site3	02/07/2019	2	818	1000	0.818	0.024723719
Site3	02/07/2019	3	920	1000	0.92	0.037085578
Site3	02/07/2019	4	973	1000	0.973	0.049447437
Site3	02/07/2019	5	997	1000	0.997	0.061809297
Site3	02/07/2019	6	999	1000	0.999	0.074171156
Site3	02/07/2019	7	1000	1000	1	0.086533015
Site3	02/07/2019	8	1000	1000	1	0.098894875
Site3	02/07/2019	9	1000	1000	1	0.111256734
Site3	02/07/2019	10	1000	1000	1	0.123618593
Site3	02/07/2019	11	1000	1000	1	0.135980452
Site3	02/07/2019	12	1000	1000	1	0.148342312
Site3	02/07/2019	13	1000	1000	1	0.160704171
Site3	03/07/2019	1	588	1000	0.588	0.012361859
Site3	03/07/2019	2	840	1000	0.84	0.024723719
Site3	03/07/2019	3	941	1000	0.941	0.037085578
Site3	03/07/2019	4	988	1000	0.988	0.049447437
Site3	03/07/2019	5	1000	1000	1	0.061809297
Site3	03/07/2019	6	1000	1000	1	0.074171156
Site3	03/07/2019	7	1000	1000	1	0.086533015
Site3	03/07/2019	8	1000	1000	1	0.098894875
Site3	03/07/2019	9	1000	1000	1	0.111256734
Site3	03/07/2019	10	1000	1000	1	0.123618593
Site3	03/07/2019	11	1000	1000	1	0.135980452
Site3	03/07/2019	12	1000	1000	1	0.148342312
Site6	29/08/2019	1	436	1000	0.436	0.012885321
Site6	29/08/2019	2	678	1000	0.678	0.025770642
Site6	29/08/2019	3	845	1000	0.845	0.038655963
Site6	29/08/2019	4	927	1000	0.927	0.051541284
Site6	29/08/2019	5	976	1000	0.976	0.064426605
Site6	29/08/2019	6	991	1000	0.991	0.077311926
Site6	29/08/2019	7	997	1000	0.997	0.090197247
Site6	29/08/2019	8	1000	1000	1	0.103082568
Site6	29/08/2019	9	1000	1000	1	0.115967889
Site6	29/08/2019	10	1000	1000	1	0.12885321
Site6	29/08/2019	11	1000	1000	1	0.141738531
Site6	29/08/2019	12	1000	1000	1	0.154623852
Site6	29/08/2019	13	1000	1000	1	0.167509173
Site6	29/08/2019	14	1000	1000	1	0.167509173
Site6	30/08/2019	1	399	1000	0.399	0.012885321
Site6	30/08/2019	2	646	1000	0.646	0.025770642
Site6	30/08/2019	3	816	1000	0.816	0.038655963
Site6	30/08/2019	4	894	1000	0.894	0.051541284
Site6	30/08/2019	5	959	1000	0.959	0.064426605
Site6	30/08/2019	6	986	1000	0.986	0.077311926
Site6	30/08/2019	7	996	1000	0.996	0.090197247
Site6	30/08/2019	8	999	1000	0.999	0.103082568
Site6	30/08/2019	9	1000	1000	1	0.115967889
Site6	30/08/2019	10	1000	1000	1	0.12885321
Site6	30/08/2019	11	1000	1000	1	0.141738531
Site6	30/08/2019	12	1000	1000	1	0.154623852
Site6	30/08/2019	13	1000	1000	1	0.167509173
Site6	31/08/2019	1	497	1000	0.497	0.012885321
Site6	31/08/2019	2	782	1000	0.782	0.025770642
Site6	31/08/2019	3	902	1000	0.902	0.038655963
Site6	31/08/2019	4	981	1000	0.981	0.051541284
Site6	31/08/2019	5	996	1000	0.996	0.064426605
Site6	31/08/2019	6	1000	1000	1	0.077311926
Site6	31/08/2019	7	1000	1000	1	0.090197247
Site6	31/08/2019	8	1000	1000	1	0.103082568
Site6	31/08/2019	9	1000	1000	1	0.115967889
Site6	31/08/2019	10	1000	1000	1	0.12885321
Site6	31/08/2019	11	1000	1000	1	0.141738531
Site6	31/08/2019	12	1000	1000	1	0.154623852
Site5	23/05/2019	1	81	1000	0.081	0.018502764
Site5	23/05/2019	2	165	1000	0.165	0.037005528
Site5	23/05/2019	3	221	1000	0.221	0.055508291
Site5	23/05/2019	4	345	1000	0.345	0.074011055
Site5	23/05/2019	5	410	1000	0.41	0.092513819
Site5	23/05/2019	6	435	1000	0.435	0.111016583
Site5	23/05/2019	7	600	1000	0.6	0.129519346
Site5	23/05/2019	8	678	1000	0.678	0.14802211
Site5	23/05/2019	9	747	1000	0.747	0.166524874
Site5	23/05/2019	10	809	1000	0.809	0.185027638
Site5	23/05/2019	11	921	1000	0.921	0.203530401
Site5	23/05/2019	12	1000	1000	1	0.222033165
Site5	24/05/2019	1	84	1000	0.084	0.018502764
Site5	24/05/2019	2	155	1000	0.155	0.037005528
Site5	24/05/2019	3	236	1000	0.236	0.055508291
Site5	24/05/2019	4	344	1000	0.344	0.074011055
Site5	24/05/2019	5	419	1000	0.419	0.092513819
Site5	24/05/2019	6	546	1000	0.546	0.111016583
Site5	24/05/2019	7	595	1000	0.595	0.129519346
Site5	24/05/2019	8	655	1000	0.655	0.14802211
Site5	24/05/2019	9	774	1000	0.774	0.166524874
Site5	24/05/2019	10	850	1000	0.85	0.185027638
Site5	24/05/2019	11	901	1000	0.901	0.203530401
Site5	24/05/2019	12	1000	1000	1	0.222033165
Site5	25/05/2019	1	251	1000	0.251	0.018502764
Site5	25/05/2019	2	451	1000	0.451	0.037005528
Site5	25/05/2019	3	634	1000	0.634	0.055508291
Site5	25/05/2019	4	714	1000	0.714	0.074011055
Site5	25/05/2019	5	820	1000	0.82	0.092513819
Site5	25/05/2019	6	920	1000	0.92	0.111016583
Site5	25/05/2019	7	958	1000	0.958	0.129519346
Site5	25/05/2019	8	981	1000	0.981	0.14802211
Site5	25/05/2019	9	997	1000	0.997	0.166524874
Site5	25/05/2019	10	1000	1000	1	0.185027638
Site5	25/05/2019	11	1000	1000	1	0.203530401
Site5	25/05/2019	12	1000	1000	1	0.222033165
Site5	26/05/2019	1	107	1000	0.107	0.018502764
Site5	26/05/2019	2	186	1000	0.186	0.037005528
Site5	26/05/2019	3	274	1000	0.274	0.055508291
Site5	26/05/2019	4	387	1000	0.387	0.074011055
Site5	26/05/2019	5	473	1000	0.473	0.092513819
Site5	26/05/2019	6	533	1000	0.533	0.111016583
Site5	26/05/2019	7	630	1000	0.63	0.129519346
Site5	26/05/2019	8	696	1000	0.696	0.14802211
Site5	26/05/2019	9	827	1000	0.827	0.166524874
Site5	26/05/2019	10	919	1000	0.919	0.185027638
Site5	26/05/2019	11	1000	1000	1	0.203530401
Site5	27/05/2019	1	92	1000	0.092	0.018502764
Site5	27/05/2019	2	205	1000	0.205	0.037005528
Site5	27/05/2019	3	297	1000	0.297	0.055508291
Site5	27/05/2019	4	392	1000	0.392	0.074011055
Site5	27/05/2019	5	501	1000	0.501	0.092513819
Site5	27/05/2019	6	582	1000	0.582	0.111016583
Site5	27/05/2019	7	702	1000	0.702	0.129519346
Site5	27/05/2019	8	799	1000	0.799	0.14802211
Site5	27/05/2019	9	990	1000	0.99	0.166524874
Site5	27/05/2019	10	1000	1000	1	0.185027638
Site2	08/07/2019	1	474	1000	0.474	0.008220045
Site2	08/07/2019	2	753	1000	0.753	0.016440091
Site2	08/07/2019	3	908	1000	0.908	0.024660136
Site2	08/07/2019	4	964	1000	0.964	0.032880181
Site2	08/07/2019	5	986	1000	0.986	0.041100227
Site2	08/07/2019	6	1000	1000	1	0.049320272
Site2	08/07/2019	7	1000	1000	1	0.057540317
Site2	08/07/2019	8	1000	1000	1	0.065760363
Site2	08/07/2019	9	1000	1000	1	0.073980408
Site2	08/07/2019	10	1000	1000	1	0.082200454
Site2	08/07/2019	11	1000	1000	1	0.090420499
Site2	08/07/2019	12	1000	1000	1	0.098640544
Site2	08/07/2019	13	1000	1000	1	0.10686059
Site2	08/07/2019	14	1000	1000	1	0.115080635
Site2	09/07/2019	1	441	1000	0.441	0.008220045
Site2	09/07/2019	2	700	1000	0.7	0.016440091
Site2	09/07/2019	3	854	1000	0.854	0.024660136
Site2	09/07/2019	4	935	1000	0.935	0.032880181
Site2	09/07/2019	5	976	1000	0.976	0.041100227
Site2	09/07/2019	6	992	1000	0.992	0.049320272
Site2	09/07/2019	7	1000	1000	1	0.057540317
Site2	09/07/2019	8	1000	1000	1	0.065760363
Site2	09/07/2019	9	1000	1000	1	0.073980408
Site2	09/07/2019	10	1000	1000	1	0.082200454
Site2	09/07/2019	11	1000	1000	1	0.090420499
Site2	09/07/2019	12	1000	1000	1	0.098640544
Site2	09/07/2019	13	1000	1000	1	0.10686059
Site2	09/07/2019	14	1000	1000	1	0.115080635
Site2	10/07/2019	1	610	1000	0.61	0.008220045
Site2	10/07/2019	2	898	1000	0.898	0.016440091
Site2	10/07/2019	3	973	1000	0.973	0.024660136
Site2	10/07/2019	4	993	1000	0.993	0.032880181
Site2	10/07/2019	5	1000	1000	1	0.041100227
Site2	10/07/2019	6	1000	1000	1	0.049320272
Site2	10/07/2019	7	1000	1000	1	0.057540317
Site2	10/07/2019	8	1000	1000	1	0.065760363
Site2	10/07/2019	9	1000	1000	1	0.073980408
Site2	10/07/2019	10	1000	1000	1	0.082200454
Site2	10/07/2019	11	1000	1000	1	0.090420499
Site2	10/07/2019	12	1000	1000	1	0.098640544
Site2	10/07/2019	13	1000	1000	1	0.10686059
Site2	10/07/2019	14	1000	1000	1	0.115080635
