# Supplementary material for: An acoustic-based method for locating maternity colonies of rare woodland bats
Source: PeerJ. 2023 Oct 3;11:e15951. doi: 10.7717/peerj.15951 (PMC10557938; doi:10.7717/peerj.15951)
Supplement: Supplemental Information 9 — Summarised bat passes and data for temporal analysis and the R script to determine the survey effort levels needed to detect colonies whilst maintaining a survey sensitivity of 90%. [file peerj-11-15951-s009.zip › R script and datasets (survey effort analysis)/Overall_predictions.csv]

Density	Pred
0.01	0.32766058
0.02	0.457066559
0.03	0.556621323
0.04	0.628529599
0.05	0.682163062
0.06	0.724040198
0.07	0.75783054
0.08	0.785636554
0.09	0.808842419
0.1	0.828479847
0.11	0.845347958
0.12	0.860055105
0.13	0.873045885
0.14	0.884636539
0.15	0.895052074
0.16	0.904461943
0.17	0.913003699
0.18	0.920796669
0.19	0.927945732
0.2	0.934542119
0.21	0.940660769
0.22	0.946358993
0.23	0.951676664
0.24	0.956638711
0.25	0.961258786
0.26	0.965543383
0.27	0.969495474
0.28	0.973117659
0.29	0.976414405
0.3	0.979393372
0.31	0.982066035
0.32	0.984447437
0.33	0.986555526
0.34	0.988410396
0.35	0.99003367
0.36	0.991447565
0.37	0.992673899
0.38	0.993733585
0.39	0.994646471
0.4	0.995431129
0.41	0.996104284
0.42	0.996680831
0.43	0.997173934
0.44	0.997595154
0.45	0.997954593
0.46	0.998261036
0.47	0.998522096
0.48	0.998744348
0.49	0.998933455
0.5	0.999094282
0.51	0.999231003
0.52	0.999347191
0.53	0.9994459
0.54	0.999529738
0.55	0.999600931
0.56	0.999661374
0.57	0.999712683
0.58	0.999756233
0.59	0.999793192
0.6	0.999824555
0.61	0.999851168
0.62	0.999873747
0.63	0.999892904
0.64	0.999909157
0.65	0.999922944
0.66	0.99993464
0.67	0.999944562
0.68	0.999952978
0.69	0.999960116
0.7	0.999966172
0.71	0.999971308
0.72	0.999975664
0.73	0.999979359
0.74	0.999982493
0.75	0.999985152
0.76	0.999987406
0.77	0.999989319
0.78	0.999990941
0.79	0.999992316
0.8	0.999993483
0.81	0.999994473
0.82	0.999995312
0.83	0.999996024
0.84	0.999996628
0.85	0.99999714
0.86	0.999997574
0.87	0.999997943
0.88	0.999998255
0.89	0.99999852
0.9	0.999998745
0.91	0.999998935
0.92	0.999999097
0.93	0.999999234
0.94	0.999999351
0.95	0.999999449
0.96	0.999999533
0.97	0.999999604
0.98	0.999999664
0.99	0.999999715
1	0.999999758
1.01	0.999999795
1.02	0.999999826
1.03	0.999999853
1.04	0.999999875
1.05	0.999999894
1.06	0.99999991
1.07	0.999999924
1.08	0.999999935
1.09	0.999999945
1.1	0.999999953
1.11	0.999999961
1.12	0.999999967
1.13	0.999999972
1.14	0.999999976
1.15	0.99999998
1.16	0.999999983
1.17	0.999999985
1.18	0.999999988
1.19	0.999999989
1.2	0.999999991
