# Supplementary material for: An acoustic-based method for locating maternity colonies of rare woodland bats
Source: PeerJ. 2023 Oct 3;11:e15951. doi: 10.7717/peerj.15951 (PMC10557938; doi:10.7717/peerj.15951)
Supplement: Supplemental Information 9 — Summarised bat passes and data for temporal analysis and the R script to determine the survey effort levels needed to detect colonies whilst maintaining a survey sensitivity of 90%. [file peerj-11-15951-s009.zip › R script and datasets (survey effort analysis)/Survey effort script.R]

#Load in packages
library(mgcv)
library(lme4)
library(ggplot2)
library(dplyr)
library(labeling)
library(DHARMa)

# Read the data from the file
boot <- read.csv("Barbastelle_pass_summary.csv")

# Function to generate random samples for each Site and Date combination and calculate sum(max)
generate_sample <- function(boot) {
  result <- data.frame()  # Empty data frame to store results
  
  unique_sites <- unique(boot$Site)  # Get unique sites
  
  for (site in unique_sites) {
    site_data <- boot[boot$Site == site, ]  # Filter data for the specific site
    
    unique_dates <- unique(site_data$Date)  # Get unique dates for the site
    
    for (date in unique_dates) {
      date_data <- site_data[site_data$Date == date, ]  # Filter data for the specific date
      
      n_rows <- nrow(date_data)  # Number of rows in the data
      
      for (sample_size in 1:n_rows) {
        samples <- replicate(1000, max(sample(date_data$Passes, sample_size, replace = FALSE)))
        samples[samples < 3.5] <- 0
        samples[samples >= 3.5] <- 1
        
        result <- bind_rows(result, data.frame(Site = site, Date = date, Sample_Size = sample_size, Sum_Max = sum(samples)))
      }
    }
  }
  
  return(result)
}

# Generate samples for each Site and Date combination
all_samples <- generate_sample(boot)
View(all_samples)

# Rename column names of the data frame
colnames(all_samples)[colnames(all_samples) == "Sample_Size"] <- "Detectors"
colnames(all_samples)[colnames(all_samples) == "Sum_Max"] <- "Roost"

save(all_samples,file="Bootstrapping_data_results")

#Load bootstrapping results - density added manually to results csv file
cut <- data.frame(read.csv("Bootstrapping_data_density.csv"))

#Check data
summary(cut)
cut$Date <- factor(cut$Date)
cut$Site <- factor(cut$Site)

### MODEL SELECTION - DENSITY ###
model1 <- gamm(Proportion ~ Site + s(Density, by=Site, k=3),random = list(Date=~1), family=binomial(link="logit"), weights = Total, data = cut)
model2 <- gam(Proportion ~ Site + s(Density, by=Site, k=3, bs="tp"), family=binomial(link="logit"), weights = Total, data = cut)
model3 <- gam(Proportion ~ Site + s(Density, by=Site, k=3, fx=FALSE), family=binomial(link="logit"), weights = Total, data = cut)
model4 <- gamm(Proportion ~ s(Density,  k=6), random=list(Site= ~1), family=binomial(link="logit"), weights = Total, data = cut)

AIC(model1, model2, model3, model4)

### MODEL SELECTED ###
model1 <- gamm(Proportion ~ Site + s(Density, by=Site, k=3),random = list(Date = ~1), family=binomial(link="logit"), weights = Total, data = cut)
summary(cut)

### MODEL VALIDATION ###
fitted.gam <- model1$gam$fitted
residuals <- resid(model1$gam, type = "pearson")
sresid <- (residuals - mean(residuals))/sd(residuals)
hist(sresid)
plot(sresid ~ fitted.gam)

### MODEL PREDICTIONS FOR EACH SITE INDIVIDUALLY ###
pdat <- expand.grid(Density = seq(0,1.2,0.001), Mean = mean(cut$Roost), Site="Site6")
pred <- predict(model1$gam, newdata = pdat, na.rm = T, type = "response", se.fit=TRUE)
predSite6 <- data.frame(pdat, preds = pred$fit, se=pred$se.fit)
pdat <- expand.grid(Density = seq(0,1.2,0.001),Mean = mean(cut$Roost[cut$Site=="Site1"]),Site="Site1")
pred <- predict(model1$gam, newdata = pdat, na.rm = T, type = "response", se.fit=TRUE)
predSite1 <- data.frame(pdat, preds = pred$fit, se=pred$se.fit)
pdat <- expand.grid(Density = seq(0,1.2,0.001),Mean = mean(cut$Roost[cut$Site=="Site2"]),Site="Site2")
pred <- predict(model1$gam, newdata = pdat, na.rm = T, type = "response", se.fit=TRUE)
predSite2 <- data.frame(pdat, preds = pred$fit, se=pred$se.fit)
pdat <- expand.grid(Density = seq(0,1.2,0.001),Mean = mean(cut$Roost[cut$Site=="Site3"]),Site="Site3")
pred <- predict(model1$gam, newdata = pdat, na.rm = T, type = "response", se.fit=TRUE)
predSite3 <- data.frame(pdat, preds = pred$fit, se=pred$se.fit)
pdat <- expand.grid(Density = seq(0,1.2,0.001),Mean = mean(cut$Roost[cut$Site=="Site11"]),Site="Site11")
pred <- predict(model1$gam, newdata = pdat, na.rm = T, type = "response", se.fit=TRUE)
predSite11 <- data.frame(pdat, preds = pred$fit, se=pred$se.fit)
pdat <- expand.grid(Density = seq(0,1.2,0.001),Mean = mean(cut$Roost[cut$Site=="Site13"]),Site="Site13")
pred <- predict(model1$gam, newdata = pdat, na.rm = T, type = "response", se.fit=TRUE)
predSite13 <- data.frame(pdat, preds = pred$fit, se=pred$se.fit)
pdat <- expand.grid(Density = seq(0,1.2,0.001),Mean = mean(cut$Roost[cut$Site=="Site5"]),Site="Site5")
pred <- predict(model1$gam, newdata = pdat, na.rm = T, type = "response", se.fit=TRUE)
predSite5 <- data.frame(pdat, preds = pred$fit, se=pred$se.fit)
pdat <- expand.grid(Density = seq(0,1.2,0.001),Mean = mean(cut$Roost[cut$Site=="Site4"]),Site="Site4")
pred <- predict(model1$gam, newdata = pdat, na.rm = T, type = "response", se.fit=TRUE)
predSite4 <- data.frame(pdat, preds = pred$fit, se=pred$se.fit)

### COMBINING PREDICTIONS INTO ONE DATAFRAME ###
predictions <- rbind(predSite2, predSite3, predSite6, predSite4, predSite13, predSite1, predSite5, predSite11)
write.csv(predictions,'density predictions.csv')
View(predictions)

### STANDARD ERRORS AND CONFIDENCE INTERVALS ###
predictions$upperse <- (predictions$preds + predictions$se)
predictions$lowerse <- (predictions$preds - predictions$se)
predictions$upperCI <- (predictions$preds + predictions$se*1.96)
predictions$lowerCI <- (predictions$preds - predictions$se*1.96)
write.csv(predictions,'roost predictions.csv')

### PLOTTING THE PREDICTIONS ###
ggplot()+ 
  geom_line(data=predictions, mapping=aes(x=Density, y=preds), size = 0.7) + 
  scale_x_continuous(breaks = seq(0, 1.3, by = 0.1), expand = c(0, 0), limits = c(0, 0.39)) + 
  scale_y_continuous(breaks = seq(0, 1, by = 0.10), expand = c(0, 0), limits = c(0, 1.05)) +
  xlab("Density (detectors per hectare)") + 
  ylab ("Degree of certainty") + 
  theme_bw() +
  theme(axis.text=element_text(size=8),
        axis.title=element_text(size=12,face="plain"),
        panel.grid.major = element_blank(),
        panel.grid.minor = element_blank(),
        panel.spacing=unit(0, "lines"))+
  facet_wrap(~ Site, ncol=4)+
  geom_point(data=cut, mapping=aes(x=Density, y=Proportion), size = 0.7)+ 
  geom_ribbon(data=predictions, mapping=aes(x = Density, ymin=lowerCI, ymax=upperCI), alpha=0.2)+
  geom_hline(yintercept=0.9,linetype="dashed")

### PLOT OF OVERALL PREDICTIONS ### - averaged across sites for each density
overall <- data.frame(read.csv("Overall_predictions.csv"))
over_sub <- subset(overall, Density <= 0.3)
ggplot(data=over_sub)+
  geom_line(aes(x = Density, y = Pred), size = 1.2)+
  theme_bw()+
  scale_x_continuous(breaks = seq(0, 0.30, by = 0.05)
                     , expand = c(0, 0), limits = c(0, 0.31))+
  scale_y_continuous(breaks = seq(0.3, 1, by = 0.1), 
                     expand = c(0, 0), limits = c(0.31, 1.01)) +
  xlab(bquote("\nSurvey effort (detectors"~ha^-1*")")) + 
  ylab ("Survey sensitivity\n") +
  theme(axis.text=element_text(size=8, colour="black"),
        axis.title=element_text(size=11,face="plain"), #Can add plain
        panel.grid.major = element_blank(),
        panel.grid.minor = element_blank(),
        plot.background = element_rect(fill = "transparent",colour = NA),
        panel.spacing=unit(0, "lines"),
        strip.text = element_text(size=8, face="bold.italic"),
        axis.ticks.length=unit(.18, "cm"))+
  geom_hline(yintercept=0.9,linetype="dashed")


### ANALYSIS OF SURVEY DURATION ON COLONY PREDICTIONS ###

#Load bootstrapping results - density added manually to results csv file
df <- data.frame(read.csv("Temporal_data.csv"))

#Check data
summary(df)
df$Nights <- factor(df$Nights)
df$Site <- factor(df$Site)

### CREATING THE MODEL ###
model1 <- gam(Proportion ~ Nights + Site + s(Density, by=Nights, k=3) + 
                s(Density, by=Site, k=3), family=binomial(link="logit"), weights = Total, data = df)

## MODEL PREDICTIONS FOR EACH SITE INDIVIDUALLY ###
pdat <- expand.grid(Density = seq(0,1.2,0.001),Nights="1",Site="Site1")
pred <- predict(model1, newdata = pdat, na.rm = T, type = "response", se.fit=TRUE)
predNights1_S1 <- data.frame(pdat, preds = pred$fit, se=pred$se.fit)
pdat <- expand.grid(Density = seq(0,1.2,0.001),Nights="2",Site="Site1")
pred <- predict(model1, newdata = pdat, na.rm = T, type = "response", se.fit=TRUE)
predNights2_S1 <- data.frame(pdat, preds = pred$fit, se=pred$se.fit)
pdat <- expand.grid(Density = seq(0,1.2,0.001),Nights="3",Site="Site1")
pred <- predict(model1, newdata = pdat, na.rm = T, type = "response", se.fit=TRUE)
predNights3_S1 <- data.frame(pdat, preds = pred$fit, se=pred$se.fit)
pdat <- expand.grid(Density = seq(0,1.2,0.001),Nights="4",Site="Site1")
pred <- predict(model1, newdata = pdat, na.rm = T, type = "response", se.fit=TRUE)
predNights4_S1 <- data.frame(pdat, preds = pred$fit, se=pred$se.fit)
pdat <- expand.grid(Density = seq(0,1.2,0.001),Nights="5",Site="Site1")
pred <- predict(model1, newdata = pdat, na.rm = T, type = "response", se.fit=TRUE)
predNights5_S1 <- data.frame(pdat, preds = pred$fit, se=pred$se.fit)

pdat <- expand.grid(Density = seq(0,1.2,0.001),Nights="1",Site="Site5")
pred <- predict(model1, newdata = pdat, na.rm = T, type = "response", se.fit=TRUE)
predNights1_S5 <- data.frame(pdat, preds = pred$fit, se=pred$se.fit)
pdat <- expand.grid(Density = seq(0,1.2,0.001),Nights="2",Site="Site5")
pred <- predict(model1, newdata = pdat, na.rm = T, type = "response", se.fit=TRUE)
predNights2_S5 <- data.frame(pdat, preds = pred$fit, se=pred$se.fit)
pdat <- expand.grid(Density = seq(0,1.2,0.001),Nights="3",Site="Site5")
pred <- predict(model1, newdata = pdat, na.rm = T, type = "response", se.fit=TRUE)
predNights3_S5 <- data.frame(pdat, preds = pred$fit, se=pred$se.fit)
pdat <- expand.grid(Density = seq(0,1.2,0.001),Nights="4",Site="Site5")
pred <- predict(model1, newdata = pdat, na.rm = T, type = "response", se.fit=TRUE)
predNights4_S5 <- data.frame(pdat, preds = pred$fit, se=pred$se.fit)
pdat <- expand.grid(Density = seq(0,1.2,0.001),Nights="5",Site="Site5")
pred <- predict(model1, newdata = pdat, na.rm = T, type = "response", se.fit=TRUE)
predNights5_S5 <- data.frame(pdat, preds = pred$fit, se=pred$se.fit)


### COMBINING PREDICTIONS INTO ONE DATAFRAME ###
predictions <- rbind(predNights1_S1, predNights2_S1, predNights3_S1, predNights4_S1, predNights5_S1,
                     predNights1_S5, predNights2_S5, predNights3_S5, predNights4_S5, predNights5_S5)

### STANDARD ERRORS AND CONFIDENCE INTERVALS ###
predictions$upperse <- (predictions$preds + predictions$se)
predictions$lowerse <- (predictions$preds - predictions$se)
predictions$upperCI <- (predictions$preds + predictions$se*1.96)
predictions$lowerCI <- (predictions$preds - predictions$se*1.96)

# Axis labels for site
site_labels <- c("Site 1", "Site 5")
names(site_labels) <- c("Site1", "Site5")

# Axis labels for nights
night_labels <- c("1 night", "2 nights", "3 nights", "4 nights", "5 nights")  # Replace with your custom labels for Night
names(night_labels) <- c("1", "2", "3", "4", "5")

### PLOTTING THE PREDICTIONS ###
duration <- ggplot()+ 
  geom_point(data=df, mapping=aes(x=Density, y=Proportion), size = 0.5, color = "gray38", position = "identity")+
  geom_line(data=predictions, mapping=aes(x=Density, y=preds), size = 0.4) + 
  scale_x_continuous(breaks = seq(0, 1.3, by = 0.05), expand = c(0, 0), limits = c(0, 0.249)) + 
  scale_y_continuous(breaks = seq(0, 1, by = 0.2), expand = c(0, 0), limits = c(0, 1.099)) +
  xlab(bquote("\nSurvey effort (detectors"~ha^-1*")")) + 
  ylab ("Survey sensitivity") + 
  theme_bw() +
  theme(axis.text=element_text(size=8),
        axis.title=element_text(size=12,face="plain"),
        strip.text = element_text(size = 11),
        panel.grid.major = element_blank(),
        panel.grid.minor = element_blank(),
        panel.spacing=unit(0, "lines"),
        axis.title.x = element_text(margin = unit(c(3, 0, 0, 0), "mm")),
        axis.title.y = element_text(margin = unit(c(0, 3, 0, 0), "mm"))) +
  facet_grid(Site ~ Nights, scales = "free_y",
             labeller = labeller(Site = site_labels, Nights = night_labels)) +
  geom_ribbon(data=predictions, mapping=aes(x = Density, ymin=lowerCI, ymax=upperCI), alpha=0.2)+
  geom_hline(yintercept=0.9,linetype="dashed")
  
duration
ggsave("high_resolution_plot.png", plot = duration, width = 10, height = 4.5, dpi = 300)
