# Supplementary material for: An acoustic-based method for locating maternity colonies of rare woodland bats
Source: PeerJ. 2023 Oct 3;11:e15951. doi: 10.7717/peerj.15951 (PMC10557938; doi:10.7717/peerj.15951)
Supplement: Supplemental Information 9 — Summarised bat passes and data for temporal analysis and the R script to determine the survey effort levels needed to detect colonies whilst maintaining a survey sensitivity of 90%. [file peerj-11-15951-s009.zip › R script and datasets (survey effort analysis)/Temporal_data.csv]

Site	Nights	Detector	Proportion	Density	Total			Date1	Date2	Date3	Date4	Date5	Proportion1	Proportion2	Proportion3	Proportion4	Proportion5
Site1	1	1	0.18	0.018863504	1			11/06/2019					0.18
Site1	1	1	0.19	0.018863504	1			13/06/2019					0.19
Site1	1	1	0.19	0.018863504	1			14/06/2019					0.19
Site1	1	1	0.31	0.018863504	1			15/06/2019					0.31
Site1	1	1	0.29	0.018863504	1			16/06/2019					0.29
Site1	2	1	0.19	0.018863504	2			11/06/2019	13/06/2019				0.18	0.19
Site1	2	1	0.19	0.018863504	2			11/06/2019	14/06/2019				0.18	0.19
Site1	2	1	0.24	0.018863504	2			11/06/2019	15/06/2019				0.18	0.31
Site1	2	1	0.24	0.018863504	2			11/06/2019	16/06/2019				0.18	0.29
Site1	2	1	0.19	0.018863504	2			13/06/2019	14/06/2019				0.19	0.19
Site1	2	1	0.25	0.018863504	2			13/06/2019	15/06/2019				0.19	0.31
Site1	2	1	0.24	0.018863504	2			13/06/2019	16/06/2019				0.19	0.29
Site1	2	1	0.25	0.018863504	2			14/06/2019	15/06/2019				0.19	0.31
Site1	2	1	0.24	0.018863504	2			14/06/2019	16/06/2019				0.19	0.29
Site1	2	1	0.3	0.018863504	2			15/06/2019	16/06/2019				0.31	0.29
Site1	3	1	0.19	0.018863504	3			11/06/2019	13/06/2019	14/06/2019			0.18	0.19	0.19
Site1	3	1	0.23	0.018863504	3			11/06/2019	13/06/2019	15/06/2019			0.18	0.19	0.31
Site1	3	1	0.22	0.018863504	3			11/06/2019	13/06/2019	16/06/2019			0.18	0.19	0.29
Site1	3	1	0.23	0.018863504	3			11/06/2019	14/06/2019	15/06/2019			0.18	0.19	0.31
Site1	3	1	0.22	0.018863504	3			11/06/2019	14/06/2019	16/06/2019			0.18	0.19	0.29
Site1	3	1	0.26	0.018863504	3			11/06/2019	15/06/2019	16/06/2019			0.18	0.31	0.29
Site1	3	1	0.23	0.018863504	3			13/06/2019	14/06/2019	15/06/2019			0.19	0.19	0.31
Site1	3	1	0.23	0.018863504	3			13/06/2019	14/06/2019	16/06/2019			0.19	0.19	0.29
Site1	3	1	0.26	0.018863504	3			13/06/2019	15/06/2019	16/06/2019			0.19	0.31	0.29
Site1	3	1	0.26	0.018863504	3			14/06/2019	15/06/2019	16/06/2019			0.19	0.31	0.29
Site1	4	1	0.22	0.018863504	4			11/06/2019	13/06/2019	14/06/2019	15/06/2019		0.18	0.19	0.19	0.31
Site1	4	1	0.21	0.018863504	4			11/06/2019	13/06/2019	14/06/2019	16/06/2019		0.18	0.19	0.19	0.29
Site1	4	1	0.24	0.018863504	4			11/06/2019	13/06/2019	15/06/2019	16/06/2019		0.18	0.19	0.31	0.29
Site1	4	1	0.24	0.018863504	4			11/06/2019	14/06/2019	15/06/2019	16/06/2019		0.18	0.19	0.31	0.29
Site1	4	1	0.25	0.018863504	4			13/06/2019	14/06/2019	15/06/2019	16/06/2019		0.19	0.19	0.31	0.29
Site1	5	1	0.23	0.018863504	5			11/06/2019	13/06/2019	14/06/2019	15/06/2019	16/06/2019	0.18	0.19	0.19	0.31	0.29
Site1	1	2	0.41	0.037727008	1			11/06/2019					0.41
Site1	1	2	0.37	0.037727008	1			13/06/2019					0.37
Site1	1	2	0.38	0.037727008	1			14/06/2019					0.38
Site1	1	2	0.52	0.037727008	1			15/06/2019					0.52
Site1	1	2	0.53	0.037727008	1			16/06/2019					0.53
Site1	2	2	0.39	0.037727008	2			11/06/2019	13/06/2019				0.41	0.37
Site1	2	2	0.39	0.037727008	2			11/06/2019	14/06/2019				0.41	0.38
Site1	2	2	0.46	0.037727008	2			11/06/2019	15/06/2019				0.41	0.52
Site1	2	2	0.47	0.037727008	2			11/06/2019	16/06/2019				0.41	0.53
Site1	2	2	0.37	0.037727008	2			13/06/2019	14/06/2019				0.37	0.38
Site1	2	2	0.44	0.037727008	2			13/06/2019	15/06/2019				0.37	0.52
Site1	2	2	0.45	0.037727008	2			13/06/2019	16/06/2019				0.37	0.53
Site1	2	2	0.45	0.037727008	2			14/06/2019	15/06/2019				0.38	0.52
Site1	2	2	0.46	0.037727008	2			14/06/2019	16/06/2019				0.38	0.53
Site1	2	2	0.53	0.037727008	2			15/06/2019	16/06/2019				0.52	0.53
Site1	3	2	0.38	0.037727008	3			11/06/2019	13/06/2019	14/06/2019			0.41	0.37	0.38
Site1	3	2	0.43	0.037727008	3			11/06/2019	13/06/2019	15/06/2019			0.41	0.37	0.52
Site1	3	2	0.44	0.037727008	3			11/06/2019	13/06/2019	16/06/2019			0.41	0.37	0.53
Site1	3	2	0.43	0.037727008	3			11/06/2019	14/06/2019	15/06/2019			0.41	0.38	0.52
Site1	3	2	0.44	0.037727008	3			11/06/2019	14/06/2019	16/06/2019			0.41	0.38	0.53
Site1	3	2	0.49	0.037727008	3			11/06/2019	15/06/2019	16/06/2019			0.41	0.52	0.53
Site1	3	2	0.42	0.037727008	3			13/06/2019	14/06/2019	15/06/2019			0.37	0.38	0.52
Site1	3	2	0.43	0.037727008	3			13/06/2019	14/06/2019	16/06/2019			0.37	0.38	0.53
Site1	3	2	0.47	0.037727008	3			13/06/2019	15/06/2019	16/06/2019			0.37	0.52	0.53
Site1	3	2	0.48	0.037727008	3			14/06/2019	15/06/2019	16/06/2019			0.38	0.52	0.53
Site1	4	2	0.42	0.037727008	4			11/06/2019	13/06/2019	14/06/2019	15/06/2019		0.41	0.37	0.38	0.52
Site1	4	2	0.42	0.037727008	4			11/06/2019	13/06/2019	14/06/2019	16/06/2019		0.41	0.37	0.38	0.53
Site1	4	2	0.46	0.037727008	4			11/06/2019	13/06/2019	15/06/2019	16/06/2019		0.41	0.37	0.52	0.53
Site1	4	2	0.46	0.037727008	4			11/06/2019	14/06/2019	15/06/2019	16/06/2019		0.41	0.38	0.52	0.53
Site1	4	2	0.45	0.037727008	4			13/06/2019	14/06/2019	15/06/2019	16/06/2019		0.37	0.38	0.52	0.53
Site1	5	2	0.44	0.037727008	5			11/06/2019	13/06/2019	14/06/2019	15/06/2019	16/06/2019	0.41	0.37	0.38	0.52	0.53
Site1	1	3	0.52	0.056590512	1			11/06/2019					0.52
Site1	1	3	0.54	0.056590512	1			13/06/2019					0.54
Site1	1	3	0.51	0.056590512	1			14/06/2019					0.51
Site1	1	3	0.71	0.056590512	1			15/06/2019					0.71
Site1	1	3	0.71	0.056590512	1			16/06/2019					0.71
Site1	2	3	0.53	0.056590512	2			11/06/2019	13/06/2019				0.52	0.54
Site1	2	3	0.51	0.056590512	2			11/06/2019	14/06/2019				0.52	0.51
Site1	2	3	0.62	0.056590512	2			11/06/2019	15/06/2019				0.52	0.71
Site1	2	3	0.61	0.056590512	2			11/06/2019	16/06/2019				0.52	0.71
Site1	2	3	0.53	0.056590512	2			13/06/2019	14/06/2019				0.54	0.51
Site1	2	3	0.63	0.056590512	2			13/06/2019	15/06/2019				0.54	0.71
Site1	2	3	0.62	0.056590512	2			13/06/2019	16/06/2019				0.54	0.71
Site1	2	3	0.61	0.056590512	2			14/06/2019	15/06/2019				0.51	0.71
Site1	2	3	0.61	0.056590512	2			14/06/2019	16/06/2019				0.51	0.71
Site1	2	3	0.71	0.056590512	2			15/06/2019	16/06/2019				0.71	0.71
Site1	3	3	0.52	0.056590512	3			11/06/2019	13/06/2019	14/06/2019			0.52	0.54	0.51
Site1	3	3	0.59	0.056590512	3			11/06/2019	13/06/2019	15/06/2019			0.52	0.54	0.71
Site1	3	3	0.59	0.056590512	3			11/06/2019	13/06/2019	16/06/2019			0.52	0.54	0.71
Site1	3	3	0.58	0.056590512	3			11/06/2019	14/06/2019	15/06/2019			0.52	0.51	0.71
Site1	3	3	0.58	0.056590512	3			11/06/2019	14/06/2019	16/06/2019			0.52	0.51	0.71
Site1	3	3	0.65	0.056590512	3			11/06/2019	15/06/2019	16/06/2019			0.52	0.71	0.71
Site1	3	3	0.59	0.056590512	3			13/06/2019	14/06/2019	15/06/2019			0.54	0.51	0.71
Site1	3	3	0.59	0.056590512	3			13/06/2019	14/06/2019	16/06/2019			0.54	0.51	0.71
Site1	3	3	0.65	0.056590512	3			13/06/2019	15/06/2019	16/06/2019			0.54	0.71	0.71
Site1	3	3	0.64	0.056590512	3			14/06/2019	15/06/2019	16/06/2019			0.51	0.71	0.71
Site1	4	3	0.57	0.056590512	4			11/06/2019	13/06/2019	14/06/2019	15/06/2019		0.52	0.54	0.51	0.71
Site1	4	3	0.57	0.056590512	4			11/06/2019	13/06/2019	14/06/2019	16/06/2019		0.52	0.54	0.51	0.71
Site1	4	3	0.62	0.056590512	4			11/06/2019	13/06/2019	15/06/2019	16/06/2019		0.52	0.54	0.71	0.71
Site1	4	3	0.61	0.056590512	4			11/06/2019	14/06/2019	15/06/2019	16/06/2019		0.52	0.51	0.71	0.71
Site1	4	3	0.62	0.056590512	4			13/06/2019	14/06/2019	15/06/2019	16/06/2019		0.54	0.51	0.71	0.71
Site1	5	3	0.6	0.056590512	5			11/06/2019	13/06/2019	14/06/2019	15/06/2019	16/06/2019	0.52	0.54	0.51	0.71	0.71
Site1	1	4	0.67	0.075454016	1			11/06/2019					0.67
Site1	1	4	0.68	0.075454016	1			13/06/2019					0.68
Site1	1	4	0.67	0.075454016	1			14/06/2019					0.67
Site1	1	4	0.84	0.075454016	1			15/06/2019					0.84
Site1	1	4	0.83	0.075454016	1			16/06/2019					0.83
Site1	2	4	0.67	0.075454016	2			11/06/2019	13/06/2019				0.67	0.68
Site1	2	4	0.67	0.075454016	2			11/06/2019	14/06/2019				0.67	0.67
Site1	2	4	0.75	0.075454016	2			11/06/2019	15/06/2019				0.67	0.84
Site1	2	4	0.75	0.075454016	2			11/06/2019	16/06/2019				0.67	0.83
Site1	2	4	0.68	0.075454016	2			13/06/2019	14/06/2019				0.68	0.67
Site1	2	4	0.76	0.075454016	2			13/06/2019	15/06/2019				0.68	0.84
Site1	2	4	0.76	0.075454016	2			13/06/2019	16/06/2019				0.68	0.83
Site1	2	4	0.75	0.075454016	2			14/06/2019	15/06/2019				0.67	0.84
Site1	2	4	0.75	0.075454016	2			14/06/2019	16/06/2019				0.67	0.83
Site1	2	4	0.83	0.075454016	2			15/06/2019	16/06/2019				0.84	0.83
Site1	3	4	0.67	0.075454016	3			11/06/2019	13/06/2019	14/06/2019			0.67	0.68	0.67
Site1	3	4	0.73	0.075454016	3			11/06/2019	13/06/2019	15/06/2019			0.67	0.68	0.84
Site1	3	4	0.73	0.075454016	3			11/06/2019	13/06/2019	16/06/2019			0.67	0.68	0.83
Site1	3	4	0.73	0.075454016	3			11/06/2019	14/06/2019	15/06/2019			0.67	0.67	0.84
Site1	3	4	0.72	0.075454016	3			11/06/2019	14/06/2019	16/06/2019			0.67	0.67	0.83
Site1	3	4	0.78	0.075454016	3			11/06/2019	15/06/2019	16/06/2019			0.67	0.84	0.83
Site1	3	4	0.73	0.075454016	3			13/06/2019	14/06/2019	15/06/2019			0.68	0.67	0.84
Site1	3	4	0.73	0.075454016	3			13/06/2019	14/06/2019	16/06/2019			0.68	0.67	0.83
Site1	3	4	0.78	0.075454016	3			13/06/2019	15/06/2019	16/06/2019			0.68	0.84	0.83
Site1	3	4	0.78	0.075454016	3			14/06/2019	15/06/2019	16/06/2019			0.67	0.84	0.83
Site1	4	4	0.71	0.075454016	4			11/06/2019	13/06/2019	14/06/2019	15/06/2019		0.67	0.68	0.67	0.84
Site1	4	4	0.71	0.075454016	4			11/06/2019	13/06/2019	14/06/2019	16/06/2019		0.67	0.68	0.67	0.83
Site1	4	4	0.75	0.075454016	4			11/06/2019	13/06/2019	15/06/2019	16/06/2019		0.67	0.68	0.84	0.83
Site1	4	4	0.75	0.075454016	4			11/06/2019	14/06/2019	15/06/2019	16/06/2019		0.67	0.67	0.84	0.83
Site1	4	4	0.76	0.075454016	4			13/06/2019	14/06/2019	15/06/2019	16/06/2019		0.68	0.67	0.84	0.83
Site1	5	4	0.74	0.075454016	5			11/06/2019	13/06/2019	14/06/2019	15/06/2019	16/06/2019	0.67	0.68	0.67	0.84	0.83
Site1	1	5	0.77	0.09431752	1			11/06/2019					0.77
Site1	1	5	0.79	0.09431752	1			13/06/2019					0.79
Site1	1	5	0.77	0.09431752	1			14/06/2019					0.77
Site1	1	5	0.92	0.09431752	1			15/06/2019					0.92
Site1	1	5	0.92	0.09431752	1			16/06/2019					0.92
Site1	2	5	0.78	0.09431752	2			11/06/2019	13/06/2019				0.77	0.79
Site1	2	5	0.77	0.09431752	2			11/06/2019	14/06/2019				0.77	0.77
Site1	2	5	0.84	0.09431752	2			11/06/2019	15/06/2019				0.77	0.92
Site1	2	5	0.84	0.09431752	2			11/06/2019	16/06/2019				0.77	0.92
Site1	2	5	0.78	0.09431752	2			13/06/2019	14/06/2019				0.79	0.77
Site1	2	5	0.85	0.09431752	2			13/06/2019	15/06/2019				0.79	0.92
Site1	2	5	0.85	0.09431752	2			13/06/2019	16/06/2019				0.79	0.92
Site1	2	5	0.84	0.09431752	2			14/06/2019	15/06/2019				0.77	0.92
Site1	2	5	0.84	0.09431752	2			14/06/2019	16/06/2019				0.77	0.92
Site1	2	5	0.92	0.09431752	2			15/06/2019	16/06/2019				0.92	0.92
Site1	3	5	0.77	0.09431752	3			11/06/2019	13/06/2019	14/06/2019			0.77	0.79	0.77
Site1	3	5	0.82	0.09431752	3			11/06/2019	13/06/2019	15/06/2019			0.77	0.79	0.92
Site1	3	5	0.82	0.09431752	3			11/06/2019	13/06/2019	16/06/2019			0.77	0.79	0.92
Site1	3	5	0.82	0.09431752	3			11/06/2019	14/06/2019	15/06/2019			0.77	0.77	0.92
Site1	3	5	0.82	0.09431752	3			11/06/2019	14/06/2019	16/06/2019			0.77	0.77	0.92
Site1	3	5	0.87	0.09431752	3			11/06/2019	15/06/2019	16/06/2019			0.77	0.92	0.92
Site1	3	5	0.82	0.09431752	3			13/06/2019	14/06/2019	15/06/2019			0.79	0.77	0.92
Site1	3	5	0.82	0.09431752	3			13/06/2019	14/06/2019	16/06/2019			0.79	0.77	0.92
Site1	3	5	0.87	0.09431752	3			13/06/2019	15/06/2019	16/06/2019			0.79	0.92	0.92
Site1	3	5	0.87	0.09431752	3			14/06/2019	15/06/2019	16/06/2019			0.77	0.92	0.92
Site1	4	5	0.81	0.09431752	4			11/06/2019	13/06/2019	14/06/2019	15/06/2019		0.77	0.79	0.77	0.92
Site1	4	5	0.81	0.09431752	4			11/06/2019	13/06/2019	14/06/2019	16/06/2019		0.77	0.79	0.77	0.92
Site1	4	5	0.85	0.09431752	4			11/06/2019	13/06/2019	15/06/2019	16/06/2019		0.77	0.79	0.92	0.92
Site1	4	5	0.84	0.09431752	4			11/06/2019	14/06/2019	15/06/2019	16/06/2019		0.77	0.77	0.92	0.92
Site1	4	5	0.85	0.09431752	4			13/06/2019	14/06/2019	15/06/2019	16/06/2019		0.79	0.77	0.92	0.92
Site1	5	5	0.83	0.09431752	5			11/06/2019	13/06/2019	14/06/2019	15/06/2019	16/06/2019	0.77	0.79	0.77	0.92	0.92
Site1	1	6	0.85	0.113181024	1			11/06/2019					0.85
Site1	1	6	0.87	0.113181024	1			13/06/2019					0.87
Site1	1	6	0.87	0.113181024	1			14/06/2019					0.87
Site1	1	6	0.97	0.113181024	1			15/06/2019					0.97
Site1	1	6	0.96	0.113181024	1			16/06/2019					0.96
Site1	2	6	0.86	0.113181024	2			11/06/2019	13/06/2019				0.85	0.87
Site1	2	6	0.86	0.113181024	2			11/06/2019	14/06/2019				0.85	0.87
Site1	2	6	0.91	0.113181024	2			11/06/2019	15/06/2019				0.85	0.97
Site1	2	6	0.91	0.113181024	2			11/06/2019	16/06/2019				0.85	0.96
Site1	2	6	0.87	0.113181024	2			13/06/2019	14/06/2019				0.87	0.87
Site1	2	6	0.92	0.113181024	2			13/06/2019	15/06/2019				0.87	0.97
Site1	2	6	0.92	0.113181024	2			13/06/2019	16/06/2019				0.87	0.96
Site1	2	6	0.92	0.113181024	2			14/06/2019	15/06/2019				0.87	0.97
Site1	2	6	0.92	0.113181024	2			14/06/2019	16/06/2019				0.87	0.96
Site1	2	6	0.97	0.113181024	2			15/06/2019	16/06/2019				0.97	0.96
Site1	3	6	0.86	0.113181024	3			11/06/2019	13/06/2019	14/06/2019			0.85	0.87	0.87
Site1	3	6	0.9	0.113181024	3			11/06/2019	13/06/2019	15/06/2019			0.85	0.87	0.97
Site1	3	6	0.89	0.113181024	3			11/06/2019	13/06/2019	16/06/2019			0.85	0.87	0.96
Site1	3	6	0.9	0.113181024	3			11/06/2019	14/06/2019	15/06/2019			0.85	0.87	0.97
Site1	3	6	0.89	0.113181024	3			11/06/2019	14/06/2019	16/06/2019			0.85	0.87	0.96
Site1	3	6	0.93	0.113181024	3			11/06/2019	15/06/2019	16/06/2019			0.85	0.97	0.96
Site1	3	6	0.9	0.113181024	3			13/06/2019	14/06/2019	15/06/2019			0.87	0.87	0.97
Site1	3	6	0.9	0.113181024	3			13/06/2019	14/06/2019	16/06/2019			0.87	0.87	0.96
Site1	3	6	0.93	0.113181024	3			13/06/2019	15/06/2019	16/06/2019			0.87	0.97	0.96
Site1	3	6	0.93	0.113181024	3			14/06/2019	15/06/2019	16/06/2019			0.87	0.97	0.96
Site1	4	6	0.89	0.113181024	4			11/06/2019	13/06/2019	14/06/2019	15/06/2019		0.85	0.87	0.87	0.97
Site1	4	6	0.89	0.113181024	4			11/06/2019	13/06/2019	14/06/2019	16/06/2019		0.85	0.87	0.87	0.96
Site1	4	6	0.91	0.113181024	4			11/06/2019	13/06/2019	15/06/2019	16/06/2019		0.85	0.87	0.97	0.96
Site1	4	6	0.91	0.113181024	4			11/06/2019	14/06/2019	15/06/2019	16/06/2019		0.85	0.87	0.97	0.96
Site1	4	6	0.92	0.113181024	4			13/06/2019	14/06/2019	15/06/2019	16/06/2019		0.87	0.87	0.97	0.96
Site1	5	6	0.9	0.113181024	5			11/06/2019	13/06/2019	14/06/2019	15/06/2019	16/06/2019	0.85	0.87	0.87	0.97	0.96
Site1	1	7	0.94	0.132044528	1			11/06/2019					0.94
Site1	1	7	0.94	0.132044528	1			13/06/2019					0.94
Site1	1	7	0.93	0.132044528	1			14/06/2019					0.93
Site1	1	7	0.99	0.132044528	1			15/06/2019					0.99
Site1	1	7	1	0.132044528	1			16/06/2019					1
Site1	2	7	0.94	0.132044528	2			11/06/2019	13/06/2019				0.94	0.94
Site1	2	7	0.93	0.132044528	2			11/06/2019	14/06/2019				0.94	0.93
Site1	2	7	0.97	0.132044528	2			11/06/2019	15/06/2019				0.94	0.99
Site1	2	7	0.97	0.132044528	2			11/06/2019	16/06/2019				0.94	1
Site1	2	7	0.93	0.132044528	2			13/06/2019	14/06/2019				0.94	0.93
Site1	2	7	0.97	0.132044528	2			13/06/2019	15/06/2019				0.94	0.99
Site1	2	7	0.97	0.132044528	2			13/06/2019	16/06/2019				0.94	1
Site1	2	7	0.96	0.132044528	2			14/06/2019	15/06/2019				0.93	0.99
Site1	2	7	0.96	0.132044528	2			14/06/2019	16/06/2019				0.93	1
Site1	2	7	1	0.132044528	2			15/06/2019	16/06/2019				0.99	1
Site1	3	7	0.93	0.132044528	3			11/06/2019	13/06/2019	14/06/2019			0.94	0.94	0.93
Site1	3	7	0.96	0.132044528	3			11/06/2019	13/06/2019	15/06/2019			0.94	0.94	0.99
Site1	3	7	0.96	0.132044528	3			11/06/2019	13/06/2019	16/06/2019			0.94	0.94	1
Site1	3	7	0.95	0.132044528	3			11/06/2019	14/06/2019	15/06/2019			0.94	0.93	0.99
Site1	3	7	0.95	0.132044528	3			11/06/2019	14/06/2019	16/06/2019			0.94	0.93	1
Site1	3	7	0.98	0.132044528	3			11/06/2019	15/06/2019	16/06/2019			0.94	0.99	1
Site1	3	7	0.95	0.132044528	3			13/06/2019	14/06/2019	15/06/2019			0.94	0.93	0.99
Site1	3	7	0.95	0.132044528	3			13/06/2019	14/06/2019	16/06/2019			0.94	0.93	1
Site1	3	7	0.98	0.132044528	3			13/06/2019	15/06/2019	16/06/2019			0.94	0.99	1
Site1	3	7	0.97	0.132044528	3			14/06/2019	15/06/2019	16/06/2019			0.93	0.99	1
Site1	4	7	0.95	0.132044528	4			11/06/2019	13/06/2019	14/06/2019	15/06/2019		0.94	0.94	0.93	0.99
Site1	4	7	0.95	0.132044528	4			11/06/2019	13/06/2019	14/06/2019	16/06/2019		0.94	0.94	0.93	1
Site1	4	7	0.97	0.132044528	4			11/06/2019	13/06/2019	15/06/2019	16/06/2019		0.94	0.94	0.99	1
Site1	4	7	0.96	0.132044528	4			11/06/2019	14/06/2019	15/06/2019	16/06/2019		0.94	0.93	0.99	1
Site1	4	7	0.96	0.132044528	4			13/06/2019	14/06/2019	15/06/2019	16/06/2019		0.94	0.93	0.99	1
Site1	5	7	0.96	0.132044528	5			11/06/2019	13/06/2019	14/06/2019	15/06/2019	16/06/2019	0.94	0.94	0.93	0.99	1
Site1	1	8	0.98	0.150908032	1			11/06/2019					0.98
Site1	1	8	0.97	0.150908032	1			13/06/2019					0.97
Site1	1	8	0.98	0.150908032	1			14/06/2019					0.98
Site1	1	8	1	0.150908032	1			15/06/2019					1
Site1	1	8	1	0.150908032	1			16/06/2019					1
Site1	2	8	0.98	0.150908032	2			11/06/2019	13/06/2019				0.98	0.97
Site1	2	8	0.98	0.150908032	2			11/06/2019	14/06/2019				0.98	0.98
Site1	2	8	0.99	0.150908032	2			11/06/2019	15/06/2019				0.98	1
Site1	2	8	0.99	0.150908032	2			11/06/2019	16/06/2019				0.98	1
Site1	2	8	0.98	0.150908032	2			13/06/2019	14/06/2019				0.97	0.98
Site1	2	8	0.99	0.150908032	2			13/06/2019	15/06/2019				0.97	1
Site1	2	8	0.99	0.150908032	2			13/06/2019	16/06/2019				0.97	1
Site1	2	8	0.99	0.150908032	2			14/06/2019	15/06/2019				0.98	1
Site1	2	8	0.99	0.150908032	2			14/06/2019	16/06/2019				0.98	1
Site1	2	8	1	0.150908032	2			15/06/2019	16/06/2019				1	1
Site1	3	8	0.98	0.150908032	3			11/06/2019	13/06/2019	14/06/2019			0.98	0.97	0.98
Site1	3	8	0.98	0.150908032	3			11/06/2019	13/06/2019	15/06/2019			0.98	0.97	1
Site1	3	8	0.98	0.150908032	3			11/06/2019	13/06/2019	16/06/2019			0.98	0.97	1
Site1	3	8	0.99	0.150908032	3			11/06/2019	14/06/2019	15/06/2019			0.98	0.98	1
Site1	3	8	0.99	0.150908032	3			11/06/2019	14/06/2019	16/06/2019			0.98	0.98	1
Site1	3	8	0.99	0.150908032	3			11/06/2019	15/06/2019	16/06/2019			0.98	1	1
Site1	3	8	0.98	0.150908032	3			13/06/2019	14/06/2019	15/06/2019			0.97	0.98	1
Site1	3	8	0.98	0.150908032	3			13/06/2019	14/06/2019	16/06/2019			0.97	0.98	1
Site1	3	8	0.99	0.150908032	3			13/06/2019	15/06/2019	16/06/2019			0.97	1	1
Site1	3	8	0.99	0.150908032	3			14/06/2019	15/06/2019	16/06/2019			0.98	1	1
Site1	4	8	0.98	0.150908032	4			11/06/2019	13/06/2019	14/06/2019	15/06/2019		0.98	0.97	0.98	1
Site1	4	8	0.98	0.150908032	4			11/06/2019	13/06/2019	14/06/2019	16/06/2019		0.98	0.97	0.98	1
Site1	4	8	0.99	0.150908032	4			11/06/2019	13/06/2019	15/06/2019	16/06/2019		0.98	0.97	1	1
Site1	4	8	0.99	0.150908032	4			11/06/2019	14/06/2019	15/06/2019	16/06/2019		0.98	0.98	1	1
Site1	4	8	0.99	0.150908032	4			13/06/2019	14/06/2019	15/06/2019	16/06/2019		0.97	0.98	1	1
Site1	5	8	0.99	0.150908032	5			11/06/2019	13/06/2019	14/06/2019	15/06/2019	16/06/2019	0.98	0.97	0.98	1	1
Site1	1	9	1	0.169771537	1			11/06/2019					1
Site1	1	9	1	0.169771537	1			13/06/2019					1
Site1	1	9	1	0.169771537	1			14/06/2019					1
Site1	1	9	1	0.169771537	1			15/06/2019					1
Site1	1	9	1	0.169771537	1			16/06/2019					1
Site1	2	9	1	0.169771537	2			11/06/2019	13/06/2019				1	1
Site1	2	9	1	0.169771537	2			11/06/2019	14/06/2019				1	1
Site1	2	9	1	0.169771537	2			11/06/2019	15/06/2019				1	1
Site1	2	9	1	0.169771537	2			11/06/2019	16/06/2019				1	1
Site1	2	9	1	0.169771537	2			13/06/2019	14/06/2019				1	1
Site1	2	9	1	0.169771537	2			13/06/2019	15/06/2019				1	1
Site1	2	9	1	0.169771537	2			13/06/2019	16/06/2019				1	1
Site1	2	9	1	0.169771537	2			14/06/2019	15/06/2019				1	1
Site1	2	9	1	0.169771537	2			14/06/2019	16/06/2019				1	1
Site1	2	9	1	0.169771537	2			15/06/2019	16/06/2019				1	1
Site1	3	9	1	0.169771537	3			11/06/2019	13/06/2019	14/06/2019			1	1	1
Site1	3	9	1	0.169771537	3			11/06/2019	13/06/2019	15/06/2019			1	1	1
Site1	3	9	1	0.169771537	3			11/06/2019	13/06/2019	16/06/2019			1	1	1
Site1	3	9	1	0.169771537	3			11/06/2019	14/06/2019	15/06/2019			1	1	1
Site1	3	9	1	0.169771537	3			11/06/2019	14/06/2019	16/06/2019			1	1	1
Site1	3	9	1	0.169771537	3			11/06/2019	15/06/2019	16/06/2019			1	1	1
Site1	3	9	1	0.169771537	3			13/06/2019	14/06/2019	15/06/2019			1	1	1
Site1	3	9	1	0.169771537	3			13/06/2019	14/06/2019	16/06/2019			1	1	1
Site1	3	9	1	0.169771537	3			13/06/2019	15/06/2019	16/06/2019			1	1	1
Site1	3	9	1	0.169771537	3			14/06/2019	15/06/2019	16/06/2019			1	1	1
Site1	4	9	1	0.169771537	4			11/06/2019	13/06/2019	14/06/2019	15/06/2019		1	1	1	1
Site1	4	9	1	0.169771537	4			11/06/2019	13/06/2019	14/06/2019	16/06/2019		1	1	1	1
Site1	4	9	1	0.169771537	4			11/06/2019	13/06/2019	15/06/2019	16/06/2019		1	1	1	1
Site1	4	9	1	0.169771537	4			11/06/2019	14/06/2019	15/06/2019	16/06/2019		1	1	1	1
Site1	4	9	1	0.169771537	4			13/06/2019	14/06/2019	15/06/2019	16/06/2019		1	1	1	1
Site1	5	9	1	0.169771537	5			11/06/2019	13/06/2019	14/06/2019	15/06/2019	16/06/2019	1	1	1	1	1
Site1	1	10	1	0.188635041	1			11/06/2019					1
Site1	1	10	1	0.188635041	1			13/06/2019					1
Site1	1	10	1	0.188635041	1			14/06/2019					1
Site1	1	10	1	0.188635041	1			15/06/2019					1
Site1	1	10	1	0.188635041	1			16/06/2019					1
Site1	2	10	1	0.188635041	2			11/06/2019	13/06/2019				1	1
Site1	2	10	1	0.188635041	2			11/06/2019	14/06/2019				1	1
Site1	2	10	1	0.188635041	2			11/06/2019	15/06/2019				1	1
Site1	2	10	1	0.188635041	2			11/06/2019	16/06/2019				1	1
Site1	2	10	1	0.188635041	2			13/06/2019	14/06/2019				1	1
Site1	2	10	1	0.188635041	2			13/06/2019	15/06/2019				1	1
Site1	2	10	1	0.188635041	2			13/06/2019	16/06/2019				1	1
Site1	2	10	1	0.188635041	2			14/06/2019	15/06/2019				1	1
Site1	2	10	1	0.188635041	2			14/06/2019	16/06/2019				1	1
Site1	2	10	1	0.188635041	2			15/06/2019	16/06/2019				1	1
Site1	3	10	1	0.188635041	3			11/06/2019	13/06/2019	14/06/2019			1	1	1
Site1	3	10	1	0.188635041	3			11/06/2019	13/06/2019	15/06/2019			1	1	1
Site1	3	10	1	0.188635041	3			11/06/2019	13/06/2019	16/06/2019			1	1	1
Site1	3	10	1	0.188635041	3			11/06/2019	14/06/2019	15/06/2019			1	1	1
Site1	3	10	1	0.188635041	3			11/06/2019	14/06/2019	16/06/2019			1	1	1
Site1	3	10	1	0.188635041	3			11/06/2019	15/06/2019	16/06/2019			1	1	1
Site1	3	10	1	0.188635041	3			13/06/2019	14/06/2019	15/06/2019			1	1	1
Site1	3	10	1	0.188635041	3			13/06/2019	14/06/2019	16/06/2019			1	1	1
Site1	3	10	1	0.188635041	3			13/06/2019	15/06/2019	16/06/2019			1	1	1
Site1	3	10	1	0.188635041	3			14/06/2019	15/06/2019	16/06/2019			1	1	1
Site1	4	10	1	0.188635041	4			11/06/2019	13/06/2019	14/06/2019	15/06/2019		1	1	1	1
Site1	4	10	1	0.188635041	4			11/06/2019	13/06/2019	14/06/2019	16/06/2019		1	1	1	1
Site1	4	10	1	0.188635041	4			11/06/2019	13/06/2019	15/06/2019	16/06/2019		1	1	1	1
Site1	4	10	1	0.188635041	4			11/06/2019	14/06/2019	15/06/2019	16/06/2019		1	1	1	1
Site1	4	10	1	0.188635041	4			13/06/2019	14/06/2019	15/06/2019	16/06/2019		1	1	1	1
Site1	5	10	1	0.188635041	5			11/06/2019	13/06/2019	14/06/2019	15/06/2019	16/06/2019	1	1	1	1	1
Site5	1	1	0.08	0.018502764	1			23/05/2019					0.08
Site5	1	1	0.08	0.018502764	1			24/05/2019					0.08
Site5	1	1	0.25	0.018502764	1			25/05/2019					0.25
Site5	1	1	0.11	0.018502764	1			26/05/2019					0.11
Site5	1	1	0.09	0.018502764	1			27/05/2019					0.09
Site5	2	1	0.08	0.018502764	2			23/05/2019	24/05/2019				0.08	0.08
Site5	2	1	0.17	0.018502764	2			23/05/2019	25/05/2019				0.08	0.25
Site5	2	1	0.09	0.018502764	2			23/05/2019	26/05/2019				0.08	0.11
Site5	2	1	0.09	0.018502764	2			23/05/2019	27/05/2019				0.08	0.09
Site5	2	1	0.17	0.018502764	2			24/05/2019	25/05/2019				0.08	0.25
Site5	2	1	0.1	0.018502764	2			24/05/2019	26/05/2019				0.08	0.11
Site5	2	1	0.09	0.018502764	2			24/05/2019	27/05/2019				0.08	0.09
Site5	2	1	0.18	0.018502764	2			25/05/2019	26/05/2019				0.25	0.11
Site5	2	1	0.17	0.018502764	2			25/05/2019	27/05/2019				0.25	0.09
Site5	2	1	0.1	0.018502764	2			26/05/2019	27/05/2019				0.11	0.09
Site5	3	1	0.14	0.018502764	3			23/05/2019	24/05/2019	25/05/2019			0.08	0.08	0.25
Site5	3	1	0.09	0.018502764	3			23/05/2019	24/05/2019	26/05/2019			0.08	0.08	0.11
Site5	3	1	0.09	0.018502764	3			23/05/2019	24/05/2019	27/05/2019			0.08	0.08	0.09
Site5	3	1	0.15	0.018502764	3			23/05/2019	25/05/2019	26/05/2019			0.08	0.25	0.11
Site5	3	1	0.14	0.018502764	3			23/05/2019	25/05/2019	27/05/2019			0.08	0.25	0.09
Site5	3	1	0.09	0.018502764	3			23/05/2019	26/05/2019	27/05/2019			0.08	0.11	0.09
Site5	3	1	0.15	0.018502764	3			24/05/2019	25/05/2019	26/05/2019			0.08	0.25	0.11
Site5	3	1	0.14	0.018502764	3			24/05/2019	25/05/2019	27/05/2019			0.08	0.25	0.09
Site5	3	1	0.09	0.018502764	3			24/05/2019	26/05/2019	27/05/2019			0.08	0.11	0.09
Site5	3	1	0.15	0.018502764	3			25/05/2019	26/05/2019	27/05/2019			0.25	0.11	0.09
Site5	4	1	0.13	0.018502764	4			23/05/2019	24/05/2019	25/05/2019	26/05/2019		0.08	0.08	0.25	0.11
Site5	4	1	0.13	0.018502764	4			23/05/2019	24/05/2019	25/05/2019	27/05/2019		0.08	0.08	0.25	0.09
Site5	4	1	0.13	0.018502764	4			23/05/2019	25/05/2019	26/05/2019	27/05/2019		0.08	0.25	0.11	0.09
Site5	4	1	0.09	0.018502764	4			23/05/2019	24/05/2019	26/05/2019	27/05/2019		0.08	0.08	0.11	0.09
Site5	4	1	0.13	0.018502764	4			24/05/2019	25/05/2019	26/05/2019	27/05/2019		0.08	0.25	0.11	0.09
Site5	5	1	0.12	0.018502764	5			23/05/2019	24/05/2019	25/05/2019	26/05/2019	27/05/2019	0.08	0.08	0.25	0.11	0.09
Site5	1	2	0.17	0.037005528	1			23/05/2019					0.17
Site5	1	2	0.16	0.037005528	1			24/05/2019					0.16
Site5	1	2	0.45	0.037005528	1			25/05/2019					0.45
Site5	1	2	0.19	0.037005528	1			26/05/2019					0.19
Site5	1	2	0.21	0.037005528	1			27/05/2019					0.21
Site5	2	2	0.16	0.037005528	2			23/05/2019	24/05/2019				0.17	0.16
Site5	2	2	0.31	0.037005528	2			23/05/2019	25/05/2019				0.17	0.45
Site5	2	2	0.18	0.037005528	2			23/05/2019	26/05/2019				0.17	0.19
Site5	2	2	0.19	0.037005528	2			23/05/2019	27/05/2019				0.17	0.21
Site5	2	2	0.3	0.037005528	2			24/05/2019	25/05/2019				0.16	0.45
Site5	2	2	0.17	0.037005528	2			24/05/2019	26/05/2019				0.16	0.19
Site5	2	2	0.18	0.037005528	2			24/05/2019	27/05/2019				0.16	0.21
Site5	2	2	0.32	0.037005528	2			25/05/2019	26/05/2019				0.45	0.19
Site5	2	2	0.33	0.037005528	2			25/05/2019	27/05/2019				0.45	0.21
Site5	2	2	0.2	0.037005528	2			26/05/2019	27/05/2019				0.19	0.21
Site5	3	2	0.26	0.037005528	3			23/05/2019	24/05/2019	25/05/2019			0.17	0.16	0.45
Site5	3	2	0.17	0.037005528	3			23/05/2019	24/05/2019	26/05/2019			0.17	0.16	0.19
Site5	3	2	0.18	0.037005528	3			23/05/2019	24/05/2019	27/05/2019			0.17	0.16	0.21
Site5	3	2	0.27	0.037005528	3			23/05/2019	25/05/2019	26/05/2019			0.17	0.45	0.19
Site5	3	2	0.27	0.037005528	3			23/05/2019	25/05/2019	27/05/2019			0.17	0.45	0.21
Site5	3	2	0.19	0.037005528	3			23/05/2019	26/05/2019	27/05/2019			0.17	0.19	0.21
Site5	3	2	0.26	0.037005528	3			24/05/2019	25/05/2019	26/05/2019			0.16	0.45	0.19
Site5	3	2	0.27	0.037005528	3			24/05/2019	25/05/2019	27/05/2019			0.16	0.45	0.21
Site5	3	2	0.18	0.037005528	3			24/05/2019	26/05/2019	27/05/2019			0.16	0.19	0.21
Site5	3	2	0.28	0.037005528	3			25/05/2019	26/05/2019	27/05/2019			0.45	0.19	0.21
Site5	4	2	0.24	0.037005528	4			23/05/2019	24/05/2019	25/05/2019	26/05/2019		0.17	0.16	0.45	0.19
Site5	4	2	0.24	0.037005528	4			23/05/2019	24/05/2019	25/05/2019	27/05/2019		0.17	0.16	0.45	0.21
Site5	4	2	0.25	0.037005528	4			23/05/2019	25/05/2019	26/05/2019	27/05/2019		0.17	0.45	0.19	0.21
Site5	4	2	0.18	0.037005528	4			23/05/2019	24/05/2019	26/05/2019	27/05/2019		0.17	0.16	0.19	0.21
Site5	4	2	0.25	0.037005528	4			24/05/2019	25/05/2019	26/05/2019	27/05/2019		0.16	0.45	0.19	0.21
Site5	5	2	0.23	0.037005528	5			23/05/2019	24/05/2019	25/05/2019	26/05/2019	27/05/2019	0.17	0.16	0.45	0.19	0.21
Site5	1	3	0.22	0.055508291	1			23/05/2019					0.22
Site5	1	3	0.24	0.055508291	1			24/05/2019					0.24
Site5	1	3	0.63	0.055508291	1			25/05/2019					0.63
Site5	1	3	0.27	0.055508291	1			26/05/2019					0.27
Site5	1	3	0.3	0.055508291	1			27/05/2019					0.3
Site5	2	3	0.23	0.055508291	2			23/05/2019	24/05/2019				0.22	0.24
Site5	2	3	0.43	0.055508291	2			23/05/2019	25/05/2019				0.22	0.63
Site5	2	3	0.25	0.055508291	2			23/05/2019	26/05/2019				0.22	0.27
Site5	2	3	0.26	0.055508291	2			23/05/2019	27/05/2019				0.22	0.3
Site5	2	3	0.44	0.055508291	2			24/05/2019	25/05/2019				0.24	0.63
Site5	2	3	0.26	0.055508291	2			24/05/2019	26/05/2019				0.24	0.27
Site5	2	3	0.27	0.055508291	2			24/05/2019	27/05/2019				0.24	0.3
Site5	2	3	0.45	0.055508291	2			25/05/2019	26/05/2019				0.63	0.27
Site5	2	3	0.47	0.055508291	2			25/05/2019	27/05/2019				0.63	0.3
Site5	2	3	0.29	0.055508291	2			26/05/2019	27/05/2019				0.27	0.3
Site5	3	3	0.36	0.055508291	3			23/05/2019	24/05/2019	25/05/2019			0.22	0.24	0.63
Site5	3	3	0.24	0.055508291	3			23/05/2019	24/05/2019	26/05/2019			0.22	0.24	0.27
Site5	3	3	0.25	0.055508291	3			23/05/2019	24/05/2019	27/05/2019			0.22	0.24	0.3
Site5	3	3	0.38	0.055508291	3			23/05/2019	25/05/2019	26/05/2019			0.22	0.63	0.27
Site5	3	3	0.38	0.055508291	3			23/05/2019	25/05/2019	27/05/2019			0.22	0.63	0.3
Site5	3	3	0.26	0.055508291	3			23/05/2019	26/05/2019	27/05/2019			0.22	0.27	0.3
Site5	3	3	0.38	0.055508291	3			24/05/2019	25/05/2019	26/05/2019			0.24	0.63	0.27
Site5	3	3	0.39	0.055508291	3			24/05/2019	25/05/2019	27/05/2019			0.24	0.63	0.3
Site5	3	3	0.27	0.055508291	3			24/05/2019	26/05/2019	27/05/2019			0.24	0.27	0.3
Site5	3	3	0.4	0.055508291	3			25/05/2019	26/05/2019	27/05/2019			0.63	0.27	0.3
Site5	4	3	0.34	0.055508291	4			23/05/2019	24/05/2019	25/05/2019	26/05/2019		0.22	0.24	0.63	0.27
Site5	4	3	0.35	0.055508291	4			23/05/2019	24/05/2019	25/05/2019	27/05/2019		0.22	0.24	0.63	0.3
Site5	4	3	0.36	0.055508291	4			23/05/2019	25/05/2019	26/05/2019	27/05/2019		0.22	0.63	0.27	0.3
Site5	4	3	0.26	0.055508291	4			23/05/2019	24/05/2019	26/05/2019	27/05/2019		0.22	0.24	0.27	0.3
Site5	4	3	0.36	0.055508291	4			24/05/2019	25/05/2019	26/05/2019	27/05/2019		0.24	0.63	0.27	0.3
Site5	5	3	0.33	0.055508291	5			23/05/2019	24/05/2019	25/05/2019	26/05/2019	27/05/2019	0.22	0.24	0.63	0.27	0.3
Site5	1	4	0.35	0.074011055	1			23/05/2019					0.35
Site5	1	4	0.34	0.074011055	1			24/05/2019					0.34
Site5	1	4	0.71	0.074011055	1			25/05/2019					0.71
Site5	1	4	0.39	0.074011055	1			26/05/2019					0.39
Site5	1	4	0.39	0.074011055	1			27/05/2019					0.39
Site5	2	4	0.34	0.074011055	2			23/05/2019	24/05/2019				0.35	0.34
Site5	2	4	0.53	0.074011055	2			23/05/2019	25/05/2019				0.35	0.71
Site5	2	4	0.37	0.074011055	2			23/05/2019	26/05/2019				0.35	0.39
Site5	2	4	0.37	0.074011055	2			23/05/2019	27/05/2019				0.35	0.39
Site5	2	4	0.53	0.074011055	2			24/05/2019	25/05/2019				0.34	0.71
Site5	2	4	0.37	0.074011055	2			24/05/2019	26/05/2019				0.34	0.39
Site5	2	4	0.37	0.074011055	2			24/05/2019	27/05/2019				0.34	0.39
Site5	2	4	0.55	0.074011055	2			25/05/2019	26/05/2019				0.71	0.39
Site5	2	4	0.55	0.074011055	2			25/05/2019	27/05/2019				0.71	0.39
Site5	2	4	0.39	0.074011055	2			26/05/2019	27/05/2019				0.39	0.39
Site5	3	4	0.47	0.074011055	3			23/05/2019	24/05/2019	25/05/2019			0.35	0.34	0.71
Site5	3	4	0.36	0.074011055	3			23/05/2019	24/05/2019	26/05/2019			0.35	0.34	0.39
Site5	3	4	0.36	0.074011055	3			23/05/2019	24/05/2019	27/05/2019			0.35	0.34	0.39
Site5	3	4	0.48	0.074011055	3			23/05/2019	25/05/2019	26/05/2019			0.35	0.71	0.39
Site5	3	4	0.48	0.074011055	3			23/05/2019	25/05/2019	27/05/2019			0.35	0.71	0.39
Site5	3	4	0.37	0.074011055	3			23/05/2019	26/05/2019	27/05/2019			0.35	0.39	0.39
Site5	3	4	0.48	0.074011055	3			24/05/2019	25/05/2019	26/05/2019			0.34	0.71	0.39
Site5	3	4	0.48	0.074011055	3			24/05/2019	25/05/2019	27/05/2019			0.34	0.71	0.39
Site5	3	4	0.37	0.074011055	3			24/05/2019	26/05/2019	27/05/2019			0.34	0.39	0.39
Site5	3	4	0.5	0.074011055	3			25/05/2019	26/05/2019	27/05/2019			0.71	0.39	0.39
Site5	4	4	0.45	0.074011055	4			23/05/2019	24/05/2019	25/05/2019	26/05/2019		0.35	0.34	0.71	0.39
Site5	4	4	0.45	0.074011055	4			23/05/2019	24/05/2019	25/05/2019	27/05/2019		0.35	0.34	0.71	0.39
Site5	4	4	0.46	0.074011055	4			23/05/2019	25/05/2019	26/05/2019	27/05/2019		0.35	0.71	0.39	0.39
Site5	4	4	0.37	0.074011055	4			23/05/2019	24/05/2019	26/05/2019	27/05/2019		0.35	0.34	0.39	0.39
Site5	4	4	0.46	0.074011055	4			24/05/2019	25/05/2019	26/05/2019	27/05/2019		0.34	0.71	0.39	0.39
Site5	5	4	0.44	0.074011055	5			23/05/2019	24/05/2019	25/05/2019	26/05/2019	27/05/2019	0.35	0.34	0.71	0.39	0.39
Site5	1	5	0.41	0.092513819	1			23/05/2019					0.41
Site5	1	5	0.42	0.092513819	1			24/05/2019					0.42
Site5	1	5	0.82	0.092513819	1			25/05/2019					0.82
Site5	1	5	0.47	0.092513819	1			26/05/2019					0.47
Site5	1	5	0.5	0.092513819	1			27/05/2019					0.5
Site5	2	5	0.41	0.092513819	2			23/05/2019	24/05/2019				0.41	0.42
Site5	2	5	0.62	0.092513819	2			23/05/2019	25/05/2019				0.41	0.82
Site5	2	5	0.44	0.092513819	2			23/05/2019	26/05/2019				0.41	0.47
Site5	2	5	0.46	0.092513819	2			23/05/2019	27/05/2019				0.41	0.5
Site5	2	5	0.62	0.092513819	2			24/05/2019	25/05/2019				0.42	0.82
Site5	2	5	0.45	0.092513819	2			24/05/2019	26/05/2019				0.42	0.47
Site5	2	5	0.46	0.092513819	2			24/05/2019	27/05/2019				0.42	0.5
Site5	2	5	0.65	0.092513819	2			25/05/2019	26/05/2019				0.82	0.47
Site5	2	5	0.66	0.092513819	2			25/05/2019	27/05/2019				0.82	0.5
Site5	2	5	0.49	0.092513819	2			26/05/2019	27/05/2019				0.47	0.5
Site5	3	5	0.55	0.092513819	3			23/05/2019	24/05/2019	25/05/2019			0.41	0.42	0.82
Site5	3	5	0.43	0.092513819	3			23/05/2019	24/05/2019	26/05/2019			0.41	0.42	0.47
Site5	3	5	0.44	0.092513819	3			23/05/2019	24/05/2019	27/05/2019			0.41	0.42	0.5
Site5	3	5	0.57	0.092513819	3			23/05/2019	25/05/2019	26/05/2019			0.41	0.82	0.47
Site5	3	5	0.58	0.092513819	3			23/05/2019	25/05/2019	27/05/2019			0.41	0.82	0.5
Site5	3	5	0.46	0.092513819	3			23/05/2019	26/05/2019	27/05/2019			0.41	0.47	0.5
Site5	3	5	0.57	0.092513819	3			24/05/2019	25/05/2019	26/05/2019			0.42	0.82	0.47
Site5	3	5	0.58	0.092513819	3			24/05/2019	25/05/2019	27/05/2019			0.42	0.82	0.5
Site5	3	5	0.46	0.092513819	3			24/05/2019	26/05/2019	27/05/2019			0.42	0.47	0.5
Site5	3	5	0.6	0.092513819	3			25/05/2019	26/05/2019	27/05/2019			0.82	0.47	0.5
Site5	4	5	0.53	0.092513819	4			23/05/2019	24/05/2019	25/05/2019	26/05/2019		0.41	0.42	0.82	0.47
Site5	4	5	0.54	0.092513819	4			23/05/2019	24/05/2019	25/05/2019	27/05/2019		0.41	0.42	0.82	0.5
Site5	4	5	0.55	0.092513819	4			23/05/2019	25/05/2019	26/05/2019	27/05/2019		0.41	0.82	0.47	0.5
Site5	4	5	0.45	0.092513819	4			23/05/2019	24/05/2019	26/05/2019	27/05/2019		0.41	0.42	0.47	0.5
Site5	4	5	0.55	0.092513819	4			24/05/2019	25/05/2019	26/05/2019	27/05/2019		0.42	0.82	0.47	0.5
Site5	5	5	0.52	0.092513819	5			23/05/2019	24/05/2019	25/05/2019	26/05/2019	27/05/2019	0.41	0.42	0.82	0.47	0.5
Site5	1	6	0.44	0.111016583	1			23/05/2019					0.44
Site5	1	6	0.55	0.111016583	1			24/05/2019					0.55
Site5	1	6	0.92	0.111016583	1			25/05/2019					0.92
Site5	1	6	0.53	0.111016583	1			26/05/2019					0.53
Site5	1	6	0.58	0.111016583	1			27/05/2019					0.58
Site5	2	6	0.49	0.111016583	2			23/05/2019	24/05/2019				0.44	0.55
Site5	2	6	0.68	0.111016583	2			23/05/2019	25/05/2019				0.44	0.92
Site5	2	6	0.48	0.111016583	2			23/05/2019	26/05/2019				0.44	0.53
Site5	2	6	0.51	0.111016583	2			23/05/2019	27/05/2019				0.44	0.58
Site5	2	6	0.73	0.111016583	2			24/05/2019	25/05/2019				0.55	0.92
Site5	2	6	0.54	0.111016583	2			24/05/2019	26/05/2019				0.55	0.53
Site5	2	6	0.56	0.111016583	2			24/05/2019	27/05/2019				0.55	0.58
Site5	2	6	0.73	0.111016583	2			25/05/2019	26/05/2019				0.92	0.53
Site5	2	6	0.75	0.111016583	2			25/05/2019	27/05/2019				0.92	0.58
Site5	2	6	0.56	0.111016583	2			26/05/2019	27/05/2019				0.53	0.58
Site5	3	6	0.63	0.111016583	3			23/05/2019	24/05/2019	25/05/2019			0.44	0.55	0.92
Site5	3	6	0.5	0.111016583	3			23/05/2019	24/05/2019	26/05/2019			0.44	0.55	0.53
Site5	3	6	0.52	0.111016583	3			23/05/2019	24/05/2019	27/05/2019			0.44	0.55	0.58
Site5	3	6	0.63	0.111016583	3			23/05/2019	25/05/2019	26/05/2019			0.44	0.92	0.53
Site5	3	6	0.65	0.111016583	3			23/05/2019	25/05/2019	27/05/2019			0.44	0.92	0.58
Site5	3	6	0.52	0.111016583	3			23/05/2019	26/05/2019	27/05/2019			0.44	0.53	0.58
Site5	3	6	0.67	0.111016583	3			24/05/2019	25/05/2019	26/05/2019			0.55	0.92	0.53
Site5	3	6	0.68	0.111016583	3			24/05/2019	25/05/2019	27/05/2019			0.55	0.92	0.58
Site5	3	6	0.55	0.111016583	3			24/05/2019	26/05/2019	27/05/2019			0.55	0.53	0.58
Site5	3	6	0.68	0.111016583	3			25/05/2019	26/05/2019	27/05/2019			0.92	0.53	0.58
Site5	4	6	0.61	0.111016583	4			23/05/2019	24/05/2019	25/05/2019	26/05/2019		0.44	0.55	0.92	0.53
Site5	4	6	0.62	0.111016583	4			23/05/2019	24/05/2019	25/05/2019	27/05/2019		0.44	0.55	0.92	0.58
Site5	4	6	0.62	0.111016583	4			23/05/2019	25/05/2019	26/05/2019	27/05/2019		0.44	0.92	0.53	0.58
Site5	4	6	0.52	0.111016583	4			23/05/2019	24/05/2019	26/05/2019	27/05/2019		0.44	0.55	0.53	0.58
Site5	4	6	0.65	0.111016583	4			24/05/2019	25/05/2019	26/05/2019	27/05/2019		0.55	0.92	0.53	0.58
Site5	5	6	0.6	0.111016583	5			23/05/2019	24/05/2019	25/05/2019	26/05/2019	27/05/2019	0.44	0.55	0.92	0.53	0.58
Site5	1	7	0.6	0.129519346	1			23/05/2019					0.6
Site5	1	7	0.6	0.129519346	1			24/05/2019					0.6
Site5	1	7	0.96	0.129519346	1			25/05/2019					0.96
Site5	1	7	0.63	0.129519346	1			26/05/2019					0.63
Site5	1	7	0.7	0.129519346	1			27/05/2019					0.7
Site5	2	7	0.6	0.129519346	2			23/05/2019	24/05/2019				0.6	0.6
Site5	2	7	0.78	0.129519346	2			23/05/2019	25/05/2019				0.6	0.96
Site5	2	7	0.62	0.129519346	2			23/05/2019	26/05/2019				0.6	0.63
Site5	2	7	0.65	0.129519346	2			23/05/2019	27/05/2019				0.6	0.7
Site5	2	7	0.78	0.129519346	2			24/05/2019	25/05/2019				0.6	0.96
Site5	2	7	0.61	0.129519346	2			24/05/2019	26/05/2019				0.6	0.63
Site5	2	7	0.65	0.129519346	2			24/05/2019	27/05/2019				0.6	0.7
Site5	2	7	0.79	0.129519346	2			25/05/2019	26/05/2019				0.96	0.63
Site5	2	7	0.83	0.129519346	2			25/05/2019	27/05/2019				0.96	0.7
Site5	2	7	0.67	0.129519346	2			26/05/2019	27/05/2019				0.63	0.7
Site5	3	7	0.72	0.129519346	3			23/05/2019	24/05/2019	25/05/2019			0.6	0.6	0.96
Site5	3	7	0.61	0.129519346	3			23/05/2019	24/05/2019	26/05/2019			0.6	0.6	0.63
Site5	3	7	0.63	0.129519346	3			23/05/2019	24/05/2019	27/05/2019			0.6	0.6	0.7
Site5	3	7	0.73	0.129519346	3			23/05/2019	25/05/2019	26/05/2019			0.6	0.96	0.63
Site5	3	7	0.75	0.129519346	3			23/05/2019	25/05/2019	27/05/2019			0.6	0.96	0.7
Site5	3	7	0.64	0.129519346	3			23/05/2019	26/05/2019	27/05/2019			0.6	0.63	0.7
Site5	3	7	0.73	0.129519346	3			24/05/2019	25/05/2019	26/05/2019			0.6	0.96	0.63
Site5	3	7	0.75	0.129519346	3			24/05/2019	25/05/2019	27/05/2019			0.6	0.96	0.7
Site5	3	7	0.64	0.129519346	3			24/05/2019	26/05/2019	27/05/2019			0.6	0.63	0.7
Site5	3	7	0.76	0.129519346	3			25/05/2019	26/05/2019	27/05/2019			0.96	0.63	0.7
Site5	4	7	0.7	0.129519346	4			23/05/2019	24/05/2019	25/05/2019	26/05/2019		0.6	0.6	0.96	0.63
Site5	4	7	0.71	0.129519346	4			23/05/2019	24/05/2019	25/05/2019	27/05/2019		0.6	0.6	0.96	0.7
Site5	4	7	0.72	0.129519346	4			23/05/2019	25/05/2019	26/05/2019	27/05/2019		0.6	0.96	0.63	0.7
Site5	4	7	0.63	0.129519346	4			23/05/2019	24/05/2019	26/05/2019	27/05/2019		0.6	0.6	0.63	0.7
Site5	4	7	0.72	0.129519346	4			24/05/2019	25/05/2019	26/05/2019	27/05/2019		0.6	0.96	0.63	0.7
Site5	5	7	0.7	0.129519346	5			23/05/2019	24/05/2019	25/05/2019	26/05/2019	27/05/2019	0.6	0.6	0.96	0.63	0.7
Site5	1	8	0.68	0.14802211	1			23/05/2019					0.68
Site5	1	8	0.66	0.14802211	1			24/05/2019					0.66
Site5	1	8	0.98	0.14802211	1			25/05/2019					0.98
Site5	1	8	0.7	0.14802211	1			26/05/2019					0.7
Site5	1	8	0.8	0.14802211	1			27/05/2019					0.8
Site5	2	8	0.67	0.14802211	2			23/05/2019	24/05/2019				0.68	0.66
Site5	2	8	0.83	0.14802211	2			23/05/2019	25/05/2019				0.68	0.98
Site5	2	8	0.69	0.14802211	2			23/05/2019	26/05/2019				0.68	0.7
Site5	2	8	0.74	0.14802211	2			23/05/2019	27/05/2019				0.68	0.8
Site5	2	8	0.82	0.14802211	2			24/05/2019	25/05/2019				0.66	0.98
Site5	2	8	0.68	0.14802211	2			24/05/2019	26/05/2019				0.66	0.7
Site5	2	8	0.73	0.14802211	2			24/05/2019	27/05/2019				0.66	0.8
Site5	2	8	0.84	0.14802211	2			25/05/2019	26/05/2019				0.98	0.7
Site5	2	8	0.89	0.14802211	2			25/05/2019	27/05/2019				0.98	0.8
Site5	2	8	0.75	0.14802211	2			26/05/2019	27/05/2019				0.7	0.8
Site5	3	8	0.77	0.14802211	3			23/05/2019	24/05/2019	25/05/2019			0.68	0.66	0.98
Site5	3	8	0.68	0.14802211	3			23/05/2019	24/05/2019	26/05/2019			0.68	0.66	0.7
Site5	3	8	0.71	0.14802211	3			23/05/2019	24/05/2019	27/05/2019			0.68	0.66	0.8
Site5	3	8	0.79	0.14802211	3			23/05/2019	25/05/2019	26/05/2019			0.68	0.98	0.7
Site5	3	8	0.82	0.14802211	3			23/05/2019	25/05/2019	27/05/2019			0.68	0.98	0.8
Site5	3	8	0.72	0.14802211	3			23/05/2019	26/05/2019	27/05/2019			0.68	0.7	0.8
Site5	3	8	0.78	0.14802211	3			24/05/2019	25/05/2019	26/05/2019			0.66	0.98	0.7
Site5	3	8	0.81	0.14802211	3			24/05/2019	25/05/2019	27/05/2019			0.66	0.98	0.8
Site5	3	8	0.72	0.14802211	3			24/05/2019	26/05/2019	27/05/2019			0.66	0.7	0.8
Site5	3	8	0.83	0.14802211	3			25/05/2019	26/05/2019	27/05/2019			0.98	0.7	0.8
Site5	4	8	0.75	0.14802211	4			23/05/2019	24/05/2019	25/05/2019	26/05/2019		0.68	0.66	0.98	0.7
Site5	4	8	0.78	0.14802211	4			23/05/2019	24/05/2019	25/05/2019	27/05/2019		0.68	0.66	0.98	0.8
Site5	4	8	0.79	0.14802211	4			23/05/2019	25/05/2019	26/05/2019	27/05/2019		0.68	0.98	0.7	0.8
Site5	4	8	0.71	0.14802211	4			23/05/2019	24/05/2019	26/05/2019	27/05/2019		0.68	0.66	0.7	0.8
Site5	4	8	0.78	0.14802211	4			24/05/2019	25/05/2019	26/05/2019	27/05/2019		0.66	0.98	0.7	0.8
Site5	5	8	0.76	0.14802211	5			23/05/2019	24/05/2019	25/05/2019	26/05/2019	27/05/2019	0.68	0.66	0.98	0.7	0.8
Site5	1	9	0.75	0.166524874	1			23/05/2019					0.75
Site5	1	9	0.77	0.166524874	1			24/05/2019					0.77
Site5	1	9	1	0.166524874	1			25/05/2019					1
Site5	1	9	0.83	0.166524874	1			26/05/2019					0.83
Site5	1	9	0.99	0.166524874	1			27/05/2019					0.99
Site5	2	9	0.76	0.166524874	2			23/05/2019	24/05/2019				0.75	0.77
Site5	2	9	0.87	0.166524874	2			23/05/2019	25/05/2019				0.75	1
Site5	2	9	0.79	0.166524874	2			23/05/2019	26/05/2019				0.75	0.83
Site5	2	9	0.87	0.166524874	2			23/05/2019	27/05/2019				0.75	0.99
Site5	2	9	0.89	0.166524874	2			24/05/2019	25/05/2019				0.77	1
Site5	2	9	0.8	0.166524874	2			24/05/2019	26/05/2019				0.77	0.83
Site5	2	9	0.88	0.166524874	2			24/05/2019	27/05/2019				0.77	0.99
Site5	2	9	0.91	0.166524874	2			25/05/2019	26/05/2019				1	0.83
Site5	2	9	0.99	0.166524874	2			25/05/2019	27/05/2019				1	0.99
Site5	2	9	0.91	0.166524874	2			26/05/2019	27/05/2019				0.83	0.99
Site5	3	9	0.84	0.166524874	3			23/05/2019	24/05/2019	25/05/2019			0.75	0.77	1
Site5	3	9	0.78	0.166524874	3			23/05/2019	24/05/2019	26/05/2019			0.75	0.77	0.83
Site5	3	9	0.84	0.166524874	3			23/05/2019	24/05/2019	27/05/2019			0.75	0.77	0.99
Site5	3	9	0.86	0.166524874	3			23/05/2019	25/05/2019	26/05/2019			0.75	1	0.83
Site5	3	9	0.91	0.166524874	3			23/05/2019	25/05/2019	27/05/2019			0.75	1	0.99
Site5	3	9	0.85	0.166524874	3			23/05/2019	26/05/2019	27/05/2019			0.75	0.83	0.99
Site5	3	9	0.87	0.166524874	3			24/05/2019	25/05/2019	26/05/2019			0.77	1	0.83
Site5	3	9	0.92	0.166524874	3			24/05/2019	25/05/2019	27/05/2019			0.77	1	0.99
Site5	3	9	0.86	0.166524874	3			24/05/2019	26/05/2019	27/05/2019			0.77	0.83	0.99
Site5	3	9	0.94	0.166524874	3			25/05/2019	26/05/2019	27/05/2019			1	0.83	0.99
Site5	4	9	0.84	0.166524874	4			23/05/2019	24/05/2019	25/05/2019	26/05/2019		0.75	0.77	1	0.83
Site5	4	9	0.88	0.166524874	4			23/05/2019	24/05/2019	25/05/2019	27/05/2019		0.75	0.77	1	0.99
Site5	4	9	0.89	0.166524874	4			23/05/2019	25/05/2019	26/05/2019	27/05/2019		0.75	1	0.83	0.99
Site5	4	9	0.83	0.166524874	4			23/05/2019	24/05/2019	26/05/2019	27/05/2019		0.75	0.77	0.83	0.99
Site5	4	9	0.9	0.166524874	4			24/05/2019	25/05/2019	26/05/2019	27/05/2019		0.77	1	0.83	0.99
Site5	5	9	0.87	0.166524874	5			23/05/2019	24/05/2019	25/05/2019	26/05/2019	27/05/2019	0.75	0.77	1	0.83	0.99
Site5	1	10	0.81	0.185027638	1			23/05/2019					0.81
Site5	1	10	0.85	0.185027638	1			24/05/2019					0.85
Site5	1	10	1	0.185027638	1			25/05/2019					1
Site5	1	10	0.92	0.185027638	1			26/05/2019					0.92
Site5	1	10	1	0.185027638	1			27/05/2019					1
Site5	2	10	0.83	0.185027638	2			23/05/2019	24/05/2019				0.81	0.85
Site5	2	10	0.9	0.185027638	2			23/05/2019	25/05/2019				0.81	1
Site5	2	10	0.86	0.185027638	2			23/05/2019	26/05/2019				0.81	0.92
Site5	2	10	0.9	0.185027638	2			23/05/2019	27/05/2019				0.81	1
Site5	2	10	0.93	0.185027638	2			24/05/2019	25/05/2019				0.85	1
Site5	2	10	0.88	0.185027638	2			24/05/2019	26/05/2019				0.85	0.92
Site5	2	10	0.93	0.185027638	2			24/05/2019	27/05/2019				0.85	1
Site5	2	10	0.96	0.185027638	2			25/05/2019	26/05/2019				1	0.92
Site5	2	10	1	0.185027638	2			25/05/2019	27/05/2019				1	1
Site5	2	10	0.96	0.185027638	2			26/05/2019	27/05/2019				0.92	1
Site5	3	10	0.89	0.185027638	3			23/05/2019	24/05/2019	25/05/2019			0.81	0.85	1
Site5	3	10	0.86	0.185027638	3			23/05/2019	24/05/2019	26/05/2019			0.81	0.85	0.92
Site5	3	10	0.89	0.185027638	3			23/05/2019	24/05/2019	27/05/2019			0.81	0.85	1
Site5	3	10	0.91	0.185027638	3			23/05/2019	25/05/2019	26/05/2019			0.81	1	0.92
Site5	3	10	0.94	0.185027638	3			23/05/2019	25/05/2019	27/05/2019			0.81	1	1
Site5	3	10	0.91	0.185027638	3			23/05/2019	26/05/2019	27/05/2019			0.81	0.92	1
Site5	3	10	0.92	0.185027638	3			24/05/2019	25/05/2019	26/05/2019			0.85	1	0.92
Site5	3	10	0.95	0.185027638	3			24/05/2019	25/05/2019	27/05/2019			0.85	1	1
Site5	3	10	0.92	0.185027638	3			24/05/2019	26/05/2019	27/05/2019			0.85	0.92	1
Site5	3	10	0.97	0.185027638	3			25/05/2019	26/05/2019	27/05/2019			1	0.92	1
Site5	4	10	0.89	0.185027638	4			23/05/2019	24/05/2019	25/05/2019	26/05/2019		0.81	0.85	1	0.92
Site5	4	10	0.91	0.185027638	4			23/05/2019	24/05/2019	25/05/2019	27/05/2019		0.81	0.85	1	1
Site5	4	10	0.93	0.185027638	4			23/05/2019	25/05/2019	26/05/2019	27/05/2019		0.81	1	0.92	1
Site5	4	10	0.89	0.185027638	4			23/05/2019	24/05/2019	26/05/2019	27/05/2019		0.81	0.85	0.92	1
Site5	4	10	0.94	0.185027638	4			24/05/2019	25/05/2019	26/05/2019	27/05/2019		0.85	1	0.92	1
Site5	5	10	0.92	0.185027638	5			23/05/2019	24/05/2019	25/05/2019	26/05/2019	27/05/2019	0.81	0.85	1	0.92	1
Site5	1	11	0.92	0.203530401	1			23/05/2019					0.92
Site5	1	11	0.9	0.203530401	1			24/05/2019					0.9
Site5	1	11	1	0.203530401	1			25/05/2019					1
Site5	1	11	1	0.203530401	1			26/05/2019					1
Site5	1	11	1	0.203530401	1			27/05/2019					1
Site5	2	11	0.91	0.203530401	2			23/05/2019	24/05/2019				0.92	0.9
Site5	2	11	0.96	0.203530401	2			23/05/2019	25/05/2019				0.92	1
Site5	2	11	0.96	0.203530401	2			23/05/2019	26/05/2019				0.92	1
Site5	2	11	0.96	0.203530401	2			23/05/2019	27/05/2019				0.92	1
Site5	2	11	0.95	0.203530401	2			24/05/2019	25/05/2019				0.9	1
Site5	2	11	0.95	0.203530401	2			24/05/2019	26/05/2019				0.9	1
Site5	2	11	0.95	0.203530401	2			24/05/2019	27/05/2019				0.9	1
Site5	2	11	1	0.203530401	2			25/05/2019	26/05/2019				1	1
Site5	2	11	1	0.203530401	2			25/05/2019	27/05/2019				1	1
Site5	2	11	1	0.203530401	2			26/05/2019	27/05/2019				1	1
Site5	3	11	0.94	0.203530401	3			23/05/2019	24/05/2019	25/05/2019			0.92	0.9	1
Site5	3	11	0.94	0.203530401	3			23/05/2019	24/05/2019	26/05/2019			0.92	0.9	1
Site5	3	11	0.94	0.203530401	3			23/05/2019	24/05/2019	27/05/2019			0.92	0.9	1
Site5	3	11	0.97	0.203530401	3			23/05/2019	25/05/2019	26/05/2019			0.92	1	1
Site5	3	11	0.97	0.203530401	3			23/05/2019	25/05/2019	27/05/2019			0.92	1	1
Site5	3	11	0.97	0.203530401	3			23/05/2019	26/05/2019	27/05/2019			0.92	1	1
Site5	3	11	0.97	0.203530401	3			24/05/2019	25/05/2019	26/05/2019			0.9	1	1
Site5	3	11	0.97	0.203530401	3			24/05/2019	25/05/2019	27/05/2019			0.9	1	1
Site5	3	11	0.97	0.203530401	3			24/05/2019	26/05/2019	27/05/2019			0.9	1	1
Site5	3	11	1	0.203530401	3			25/05/2019	26/05/2019	27/05/2019			1	1	1
Site5	4	11	0.96	0.203530401	4			23/05/2019	24/05/2019	25/05/2019	26/05/2019		0.92	0.9	1	1
Site5	4	11	0.96	0.203530401	4			23/05/2019	24/05/2019	25/05/2019	27/05/2019		0.92	0.9	1	1
Site5	4	11	0.98	0.203530401	4			23/05/2019	25/05/2019	26/05/2019	27/05/2019		0.92	1	1	1
Site5	4	11	0.96	0.203530401	4			23/05/2019	24/05/2019	26/05/2019	27/05/2019		0.92	0.9	1	1
Site5	4	11	0.98	0.203530401	4			24/05/2019	25/05/2019	26/05/2019	27/05/2019		0.9	1	1	1
Site5	5	11	0.96	0.203530401	5			23/05/2019	24/05/2019	25/05/2019	26/05/2019	27/05/2019	0.92	0.9	1	1	1
Site5	1	12	1	0.222033165	1			23/05/2019					1
Site5	1	12	1	0.222033165	1			24/05/2019					1
Site5	1	12	1	0.222033165	1			25/05/2019					1
Site5	1	12	1	0.222033165	1			26/05/2019					1
Site5	1	12	1	0.222033165	1			27/05/2019					1
Site5	2	12	1	0.222033165	2			23/05/2019	24/05/2019				1	1
Site5	2	12	1	0.222033165	2			23/05/2019	25/05/2019				1	1
Site5	2	12	1	0.222033165	2			23/05/2019	26/05/2019				1	1
Site5	2	12	1	0.222033165	2			23/05/2019	27/05/2019				1	1
Site5	2	12	1	0.222033165	2			24/05/2019	25/05/2019				1	1
Site5	2	12	1	0.222033165	2			24/05/2019	26/05/2019				1	1
Site5	2	12	1	0.222033165	2			24/05/2019	27/05/2019				1	1
Site5	2	12	1	0.222033165	2			25/05/2019	26/05/2019				1	1
Site5	2	12	1	0.222033165	2			25/05/2019	27/05/2019				1	1
Site5	2	12	1	0.222033165	2			26/05/2019	27/05/2019				1	1
Site5	3	12	1	0.222033165	3			23/05/2019	24/05/2019	25/05/2019			1	1	1
Site5	3	12	1	0.222033165	3			23/05/2019	24/05/2019	26/05/2019			1	1	1
Site5	3	12	1	0.222033165	3			23/05/2019	24/05/2019	27/05/2019			1	1	1
Site5	3	12	1	0.222033165	3			23/05/2019	25/05/2019	26/05/2019			1	1	1
Site5	3	12	1	0.222033165	3			23/05/2019	25/05/2019	27/05/2019			1	1	1
Site5	3	12	1	0.222033165	3			23/05/2019	26/05/2019	27/05/2019			1	1	1
Site5	3	12	1	0.222033165	3			24/05/2019	25/05/2019	26/05/2019			1	1	1
Site5	3	12	1	0.222033165	3			24/05/2019	25/05/2019	27/05/2019			1	1	1
Site5	3	12	1	0.222033165	3			24/05/2019	26/05/2019	27/05/2019			1	1	1
Site5	3	12	1	0.222033165	3			25/05/2019	26/05/2019	27/05/2019			1	1	1
Site5	4	12	1	0.222033165	4			23/05/2019	24/05/2019	25/05/2019	26/05/2019		1	1	1	1
Site5	4	12	1	0.222033165	4			23/05/2019	24/05/2019	25/05/2019	27/05/2019		1	1	1	1
Site5	4	12	1	0.222033165	4			23/05/2019	25/05/2019	26/05/2019	27/05/2019		1	1	1	1
Site5	4	12	1	0.222033165	4			23/05/2019	24/05/2019	26/05/2019	27/05/2019		1	1	1	1
Site5	4	12	1	0.222033165	4			24/05/2019	25/05/2019	26/05/2019	27/05/2019		1	1	1	1
Site5	5	12	1	0.222033165	5			23/05/2019	24/05/2019	25/05/2019	26/05/2019	27/05/2019	1	1	1	1	1
